# Supplementary material for: Integrating microRNA and mRNA expression profiling in Symbiodinium microadriaticum, a dinoflagellate symbiont of reef-building corals
Source: BMC Genomics. 2013 Oct 12;14:704. doi: 10.1186/1471-2164-14-704 (PMC3853145; doi:10.1186/1471-2164-14-704)
Supplement: Additional file 2 — Table detailing the annotated animal-like targets assorted by target seed properties (n = 1,720 in 3'UTRs of 12,858 mRNAs). [file 1471-2164-14-704-S2.xlsx]

## Sheet: 7merA1
UTR	Locus	miRNA	Start	End	dGduplex	dGopen	ddG	ddGScore	Multiplicity	Uniprot	GO	Pfam	Protein
maker-3807565-est_gff_Cufflinks-exonerate_est2genome-est_gff_TopHat-gene-0.10	Locus_41639	smb427	33	39	-18.71	-3.54	-15.16	-16.81	2	NA	NA	NA	NA
maker-3807565-est_gff_Cufflinks-exonerate_est2genome-est_gff_TopHat-gene-0.10	Locus_41639	smb427	51	57	-18.76	-2.08	-16.67	-16.81	2	NA	NA	NA	NA
maker-3781083-est_gff_Cufflinks-est_gff_TopHat-gene-0.10	Locus_13668	smb271	101	107	-15.2	-4.65	-10.54	-10.54	1	B3RSK5	GO:0000166;GO:0003777;GO:0005524;GO:0005874;GO:0007018;GO:0043228;GO:0008150;GO:0017111;GO:0044424;GO:0016818;GO:0043232;GO:0044446;GO:0032555;GO:0003774;GO:0044422;GO:0032553;GO:0030554;GO:0005575;GO:0007018;GO:0005622;GO:0003824;GO:0005488;GO:0032559;GO:0005524;GO:0044430;GO:0043234;GO:0005856;GO:0016462;GO:0017076;GO:0007017;GO:0043226;GO:0006928;GO:0032991;GO:0005623;GO:0035639;GO:0003674;GO:…	PF00225.18 PF10496.4	Putative uncharacterized protein
maker-3814884-exonerate_est2genome-est_gff_TopHat-gene-0.3	Locus_13921	smb271	720	726	-17.79	-5.37	-12.41	-12.41	1	C1E953	NA	PF12799.2 PF13855.1 PF00560.28 PF13504.1 PF13516.1 PF10084.4	Predicted protein
maker-3560828-exonerate_est2genome-est_gff_TopHat-gene-0.3	Locus_51080	smb295	169	175	-25	-14.54	-10.45	-10.45	1	C5KYW1	NA	PF12848.2	Putative uncharacterized protein
maker-3698654-exonerate_est2genome-est_gff_TopHat-gene-0.1	Locus_9939	smb295	271	277	-22.7	-11.49	-11.2	-11.2	1	F0YGW7	NA	PF12796.2 PF00023.25 PF13637.1 PF13857.1 PF13606.1	Putative uncharacterized protein
maker-3716811-est_gff_Cufflinks-exonerate_est2genome-est_gff_TopHat-gene-0.0	Locus_19644	smb295	17	23	-14.3	-3.4	-10.89	-10.89	1	NA	NA	NA	NA
maker-3718712-est_gff_Cufflinks-exonerate_est2genome-est_gff_TopHat-gene-0.2	Locus_20715	smb295	160	166	-21.39	-10.16	-11.22	-11.22	1	I1CVG6	NA	PF00026.18	Uncharacterized protein
maker-3720925-est_gff_Cufflinks-exonerate_est2genome-est_gff_TopHat-gene-0.3	Locus_5057	smb295	26	32	-26.7	-12.86	-13.83	-13.83	1	C5X3Q8	NA	PF10354.4	Putative uncharacterized protein Sb02g027750
maker-3724114-est_gff_Cufflinks-est_gff_TopHat-gene-0.0	NA	smb295	52	58	-26.9	-13.88	-13.01	-13.01	1	D7G2L1	GO:0003676;GO:0008168;GO:0032259;GO:0008152;GO:0008150;GO:0016740;GO:0032259;GO:0016741;GO:0003676;GO:0008168;GO:0003824;GO:0005488;GO:0003674	PF12340.3 PF12359.3	Putative uncharacterized protein
maker-3724147-est_gff_Cufflinks-est_gff_TopHat-gene-0.0	Locus_63618	smb295	323	329	-23.9	-11.86	-12.03	-12.03	1	NA	NA	NA	NA
maker-3724675-est_gff_Cufflinks-exonerate_est2genome-est_gff_TopHat-gene-0.2	Locus_50138	smb295	141	147	-16.81	-5.83	-10.97	-10.97	1	NA	NA	NA	NA
maker-3734125-exonerate_est2genome-est_gff_TopHat-gene-0.0	Locus_7246	smb295	237	243	-20.9	-7.49	-13.4	-13.4	1	D7U9F8	GO:0003723;GO:0005488;GO:0003676;GO:0005488;GO:0003723;GO:0003674	PF00806.14 PF07176.6 PF04863.8	Putative uncharacterized protein
maker-3740694-est_gff_Cufflinks-est_gff_TopHat-gene-0.0	Locus_26291	smb295	276	282	-19.41	-6.82	-12.58	-12.58	1	NA	NA	PF07729.7	NA
maker-3744099-est_gff_Cufflinks-exonerate_est2genome-est_gff_TopHat-gene-0.8	Locus_18203	smb295	348	354	-17.4	-7.39	-10	-10	1	C5LUH0	GO:0008270;GO:0016740;GO:0046872;GO:0016740;GO:0046914;GO:0008270;GO:0046872;GO:0003824;GO:0005488;GO:0003674;GO:0043169;GO:0043167	PF01529.15 PF00499.15 PF10003.4	Palmitoyltransferase SWF1, putative
maker-3750299-est_gff_Cufflinks-exonerate_est2genome-est_gff_TopHat-gene-0.0	Locus_45171	smb295	571	577	-23.99	-9.11	-14.87	-14.87	1	NA	NA	NA	NA
maker-3755435-est_gff_Cufflinks-exonerate_est2genome-est_gff_TopHat-gene-0.2	Locus_4532	smb295	157	163	-23.1	-11.28	-11.81	-11.81	1	NA	NA	PF11833.3	NA
maker-3755895-est_gff_Cufflinks-exonerate_est2genome-est_gff_TopHat-gene-0.2	Locus_63526	smb295	246	252	-22.7	-8.56	-14.13	-14.13	1	NA	NA	PF03407.11	NA
maker-3756578-exonerate_est2genome-gene-0.9	Locus_22242	smb295	293	299	-17.64	-7.4	-10.23	-10.23	1	NA	NA	PF00487.19	NA
maker-3760461-est_gff_Cufflinks-exonerate_est2genome-est_gff_TopHat-gene-0.0	Locus_49913	smb295	885	891	-19.13	-8.55	-10.57	-10.57	1	NA	NA	NA	NA
maker-3765492-est_gff_Cufflinks-exonerate_est2genome-est_gff_TopHat-gene-0.0	Locus_21828	smb295	1044	1050	-23.5	-11.68	-11.81	-11.81	1	B6AD43	GO:0000166;GO:0003824;GO:0005524;GO:0006810;GO:0008152;GO:0008270;GO:0009058;GO:0016021;GO:0016491;GO:0016740;GO:0016747;GO:0031177;GO:0042626;GO:0055085;GO:0055114;GO:0008152;GO:0031406;GO:0008150;GO:0017111;GO:0016747;GO:0006810;GO:0016818;GO:0016740;GO:0046914;GO:0032555;GO:0016020;GO:0009058;GO:0016746;GO:0032553;GO:0030554;GO:0055114;GO:0005575;GO:0015399;GO:0016820;GO:0022804;GO:0031177;GO:…	PF00109.21 PF01318.13	Polyketide synthase, putative
maker-3766572-exonerate_est2genome-est_gff_TopHat-gene-0.4	Locus_4874	smb295	22	28	-27.2	-7.06	-20.13	-20.13	1	NA	NA	NA	NA
maker-3767847-est_gff_Cufflinks-exonerate_est2genome-est_gff_TopHat-gene-0.0	Locus_13616	smb295	386	392	-18.5	-6.81	-11.68	-11.68	1	F0VKT7	NA	PF13516.1 PF12756.2	Putative uncharacterized protein
maker-3779885-est_gff_Cufflinks-exonerate_est2genome-est_gff_TopHat-gene-0.2	Locus_27564	smb295	161	167	-18.3	-5.31	-12.98	-12.98	1	NA	NA	PF10250.4 PF13354.1	NA
maker-3784031-est_gff_Cufflinks-exonerate_est2genome-est_gff_TopHat-gene-0.5	NA	smb295	177	183	-21.02	-9.87	-11.14	-11.14	1	NA	NA	PF00168.25	NA
maker-3786968-est_gff_Cufflinks-exonerate_est2genome-gene-0.0	Locus_16947	smb295	59	65	-26.62	-11.38	-15.23	-15.23	1	NA	NA	NA	NA
maker-3795128-est_gff_Cufflinks-est_gff_TopHat-gene-0.0	NA	smb295	30	36	-24.1	-10.82	-13.27	-13.27	1	D0MZH7	GO:0000166;GO:0000166;GO:0005524;GO:0006200;GO:0016887;GO:0017111;GO:0044237;GO:0008152;GO:0008150;GO:0017111;GO:0009259;GO:0009203;GO:0044270;GO:0046483;GO:0006139;GO:0044248;GO:0034655;GO:0016818;GO:0009141;GO:0006163;GO:0009143;GO:0009146;GO:0032555;GO:0032553;GO:0030554;GO:0009199;GO:0034641;GO:0046034;GO:0009261;GO:0006200;GO:0009056;GO:0003824;GO:0006195;GO:0005488;GO:0032559;GO:0005524;GO:…	PF13519.1 PF05762.9	Putative uncharacterized protein
maker-3797734-est_gff_Cufflinks-exonerate_est2genome-est_gff_TopHat-gene-0.3	Locus_54898	smb295	292	298	-25.2	-11.79	-13.4	-13.4	1	NA	NA	NA	NA
maker-3798961-exonerate_est2genome-est_gff_TopHat-gene-0.1	Locus_52493	smb295	14	20	-19.4	-4.92	-14.47	-14.47	1	D2V3Q8	NA	PF13772.1	Predicted protein
maker-3803425-exonerate_est2genome-gene-0.4	Locus_23042	smb295	227	233	-27.1	-12.94	-14.15	-14.15	1	NA	NA	NA	NA
maker-3807111-est_gff_Cufflinks-gene-0.7	NA	smb295	374	380	-15.82	-5.78	-10.03	-10.03	1	NA	NA	NA	NA
maker-3807565-est_gff_Cufflinks-est_gff_TopHat-gene-0.35	Locus_10329	smb295	228	234	-19.7	-8.61	-11.08	-11.08	1	C5LJ90	NA	PF00595.19	Putative uncharacterized protein
maker-3808085-est_gff_Cufflinks-exonerate_est2genome-est_gff_TopHat-gene-0.0	Locus_4707	smb295	80	86	-25.63	-14.81	-10.81	-10.81	1	NA	NA	NA	NA
maker-3808109-est_gff_Cufflinks-exonerate_est2genome-est_gff_TopHat-gene-0.0	Locus_24457	smb295	496	502	-23.1	-7.4	-15.69	-15.69	1	NA	NA	NA	NA
maker-3809235-est_gff_Cufflinks-exonerate_est2genome-est_gff_TopHat-gene-0.3	Locus_47519	smb295	43	49	-20.57	-8.52	-12.04	-12.04	1	NA	NA	NA	NA
maker-3810854-est_gff_Cufflinks-exonerate_est2genome-est_gff_TopHat-gene-0.0	NA	smb295	283	289	-21.2	-6.06	-15.13	-15.13	1	NA	NA	PF04378.8 PF03602.10	NA
maker-3812086-exonerate_est2genome-est_gff_TopHat-gene-0.2	Locus_3441	smb295	153	159	-19.85	-8.88	-10.96	-10.96	1	C1E045	GO:0004198;GO:0004198;GO:0005622;GO:0006508;GO:0008233;GO:0008234;GO:0016787;GO:0008233;GO:0008152;GO:0008150;GO:0004198;GO:0070011;GO:0008234;GO:0005575;GO:0005622;GO:0003824;GO:0043170;GO:0019538;GO:0004197;GO:0044238;GO:0005623;GO:0003674;GO:0004175;GO:0016787;GO:0044464;GO:0006508	PF00648.16	Predicted protein
maker-3812217-est_gff_Cufflinks-exonerate_est2genome-est_gff_TopHat-gene-0.2	Locus_6451	smb295	123	129	-16.8	-4.37	-12.42	-12.42	1	NA	NA	PF04547.7	NA
maker-3813908-exonerate_est2genome-est_gff_TopHat-gene-0.1	Locus_21581	smb295	59	65	-24.6	-12.84	-11.75	-11.75	1	NA	NA	PF12695.2	NA
maker-3814747-est_gff_Cufflinks-exonerate_est2genome-gene-0.0	Locus_38148	smb295	905	911	-22.5	-9.59	-12.9	-12.9	1	NA	NA	NA	NA
maker-1817125-est_gff_Cufflinks-exonerate_est2genome-est_gff_TopHat-gene-0.1	Locus_2609	smb297	740	746	-22.5	-7.33	-15.16	-15.16	1	G6DFC1	GO:0000166;GO:0000287;GO:0004019;GO:0005525;GO:0005737;GO:0006164;GO:0016874;GO:0046872;GO:0005737;GO:0044237;GO:0008152;GO:0008150;GO:0000287;GO:0044424;GO:0046483;GO:0006139;GO:0019001;GO:0004019;GO:0006163;GO:0032555;GO:0009058;GO:0032553;GO:0005575;GO:0009165;GO:0034641;GO:0044249;GO:0044271;GO:0046872;GO:0005622;GO:0003824;GO:0005488;GO:0018130;GO:0044281;GO:0072521;GO:0006164;GO:0017076;GO:…	PF00709.16	Adenylosuccinate synthetase
maker-3597849-est_gff_Cufflinks-exonerate_est2genome-est_gff_TopHat-gene-0.0	Locus_21444	smb297	57	63	-21.4	-11.33	-10.06	-10.06	1	NA	NA	NA	NA
maker-3604216-est_gff_Cufflinks-est_gff_TopHat-gene-0.0	Locus_19843	smb297	296	302	-20.3	-7.87	-12.42	-12.42	1	B6YPR6	GO:0000166;GO:0005737;GO:0016491;GO:0016616;GO:0046168;GO:0047636;GO:0050662;GO:0051287;GO:0055114;GO:0006066;GO:0005737;GO:0044237;GO:0008152;GO:0008150;GO:0006072;GO:0005975;GO:0019405;GO:0044424;GO:0016614;GO:0016646;GO:0046168;GO:0019751;GO:0019637;GO:0006796;GO:0055114;GO:0016052;GO:0005575;GO:0016645;GO:0019563;GO:0048037;GO:0009056;GO:0050662;GO:0005622;GO:0044262;GO:0003824;GO:0005488;GO:…	PF02317.12 PF01210.18 PF01118.19 PF12637.2 PF03807.12	Predicted protein
maker-3612035-est_gff_Cufflinks-est_gff_TopHat-gene-0.5	Locus_3391	smb297	36	42	-22.46	-9.26	-13.19	-13.19	1	D8LRW8	GO:0000139;GO:0003827;GO:0006487;GO:0016740;GO:0016757;GO:0005737;GO:0044237;GO:0008152;GO:0008150;GO:0003827;GO:0005975;GO:0044260;GO:0044424;GO:0016740;GO:0044446;GO:0043412;GO:0016020;GO:0009058;GO:0044422;GO:0043227;GO:0005575;GO:0016757;GO:0036211;GO:0009059;GO:0070085;GO:0000139;GO:0044249;GO:0034645;GO:0043413;GO:0008194;GO:0005622;GO:0044262;GO:0003824;GO:0043170;GO:0019538;GO:0006486;GO:…	PF03071.10 PF05060.9 PF13641.1 PF00535.21	Alpha-1,3-mannosyl-glycoprotein 2-beta-N-acetylglucosaminyltransferase, family GT13
maker-3684150-est_gff_Cufflinks-gene-0.13	Locus_3392	smb297	313	319	-18.05	-5.14	-12.9	-12.9	1	NA	NA	PF08926.6 PF07885.11	NA
maker-3688862-est_gff_Cufflinks-est_gff_TopHat-gene-0.5	Locus_4186	smb297	62	68	-20.2	-7.6	-12.59	-12.59	1	D2VCN2	NA	PF03747.9	Predicted protein
maker-3708218-exonerate_est2genome-est_gff_TopHat-gene-0.2	Locus_44519	smb297	23	29	-14.4	-4.33	-10.06	-10.06	1	C5LUQ6	GO:0000166;GO:0005488;GO:0003674;GO:0000166;GO:0036094	PF04059.7 PF00076.17 PF14259.1 PF03097.13	Putative uncharacterized protein
maker-3754109-est_gff_Cufflinks-exonerate_est2genome-est_gff_TopHat-gene-0.8	Locus_507	smb297	670	676	-19.6	-8.67	-10.92	-10.92	1	NA	NA	PF02825.15 PF13639.1	NA
maker-3759839-est_gff_Cufflinks-exonerate_est2genome-est_gff_TopHat-gene-0.19	Locus_39302	smb297	1059	1065	-18.3	-7.4	-10.89	-10.89	1	D2W4W1	GO:0003779;GO:0004672;GO:0004674;GO:0005524;GO:0006468;GO:0016772;GO:0004672;GO:0044237;GO:0008152;GO:0008092;GO:0008150;GO:0044260;GO:0004674;GO:0016310;GO:0016301;GO:0016740;GO:0032555;GO:0043412;GO:0006796;GO:0032553;GO:0030554;GO:0003779;GO:0036211;GO:0006468;GO:0016773;GO:0003824;GO:0005488;GO:0043170;GO:0019538;GO:0032559;GO:0005524;GO:0006464;GO:0044267;GO:0017076;GO:0044238;GO:0006793;GO:…	PF13475.1 PF03756.8 PF03033.15	Predicted protein
maker-3768360-est_gff_Cufflinks-exonerate_est2genome-est_gff_TopHat-gene-0.0	NA	smb297	91	97	-18.4	-7.91	-10.48	-10.48	1	NA	NA	NA	NA
maker-3776256-exonerate_est2genome-est_gff_TopHat-gene-0.5	Locus_7023	smb297	46	52	-24.6	-12.01	-12.58	-12.58	1	A9VAV1	GO:0003824;GO:0009058;GO:0008152;GO:0008150;GO:0009058;GO:0003824;GO:0003674	PF00144.19	Predicted protein
maker-3779975-est_gff_Cufflinks-exonerate_est2genome-est_gff_TopHat-gene-0.2	Locus_5163	smb297	545	551	-15.5	-4.36	-11.13	-11.13	1	NA	NA	PF07363.6 PF09681.5	NA
maker-3780652-est_gff_Cufflinks-exonerate_est2genome-est_gff_TopHat-gene-0.9	Locus_49196	smb297	135	141	-21.65	-5.07	-16.57	-16.57	1	NA	NA	PF10725.4	NA
maker-3788753-exonerate_est2genome-est_gff_TopHat-gene-0.1	Locus_47226	smb297	353	359	-17.56	-2.74	-14.81	-14.81	1	D2V8X5	GO:0004672;GO:0005524;GO:0006468;GO:0016301;GO:0016310;GO:0016772;GO:0004672;GO:0044237;GO:0008152;GO:0008150;GO:0044260;GO:0016310;GO:0016301;GO:0016740;GO:0032555;GO:0043412;GO:0006796;GO:0032553;GO:0030554;GO:0036211;GO:0006468;GO:0016773;GO:0003824;GO:0005488;GO:0043170;GO:0019538;GO:0032559;GO:0005524;GO:0006464;GO:0044267;GO:0017076;GO:0044238;GO:0006793;GO:0035639;GO:0003674;GO:0000166;GO:…	PF13475.1	Serine-threonine kinase
maker-3789193-est_gff_Cufflinks-exonerate_est2genome-est_gff_TopHat-gene-0.0	Locus_16170	smb297	370	376	-16.75	-4.69	-12.05	-12.05	1	Q2H816	GO:0003968;GO:0016740;GO:0003968;GO:0003824;GO:0034062;GO:0003674;GO:0016779;GO:0016772	PF05183.7	Putative uncharacterized protein
maker-3799630-est_gff_Cufflinks-est_gff_TopHat-gene-0.0	Locus_7185	smb297	119	125	-18.53	-7.58	-10.94	-10.94	1	C5LX94	GO:0005216;GO:0005216;GO:0005509;GO:0006810;GO:0006811;GO:0016020;GO:0016021;GO:0055085;GO:0022891;GO:0005216;GO:0008150;GO:0015075;GO:0006810;GO:0005509;GO:0022803;GO:0022838;GO:0016020;GO:0005575;GO:0022892;GO:0046872;GO:0022857;GO:0005488;GO:0031224;GO:0015267;GO:0005215;GO:0016021;GO:0055085;GO:0006811;GO:0051179;GO:0051234;GO:0003674;GO:0044425;GO:0043169;GO:0009987;GO:0043167	PF00520.26 PF12658.2 PF11893.3	Putative uncharacterized protein
maker-3803071-est_gff_Cufflinks-exonerate_est2genome-est_gff_TopHat-gene-0.9	Locus_73659	smb297	548	554	-21.41	-7.48	-13.92	-13.92	1	NA	NA	NA	NA
maker-3808085-est_gff_Cufflinks-exonerate_est2genome-est_gff_TopHat-gene-0.7	Locus_59920	smb297	25	31	-21.1	-4.77	-16.32	-16.32	1	NA	NA	PF13747.1 PF08797.6	NA
maker-3813825-est_gff_Cufflinks-exonerate_est2genome-est_gff_TopHat-gene-0.3	NA	smb297	93	99	-24.9	-11.02	-13.87	-13.87	1	NA	NA	PF12169.3 PF12267.3	NA
maker-3814563-exonerate_est2genome-est_gff_TopHat-gene-0.1	Locus_25249	smb297	283	289	-19.92	-8.15	-11.76	-11.76	1	D2V6Y8	NA	PF13475.1	Predicted protein
maker-1961262-est_gff_Cufflinks-exonerate_est2genome-est_gff_TopHat-gene-0.2	Locus_73941	smb303	117	123	-22.52	-9.01	-13.5	-13.5	1	D7FJ18	NA	NA	Putative uncharacterized protein
maker-2496655-est_gff_Cufflinks-exonerate_est2genome-est_gff_TopHat-gene-0.1	Locus_41281	smb303	174	180	-26.8	-15.37	-11.42	-11.42	1	B7FPH9	GO:0003824;GO:0003824;GO:0008152;GO:0008483;GO:0016740;GO:0030170;GO:0008152;GO:0008483;GO:0008150;GO:0016740;GO:0048037;GO:0003824;GO:0005488;GO:0016769;GO:0070279;GO:0030170;GO:0003674;GO:0019842;GO:0036094	PF00202.16	Aminotransferase
maker-3119325-exonerate_est2genome-est_gff_TopHat-gene-0.1	Locus_6090	smb303	166	172	-21.1	-10.6	-10.49	-10.49	1	NA	NA	PF01084.15	NA
maker-3689780-est_gff_Cufflinks-est_gff_TopHat-gene-0.0	Locus_52284	smb303	138	144	-21	-9.56	-11.43	-11.43	1	NA	NA	NA	NA
maker-3690436-exonerate_est2genome-est_gff_TopHat-gene-0.1	Locus_46701	smb303	123	129	-22.86	-11.08	-11.77	-11.77	1	NA	NA	NA	NA
maker-3694219-est_gff_Cufflinks-exonerate_est2genome-est_gff_TopHat-gene-0.5	Locus_13289	smb303	197	203	-20.8	-10.54	-10.25	-10.25	1	NA	NA	PF02413.12	NA
maker-3698457-est_gff_Cufflinks-exonerate_est2genome-est_gff_TopHat-gene-0.0	Locus_20605	smb303	247	253	-19.4	-8.56	-10.83	-10.83	1	H2MV09	GO:0005506;GO:0016491;GO:0016705;GO:0016706;GO:0031418;GO:0055114;GO:0008152;GO:0031406;GO:0008150;GO:0016705;GO:0046914;GO:0055114;GO:0046872;GO:0003824;GO:0005488;GO:0005506;GO:0051213;GO:0016706;GO:0003674;GO:0016491;GO:0043169;GO:0019842;GO:0031418;GO:0043167;GO:0036094	PF13640.1 PF13661.1	Uncharacterized protein
maker-3701177-exonerate_est2genome-est_gff_TopHat-gene-0.2	Locus_30809	smb303	72	78	-22.4	-8.03	-14.36	-14.36	1	F2WQ48	GO:0015986;GO:0015986;GO:0016020;GO:0046933;GO:0015078;GO:0044237;GO:0022891;GO:0008152;GO:0008150;GO:0009206;GO:0015075;GO:0006754;GO:0006810;GO:0015986;GO:0034220;GO:0009259;GO:0046483;GO:0006139;GO:0009141;GO:0006163;GO:0009260;GO:0016020;GO:0009058;GO:0015985;GO:0009199;GO:0005575;GO:0009165;GO:0009142;GO:0022892;GO:0034641;GO:0046034;GO:0044249;GO:0006818;GO:0015992;GO:0044271;GO:0009152;GO:…	PF00213.13	Putative uncharacterized protein
maker-3702310-est_gff_Cufflinks-exonerate_est2genome-gene-0.2	Locus_31045	smb303	55	61	-21.6	-8.78	-12.81	-12.81	1	I0Z0G1	NA	PF06743.10 PF07671.6 PF12826.2	Predicted protein of CLR family
maker-3703694-est_gff_Cufflinks-exonerate_est2genome-est_gff_TopHat-gene-0.0	Locus_21076	smb303	368	374	-22.8	-9.85	-12.94	-12.94	1	NA	NA	PF09443.5	NA
maker-3705832-est_gff_Cufflinks-exonerate_est2genome-est_gff_TopHat-gene-0.1	Locus_21879	smb303	45	51	-22.2	-6.68	-15.51	-15.51	1	NA	NA	NA	NA
maker-3711217-est_gff_Cufflinks-exonerate_est2genome-gene-0.5	Locus_5455	smb303	1918	1924	-26.5	-13.14	-13.35	-13.35	1	B7FUF5	GO:0005216;GO:0005216;GO:0005249;GO:0006810;GO:0006811;GO:0006813;GO:0008076;GO:0016020;GO:0016021;GO:0055085;GO:0022891;GO:0005216;GO:0008150;GO:0015075;GO:0005886;GO:0006810;GO:0030001;GO:0022803;GO:0022838;GO:0016020;GO:0034702;GO:0005575;GO:0071944;GO:0022892;GO:0034705;GO:0015079;GO:0008324;GO:0022857;GO:0034703;GO:0008076;GO:0022836;GO:0043234;GO:0022832;GO:0031224;GO:0015267;GO:0046873;GO:…	PF00520.26	Predicted protein
maker-3713169-est_gff_Cufflinks-exonerate_est2genome-est_gff_TopHat-gene-0.8	Locus_14119	smb303	343	349	-25.2	-10.58	-14.61	-14.61	1	NA	NA	NA	NA
maker-3717440-est_gff_Cufflinks-est_gff_TopHat-gene-0.0	NA	smb303	406	412	-22.86	-8.89	-13.96	-13.96	1	NA	NA	PF00876.13 PF09534.5	NA
maker-3720246-est_gff_Cufflinks-gene-0.1	Locus_48008	smb303	484	490	-26.9	-15.68	-11.21	-11.21	1	NA	NA	PF12796.2 PF13857.1 PF13637.1 PF00023.25	NA
maker-3727364-est_gff_Cufflinks-exonerate_est2genome-est_gff_TopHat-gene-0.9	Locus_21239	smb303	375	381	-22.6	-12.38	-10.21	-10.21	1	C7YTS2	GO:0000166;GO:0003676;GO:0004386;GO:0005524;GO:0008026;GO:0016787;GO:0017111;GO:0016818;GO:0032555;GO:0008026;GO:0032553;GO:0030554;GO:0003676;GO:0003824;GO:0005488;GO:0032559;GO:0005524;GO:0016462;GO:0017076;GO:0004386;GO:0042623;GO:0035639;GO:0070035;GO:0003674;GO:0000166;GO:0016817;GO:0016787;GO:0016887;GO:0036094	PF01501.15 PF04408.18 PF00271.26 PF11977.3 PF00270.24 PF13245.1 PF13401.1 PF13481.1 PF03184.14 PF10243.4	Predicted protein
maker-3727621-exonerate_est2genome-est_gff_TopHat-gene-0.1	Locus_72304	smb303	211	217	-19.7	-9.56	-10.13	-10.13	1	NA	NA	NA	NA
maker-3728251-est_gff_Cufflinks-exonerate_est2genome-est_gff_TopHat-gene-0.1	Locus_8305	smb303	39	45	-23.63	-9.28	-14.34	-14.34	1	NA	NA	PF12072.3 PF14028.1	NA
maker-3733138-est_gff_Cufflinks-exonerate_est2genome-est_gff_TopHat-gene-0.1	Locus_1032	smb303	1285	1291	-22.6	-9.8	-12.79	-12.79	1	NA	NA	PF11944.3 PF14106.1	NA
maker-3735382-est_gff_Cufflinks-exonerate_est2genome-est_gff_TopHat-gene-0.3	Locus_19057	smb303	887	893	-20.12	-8.59	-11.52	-11.52	1	NA	NA	PF07649.7 PF00569.12	NA
maker-3736915-exonerate_est2genome-est_gff_TopHat-gene-0.3	Locus_68512	smb303	658	664	-24.15	-9.92	-14.22	-14.22	1	NA	NA	NA	NA
maker-3738995-est_gff_Cufflinks-exonerate_est2genome-est_gff_TopHat-gene-0.2	Locus_13620	smb303	922	928	-23.05	-12.29	-10.75	-10.75	1	NA	NA	PF12796.2 PF13857.1 PF00023.25	NA
maker-3744201-est_gff_Cufflinks-exonerate_est2genome-est_gff_TopHat-gene-0.0	Locus_45310	smb303	94	100	-22.7	-9.01	-13.68	-13.68	1	H1VRH7	GO:0000166;GO:0003676;GO:0003676;GO:0005488;GO:0003674;GO:0000166;GO:0036094	PF14259.1 PF00076.17 PF13893.1 PF04059.7 PF11459.3	Putative uncharacterized protein
maker-3745530-est_gff_Cufflinks-exonerate_est2genome-est_gff_TopHat-gene-0.5	Locus_22570	smb303	201	207	-24.6	-13.43	-11.16	-11.16	1	NA	NA	PF00118.19	NA
maker-3748913-est_gff_Cufflinks-exonerate_est2genome-est_gff_TopHat-gene-0.10	Locus_52147	smb303	239	245	-21.1	-10.69	-10.4	-10.4	1	NA	NA	PF00240.18 PF13881.1	NA
maker-3754911-est_gff_Cufflinks-exonerate_est2genome-est_gff_TopHat-gene-0.6	Locus_38113	smb303	242	248	-24.4	-10.89	-13.5	-13.5	1	NA	NA	PF04513.7 PF05361.7 PF10173.4 PF07631.6 PF12018.3 PF07889.7 PF05549.6 PF07195.7 PF01519.11 PF09823.4 PF00428.14 PF04799.8 PF11101.3 PF01499.11	NA
maker-3758642-est_gff_Cufflinks-exonerate_est2genome-est_gff_TopHat-gene-0.0	Locus_55790	smb303	110	116	-22.3	-12.27	-10.02	-10.02	1	F0W7N3	GO:0003743;GO:0006413;GO:0044237;GO:0008152;GO:0008150;GO:0008135;GO:0044260;GO:0003743;GO:0009058;GO:0006413;GO:0003676;GO:0009059;GO:0044249;GO:0034645;GO:0010467;GO:0005488;GO:0043170;GO:0019538;GO:0044267;GO:0003723;GO:0044238;GO:0006412;GO:0003674;GO:0009987	PF08662.6	Eukaryotic translation initiation factor 2A, putative
maker-3759736-est_gff_Cufflinks-exonerate_est2genome-est_gff_TopHat-gene-0.1	Locus_8141	smb303	354	360	-25.3	-8.15	-17.14	-17.14	1	NA	NA	PF10661.4	NA
maker-3762091-exonerate_est2genome-est_gff_TopHat-gene-0.9	Locus_69879	smb303	50	56	-24.86	-10.42	-14.43	-14.43	1	Q1XG86	GO:0003723;GO:0005488;GO:0003676;GO:0005488;GO:0003723;GO:0003674	PF00806.14	Uncharacterized protein
maker-3763768-est_gff_Cufflinks-exonerate_est2genome-est_gff_TopHat-gene-0.0	Locus_59444	smb303	193	199	-28.29	-14.48	-13.8	-13.8	1	NA	NA	PF13442.1	NA
maker-3768088-est_gff_Cufflinks-exonerate_est2genome-est_gff_TopHat-gene-0.0	Locus_284	smb303	511	517	-22.6	-9.65	-12.94	-12.94	1	E1ZSV4	GO:0016787;GO:0003824;GO:0003674;GO:0016787	PF10099.4 PF09594.5 PF13882.1 PF14155.1 PF06682.7 PF09850.4 PF11862.3 PF04290.7 PF10265.4 PF09726.4	Putative uncharacterized protein
maker-3769652-est_gff_Cufflinks-est_gff_TopHat-gene-0.0	NA	smb303	145	151	-21.3	-10.68	-10.61	-10.61	1	NA	NA	NA	NA
maker-3770114-est_gff_Cufflinks-exonerate_est2genome-est_gff_TopHat-gene-0.2	Locus_15600	smb303	244	250	-25.9	-13.62	-12.27	-12.27	1	B6KHV1	GO:0004721;GO:0004721;GO:0005509;GO:0005634;GO:0005737;GO:0006470;GO:0016787;GO:0005737;GO:0044237;GO:0008152;GO:0008150;GO:0044260;GO:0005509;GO:0044424;GO:0043412;GO:0006796;GO:0043227;GO:0005575;GO:0036211;GO:0004721;GO:0006470;GO:0046872;GO:0005622;GO:0003824;GO:0005488;GO:0043170;GO:0019538;GO:0006464;GO:0044267;GO:0044238;GO:0043226;GO:0006793;GO:0016788;GO:0016791;GO:0005623;GO:0003674;GO:…	PF00149.23	Serine/threonine-protein phosphatase
maker-3770858-exonerate_est2genome-est_gff_TopHat-gene-0.9	Locus_9016	smb303	763	769	-25.01	-11.97	-13.03	-13.03	1	NA	NA	NA	NA
maker-3773496-est_gff_Cufflinks-exonerate_est2genome-est_gff_TopHat-gene-0.3	Locus_40151	smb303	127	133	-23.13	-9.22	-13.9	-13.9	1	B8C0F1	GO:0055085;GO:0008150;GO:0006810;GO:0055085;GO:0051179;GO:0051234;GO:0009987	PF08449.6	Predicted protein
maker-3773883-est_gff_Cufflinks-exonerate_est2genome-est_gff_TopHat-gene-0.6	Locus_20261	smb303	20	26	-25.2	-10.24	-14.95	-14.95	1	NA	NA	PF13489.1 PF08242.7 PF08241.7 PF13847.1 PF00024.21	NA
maker-3784593-est_gff_Cufflinks-exonerate_est2genome-est_gff_TopHat-gene-0.2	Locus_12391	smb303	1063	1069	-22.5	-10.83	-11.66	-11.66	1	C5L8X0	GO:0003676;GO:0003676;GO:0004386;GO:0005524;GO:0008026;GO:0016787;GO:0017111;GO:0016818;GO:0032555;GO:0008026;GO:0032553;GO:0030554;GO:0003676;GO:0003824;GO:0005488;GO:0032559;GO:0005524;GO:0016462;GO:0017076;GO:0004386;GO:0042623;GO:0035639;GO:0070035;GO:0003674;GO:0000166;GO:0016817;GO:0016787;GO:0016887;GO:0036094	PF00270.24 PF00271.26 PF04851.10	ATP-dependent RNA helicase HAS1, putative
maker-3784691-est_gff_Cufflinks-est_gff_TopHat-gene-0.8	NA	smb303	1287	1293	-28.6	-14.35	-14.24	-14.24	1	NA	NA	PF08822.6 PF02316.11	NA
maker-3785514-est_gff_Cufflinks-est_gff_TopHat-gene-0.6	Locus_18747	smb303	31	37	-27.5	-16.52	-10.97	-10.97	1	F0VCA1	GO:0008104;GO:0008150;GO:0033036;GO:0008104;GO:0051179	PF06650.7 PF09333.6	Putative uncharacterized protein
maker-3787508-est_gff_Cufflinks-exonerate_est2genome-est_gff_TopHat-gene-0.2	NA	smb303	272	278	-25.2	-11.11	-14.08	-14.08	1	I1FL38	NA	PF13621.1 PF08007.7	Uncharacterized protein
maker-3787522-est_gff_Cufflinks-est_gff_TopHat-gene-0.6	NA	smb303	50	56	-24.42	-7.55	-16.86	-16.86	1	NA	NA	PF02932.11	NA
maker-3792342-exonerate_est2genome-est_gff_TopHat-gene-0.2	Locus_32560	smb303	221	227	-21.51	-7.5	-14	-14	1	A3LPF7	NA	PF03151.11 PF00892.15 PF08449.6	Predicted protein
maker-3801397-est_gff_Cufflinks-exonerate_est2genome-est_gff_TopHat-gene-0.2	Locus_9163	smb303	456	462	-21.1	-8.21	-12.88	-12.88	1	NA	NA	NA	NA
maker-3804229-est_gff_Cufflinks-exonerate_est2genome-est_gff_TopHat-gene-0.2	NA	smb303	483	489	-24.2	-11.72	-12.47	-12.47	1	NA	NA	PF00494.14	NA
maker-3805506-est_gff_Cufflinks-exonerate_est2genome-est_gff_TopHat-gene-0.5	Locus_52650	smb303	68	74	-24.6	-13.72	-10.87	-10.87	1	B7GAG5	GO:0005524;GO:0006200;GO:0016887;GO:0044237;GO:0008152;GO:0008150;GO:0017111;GO:0009259;GO:0009203;GO:0044270;GO:0046483;GO:0006139;GO:0044248;GO:0034655;GO:0016818;GO:0009141;GO:0006163;GO:0009143;GO:0009146;GO:0032555;GO:0032553;GO:0030554;GO:0009199;GO:0034641;GO:0046034;GO:0009261;GO:0006200;GO:0009056;GO:0003824;GO:0006195;GO:0005488;GO:0032559;GO:0005524;GO:0044281;GO:0009166;GO:0072521;GO:…	PF00005.22 PF13555.1 PF13476.1 PF02463.14 PF13304.1 PF03193.11 PF13245.1 PF13401.1 PF13191.1 PF03215.10	Predicted protein
maker-3805618-est_gff_Cufflinks-exonerate_est2genome-est_gff_TopHat-gene-0.14	Locus_7906	smb303	118	124	-21.03	-8.22	-12.8	-12.8	1	NA	NA	PF00612.22	NA
maker-3809595-est_gff_Cufflinks-exonerate_est2genome-est_gff_TopHat-gene-0.0	Locus_5408	smb303	1985	1991	-22.5	-10.63	-11.86	-11.86	1	Q00XG7	GO:0004519;GO:0004518;GO:0003824;GO:0016788;GO:0003674;GO:0016787;GO:0004519	PF13086.1 PF13245.1 PF13604.1 PF13481.1 PF02562.11 PF05729.7 PF09848.4 PF00004.24 PF13401.1 PF04851.10	TRNA-splicing endonuclease positive effector (SEN1) (ISS)
maker-3810858-est_gff_Cufflinks-exonerate_est2genome-est_gff_TopHat-gene-0.0	NA	smb303	46	52	-21.35	-9.12	-12.22	-12.22	1	A0CB76	GO:0003824;GO:0004114;GO:0005216;GO:0006810;GO:0006811;GO:0007165;GO:0008081;GO:0008152;GO:0016020;GO:0016021;GO:0055085;GO:0004114;GO:0022891;GO:0008152;GO:0005216;GO:0008150;GO:0051716;GO:0015075;GO:0006810;GO:0004112;GO:0022803;GO:0022838;GO:0016020;GO:0007165;GO:0023052;GO:0005575;GO:0022892;GO:0022857;GO:0003824;GO:0008081;GO:0050794;GO:0031224;GO:0015267;GO:0005215;GO:0016021;GO:0055085;GO:…	PF00233.14	Chromosome undetermined scaffold_163, whole genome shotgun sequence
maker-3810868-est_gff_Cufflinks-exonerate_est2genome-est_gff_TopHat-gene-0.1	NA	smb303	198	204	-27.1	-12.94	-14.15	-14.15	1	NA	NA	NA	NA
maker-3811459-exonerate_est2genome-est_gff_TopHat-gene-0.4	Locus_10422	smb303	2099	2105	-28.15	-12.2	-15.94	-15.94	1	C5K4M9	NA	PF07699.8 PF03351.12	Putative uncharacterized protein
maker-3811487-est_gff_Cufflinks-exonerate_est2genome-est_gff_TopHat-gene-0.1	Locus_48496	smb303	61	67	-24.1	-13.6	-10.49	-10.49	1	NA	NA	NA	NA
maker-3813033-exonerate_est2genome-est_gff_TopHat-gene-0.3	Locus_38231	smb303	224	230	-18.76	-7.06	-11.69	-11.69	1	NA	NA	PF14158.1	NA
maker-3813234-est_gff_Cufflinks-exonerate_est2genome-est_gff_TopHat-gene-0.6	Locus_37885	smb303	553	559	-26.2	-13.97	-12.22	-12.22	1	NA	NA	NA	NA
maker-3814829-est_gff_Cufflinks-exonerate_est2genome-est_gff_TopHat-gene-0.11	Locus_35807	smb303	1320	1326	-21.5	-9.97	-11.52	-11.52	1	B5Y4R3	GO:0005216;GO:0005216;GO:0006810;GO:0006811;GO:0016020;GO:0016021;GO:0055085;GO:0022891;GO:0005216;GO:0008150;GO:0015075;GO:0006810;GO:0022803;GO:0022838;GO:0016020;GO:0005575;GO:0022892;GO:0022857;GO:0031224;GO:0015267;GO:0005215;GO:0016021;GO:0055085;GO:0006811;GO:0051179;GO:0051234;GO:0003674;GO:0044425;GO:0009987	PF00520.26	Bacterial type voltage activated sodium channel
maker-3814875-exonerate_est2genome-est_gff_TopHat-gene-0.8	Locus_52667	smb303	112	118	-23.6	-12.13	-11.46	-11.46	1	D8LBN1	NA	PF00650.15	Putative uncharacterized protein
maker-3815097-est_gff_Cufflinks-exonerate_est2genome-est_gff_TopHat-gene-0.14	NA	smb303	204	210	-24.8	-11.46	-13.33	-13.33	1	NA	NA	NA	NA
maker-685221-exonerate_est2genome-est_gff_TopHat-gene-0.1	Locus_50000	smb303	260	266	-22.4	-11.21	-11.18	-11.18	1	NA	NA	PF06398.6	NA
maker-3803687-est_gff_Cufflinks-exonerate_est2genome-est_gff_TopHat-gene-0.0	Locus_15264	smb313	309	315	-21	-8.54	-12.45	-12.45	1	F0YN56	GO:0000166;GO:0003824;GO:0008152;GO:0009058;GO:0016740;GO:0008152;GO:0008150;GO:0016740;GO:0009058;GO:0003824;GO:0005488;GO:0003674;GO:0000166;GO:0036094	PF13738.1 PF00975.15 PF00743.14 PF13454.1 PF00698.16 PF13450.1 PF07992.9 PF00070.22 PF13241.1 PF01946.12 PF01488.15 PF03486.9 PF01494.14 PF00106.20 PF05834.7 PF01266.19	Putative uncharacterized protein
maker-3596862-est_gff_Cufflinks-exonerate_est2genome-est_gff_TopHat-gene-0.1	Locus_21002	smb313	325	331	-18.2	-6.39	-11.8	-11.8	1	A9VC85	GO:0003824;GO:0008152;GO:0008152;GO:0008150;GO:0003824;GO:0003674	PF02065.13	Predicted protein
maker-3721111-est_gff_Cufflinks-est_gff_TopHat-gene-0.0	Locus_39909	smb365	161	167	-21.82	-9.01	-12.8	-12.8	1	NA	NA	NA	NA
maker-3739677-est_gff_Cufflinks-est_gff_TopHat-gene-0.1	Locus_82505	smb365	192	198	-17.1	-6.45	-10.64	-10.64	1	NA	NA	PF01442.13 PF04513.7 PF06013.7 PF12434.3 PF04906.8 PF06009.7 PF10392.4 PF04286.7 PF02181.18 PF12220.3 PF13256.1 PF07464.6 PF02601.10 PF07926.7 PF05929.6 PF12279.3 PF03194.10 PF01025.14 PF02731.10 PF10079.4 PF03938.9 PF14362.1	NA
maker-3747455-est_gff_Cufflinks-exonerate_est2genome-est_gff_TopHat-gene-0.0	Locus_1315	smb365	204	210	-23.4	-11.66	-11.73	-11.73	1	NA	NA	NA	NA
maker-3753789-est_gff_Cufflinks-exonerate_est2genome-est_gff_TopHat-gene-0.1	Locus_96465	smb365	128	134	-20.32	-6.55	-13.76	-13.76	1	F2UHP0	NA	NA	Putative uncharacterized protein
maker-3760975-est_gff_Cufflinks-exonerate_est2genome-est_gff_TopHat-gene-0.2	Locus_18403	smb365	114	120	-20.4	-10.23	-10.16	-10.16	1	NA	NA	PF06364.7	NA
maker-3761869-est_gff_Cufflinks-est_gff_TopHat-gene-0.2	Locus_47624	smb365	26	32	-16.79	-6.08	-10.7	-10.7	1	NA	NA	PF11833.3 PF06504.6 PF12666.2	NA
maker-3768733-est_gff_Cufflinks-est_gff_TopHat-gene-0.8	Locus_37178	smb365	40	46	-19.8	-7.19	-12.6	-12.6	1	I1GNP9	NA	PF02450.10 PF02785.14	Uncharacterized protein
maker-3770233-est_gff_Cufflinks-exonerate_est2genome-est_gff_TopHat-gene-0.0	Locus_4530	smb365	1241	1247	-19.3	-6.1	-13.19	-13.19	1	F0Y8H4	GO:0003824;GO:0003824;GO:0005975;GO:0016853;GO:0019318;GO:0030246;GO:0006066;GO:0044237;GO:0008152;GO:0008150;GO:0005975;GO:0030246;GO:0019318;GO:0016853;GO:0005996;GO:0044262;GO:0003824;GO:0005488;GO:0044281;GO:0044238;GO:0003674;GO:0009987	PF01263.15	Putative uncharacterized protein
maker-3793255-est_gff_Cufflinks-exonerate_est2genome-est_gff_TopHat-gene-0.0	Locus_87624	smb365	35	41	-18.6	-8.29	-10.3	-10.3	1	C5LYY3	NA	NA	Nuclear segregation protein BFR1, putative
maker-3794094-est_gff_Cufflinks-exonerate_est2genome-est_gff_TopHat-gene-0.0	Locus_12197	smb365	1465	1471	-21.5	-11.03	-10.46	-10.46	1	B7FYT1	GO:0000166;GO:0003824;GO:0003878;GO:0004775;GO:0005524;GO:0005737;GO:0008152;GO:0016740;GO:0016746;GO:0044262;GO:0046912;GO:0048037;GO:0005737;GO:0044237;GO:0008152;GO:0008150;GO:0005975;GO:0044424;GO:0016740;GO:0032555;GO:0016746;GO:0032553;GO:0004774;GO:0030554;GO:0046912;GO:0005575;GO:0004775;GO:0048037;GO:0016877;GO:0005622;GO:0044262;GO:0003824;GO:0005488;GO:0032559;GO:0005524;GO:0003878;GO:…	PF00285.16 PF00549.14 PF13607.1	Atp-citrate synthase
maker-3795551-exonerate_est2genome-est_gff_TopHat-gene-0.1	Locus_40067	smb365	491	497	-18.61	-5.34	-13.26	-13.26	1	NA	NA	PF00856.23	NA
maker-3808093-est_gff_Cufflinks-exonerate_est2genome-gene-0.1	Locus_18169	smb365	282	288	-23	-11.63	-11.36	-11.36	1	H2YDZ0	GO:0003677;GO:0003909;GO:0003910;GO:0005524;GO:0006260;GO:0006281;GO:0006310;GO:0051103;GO:0006266;GO:0003910;GO:0003909;GO:0044237;GO:0008152;GO:0008150;GO:0051716;GO:0003677;GO:0016886;GO:0044260;GO:0006259;GO:0006139;GO:0006950;GO:0006974;GO:0032555;GO:0009058;GO:0032553;GO:0030554;GO:0006310;GO:0003676;GO:0034641;GO:0009059;GO:0044249;GO:0006281;GO:0034645;GO:0003824;GO:0005488;GO:0043170;GO:…	PF01068.16 PF04675.9	DNA ligase
maker-3812256-est_gff_Cufflinks-exonerate_est2genome-est_gff_TopHat-gene-0.1	Locus_16791	smb365	460	466	-21.7	-9.01	-12.68	-12.68	1	NA	NA	NA	NA
maker-3812574-est_gff_Cufflinks-exonerate_est2genome-est_gff_TopHat-gene-0.3	Locus_1396	smb365	34	40	-25.4	-14.42	-10.97	-10.97	1	A7AVM1	NA	PF13041.1 PF01535.15 PF12854.2 PF13812.1 PF13428.1 PF13424.1 PF06239.6 PF13176.1 PF10602.4 PF03704.12	Pentatricopeptide repeat domain containing protein
maker-3814549-est_gff_Cufflinks-exonerate_est2genome-est_gff_TopHat-gene-0.6	Locus_36159	smb365	193	199	-20.35	-9.91	-10.43	-10.43	1	A7AVM1	NA	PF13041.1 PF13812.1 PF01535.15 PF12854.2 PF13428.1 PF13424.1 PF06239.6 PF13432.1	Pentatricopeptide repeat domain containing protein
maker-3593251-exonerate_est2genome-est_gff_TopHat-gene-0.0	Locus_71531	smb379	314	320	-19.3	-5.96	-13.33	-13.33	1	NA	NA	NA	NA
maker-3684608-est_gff_Cufflinks-exonerate_est2genome-est_gff_TopHat-gene-0.0	NA	smb379	230	236	-19.9	-9.83	-10.06	-10.06	1	NA	NA	PF13675.1	NA
maker-3694076-est_gff_Cufflinks-exonerate_est2genome-est_gff_TopHat-gene-0.0	Locus_68900	smb379	139	145	-22.1	-10	-12.09	-12.09	1	NA	NA	PF04156.9 PF00261.15 PF07926.7 PF05911.6 PF07888.6 PF13870.1 PF08227.6	NA
maker-3717559-est_gff_Cufflinks-est_gff_TopHat-gene-0.5	Locus_34696	smb379	426	432	-18.3	-7.34	-10.95	-10.95	1	B7GAJ3	GO:0006508;GO:0008233;GO:0008233;GO:0008152;GO:0008150;GO:0003824;GO:0043170;GO:0019538;GO:0044238;GO:0003674;GO:0016787;GO:0006508	PF12697.2 PF05990.7 PF00561.15	Predicted protein
maker-3725870-est_gff_Cufflinks-exonerate_est2genome-est_gff_TopHat-gene-0.6	Locus_17732	smb379	208	214	-18.75	-7.28	-11.46	-11.46	1	NA	NA	NA	NA
maker-3727104-est_gff_Cufflinks-exonerate_est2genome-est_gff_TopHat-gene-0.2	Locus_35211	smb379	401	407	-16.66	-6.1	-10.55	-10.55	1	NA	NA	NA	NA
maker-3747511-exonerate_est2genome-est_gff_TopHat-gene-0.6	Locus_20277	smb379	49	55	-18.6	-7.07	-11.52	-11.52	1	C5L5W9	GO:0001522;GO:0001522;GO:0003723;GO:0003951;GO:0008152;GO:0009451;GO:0009982;GO:0044237;GO:0009451;GO:0008152;GO:0008150;GO:0044260;GO:0016301;GO:0006139;GO:0016740;GO:0001522;GO:0043412;GO:0009982;GO:0016853;GO:0003676;GO:0034641;GO:0016773;GO:0003824;GO:0005488;GO:0043170;GO:0003723;GO:0044238;GO:0003951;GO:0003674;GO:0016070;GO:0090304;GO:0016866;GO:0009987;GO:0006807;GO:0016772	PF00849.17	Ribosomal large subunit pseudouridine synthase D, putative
maker-3747928-est_gff_Cufflinks-exonerate_est2genome-est_gff_TopHat-gene-0.6	Locus_17121	smb379	52	58	-17.53	-2.86	-14.66	-14.66	1	NA	NA	NA	NA
maker-3748630-exonerate_est2genome-est_gff_TopHat-gene-0.2	Locus_43954	smb379	583	589	-20	-8.68	-11.31	-11.31	1	NA	NA	NA	NA
maker-3758242-exonerate_est2genome-est_gff_TopHat-gene-0.0	NA	smb379	84	90	-18.6	-5.25	-13.34	-13.34	1	NA	NA	PF13516.1	NA
maker-3761713-est_gff_Cufflinks-exonerate_est2genome-est_gff_TopHat-gene-0.4	Locus_15254	smb379	66	72	-18.4	-5.92	-12.47	-12.47	1	A7RZ93	NA	PF13516.1 PF12799.2 PF08032.7 PF00560.28 PF13855.1	Predicted protein
maker-3767847-est_gff_Cufflinks-exonerate_est2genome-est_gff_TopHat-gene-0.0	Locus_13616	smb379	522	528	-24.9	-11.22	-13.67	-13.67	1	F0VKT7	NA	PF13516.1 PF12756.2	Putative uncharacterized protein
maker-3771320-exonerate_est2genome-est_gff_TopHat-gene-0.3	NA	smb379	34	40	-22.36	-5.48	-16.87	-16.87	1	NA	NA	NA	NA
maker-3787905-est_gff_Cufflinks-exonerate_est2genome-est_gff_TopHat-gene-0.1	Locus_40769	smb379	469	475	-23.6	-11.16	-12.43	-12.43	1	NA	NA	PF00642.19	NA
maker-3789415-est_gff_Cufflinks-exonerate_est2genome-est_gff_TopHat-gene-0.4	Locus_45988	smb379	188	194	-28.2	-13.29	-14.9	-14.9	1	NA	NA	PF06156.8 PF05812.7 PF00769.14 PF03962.10	NA
maker-3798944-est_gff_Cufflinks-exonerate_est2genome-est_gff_TopHat-gene-0.0	Locus_9892	smb379	64	70	-21.76	-9.98	-11.77	-11.77	1	F0Y391	NA	PF12390.3	Putative uncharacterized protein
maker-3799500-est_gff_Cufflinks-exonerate_est2genome-est_gff_TopHat-gene-0.6	Locus_25457	smb379	636	642	-19.4	-9.38	-10.01	-10.01	1	NA	NA	NA	NA
maker-3802145-est_gff_Cufflinks-exonerate_est2genome-est_gff_TopHat-gene-0.2	Locus_9302	smb379	958	964	-20.2	-5.52	-14.67	-14.67	1	B9N8F9	GO:0000166;GO:0000166;GO:0005524;GO:0017111;GO:0017111;GO:0016818;GO:0032555;GO:0032553;GO:0030554;GO:0003824;GO:0005488;GO:0032559;GO:0005524;GO:0016462;GO:0017076;GO:0035639;GO:0003674;GO:0000166;GO:0016817;GO:0016787;GO:0036094	PF00004.24 PF00076.17 PF13401.1 PF13207.1 PF13671.1 PF03215.10 PF06414.7 PF05496.7	Predicted protein
maker-3805973-exonerate_est2genome-est_gff_TopHat-gene-0.3	Locus_37089	smb379	33	39	-18.1	-8.02	-10.07	-10.07	1	NA	NA	NA	NA
maker-3806274-est_gff_Cufflinks-exonerate_est2genome-est_gff_TopHat-gene-0.0	NA	smb379	52	58	-21.3	-10.36	-10.93	-10.93	1	NA	NA	PF06545.6	NA
maker-3808772-est_gff_Cufflinks-exonerate_est2genome-est_gff_TopHat-gene-0.3	Locus_12946	smb379	92	98	-19.8	-8.04	-11.75	-11.75	1	D8LWK3	GO:0000287;GO:0000287;GO:0003824;GO:0004743;GO:0006096;GO:0016301;GO:0016310;GO:0016740;GO:0030955;GO:0006066;GO:0044237;GO:0006006;GO:0008152;GO:0006091;GO:0031420;GO:0008150;GO:0000287;GO:0005975;GO:0016310;GO:0016301;GO:0016740;GO:0019318;GO:0046365;GO:0006796;GO:0016052;GO:0030955;GO:0005996;GO:0006007;GO:0046872;GO:0009056;GO:0006096;GO:0016773;GO:0044262;GO:0003824;GO:0005488;GO:0004743;GO:…	PF00224.16 PF02423.10 PF01408.17 PF11593.3	Pyruvate kinase
maker-3810245-exonerate_est2genome-est_gff_TopHat-gene-0.19	Locus_15968	smb379	413	419	-19.8	-9.63	-10.16	-10.16	1	H3IJ06	NA	PF12796.2 PF00023.25 PF13857.1 PF13637.1 PF13606.1	Uncharacterized protein
maker-3814549-est_gff_Cufflinks-exonerate_est2genome-est_gff_TopHat-gene-0.0	Locus_14104	smb379	337	343	-17.9	-4.91	-12.98	-12.98	1	NA	NA	PF00595.19 PF13180.1	NA
maker-3815062-est_gff_Cufflinks-exonerate_est2genome-est_gff_TopHat-gene-0.5	Locus_8836	smb379	104	110	-18.81	-8.37	-10.43	-10.43	1	D8LEZ6	NA	PF04547.7	Putative uncharacterized protein
maker-3611085-est_gff_Cufflinks-exonerate_est2genome-est_gff_TopHat-gene-0.3	Locus_776	smb427	215	221	-18	-4.92	-13.07	-13.07	1	NA	NA	PF04343.8	NA
maker-3696948-est_gff_Cufflinks-est_gff_TopHat-gene-0.1	Locus_1026	smb427	657	663	-23	-11.93	-11.06	-11.06	1	NA	NA	PF05345.7	NA
maker-3704864-est_gff_Cufflinks-exonerate_est2genome-est_gff_TopHat-gene-0.0	Locus_51242	smb427	121	127	-23.5	-11.8	-11.69	-11.69	1	NA	NA	NA	NA
maker-3747624-est_gff_Cufflinks-exonerate_est2genome-est_gff_TopHat-gene-0.1	Locus_39556	smb427	71	77	-17.2	-6.98	-10.21	-10.21	1	NA	NA	NA	NA
maker-3758514-exonerate_est2genome-est_gff_TopHat-gene-0.6	Locus_23846	smb427	256	262	-14.73	-0.44	-14.28	-14.28	1	A0CCE9	GO:0000166;GO:0000166;GO:0000184;GO:0003677;GO:0004386;GO:0005524;GO:0005737;GO:0008270;GO:0017111;GO:0005737;GO:0044237;GO:0008152;GO:0008150;GO:0003677;GO:0017111;GO:0006402;GO:0044260;GO:0016071;GO:0044424;GO:0006139;GO:0044248;GO:0016818;GO:0046914;GO:0032555;GO:0000184;GO:0032553;GO:0030554;GO:0005575;GO:0003676;GO:0034641;GO:0008270;GO:0046872;GO:0009056;GO:0005622;GO:0003824;GO:0005488;GO:…	PF13087.1 PF13086.1 PF13245.1 PF13604.1 PF13401.1 PF00910.17 PF00773.14 PF09848.4 PF13481.1 PF06110.6 PF12846.2 PF04851.10 PF05127.9 PF13207.1 PF13238.1 PF03962.10	Chromosome undetermined scaffold_167, whole genome shotgun sequence
maker-3760394-est_gff_Cufflinks-exonerate_est2genome-est_gff_TopHat-gene-0.2	Locus_38206	smb427	619	625	-18.8	-7.81	-10.98	-10.98	1	NA	NA	PF10081.4	NA
maker-3782274-est_gff_Cufflinks-est_gff_TopHat-gene-0.5	Locus_35879	smb427	52	58	-16.25	-3.84	-12.4	-12.4	1	NA	NA	NA	NA
maker-3792948-est_gff_Cufflinks-exonerate_est2genome-est_gff_TopHat-gene-0.0	Locus_5158	smb427	1046	1052	-24.9	-10.83	-14.06	-14.06	1	NA	NA	NA	NA
maker-3796723-est_gff_Cufflinks-exonerate_est2genome-est_gff_TopHat-gene-0.15	Locus_11775	smb427	436	442	-18.3	-7.96	-10.33	-10.33	1	Q24HH2	GO:0003676;GO:0004674;GO:0005488;GO:0005524;GO:0006468;GO:0008270;GO:0016301;GO:0016310;GO:0016772;GO:0004672;GO:0044237;GO:0008152;GO:0008150;GO:0044260;GO:0004674;GO:0016310;GO:0016301;GO:0016740;GO:0046914;GO:0032555;GO:0043412;GO:0006796;GO:0032553;GO:0030554;GO:0003676;GO:0036211;GO:0006468;GO:0008270;GO:0046872;GO:0016773;GO:0003824;GO:0005488;GO:0043170;GO:0019538;GO:0032559;GO:0005524;GO:…	PF02816.13 PF13519.1	MHCK/EF2 kinase domain family protein
maker-3809547-exonerate_est2genome-est_gff_TopHat-gene-0.5	Locus_16290	smb427	68	74	-21.4	-10.91	-10.48	-10.48	1	NA	NA	PF13516.1 PF12799.2 PF00560.28 PF13504.1	NA
maker-3810933-exonerate_est2genome-est_gff_TopHat-gene-0.9	Locus_18707	smb427	85	91	-17.41	-6.17	-11.23	-11.23	1	NA	NA	NA	NA
maker-3812719-est_gff_Cufflinks-est_gff_TopHat-gene-0.5	Locus_45912	smb427	187	193	-22	-11.57	-10.42	-10.42	1	E9C9C4	NA	PF00505.14 PF09011.5 PF00411.14	Putative uncharacterized protein
maker-885847-exonerate_est2genome-est_gff_TopHat-gene-0.0	Locus_18317	smb427	43	49	-19.6	-7.69	-11.9	-11.9	1	I0Z9D0	NA	PF08719.6	Predicted protein
maker-3698907-exonerate_est2genome-est_gff_TopHat-gene-0.2	Locus_51541	smb101	27	33	-23.3	-8.91	-14.38	-14.38	1	NA	NA	PF10320.4	NA
maker-3762930-est_gff_Cufflinks-est_gff_TopHat-gene-0.4	NA	smb41	566	572	-19.44	-6.65	-12.78	-13.33	3	D8LRI4	GO:0005509;GO:0005509;GO:0005509;GO:0046872;GO:0005488;GO:0003674;GO:0043169;GO:0043167	NA	Putative uncharacterized protein
maker-3762930-est_gff_Cufflinks-est_gff_TopHat-gene-0.4	NA	smb41	1112	1118	-22.11	-9.6	-12.5	-13.33	3	D8LRI4	GO:0005509;GO:0005509;GO:0005509;GO:0046872;GO:0005488;GO:0003674;GO:0043169;GO:0043167	NA	Putative uncharacterized protein
maker-3762930-est_gff_Cufflinks-est_gff_TopHat-gene-0.4	NA	smb41	1081	1087	-18.9	-8.88	-10.01	-13.33	3	D8LRI4	GO:0005509;GO:0005509;GO:0005509;GO:0046872;GO:0005488;GO:0003674;GO:0043169;GO:0043167	NA	Putative uncharacterized protein
maker-3798868-est_gff_Cufflinks-est_gff_TopHat-gene-0.0	Locus_29734	smb163	38	44	-19.2	-8.03	-11.16	-11.5446	2	NA	NA	NA	NA
maker-3798868-est_gff_Cufflinks-est_gff_TopHat-gene-0.0	Locus_29734	smb163	31	37	-20.3	-9.77	-10.52	-11.5446	2	NA	NA	NA	NA
maker-3688650-est_gff_Cufflinks-exonerate_est2genome-est_gff_TopHat-gene-0.0	Locus_10169	smb41	88	94	-26.65	-9.4	-17.24	-17.86	2	NA	NA	PF04582.7 PF04513.7	NA
maker-3688650-est_gff_Cufflinks-exonerate_est2genome-est_gff_TopHat-gene-0.0	Locus_10169	smb41	548	554	-25.64	-8.5	-17.13	-17.86	2	NA	NA	PF04582.7 PF04513.7	NA
maker-3751730-est_gff_Cufflinks-exonerate_est2genome-est_gff_TopHat-gene-0.6	Locus_12097	smb41	1565	1571	-25.8	-15.14	-10.65	-11.06	2	E1ZX97	GO:0005488;GO:0005488;GO:0003674	PF13646.1 PF02985.17 PF12348.3 PF12755.2 PF12717.2 PF13513.1 PF00514.18 PF11241.3	Translational activator GCN1
maker-3751730-est_gff_Cufflinks-exonerate_est2genome-est_gff_TopHat-gene-0.6	Locus_12097	smb41	1472	1478	-20.8	-10.74	-10.05	-11.06	2	E1ZX97	GO:0005488;GO:0005488;GO:0003674	PF13646.1 PF02985.17 PF12348.3 PF12755.2 PF12717.2 PF13513.1 PF00514.18 PF11241.3	Translational activator GCN1
maker-3773672-est_gff_Cufflinks-est_gff_TopHat-gene-0.4	NA	smb41	454	460	-26.6	-13.22	-13.37	-13.35	2	C5LHE0	GO:0003777;GO:0005488;GO:0007018;GO:0030286;GO:0043228;GO:0008150;GO:0017111;GO:0044424;GO:0016818;GO:0043232;GO:0044446;GO:0030286;GO:0003774;GO:0044422;GO:0005875;GO:0005575;GO:0007018;GO:0005622;GO:0003824;GO:0005488;GO:0044430;GO:0043234;GO:0005856;GO:0016462;GO:0007017;GO:0043226;GO:0006928;GO:0032991;GO:0005623;GO:0003674;GO:0016817;GO:0016787;GO:0015630;GO:0044464;GO:0003777;GO:0009987;GO:…	PF12777.2 PF09486.5 PF06632.7 PF06148.6 PF11932.3 PF08317.6 PF01025.14 PF14357.1 PF06160.7	Putative uncharacterized protein
maker-3773672-est_gff_Cufflinks-est_gff_TopHat-gene-0.4	NA	smb41	432	438	-21.6	-11.36	-10.23	-13.35	2	C5LHE0	GO:0003777;GO:0005488;GO:0007018;GO:0030286;GO:0043228;GO:0008150;GO:0017111;GO:0044424;GO:0016818;GO:0043232;GO:0044446;GO:0030286;GO:0003774;GO:0044422;GO:0005875;GO:0005575;GO:0007018;GO:0005622;GO:0003824;GO:0005488;GO:0044430;GO:0043234;GO:0005856;GO:0016462;GO:0007017;GO:0043226;GO:0006928;GO:0032991;GO:0005623;GO:0003674;GO:0016817;GO:0016787;GO:0015630;GO:0044464;GO:0003777;GO:0009987;GO:…	PF12777.2 PF09486.5 PF06632.7 PF06148.6 PF11932.3 PF08317.6 PF01025.14 PF14357.1 PF06160.7	Putative uncharacterized protein
maker-3771353-est_gff_Cufflinks-exonerate_est2genome-est_gff_TopHat-gene-0.9-mRNA-1	NA	smb79	81	87	-12.39	-0.51	-11.87	-12.18	2	NA	NA	NA	NA
maker-3771353-est_gff_Cufflinks-exonerate_est2genome-est_gff_TopHat-gene-0.9-mRNA-1	NA	smb79	72	78	-14.7	-3.81	-10.88	-12.18	2	NA	NA	NA	NA
maker-3774476-est_gff_Cufflinks-exonerate_est2genome-est_gff_TopHat-gene-0.0	Locus_50235	smb101	1170	1176	-20.6	-9.07	-11.52	-11.52	1	D8LIH3	NA	PF13041.1 PF01535.15 PF13812.1 PF12854.2 PF14424.1 PF00383.17 PF13176.1 PF13432.1	Putative uncharacterized protein
maker-3798844-exonerate_est2genome-est_gff_TopHat-gene-0.3	Locus_49786	smb101	170	176	-17.75	-6.21	-11.53	-11.53	1	F0Y0L8	NA	PF07819.8 PF12697.2 PF02450.10 PF12695.2 PF00561.15 PF10184.4 PF11288.3 PF00539.13	Putative uncharacterized protein
maker-3813780-est_gff_Cufflinks-exonerate_est2genome-est_gff_TopHat-gene-0.1	Locus_10224	smb101	18	24	-17	-5.91	-11.08	-11.08	1	B6VBM1	NA	PF12796.2 PF00023.25 PF13606.1 PF13857.1 PF13637.1	Uncharacterized protein
maker-3726647-exonerate_est2genome-gene-0.1	Locus_26559	smb107	901	907	-16.7	-6.4	-10.29	-10.29	1	NA	NA	NA	NA
maker-3743980-est_gff_Cufflinks-exonerate_est2genome-est_gff_TopHat-gene-0.1	Locus_49531	smb107	274	280	-16.54	-3.47	-13.06	-13.06	1	NA	NA	NA	NA
maker-3771754-est_gff_Cufflinks-exonerate_est2genome-est_gff_TopHat-gene-0.0	Locus_9423	smb107	345	351	-16.1	-3.43	-12.66	-12.66	1	NA	NA	PF08302.6	NA
maker-3777943-est_gff_Cufflinks-exonerate_est2genome-est_gff_TopHat-gene-0.1	Locus_39657	smb107	18	24	-16.1	-3.99	-12.1	-12.1	1	NA	NA	PF10988.3 PF00169.24	NA
maker-3814863-exonerate_est2genome-est_gff_TopHat-gene-0.0	Locus_29829	smb107	22	28	-15.8	-2.92	-12.87	-12.87	1	B3L4X9	GO:0003747;GO:0006415;GO:0044237;GO:0008152;GO:0008150;GO:0008135;GO:0071841;GO:0044260;GO:0034623;GO:0043624;GO:0032984;GO:0009058;GO:0043241;GO:0003676;GO:0071845;GO:0016043;GO:0009059;GO:0044249;GO:0043933;GO:0034645;GO:0010467;GO:0071840;GO:0005488;GO:0043170;GO:0019538;GO:0044267;GO:0003747;GO:0003723;GO:0044238;GO:0034621;GO:0071842;GO:0006412;GO:0008079;GO:0071822;GO:0003674;GO:0006415;GO:…	PF00472.15 PF09803.4	Putative uncharacterized protein
maker-3702211-est_gff_Cufflinks-est_gff_TopHat-gene-0.7	Locus_17424	smb123	62	68	-20.54	-5.8	-14.73	-14.73	1	A9XBB1	NA	NA	Putative uncharacterized protein
maker-3715488-est_gff_Cufflinks-exonerate_est2genome-est_gff_TopHat-gene-0.0	Locus_64622	smb123	172	178	-18.26	-6.74	-11.51	-11.51	1	NA	NA	NA	NA
maker-3715574-est_gff_Cufflinks-exonerate_est2genome-est_gff_TopHat-gene-0.1	Locus_22424	smb123	664	670	-17.59	-5.6	-11.98	-11.98	1	NA	NA	PF06009.7 PF10475.4 PF07889.7 PF04513.7 PF10186.4 PF09744.4	NA
maker-3779934-est_gff_Cufflinks-gene-0.0	Locus_28564	smb123	15	21	-13.6	-1.93	-11.66	-11.66	1	NA	NA	PF00656.17	NA
maker-3791284-exonerate_est2genome-gene-0.0	Locus_54608	smb123	75	81	-20.35	-6.25	-14.09	-14.09	1	NA	NA	NA	NA
maker-3809037-est_gff_Cufflinks-exonerate_est2genome-est_gff_TopHat-gene-0.2	Locus_11313	smb123	58	64	-20.7	-10.47	-10.22	-10.22	1	NA	NA	PF05461.6	NA
maker-3813795-est_gff_Cufflinks-exonerate_est2genome-est_gff_TopHat-gene-0.10	Locus_1473	smb123	3274	3280	-16.2	-4.96	-11.23	-11.23	1	A7AQQ7	GO:0005622;GO:0006464;GO:0016740;GO:0016881;GO:0044237;GO:0008152;GO:0008150;GO:0044260;GO:0016740;GO:0043412;GO:0016881;GO:0005575;GO:0036211;GO:0005622;GO:0003824;GO:0043170;GO:0019538;GO:0006464;GO:0044267;GO:0044238;GO:0005623;GO:0003674;GO:0016879;GO:0016874;GO:0044464;GO:0009987	PF06025.7 PF00627.26 PF08496.5	HECT-domain (Ubiquitin-transferase) containing protein
maker-1315600-est_gff_Cufflinks-exonerate_est2genome-est_gff_TopHat-gene-0.1	Locus_39845	smb163	736	742	-19.85	-8.05	-11.79	-11.79	1	NA	NA	PF07525.11 PF00520.26	NA
maker-188232-est_gff_Cufflinks-exonerate_est2genome-est_gff_TopHat-gene-0.0	Locus_13594	smb163	936	942	-20.5	-9.88	-10.61	-10.61	1	NA	NA	PF01926.18	NA
maker-2242772-exonerate_est2genome-est_gff_TopHat-gene-0.2	Locus_7065	smb163	199	205	-20	-9.78	-10.21	-10.21	1	F9FKS6	GO:0003824;GO:0003824;GO:0008762;GO:0016491;GO:0016614;GO:0050660;GO:0055114;GO:0008762;GO:0008152;GO:0008150;GO:0050660;GO:0016614;GO:0055114;GO:0048037;GO:0050662;GO:0003824;GO:0005488;GO:0003674;GO:0016491;GO:0016616	PF01565.18	Putative uncharacterized protein
maker-3527396-est_gff_Cufflinks-exonerate_est2genome-est_gff_TopHat-gene-0.0	Locus_28610	smb163	377	383	-22	-8.63	-13.36	-13.36	1	NA	NA	NA	NA
maker-3539708-est_gff_Cufflinks-est_gff_TopHat-gene-0.4	Locus_33758	smb163	103	109	-19.2	-4.04	-15.15	-15.15	1	C5KQI5	GO:0000166;GO:0004672;GO:0004674;GO:0005509;GO:0005524;GO:0006468;GO:0016301;GO:0016310;GO:0016772;GO:0004672;GO:0044237;GO:0008152;GO:0008150;GO:0044260;GO:0004674;GO:0005509;GO:0016310;GO:0016301;GO:0016740;GO:0032555;GO:0043412;GO:0006796;GO:0032553;GO:0030554;GO:0036211;GO:0006468;GO:0046872;GO:0016773;GO:0003824;GO:0005488;GO:0043170;GO:0019538;GO:0032559;GO:0005524;GO:0006464;GO:0044267;GO:…	PF00069.20 PF07714.12 PF00036.27 PF13405.1 PF13499.1 PF13202.1 PF13833.1 PF12763.2 PF06293.9 PF10707.4 PF01636.18	Calcium-dependent protein kinase, putative
maker-3559430-est_gff_Cufflinks-exonerate_est2genome-est_gff_TopHat-gene-0.6	Locus_11668	smb163	212	218	-18.6	-6.55	-12.04	-12.04	1	B9FZP9	NA	PF13415.1 PF13418.1 PF13964.1 PF13854.1	Os08g0230300 protein
maker-3686079-est_gff_Cufflinks-est_gff_TopHat-gene-0.0	Locus_8583	smb163	112	118	-26.49	-6.12	-20.36	-20.36	1	NA	NA	NA	NA
maker-3689876-est_gff_Cufflinks-exonerate_est2genome-est_gff_TopHat-gene-0.2	Locus_40217	smb163	122	128	-22.4	-10.45	-11.94	-11.94	1	NA	NA	NA	NA
maker-3699111-est_gff_Cufflinks-exonerate_est2genome-est_gff_TopHat-gene-0.1	Locus_9885	smb163	542	548	-19.41	-7.92	-11.48	-11.48	1	B4XU25	GO:0000166;GO:0004367;GO:0005737;GO:0005975;GO:0006072;GO:0009331;GO:0016491;GO:0016614;GO:0016616;GO:0042803;GO:0046168;GO:0050662;GO:0051287;GO:0055114;GO:0006066;GO:0005737;GO:0044237;GO:0008152;GO:0008150;GO:0006072;GO:0005975;GO:0019405;GO:0046983;GO:0044424;GO:0016614;GO:0046168;GO:0019751;GO:0019637;GO:0006796;GO:0055114;GO:0016052;GO:0005575;GO:0042803;GO:0019563;GO:0048037;GO:0004367;GO:…	PF07479.9 PF01210.18 PF03719.10 PF03807.12 PF01262.16 PF00899.16	Uncharacterized protein
maker-3700630-est_gff_Cufflinks-exonerate_est2genome-est_gff_TopHat-gene-0.4	Locus_628	smb163	394	400	-22.1	-12.08	-10.01	-10.01	1	F2QMW0	GO:0016307;GO:0046488;GO:0046854;GO:0044255;GO:0044237;GO:0008152;GO:0008150;GO:0016310;GO:0016301;GO:0016740;GO:0019637;GO:0006644;GO:0046486;GO:0006796;GO:0006629;GO:0016773;GO:0046854;GO:0003824;GO:0030258;GO:0044238;GO:0006793;GO:0006650;GO:0046488;GO:0003674;GO:0009987;GO:0016307;GO:0046834;GO:0016772	PF01504.13 PF00168.25 PF02825.15	Putative uncharacterized protein
maker-3706972-exonerate_est2genome-est_gff_TopHat-gene-0.0	NA	smb163	60	66	-17.6	-7.05	-10.54	-10.54	1	NA	NA	NA	NA
maker-3708896-est_gff_Cufflinks-exonerate_est2genome-est_gff_TopHat-gene-0.3	Locus_18969	smb163	180	186	-20.22	-4.61	-15.6	-15.6	1	NA	NA	NA	NA
maker-3713240-est_gff_Cufflinks-exonerate_est2genome-est_gff_TopHat-gene-0.0	Locus_39522	smb163	202	208	-21.95	-9.94	-12	-12	1	NA	NA	NA	NA
maker-3727872-est_gff_Cufflinks-exonerate_est2genome-est_gff_TopHat-gene-0.7	Locus_13442	smb163	57	63	-17.4	-5.43	-11.96	-11.96	1	I1JPW3	NA	PF13041.1 PF13812.1 PF01535.15 PF12854.2	Uncharacterized protein
maker-3731157-est_gff_Cufflinks-exonerate_est2genome-est_gff_TopHat-gene-0.2	Locus_15490	smb163	174	180	-18.35	-1.88	-16.46	-16.46	1	D7FN88	GO:0005216;GO:0005216;GO:0005249;GO:0006810;GO:0006811;GO:0006813;GO:0008076;GO:0016020;GO:0016021;GO:0055085;GO:0022891;GO:0005216;GO:0008150;GO:0015075;GO:0005886;GO:0006810;GO:0030001;GO:0022803;GO:0022838;GO:0016020;GO:0034702;GO:0005575;GO:0071944;GO:0022892;GO:0034705;GO:0015079;GO:0008324;GO:0022857;GO:0034703;GO:0008076;GO:0022836;GO:0043234;GO:0022832;GO:0031224;GO:0015267;GO:0046873;GO:…	PF00520.26 PF07885.11	Putative uncharacterized protein
maker-3733819-est_gff_Cufflinks-exonerate_est2genome-est_gff_TopHat-gene-0.2	Locus_28627	smb163	547	553	-24.2	-8.38	-15.81	-15.81	1	NA	NA	PF00069.20 PF07714.12 PF06658.7	Serine/arginine-rich protein specific kinase SRPK, putative
maker-3738920-exonerate_est2genome-est_gff_TopHat-gene-0.0	Locus_5043	smb163	510	516	-19.11	-7.36	-11.74	-11.74	1	B8C039	NA	NA	Predicted protein
maker-3743863-exonerate_est2genome-est_gff_TopHat-gene-0.7	Locus_16262	smb163	228	234	-24.3	-6.63	-17.66	-17.66	1	B8BY27	NA	PF13474.1 PF13600.1 PF11336.3	Predicted protein
maker-3744179-est_gff_Cufflinks-exonerate_est2genome-est_gff_TopHat-gene-0.3	Locus_328	smb163	1409	1415	-25.1	-4.38	-20.71	-20.71	1	F0Z668	GO:0004221;GO:0004221;GO:0006508;GO:0006511;GO:0008233;GO:0008234;GO:0016787;GO:0008233;GO:0044237;GO:0008152;GO:0008150;GO:0030163;GO:0044260;GO:0070011;GO:0008234;GO:0004221;GO:0044248;GO:0051603;GO:0044257;GO:0019941;GO:0016790;GO:0009056;GO:0003824;GO:0043170;GO:0019538;GO:0044267;GO:0044238;GO:0016788;GO:0003674;GO:0006511;GO:0016787;GO:0006508;GO:0009987;GO:0043632;GO:0044265;GO:0009057	PF00443.24 PF13423.1 PF13424.1 PF06078.6	Ubiquitin carboxyl-terminal hydrolase
maker-3750299-est_gff_Cufflinks-exonerate_est2genome-est_gff_TopHat-gene-0.1	Locus_38867	smb163	1383	1389	-21.2	-9.3	-11.89	-11.89	1	NA	NA	PF12796.2	NA
maker-3759884-est_gff_Cufflinks-gene-0.0	NA	smb163	462	468	-23.1	-10.49	-12.6	-12.6	1	NA	NA	NA	NA
maker-3760567-exonerate_est2genome-est_gff_TopHat-gene-0.2	Locus_11068	smb163	79	85	-27.2	-11.25	-15.94	-15.94	1	F2E6Q3	GO:0004252;GO:0006508;GO:0008233;GO:0008236;GO:0016787;GO:0008233;GO:0008152;GO:0008150;GO:0070011;GO:0003824;GO:0043170;GO:0019538;GO:0008236;GO:0044238;GO:0003674;GO:0004175;GO:0016787;GO:0006508;GO:0004252;GO:0017171	PF09286.6 PF00082.17 PF00930.16	Putative uncharacterized protein
maker-3761456-est_gff_Cufflinks-exonerate_est2genome-est_gff_TopHat-gene-0.2	Locus_61375	smb163	436	442	-19.7	-9.56	-10.13	-10.13	1	NA	NA	NA	NA
maker-3764438-est_gff_Cufflinks-exonerate_est2genome-est_gff_TopHat-gene-0.7	Locus_12116	smb163	838	844	-22.8	-10.47	-12.32	-12.32	1	NA	NA	PF01145.20	NA
maker-3770564-est_gff_Cufflinks-exonerate_est2genome-est_gff_TopHat-gene-0.1	Locus_12186	smb163	841	847	-21.13	-6.74	-14.38	-14.38	1	NA	NA	NA	NA
maker-3770891-est_gff_Cufflinks-exonerate_est2genome-est_gff_TopHat-gene-0.0	NA	smb163	57	63	-22.2	-12.19	-10	-10	1	G3HJK3	GO:0015031;GO:0008150;GO:0006810;GO:0033036;GO:0015031;GO:0008104;GO:0045184;GO:0051179;GO:0051234	PF03357.16 PF07926.7 PF10079.4 PF11932.3 PF02183.13 PF01402.16 PF04791.11 PF01418.12 PF07851.8	RING finger protein 103
maker-3772360-est_gff_Cufflinks-exonerate_est2genome-est_gff_TopHat-gene-0.8	Locus_11514	smb163	240	246	-25.4	-11.9	-13.49	-13.49	1	B6KHM8	GO:0003676;GO:0008270;GO:0046914;GO:0003676;GO:0008270;GO:0046872;GO:0005488;GO:0003674;GO:0043169;GO:0043167	PF00642.19	Zinc finger (CCCH type) protein, putative
maker-3773270-est_gff_Cufflinks-exonerate_est2genome-est_gff_TopHat-gene-0.0	Locus_5739	smb163	246	252	-28.9	-5.17	-23.72	-23.72	1	NA	NA	NA	NA
maker-3773526-est_gff_Cufflinks-est_gff_TopHat-gene-0.0	Locus_42431	smb163	33	39	-21.2	-10.87	-10.32	-10.32	1	NA	NA	NA	NA
maker-3774920-est_gff_Cufflinks-exonerate_est2genome-est_gff_TopHat-gene-0.0	NA	smb163	270	276	-24.9	-11.3	-13.59	-13.59	1	NA	NA	NA	NA
maker-3783184-est_gff_Cufflinks-exonerate_est2genome-est_gff_TopHat-gene-0.6	Locus_25574	smb163	267	273	-22	-7.29	-14.7	-14.7	1	A3E3B2	NA	PF00651.26	NA
maker-3784456-est_gff_Cufflinks-est_gff_TopHat-gene-0.6	Locus_71475	smb163	658	664	-21.79	-7.61	-14.17	-14.17	1	NA	NA	NA	NA
maker-3785801-est_gff_Cufflinks-exonerate_est2genome-est_gff_TopHat-gene-0.0	Locus_18327	smb163	538	544	-26.6	-10.37	-16.22	-16.22	1	D8LII2	NA	PF01535.15 PF13041.1 PF00540.13 PF13812.1	Putative uncharacterized protein
maker-3785911-est_gff_Cufflinks-gene-0.0	NA	smb163	25	31	-25.9	-12.76	-13.13	-13.13	1	NA	NA	NA	NA
maker-3790420-est_gff_Cufflinks-exonerate_est2genome-est_gff_TopHat-gene-0.4	Locus_38392	smb163	874	880	-24	-12.25	-11.74	-11.74	1	C5KT88	NA	PF00300.17	Putative uncharacterized protein
maker-3792948-est_gff_Cufflinks-exonerate_est2genome-est_gff_TopHat-gene-0.0	Locus_5158	smb163	196	202	-24.6	-10.32	-14.27	-14.27	1	NA	NA	NA	NA
maker-3793394-est_gff_Cufflinks-exonerate_est2genome-est_gff_TopHat-gene-0.3	Locus_3360	smb163	24	30	-26.5	-15.69	-10.8	-10.8	1	C5L6V6	GO:0003824;GO:0016301;GO:0016310;GO:0016740;GO:0016772;GO:0044237;GO:0008152;GO:0008150;GO:0016310;GO:0016301;GO:0016740;GO:0006796;GO:0003824;GO:0006793;GO:0003674;GO:0009987;GO:0016772	PF00217.14 PF02807.10 PF00781.19	Creatine kinase, putative
maker-3796026-est_gff_Cufflinks-est_gff_TopHat-gene-0.2	Locus_55917	smb163	405	411	-22.8	-7.69	-15.1	-15.1	1	NA	NA	PF07647.12 PF08988.5 PF00536.25 PF02268.11 PF08317.6 PF11727.3 PF07743.8 PF13851.1	NA
maker-3797897-est_gff_Cufflinks-gene-0.3	Locus_11622	smb163	82	88	-25.2	-13.34	-11.85	-11.85	1	NA	NA	PF13418.1 PF13415.1 PF13854.1 PF01344.20 PF13964.1 PF07646.10	NA
maker-3798208-est_gff_Cufflinks-exonerate_est2genome-est_gff_TopHat-gene-0.1	Locus_20584	smb163	180	186	-26.88	-9.97	-16.91	-16.91	1	NA	NA	NA	NA
maker-3798407-est_gff_Cufflinks-exonerate_est2genome-est_gff_TopHat-gene-0.6	Locus_38804	smb163	288	294	-21.4	-8.12	-13.27	-13.27	1	D8LLC7	GO:0004746;GO:0009231;GO:0009349;GO:0016740;GO:0044237;GO:0008152;GO:0006771;GO:0008150;GO:0046483;GO:0016740;GO:0006767;GO:0044283;GO:0009058;GO:0009349;GO:0042364;GO:0016765;GO:0005575;GO:0034641;GO:0044249;GO:0044271;GO:0003824;GO:0018130;GO:0044281;GO:0004746;GO:0043234;GO:0042726;GO:0009231;GO:0009110;GO:0032991;GO:0005623;GO:0003674;GO:0042727;GO:0006766;GO:0044464;GO:0009987;GO:0006807	PF00885.14 PF13458.1 PF10518.4	6,7-dimethyl-8-ribityllumazine synthase
maker-3802872-est_gff_Cufflinks-exonerate_est2genome-est_gff_TopHat-gene-0.9	Locus_49378	smb163	51	57	-19	-5.59	-13.4	-13.4	1	B9PGF1	GO:0005739;GO:0005743;GO:0006626;GO:0006810;GO:0015031;GO:0016020;GO:0042719;GO:0045039;GO:0046872;GO:0005737;GO:0005743;GO:0008150;GO:0006810;GO:0071841;GO:0072655;GO:0007006;GO:0044424;GO:0019866;GO:0034613;GO:0044446;GO:0006996;GO:0016020;GO:0072594;GO:0017038;GO:0006839;GO:0044422;GO:0006612;GO:0007005;GO:0043227;GO:0033036;GO:0005575;GO:0016043;GO:0006886;GO:0070585;GO:0046872;GO:0071840;GO:…	PF02953.10 PF07013.6 PF05811.8	Tim10/DDP zinc finger domain-containing protein
maker-3805903-est_gff_Cufflinks-exonerate_est2genome-est_gff_TopHat-gene-0.2	Locus_944	smb163	114	120	-20.6	-9.68	-10.91	-10.91	1	D8LT93	GO:0000166;GO:0004672;GO:0004674;GO:0005524;GO:0006468;GO:0016301;GO:0016310;GO:0016772;GO:0004672;GO:0044237;GO:0008152;GO:0008150;GO:0044260;GO:0004674;GO:0016310;GO:0016301;GO:0016740;GO:0032555;GO:0043412;GO:0006796;GO:0032553;GO:0030554;GO:0036211;GO:0006468;GO:0016773;GO:0003824;GO:0005488;GO:0043170;GO:0019538;GO:0032559;GO:0005524;GO:0006464;GO:0044267;GO:0017076;GO:0044238;GO:0006793;GO:…	PF00069.20 PF07714.12 PF06293.9	MEKK and related serine/threonine protein kinases
maker-3807712-est_gff_Cufflinks-exonerate_est2genome-est_gff_TopHat-gene-0.1	Locus_31544	smb163	1894	1900	-28.5	-9.61	-18.88	-18.88	1	NA	NA	PF12624.2 PF06818.10	NA
maker-3807846-est_gff_Cufflinks-exonerate_est2genome-est_gff_TopHat-gene-0.3	Locus_7263	smb163	1367	1373	-20.1	-7.33	-12.76	-12.76	1	NA	NA	NA	NA
maker-3808265-est_gff_Cufflinks-exonerate_est2genome-est_gff_TopHat-gene-0.6	Locus_7816	smb163	71	77	-21.5	-10.48	-11.01	-11.01	1	NA	NA	PF08839.6	NA
maker-3809655-est_gff_Cufflinks-exonerate_est2genome-est_gff_TopHat-gene-0.15	Locus_21821	smb163	903	909	-18.61	-6.55	-12.05	-12.05	1	D2W2P2	NA	PF12695.2 PF12697.2 PF00561.15 PF12146.3	Putative uncharacterized protein
maker-3811827-est_gff_Cufflinks-exonerate_est2genome-est_gff_TopHat-gene-0.3	Locus_40109	smb163	363	369	-22.9	-7.27	-15.62	-15.62	1	Q8IC35	GO:0016020;GO:0016020;GO:0005575	PF13087.1 PF13086.1 PF13245.1 PF13604.1 PF01443.13 PF00397.21 PF13481.1 PF01695.12 PF02562.11 PF09848.4 PF00270.24 PF05729.7 PF00004.24 PF04851.10 PF02456.10 PF13401.1 PF00035.20 PF00580.16	Erythrocyte membrane-associated antigen
maker-3812801-est_gff_Cufflinks-exonerate_est2genome-est_gff_TopHat-gene-0.3	Locus_36175	smb163	228	234	-23.8	-6.21	-17.58	-17.58	1	C1MT99	GO:0004198;GO:0004198;GO:0005622;GO:0006508;GO:0008233;GO:0008234;GO:0016787;GO:0008233;GO:0008152;GO:0008150;GO:0004198;GO:0070011;GO:0008234;GO:0005575;GO:0005622;GO:0003824;GO:0043170;GO:0019538;GO:0004197;GO:0044238;GO:0005623;GO:0003674;GO:0004175;GO:0016787;GO:0044464;GO:0006508	PF00648.16	Calcium-dependent cytoplasmic cysteine proteinase, papain-like protein
maker-3813693-est_gff_Cufflinks-est_gff_TopHat-gene-0.2	Locus_11256	smb163	22	28	-20	-8.62	-11.37	-11.37	1	NA	NA	NA	NA
maker-3813908-exonerate_est2genome-est_gff_TopHat-gene-0.1	Locus_21581	smb163	287	293	-19.7	-4.53	-15.16	-15.16	1	NA	NA	PF12695.2	NA
maker-3814286-est_gff_Cufflinks-exonerate_est2genome-est_gff_TopHat-gene-0.0	Locus_14219	smb163	47	53	-21.81	-7.56	-14.24	-14.24	1	NA	NA	NA	NA
maker-3814412-est_gff_Cufflinks-exonerate_est2genome-est_gff_TopHat-gene-0.1	Locus_30511	smb163	591	597	-25.3	-9.04	-16.25	-16.25	1	NA	NA	NA	NA
maker-3814645-est_gff_Cufflinks-exonerate_est2genome-est_gff_TopHat-gene-0.10	Locus_12543	smb163	214	220	-24.3	-2.05	-22.24	-22.24	1	NA	NA	NA	NA
maker-3704188-est_gff_Cufflinks-exonerate_est2genome-est_gff_TopHat-gene-0.1	Locus_24655	smb203	188	194	-14.49	-3.9	-10.58	-10.58	1	E7F8A9	GO:0000166;GO:0000166;GO:0005524;GO:0006200;GO:0006810;GO:0015197;GO:0015833;GO:0016020;GO:0016021;GO:0016887;GO:0017111;GO:0042626;GO:0055085;GO:0044237;GO:0008152;GO:0008150;GO:0017111;GO:0006810;GO:0009259;GO:0009203;GO:0044270;GO:0046483;GO:0006139;GO:0044248;GO:0034655;GO:0016818;GO:0009141;GO:0006163;GO:0009143;GO:0009146;GO:0032555;GO:0016020;GO:0032553;GO:0030554;GO:0009199;GO:0005575;GO:…	PF00005.22 PF02463.14 PF00664.18 PF13481.1 PF13304.1 PF01935.12 PF13555.1 PF13401.1 PF13558.1 PF03308.11 PF13238.1 PF13476.1 PF00270.24 PF00006.20 PF13207.1	ATP-binding cassette, sub-family B (MDR/TAP), member 2
maker-3721748-est_gff_Cufflinks-exonerate_est2genome-est_gff_TopHat-gene-0.2	Locus_14327	smb203	1081	1087	-14.71	-4.56	-10.14	-10.14	1	A0DWU4	GO:0008270;GO:0046872;GO:0046914;GO:0008270;GO:0046872;GO:0005488;GO:0003674;GO:0043169;GO:0043167	PF13639.1 PF13923.1 PF12678.2 PF00097.20 PF12861.2 PF13920.1 PF11793.3 PF14446.1 PF13445.1 PF05290.6 PF12906.2 PF13771.1 PF00628.24	Chromosome undetermined scaffold_67, whole genome shotgun sequence
maker-3730782-est_gff_Cufflinks-est_gff_TopHat-gene-0.0	Locus_48250	smb203	70	76	-21.11	-10.72	-10.38	-10.38	1	E8Z6W0	NA	PF00040.14 PF14105.1 PF12662.2	Predicted protein
maker-3780827-est_gff_Cufflinks-exonerate_est2genome-est_gff_TopHat-gene-0.2	Locus_9369	smb203	854	860	-14.8	-4.42	-10.37	-10.37	1	C5K9W8	GO:0001932;GO:0001932;GO:0005952;GO:0008603;GO:0016301;GO:0016310;GO:0044237;GO:0008152;GO:0008603;GO:0008150;GO:0042325;GO:0080090;GO:0044260;GO:0016310;GO:0044424;GO:0016301;GO:0016740;GO:0043412;GO:0006796;GO:0005575;GO:0036211;GO:0060255;GO:0019207;GO:0006468;GO:0001932;GO:0005622;GO:0003824;GO:0043170;GO:0019538;GO:0051174;GO:0031323;GO:0006464;GO:0043234;GO:0050794;GO:0031399;GO:0044267;GO:…	PF00027.24 PF08329.5	cAMP-dependent protein kinase regulatory subunit, putative
maker-1313244-est_gff_Cufflinks-exonerate_est2genome-est_gff_TopHat-gene-0.1	Locus_10558	smb41	390	396	-19.9	-9.04	-10.85	-10.85	1	NA	NA	NA	NA
maker-183924-est_gff_Cufflinks-exonerate_est2genome-est_gff_TopHat-gene-0.1	NA	smb41	127	133	-20.13	-9.83	-10.29	-10.29	1	NA	NA	NA	NA
maker-2137195-est_gff_Cufflinks-gene-0.2	Locus_31627	smb41	153	159	-23.63	-12.56	-11.06	-11.06	1	NA	NA	PF00392.16	NA
maker-3520498-est_gff_Cufflinks-exonerate_est2genome-est_gff_TopHat-gene-0.0	Locus_6277	smb41	94	100	-24.36	-8.58	-15.77	-15.77	1	A4HC94	GO:0003924;GO:0005525;GO:0006184;GO:0044237;GO:0008152;GO:0006184;GO:0003924;GO:0008150;GO:0017111;GO:0009259;GO:0009203;GO:0044270;GO:0046483;GO:0006139;GO:0044248;GO:0034655;GO:0019001;GO:0016818;GO:0009141;GO:0006163;GO:0009143;GO:0009146;GO:0032555;GO:0032553;GO:0009199;GO:0046039;GO:0034641;GO:0009261;GO:0009056;GO:0006195;GO:0003824;GO:0005488;GO:0044281;GO:0009166;GO:0072521;GO:0009205;GO:…	PF00350.18 PF01926.18 PF04548.11 PF08477.8 PF00009.22 PF02421.13 PF01580.13 PF13555.1 PF00735.13 PF03205.9 PF13671.1 PF03193.11 PF13191.1 PF02787.14 PF05783.6	Putative uncharacterized protein
maker-3543368-est_gff_Cufflinks-exonerate_est2genome-est_gff_TopHat-gene-0.0	Locus_10054	smb41	1347	1353	-24.6	-10.48	-14.11	-14.11	1	F0YA28	NA	PF12695.2 PF01738.13	Putative uncharacterized protein HYP1
maker-3544126-est_gff_Cufflinks-exonerate_est2genome-est_gff_TopHat-gene-0.5	Locus_8011	smb41	209	215	-20.51	-8.91	-11.59	-11.59	1	NA	NA	PF04013.7	NA
maker-3560807-est_gff_Cufflinks-exonerate_est2genome-est_gff_TopHat-gene-0.0	Locus_12871	smb41	358	364	-24.1	-13.67	-10.42	-10.42	1	D7L9N8	GO:0000166;GO:0003676;GO:0004386;GO:0005524;GO:0008026;GO:0016787;GO:0017111;GO:0016818;GO:0032555;GO:0008026;GO:0032553;GO:0030554;GO:0003676;GO:0003824;GO:0005488;GO:0032559;GO:0005524;GO:0016462;GO:0017076;GO:0004386;GO:0042623;GO:0035639;GO:0070035;GO:0003674;GO:0000166;GO:0016817;GO:0016787;GO:0016887;GO:0036094	PF00271.26	Putative uncharacterized protein
maker-3565890-exonerate_est2genome-est_gff_TopHat-gene-0.1	Locus_42092	smb41	454	460	-23.8	-13.47	-10.32	-10.32	1	NA	NA	NA	NA
maker-3608432-est_gff_Cufflinks-exonerate_est2genome-est_gff_TopHat-gene-0.2	Locus_3748	smb41	391	397	-21.4	-9.26	-12.13	-12.13	1	B4IMW6	GO:0006508;GO:0008234;GO:0008233;GO:0008152;GO:0008150;GO:0070011;GO:0008234;GO:0003824;GO:0043170;GO:0019538;GO:0044238;GO:0003674;GO:0016787;GO:0006508	PF02902.14	GM10411
maker-3612791-est_gff_Cufflinks-exonerate_est2genome-est_gff_TopHat-gene-0.1	Locus_14535	smb41	169	175	-20.7	-9.93	-10.76	-10.76	1	I0YIQ7	NA	PF01612.15	Uncharacterized protein
maker-3621537-est_gff_Cufflinks-exonerate_est2genome-est_gff_TopHat-gene-0.9	Locus_12135	smb41	217	223	-22.9	-6.81	-16.08	-16.08	1	Q6M996	GO:0003861;GO:0003861;GO:0008152;GO:0008652;GO:0009082;GO:0009098;GO:0009316;GO:0016829;GO:0016836;GO:0051539;GO:0005737;GO:0044237;GO:0008152;GO:0008150;GO:0051540;GO:0044106;GO:0043436;GO:0044424;GO:0009308;GO:0016836;GO:0005829;GO:0006551;GO:0044283;GO:0016053;GO:0009058;GO:0006520;GO:0005575;GO:0046394;GO:0009316;GO:0044445;GO:0034641;GO:0044249;GO:0044271;GO:0019752;GO:0009309;GO:0009082;GO:…	PF00694.14 PF00330.15 PF01918.16 PF12328.3	3-isopropylmalate dehydratase
maker-3690436-est_gff_Cufflinks-est_gff_TopHat-gene-0.4	Locus_18159	smb41	102	108	-17.6	-7.23	-10.36	-10.36	1	NA	NA	NA	NA
maker-3691856-est_gff_Cufflinks-exonerate_est2genome-est_gff_TopHat-gene-0.0	Locus_12527	smb41	466	472	-21.7	-9	-12.69	-12.69	1	D7MKP8	NA	PF13041.1 PF12854.2 PF01535.15 PF13812.1 PF13432.1 PF13428.1 PF13176.1	Putative uncharacterized protein
maker-3695154-est_gff_Cufflinks-exonerate_est2genome-est_gff_TopHat-gene-0.4	Locus_26824	smb41	54	60	-22.3	-12.12	-10.17	-10.17	1	NA	NA	PF00642.19 PF13893.1 PF14259.1 PF00076.17 PF02580.11	NA
maker-3697945-est_gff_Cufflinks-est_gff_TopHat-gene-0.1	Locus_6136	smb41	55	61	-20.4	-8.08	-12.31	-12.31	1	C1DYH9	NA	NA	Predicted protein
maker-3698639-est_gff_Cufflinks-exonerate_est2genome-est_gff_TopHat-gene-0.13	Locus_2742	smb41	675	681	-24.97	-14.92	-10.04	-10.04	1	NA	NA	NA	NA
maker-3700331-est_gff_Cufflinks-exonerate_est2genome-est_gff_TopHat-gene-0.0	Locus_28396	smb41	130	136	-25.51	-10.57	-14.93	-14.93	1	Q010R0	GO:0000166;GO:0003676;GO:0004386;GO:0005524;GO:0008026;GO:0016787;GO:0017111;GO:0016818;GO:0032555;GO:0008026;GO:0032553;GO:0030554;GO:0003676;GO:0003824;GO:0005488;GO:0032559;GO:0005524;GO:0016462;GO:0017076;GO:0004386;GO:0042623;GO:0035639;GO:0070035;GO:0003674;GO:0000166;GO:0016817;GO:0016787;GO:0016887;GO:0036094	NA	Putative RNA helicase [Oryza sativa (ISS)
maker-3700406-exonerate_est2genome-gene-0.2	Locus_3359	smb41	128	134	-19.4	-9.19	-10.2	-10.2	1	H9KQR6	NA	PF00240.18 PF11976.3 PF05054.7 PF13881.1 PF08817.5 PF10302.4 PF09325.5	Uncharacterized protein
maker-3700847-est_gff_Cufflinks-exonerate_est2genome-est_gff_TopHat-gene-0.3	Locus_6224	smb41	869	875	-22.95	-12.34	-10.6	-10.6	1	NA	NA	NA	NA
maker-3705300-est_gff_Cufflinks-exonerate_est2genome-est_gff_TopHat-gene-0.3	Locus_41115	smb41	139	145	-29.5	-17.61	-11.88	-11.88	1	A3E3S4	NA	PF09749.4	Uncharacterized protein
maker-3706162-est_gff_Cufflinks-exonerate_est2genome-est_gff_TopHat-gene-0.0	Locus_30128	smb41	118	124	-27.15	-13.42	-13.72	-13.72	1	NA	NA	PF14361.1	NA
maker-3706449-est_gff_Cufflinks-exonerate_est2genome-est_gff_TopHat-gene-0.0	Locus_24109	smb41	117	123	-21.8	-11.29	-10.5	-10.5	1	C5KAQ3	GO:0016020;GO:0016020;GO:0005575	PF03381.10	Putative uncharacterized protein
maker-3710352-est_gff_Cufflinks-est_gff_TopHat-gene-0.8	NA	smb41	144	150	-20.2	-8.2	-11.99	-11.99	1	NA	NA	NA	NA
maker-3714642-est_gff_Cufflinks-exonerate_est2genome-est_gff_TopHat-gene-0.0	Locus_27752	smb41	26	32	-23	-11.51	-11.48	-11.48	1	NA	NA	NA	NA
maker-3715574-est_gff_Cufflinks-exonerate_est2genome-est_gff_TopHat-gene-0.1	Locus_22424	smb41	297	303	-22	-6.14	-15.85	-15.85	1	NA	NA	PF06009.7 PF10475.4 PF07889.7 PF04513.7 PF10186.4 PF09744.4	NA
maker-3716307-est_gff_Cufflinks-exonerate_est2genome-est_gff_TopHat-gene-0.5	Locus_14951	smb41	70	76	-23.41	-12.73	-10.67	-10.67	1	NA	NA	NA	NA
maker-3718540-est_gff_Cufflinks-exonerate_est2genome-est_gff_TopHat-gene-0.6	Locus_35016	smb41	337	343	-21.99	-8.01	-13.97	-13.97	1	NA	NA	NA	NA
maker-3726304-est_gff_Cufflinks-exonerate_est2genome-est_gff_TopHat-gene-0.2	Locus_3832	smb41	43	49	-19.31	-9.12	-10.18	-10.18	1	C5LTL7	NA	NA	Putative uncharacterized protein
maker-3728168-est_gff_Cufflinks-exonerate_est2genome-gene-0.11	Locus_31236	smb41	1935	1941	-23.6	-11.72	-11.87	-11.87	1	C5LU10	GO:0005488;GO:0005488;GO:0003674	NA	Putative uncharacterized protein
maker-3729850-est_gff_Cufflinks-exonerate_est2genome-est_gff_TopHat-gene-0.1	NA	smb41	1073	1079	-23.5	-11.09	-12.4	-12.4	1	Q4QGM1	NA	PF12799.2 PF13855.1 PF10494.4	Putative surface antigen protein
maker-3735966-est_gff_Cufflinks-est_gff_TopHat-gene-0.3	Locus_5835	smb41	225	231	-19.1	-8.91	-10.18	-10.18	1	H2UAC2	GO:0000166;GO:0003676;GO:0003676;GO:0005488;GO:0003674;GO:0000166;GO:0036094	PF00076.17 PF13893.1 PF14259.1 PF10186.4 PF14362.1 PF05539.6 PF13203.1 PF12128.3 PF02724.9 PF02455.11 PF14153.1	Uncharacterized protein
maker-3736346-est_gff_Cufflinks-exonerate_est2genome-est_gff_TopHat-gene-0.0	Locus_35159	smb41	305	311	-25.4	-8.38	-17.01	-17.01	1	NA	NA	PF13672.1	NA
maker-3736568-est_gff_Cufflinks-exonerate_est2genome-est_gff_TopHat-gene-0.4	Locus_4713	smb41	28	34	-29.7	-15.09	-14.6	-14.6	1	C0LU14	GO:0005216;GO:0005216;GO:0005244;GO:0005245;GO:0005262;GO:0005891;GO:0006810;GO:0006811;GO:0006816;GO:0016020;GO:0016021;GO:0034765;GO:0051925;GO:0055085;GO:0070588;GO:0022891;GO:0005216;GO:0008150;GO:0005245;GO:0015075;GO:0005886;GO:0006810;GO:0032412;GO:0034220;GO:0030001;GO:0022803;GO:0010959;GO:0032409;GO:0070588;GO:0051924;GO:0034704;GO:0022838;GO:0070838;GO:0016020;GO:0051925;GO:0034702;GO:…	PF00520.26 PF00036.27	Calcium channel, voltage-dependent, L type, alpha 1S subunit, a
maker-3737115-est_gff_Cufflinks-gene-0.4	Locus_14403	smb41	153	159	-22.1	-11.04	-11.05	-11.05	1	NA	NA	NA	NA
maker-3743529-est_gff_Cufflinks-est_gff_TopHat-gene-0.0	Locus_3723	smb41	130	136	-26.52	-10.63	-15.88	-15.88	1	C5LQV5	GO:0000166;GO:0004672;GO:0004674;GO:0005524;GO:0006468;GO:0016301;GO:0016310;GO:0016772;GO:0004672;GO:0044237;GO:0008152;GO:0008150;GO:0044260;GO:0004674;GO:0016310;GO:0016301;GO:0016740;GO:0032555;GO:0043412;GO:0006796;GO:0032553;GO:0030554;GO:0036211;GO:0006468;GO:0016773;GO:0003824;GO:0005488;GO:0043170;GO:0019538;GO:0032559;GO:0005524;GO:0006464;GO:0044267;GO:0017076;GO:0044238;GO:0006793;GO:…	PF00069.20 PF07714.12 PF06293.9 PF01163.17 PF10140.4 PF01636.18 PF01633.15	Carbon catabolite derepressing protein kinase, putative
maker-3744099-est_gff_Cufflinks-est_gff_TopHat-gene-0.12	Locus_11137	smb41	497	503	-25.2	-14.06	-11.13	-11.13	1	NA	NA	PF04156.9 PF04048.9	NA
maker-3746948-est_gff_Cufflinks-exonerate_est2genome-est_gff_TopHat-gene-0.5	Locus_21357	smb41	342	348	-24.9	-13.34	-11.55	-11.55	1	G4YN94	GO:0004190;GO:0004190;GO:0006508;GO:0008233;GO:0008152;GO:0008150;GO:0070011;GO:0070001;GO:0003824;GO:0043170;GO:0019538;GO:0004190;GO:0044238;GO:0003674;GO:0004175;GO:0016787;GO:0006508	PF00026.18	Putative uncharacterized protein
maker-3747728-est_gff_Cufflinks-exonerate_est2genome-est_gff_TopHat-gene-0.4	Locus_39538	smb41	738	744	-24.7	-10.42	-14.27	-14.27	1	A7YXU7	GO:0003676;GO:0003677;GO:0006355;GO:0044237;GO:0008152;GO:0008150;GO:0003677;GO:0080090;GO:0044260;GO:2000112;GO:0006139;GO:0009889;GO:0009058;GO:2001141;GO:0031326;GO:0006351;GO:0003676;GO:0060255;GO:0034641;GO:0009059;GO:0006355;GO:0044249;GO:0034645;GO:0010467;GO:0005488;GO:0043170;GO:0032774;GO:0031323;GO:0050794;GO:0051171;GO:0044238;GO:0010468;GO:0003674;GO:0016070;GO:0050789;GO:0090304;GO:…	PF00313.17 PF08206.6 PF00575.18 PF14444.1	Uncharacterized protein
maker-3748778-est_gff_Cufflinks-exonerate_est2genome-est_gff_TopHat-gene-0.5	Locus_982	smb41	263	269	-27	-16.06	-10.93	-10.93	1	NA	NA	PF00498.21	NA
maker-3754217-est_gff_Cufflinks-exonerate_est2genome-est_gff_TopHat-gene-0.0	Locus_3541	smb41	637	643	-22.95	-10.42	-12.52	-12.52	1	NA	NA	NA	NA
maker-3754275-est_gff_Cufflinks-exonerate_est2genome-est_gff_TopHat-gene-0.1	Locus_60800	smb41	354	360	-30.7	-17.51	-13.18	-13.18	1	NA	NA	PF12927.2 PF05645.8	NA
maker-3754386-est_gff_Cufflinks-exonerate_est2genome-est_gff_TopHat-gene-0.6	Locus_4746	smb41	20	26	-17.6	-5.41	-12.18	-12.18	1	E0WED5	NA	PF00504.16	Pt17531-like protein
maker-3755843-est_gff_Cufflinks-est_gff_TopHat-gene-0.1	NA	smb41	213	219	-25.8	-14.58	-11.21	-11.21	1	NA	NA	PF00036.27 PF13405.1 PF13833.1 PF12763.2	NA
maker-3756812-est_gff_Cufflinks-exonerate_est2genome-est_gff_TopHat-gene-0.3	Locus_24036	smb41	769	775	-20.5	-9.49	-11	-11	1	Q229C1	GO:0004832;GO:0005215;GO:0006810;GO:0016020;GO:0016021;GO:0016874;GO:0022857;GO:0055085;GO:0004832;GO:0004812;GO:0008150;GO:0006810;GO:0016876;GO:0016020;GO:0005575;GO:0022857;GO:0003824;GO:0031224;GO:0005215;GO:0016021;GO:0055085;GO:0051179;GO:0051234;GO:0003674;GO:0016875;GO:0016874;GO:0044425;GO:0009987	PF00083.19 PF07690.11	Major Facilitator Superfamily protein
maker-3756903-est_gff_Cufflinks-exonerate_est2genome-est_gff_TopHat-gene-0.4	Locus_12310	smb41	797	803	-24	-13.56	-10.43	-10.43	1	NA	NA	NA	NA
maker-3758822-est_gff_Cufflinks-exonerate_est2genome-est_gff_TopHat-gene-0.4	Locus_6	smb41	1538	1544	-19.5	-7.29	-12.2	-12.2	1	C5K971	GO:0005216;GO:0005216;GO:0005509;GO:0006810;GO:0006811;GO:0016020;GO:0016021;GO:0055085;GO:0022891;GO:0005216;GO:0008150;GO:0015075;GO:0006810;GO:0005509;GO:0022803;GO:0022838;GO:0016020;GO:0005575;GO:0022892;GO:0046872;GO:0022857;GO:0005488;GO:0031224;GO:0015267;GO:0005215;GO:0016021;GO:0055085;GO:0006811;GO:0051179;GO:0051234;GO:0003674;GO:0044425;GO:0043169;GO:0009987;GO:0043167	PF00520.26 PF13405.1 PF00036.27 PF13499.1 PF13833.1 PF13202.1	Putative uncharacterized protein
maker-3758985-est_gff_Cufflinks-exonerate_est2genome-est_gff_TopHat-gene-0.4	Locus_6882	smb41	163	169	-23.2	-11.96	-11.23	-11.23	1	B3S5T8	GO:0016020;GO:0016020;GO:0005575	PF00629.18 PF01400.19 PF01034.15 PF01822.14 PF00413.19	Putative uncharacterized protein
maker-3759224-exonerate_est2genome-est_gff_TopHat-gene-0.0	Locus_56564	smb41	100	106	-23.83	-9.11	-14.71	-14.71	1	NA	NA	NA	NA
maker-3759256-est_gff_Cufflinks-exonerate_est2genome-est_gff_TopHat-gene-0.2	Locus_11677	smb41	171	177	-22.51	-11.61	-10.89	-10.89	1	NA	NA	NA	NA
maker-3759685-exonerate_est2genome-est_gff_TopHat-gene-0.0	Locus_11745	smb41	99	105	-21.6	-10.27	-11.32	-11.32	1	D8LII2	NA	PF13041.1 PF01535.15 PF13812.1	Putative uncharacterized protein
maker-3762832-est_gff_Cufflinks-exonerate_est2genome-est_gff_TopHat-gene-0.2	Locus_54595	smb41	62	68	-29.16	-9.92	-19.23	-19.23	1	B7FNS9	GO:0004221;GO:0004221;GO:0006508;GO:0006511;GO:0008233;GO:0008234;GO:0016021;GO:0016787;GO:0008233;GO:0044237;GO:0008152;GO:0008150;GO:0030163;GO:0044260;GO:0070011;GO:0008234;GO:0004221;GO:0044248;GO:0016020;GO:0005575;GO:0051603;GO:0044257;GO:0019941;GO:0016790;GO:0009056;GO:0003824;GO:0043170;GO:0019538;GO:0031224;GO:0044267;GO:0016021;GO:0044238;GO:0016788;GO:0003674;GO:0006511;GO:0016787;GO:…	NA	Ubiquitin carboxyl-terminal hydrolase
maker-3764210-est_gff_Cufflinks-exonerate_est2genome-est_gff_TopHat-gene-0.0	Locus_36117	smb41	468	474	-25.2	-14.22	-10.97	-10.97	1	B8LCR3	NA	PF00300.17	Predicted protein
maker-3764566-est_gff_Cufflinks-exonerate_est2genome-est_gff_TopHat-gene-0.0	Locus_23264	smb41	348	354	-25.2	-11.58	-13.61	-13.61	1	G1MSM0	GO:0003723;GO:0003723;GO:0004652;GO:0005634;GO:0006351;GO:0016779;GO:0031123;GO:0043631;GO:0044237;GO:0008152;GO:0008150;GO:0006396;GO:0070566;GO:0044260;GO:0044424;GO:0006139;GO:0016740;GO:0004652;GO:0009058;GO:0043227;GO:0043631;GO:0005575;GO:0006351;GO:0003676;GO:0031123;GO:0034641;GO:0009059;GO:0044249;GO:0034645;GO:0010467;GO:0005622;GO:0003824;GO:0005488;GO:0043170;GO:0032774;GO:0003723;GO:…	PF04928.12 PF01909.18 PF14091.1	Uncharacterized protein
maker-3767562-est_gff_Cufflinks-exonerate_est2genome-est_gff_TopHat-gene-0.2	Locus_62406	smb41	129	135	-28.6	-14.32	-14.27	-14.27	1	NA	NA	NA	NA
maker-3767676-est_gff_Cufflinks-exonerate_est2genome-est_gff_TopHat-gene-0.0	Locus_28699	smb41	27	33	-22.5	-6.53	-15.96	-15.96	1	B8CAB6	NA	NA	Predicted protein
maker-3767697-est_gff_Cufflinks-exonerate_est2genome-est_gff_TopHat-gene-0.3	Locus_18360	smb41	1659	1665	-27.5	-13.67	-13.82	-13.82	1	NA	NA	NA	NA
maker-3767789-est_gff_Cufflinks-exonerate_est2genome-est_gff_TopHat-gene-0.3	Locus_17163	smb41	588	594	-23	-11.53	-11.46	-11.46	1	NA	NA	NA	NA
maker-3769031-est_gff_Cufflinks-exonerate_est2genome-est_gff_TopHat-gene-0.3	Locus_2507	smb41	182	188	-25.82	-7.03	-18.78	-18.78	1	I1IBR3	NA	PF00294.19	Uncharacterized protein
maker-3770178-exonerate_est2genome-est_gff_TopHat-gene-0.9	Locus_73856	smb41	43	49	-28.26	-9.15	-19.1	-19.1	1	NA	NA	NA	NA
maker-3770669-exonerate_est2genome-est_gff_TopHat-gene-0.0	Locus_39247	smb41	23	29	-23.2	-8.06	-15.13	-15.13	1	NA	NA	NA	NA
maker-3770772-est_gff_Cufflinks-est_gff_TopHat-gene-0.0	NA	smb41	1480	1486	-23.9	-12.5	-11.39	-11.39	1	A2R037	GO:0003824;GO:0008152;GO:0009058;GO:0016788;GO:0016874;GO:0031177;GO:0008152;GO:0031406;GO:0008150;GO:0009058;GO:0031177;GO:0003824;GO:0005488;GO:0016788;GO:0016597;GO:0003674;GO:0072341;GO:0016874;GO:0016787;GO:0019842;GO:0043176;GO:0036094	PF00668.15	Function: the S. chrysomallus actinomycin synthetases ACMS I
maker-3771326-est_gff_Cufflinks-est_gff_TopHat-gene-0.17	Locus_2129	smb41	523	529	-26.35	-7.38	-18.96	-18.96	1	G1KUK8	GO:0004435;GO:0004435;GO:0004629;GO:0004871;GO:0005509;GO:0005543;GO:0005622;GO:0006629;GO:0007165;GO:0008081;GO:0035556;GO:0008152;GO:0008150;GO:0051716;GO:0005509;GO:0004620;GO:0007165;GO:0006629;GO:0023052;GO:0005575;GO:0005543;GO:0008289;GO:0035556;GO:0060089;GO:0046872;GO:0005622;GO:0003824;GO:0005488;GO:0008081;GO:0050794;GO:0044238;GO:0016788;GO:0005623;GO:0004871;GO:0007154;GO:0003674;GO:…	PF00387.14	Uncharacterized protein
maker-3771351-exonerate_est2genome-est_gff_TopHat-gene-0.0	Locus_8099	smb41	660	666	-18.18	-7.95	-10.22	-10.22	1	NA	NA	NA	NA
maker-3771695-est_gff_Cufflinks-exonerate_est2genome-est_gff_TopHat-gene-0.0	Locus_8508	smb41	973	979	-19.4	-8.39	-11	-11	1	F0Y5W7	GO:0000166;GO:0000166;GO:0005524;GO:0006200;GO:0016020;GO:0016887;GO:0017111;GO:0044237;GO:0008152;GO:0008150;GO:0017111;GO:0009259;GO:0009203;GO:0044270;GO:0046483;GO:0006139;GO:0044248;GO:0034655;GO:0016818;GO:0009141;GO:0006163;GO:0009143;GO:0009146;GO:0032555;GO:0016020;GO:0032553;GO:0030554;GO:0009199;GO:0005575;GO:0034641;GO:0046034;GO:0009261;GO:0006200;GO:0009056;GO:0003824;GO:0006195;GO:…	NA	Putative uncharacterized protein ABC38
maker-3772245-est_gff_Cufflinks-exonerate_est2genome-est_gff_TopHat-gene-0.0	Locus_11761	smb41	243	249	-20.56	-8.7	-11.85	-11.85	1	D8LIG2	NA	PF13041.1 PF01535.15 PF13812.1 PF12854.2 PF13176.1 PF13428.1	Putative uncharacterized protein
maker-3773826-est_gff_Cufflinks-exonerate_est2genome-est_gff_TopHat-gene-0.1	Locus_17252	smb41	17	23	-18.8	-7.46	-11.33	-11.33	1	NA	NA	PF00685.22 PF13469.1	NA
maker-3774069-exonerate_est2genome-est_gff_TopHat-gene-0.0	Locus_13042	smb41	251	257	-21.8	-8.96	-12.83	-12.83	1	NA	NA	PF06422.7 PF06837.6 PF13962.1	NA
maker-3774408-est_gff_Cufflinks-est_gff_TopHat-gene-0.3	Locus_19697	smb41	121	127	-26.5	-15.44	-11.05	-11.05	1	A2EVS4	NA	PF12796.2 PF00023.25 PF13637.1 PF13857.1 PF13606.1 PF00240.18	Ankyrin repeat protein, putative
maker-3774809-exonerate_est2genome-est_gff_TopHat-gene-0.0	Locus_7110	smb41	33	39	-19.76	-7.53	-12.23	-12.23	1	NA	NA	NA	NA
maker-3774920-est_gff_Cufflinks-exonerate_est2genome-est_gff_TopHat-gene-0.2	Locus_35128	smb41	28	34	-23.92	-9.17	-14.75	-14.75	1	NA	NA	NA	NA
maker-3775332-est_gff_Cufflinks-gene-0.0	Locus_20726	smb41	52	58	-19.5	-8.89	-10.6	-10.6	1	C5LPU4	NA	PF06985.6 PF13676.1	Putative uncharacterized protein
maker-3775633-est_gff_Cufflinks-exonerate_est2genome-est_gff_TopHat-gene-0.4	Locus_13235	smb41	1222	1228	-16.29	-5.93	-10.35	-10.35	1	NA	NA	PF04977.10	NA
maker-3776014-est_gff_Cufflinks-exonerate_est2genome-est_gff_TopHat-gene-0.2	Locus_14955	smb41	424	430	-22	-10.66	-11.33	-11.33	1	A2EMY6	NA	PF00023.25 PF12796.2 PF13637.1 PF13606.1 PF13857.1	Putative uncharacterized protein
maker-3778454-est_gff_Cufflinks-exonerate_est2genome-est_gff_TopHat-gene-0.1	Locus_30093	smb41	813	819	-24.9	-13.51	-11.38	-11.38	1	B6AEW9	NA	PF02991.11 PF04110.8	Putative uncharacterized protein
maker-3778704-est_gff_Cufflinks-exonerate_est2genome-est_gff_TopHat-gene-0.7	Locus_9899	smb41	486	492	-21.4	-9.37	-12.02	-12.02	1	C5LD56	NA	NA	Myosin heavy chain, clone, putative
maker-3778837-est_gff_Cufflinks-est_gff_TopHat-gene-0.2	Locus_13542	smb41	1190	1196	-24.62	-14.55	-10.06	-10.06	1	G1NIJ2	GO:0005488;GO:0005488;GO:0003674	PF02985.17	Uncharacterized protein
maker-3779449-exonerate_est2genome-est_gff_TopHat-gene-0.5	Locus_68943	smb41	27	33	-21.9	-11.24	-10.65	-10.65	1	NA	NA	NA	NA
maker-3781888-est_gff_Cufflinks-exonerate_est2genome-est_gff_TopHat-gene-0.3	Locus_3999	smb41	327	333	-22.4	-11.73	-10.66	-10.66	1	NA	NA	PF00036.27 PF13499.1 PF13405.1 PF13202.1 PF13382.1	NA
maker-3782528-exonerate_est2genome-est_gff_TopHat-gene-0.2	Locus_50150	smb41	232	238	-17.91	-7.6	-10.3	-10.3	1	C1E7M4	GO:0005509;GO:0005509;GO:0005509;GO:0046872;GO:0005488;GO:0003674;GO:0043169;GO:0043167	PF13499.1 PF13833.1 PF00036.27 PF13405.1 PF13202.1 PF10591.4 PF12763.2 PF09447.5	Predicted protein
maker-3782906-exonerate_est2genome-est_gff_TopHat-gene-0.1	Locus_1156	smb41	127	133	-19.97	-7.63	-12.33	-12.33	1	C5LX94	GO:0005216;GO:0005216;GO:0005509;GO:0006810;GO:0006811;GO:0016020;GO:0016021;GO:0055085;GO:0022891;GO:0005216;GO:0008150;GO:0015075;GO:0006810;GO:0005509;GO:0022803;GO:0022838;GO:0016020;GO:0005575;GO:0022892;GO:0046872;GO:0022857;GO:0005488;GO:0031224;GO:0015267;GO:0005215;GO:0016021;GO:0055085;GO:0006811;GO:0051179;GO:0051234;GO:0003674;GO:0044425;GO:0043169;GO:0009987;GO:0043167	PF00520.26	Putative uncharacterized protein
maker-3783074-est_gff_Cufflinks-est_gff_TopHat-gene-0.0	NA	smb41	583	589	-20.37	-9.41	-10.95	-10.95	1	NA	NA	NA	NA
maker-3784125-est_gff_Cufflinks-exonerate_est2genome-est_gff_TopHat-gene-0.3	Locus_42958	smb41	1065	1071	-27.32	-13.79	-13.52	-13.52	1	C5KK72	NA	PF11977.3	Putative uncharacterized protein
maker-3784951-est_gff_Cufflinks-exonerate_est2genome-est_gff_TopHat-gene-0.4	Locus_37986	smb41	555	561	-20.9	-10.19	-10.7	-10.7	1	NA	NA	PF08232.7 PF06156.8 PF06698.6 PF01576.14 PF03234.9 PF02403.17 PF04977.10 PF12329.3 PF07716.10 PF11559.3 PF06005.7	NA
maker-3785015-est_gff_Cufflinks-exonerate_est2genome-est_gff_TopHat-gene-0.3	Locus_14561	smb41	420	426	-23.6	-13.25	-10.34	-10.34	1	NA	NA	PF01456.12	NA
maker-3789004-est_gff_Cufflinks-exonerate_est2genome-est_gff_TopHat-gene-0.0	NA	smb41	45	51	-21.6	-7.44	-14.15	-14.15	1	NA	NA	NA	NA
maker-3789995-est_gff_Cufflinks-est_gff_TopHat-gene-0.9	Locus_12319	smb41	371	377	-23.4	-12.87	-10.52	-10.52	1	A9SH61	GO:0005524;GO:0008270;GO:0046872;GO:0046914;GO:0032555;GO:0032553;GO:0030554;GO:0008270;GO:0046872;GO:0005488;GO:0032559;GO:0005524;GO:0017076;GO:0035639;GO:0003674;GO:0000166;GO:0043169;GO:0043167;GO:0036094	NA	Predicted protein
maker-3790154-exonerate_est2genome-est_gff_TopHat-gene-0.1	Locus_26328	smb41	101	107	-21.32	-9.7	-11.61	-11.61	1	NA	NA	NA	NA
maker-3790715-est_gff_Cufflinks-exonerate_est2genome-est_gff_TopHat-gene-0.0	Locus_5475	smb41	869	875	-20.55	-8.43	-12.11	-12.11	1	F0VME4	NA	NA	Putative chemotaxis protein
maker-3793395-est_gff_Cufflinks-exonerate_est2genome-est_gff_TopHat-gene-0.2	Locus_40317	smb41	405	411	-24.68	-12.06	-12.61	-12.61	1	I1GHI6	NA	PF12796.2 PF00023.25 PF13857.1 PF13606.1 PF13637.1 PF01734.17	Uncharacterized protein
maker-3795920-est_gff_Cufflinks-est_gff_TopHat-gene-0.0	NA	smb41	593	599	-19.2	-6.02	-13.17	-13.17	1	H3GLU2	NA	PF04791.11	Uncharacterized protein
maker-3796262-exonerate_est2genome-est_gff_TopHat-gene-0.2	Locus_46063	smb41	113	119	-24.9	-13.48	-11.41	-11.41	1	NA	NA	PF00293.23	NA
maker-3796433-est_gff_Cufflinks-exonerate_est2genome-est_gff_TopHat-gene-0.5	Locus_11573	smb41	862	868	-21.9	-9.56	-12.33	-12.33	1	I0YZ36	NA	PF02492.14 PF13238.1 PF13191.1 PF07993.7 PF13671.1 PF02367.12 PF01637.13 PF13401.1 PF00437.15 PF10051.4 PF00009.22 PF03205.9 PF05970.9 PF13245.1	Putative uncharacterized protein
maker-3796826-est_gff_Cufflinks-exonerate_est2genome-est_gff_TopHat-gene-0.5	Locus_69685	smb41	108	114	-21	-9.68	-11.31	-11.31	1	H3HJ03	NA	PF12796.2 PF00023.25 PF13606.1 PF13857.1 PF13637.1	Uncharacterized protein
maker-3797312-est_gff_Cufflinks-exonerate_est2genome-est_gff_TopHat-gene-0.0	Locus_8438	smb41	25	31	-22.5	-9.1	-13.39	-13.39	1	NA	NA	NA	NA
maker-3800902-est_gff_Cufflinks-exonerate_est2genome-est_gff_TopHat-gene-0.0	NA	smb41	263	269	-24.2	-14.03	-10.16	-10.16	1	B6SXN4	GO:0000272;GO:0000272;GO:0003824;GO:0005634;GO:0005829;GO:0005975;GO:0005983;GO:0008152;GO:0009414;GO:0016161;GO:0016787;GO:0016798;GO:0043169;GO:0005737;GO:0044237;GO:0044264;GO:0008152;GO:0008150;GO:0005975;GO:0044260;GO:0044042;GO:0044424;GO:0006950;GO:0005829;GO:0005983;GO:0043227;GO:0016052;GO:0005575;GO:0016160;GO:0005976;GO:0009056;GO:0005622;GO:0044262;GO:0003824;GO:0005488;GO:0043170;GO:…	PF01373.12 PF02449.10 PF01301.14	Beta-amylase
maker-3801543-exonerate_est2genome-gene-0.3	Locus_94476	smb41	257	263	-29.13	-13.27	-15.85	-15.85	1	NA	NA	NA	NA
maker-3801836-est_gff_Cufflinks-exonerate_est2genome-est_gff_TopHat-gene-0.0	Locus_24562	smb41	831	837	-24.94	-10.69	-14.24	-14.24	1	B6H8S8	NA	PF12796.2 PF00023.25 PF13637.1 PF13857.1 PF13606.1 PF03630.9	Pc16g06120 protein
maker-3802286-est_gff_Cufflinks-exonerate_est2genome-est_gff_TopHat-gene-0.1	Locus_16267	smb41	940	946	-25.9	-11.61	-14.28	-14.28	1	NA	NA	PF09232.5	NA
maker-3802416-est_gff_Cufflinks-est_gff_TopHat-gene-0.5	Locus_41713	smb41	159	165	-21.7	-11.07	-10.62	-10.62	1	H9KQR6	NA	PF00240.18 PF11976.3 PF06594.6	Uncharacterized protein
maker-3802476-est_gff_Cufflinks-est_gff_TopHat-gene-0.0	Locus_7	smb41	44	50	-22.86	-11.79	-11.06	-11.06	1	NA	NA	PF00575.18 PF11679.3	NA
maker-3803582-exonerate_est2genome-gene-0.2	Locus_22125	smb41	388	394	-25.7	-12.04	-13.65	-13.65	1	NA	NA	PF03765.10	NA
maker-3803652-est_gff_Cufflinks-exonerate_est2genome-est_gff_TopHat-gene-0.4	Locus_51831	smb41	53	59	-19.41	-8.64	-10.76	-10.76	1	NA	NA	NA	NA
maker-3803852-est_gff_Cufflinks-est_gff_TopHat-gene-0.4	Locus_17359	smb41	236	242	-24.2	-14.09	-10.1	-10.1	1	NA	NA	NA	NA
maker-3804762-est_gff_Cufflinks-exonerate_est2genome-est_gff_TopHat-gene-0.2	Locus_18240	smb41	1673	1679	-23.46	-10.03	-13.42	-13.42	1	D8LIG2	NA	PF01535.15 PF13041.1 PF13812.1	Putative uncharacterized protein
maker-3804981-est_gff_Cufflinks-exonerate_est2genome-est_gff_TopHat-gene-0.2	Locus_8112	smb41	267	273	-18.9	-6.83	-12.06	-12.06	1	NA	NA	PF00642.19 PF04059.7 PF14259.1 PF00076.17	NA
maker-3805056-est_gff_Cufflinks-exonerate_est2genome-est_gff_TopHat-gene-0.11	Locus_4454	smb41	465	471	-16.71	-6.65	-10.05	-10.05	1	F4PYZ2	NA	NA	Putative uncharacterized protein
maker-3805201-est_gff_Cufflinks-exonerate_est2genome-est_gff_TopHat-gene-0.2	Locus_25033	smb41	26	32	-22.6	-10.75	-11.84	-11.84	1	Q4UD05	GO:0004190;GO:0004190;GO:0006508;GO:0008233;GO:0016787;GO:0008233;GO:0008152;GO:0008150;GO:0070011;GO:0070001;GO:0003824;GO:0043170;GO:0019538;GO:0004190;GO:0044238;GO:0003674;GO:0004175;GO:0016787;GO:0006508	PF00026.18 PF01241.13	Aspartyl protease, putative
maker-3805228-est_gff_Cufflinks-est_gff_TopHat-gene-0.2	Locus_38207	smb41	344	350	-18.05	-4.79	-13.25	-13.25	1	C5L7A1	NA	NA	Putative uncharacterized protein
maker-3805345-est_gff_Cufflinks-exonerate_est2genome-est_gff_TopHat-gene-0.7	Locus_11553	smb41	106	112	-22	-10.37	-11.62	-11.62	1	NA	NA	NA	NA
maker-3805618-est_gff_Cufflinks-exonerate_est2genome-est_gff_TopHat-gene-0.4	Locus_4378	smb41	158	164	-26.1	-14.26	-11.83	-11.83	1	NA	NA	NA	NA
maker-3806827-exonerate_est2genome-gene-0.9	Locus_42228	smb41	107	113	-22.4	-11.02	-11.37	-11.37	1	NA	NA	PF09699.5	NA
maker-3807090-est_gff_Cufflinks-exonerate_est2genome-est_gff_TopHat-gene-0.3	Locus_29046	smb41	74	80	-21.5	-11.17	-10.32	-10.32	1	D8U3W4	NA	PF08241.7 PF08492.7 PF02571.9 PF13847.1	Putative uncharacterized protein
maker-3807623-est_gff_Cufflinks-gene-0.0	Locus_10997	smb41	895	901	-21.31	-7.81	-13.49	-13.49	1	NA	NA	NA	NA
maker-3808091-est_gff_Cufflinks-est_gff_TopHat-gene-0.3	NA	smb41	35	41	-21.7	-11.14	-10.55	-10.55	1	B9FZQ7	NA	PF13414.1 PF07719.12 PF00515.23 PF04212.13 PF13424.1 PF13428.1 PF07721.9 PF13432.1	Ankyrin-like protein
maker-3808712-exonerate_est2genome-est_gff_TopHat-gene-0.2	Locus_14685	smb41	208	214	-20.6	-9.36	-11.23	-11.23	1	C5KTE4	NA	NA	Putative uncharacterized protein
maker-3809023-est_gff_Cufflinks-exonerate_est2genome-est_gff_TopHat-gene-0.6	NA	smb41	111	117	-25.3	-8.43	-16.86	-16.86	1	NA	NA	NA	NA
maker-3809280-est_gff_Cufflinks-exonerate_est2genome-est_gff_TopHat-gene-0.2	Locus_4315	smb41	46	52	-19.56	-5.12	-14.43	-14.43	1	C5K800	NA	PF01798.13 PF08060.8 PF10436.4	SIK1 nucleolar protein Nop56, putative
maker-3809451-est_gff_Cufflinks-exonerate_est2genome-est_gff_TopHat-gene-0.2	Locus_40046	smb41	302	308	-23.51	-8.75	-14.75	-14.75	1	F1RBN6	GO:0016787;GO:0003824;GO:0003674;GO:0016787	PF00753.22 PF12706.2 PF13483.1	Ethylmalonic encephalopathy 1
maker-3809958-est_gff_Cufflinks-exonerate_est2genome-est_gff_TopHat-gene-0.3	Locus_38806	smb41	278	284	-22.7	-9.2	-13.49	-13.49	1	Q6P2Y2	GO:0005929;GO:0005929;GO:0042995;GO:0005575;GO:0042995;GO:0005623;GO:0005929;GO:0044464	PF00400.27	Outer row dynein assembly protein 16 homolog
maker-3810245-est_gff_Cufflinks-exonerate_est2genome-est_gff_TopHat-gene-0.18	Locus_37032	smb41	1011	1017	-24.4	-10.3	-14.09	-14.09	1	G3PUF8	GO:0003676;GO:0003676;GO:0004386;GO:0005524;GO:0008026;GO:0016787;GO:0017111;GO:0016818;GO:0032555;GO:0008026;GO:0032553;GO:0030554;GO:0003676;GO:0003824;GO:0005488;GO:0032559;GO:0005524;GO:0016462;GO:0017076;GO:0004386;GO:0042623;GO:0035639;GO:0070035;GO:0003674;GO:0000166;GO:0016817;GO:0016787;GO:0016887;GO:0036094	PF00270.24	Uncharacterized protein
maker-3810498-est_gff_Cufflinks-exonerate_est2genome-est_gff_TopHat-gene-0.1	Locus_62437	smb41	267	273	-21.4	-10.87	-10.53	-10.53	1	NA	NA	NA	NA
maker-3810546-est_gff_Cufflinks-exonerate_est2genome-est_gff_TopHat-gene-0.4	Locus_52598	smb41	614	620	-22.2	-11.06	-11.13	-11.13	1	NA	NA	NA	NA
maker-3810738-exonerate_est2genome-gene-0.3	Locus_43366	smb41	82	88	-26.4	-13.54	-12.85	-12.85	1	NA	NA	PF01936.13 PF06506.6 PF11453.3	NA
maker-3810803-est_gff_Cufflinks-gene-0.4	Locus_8278	smb41	190	196	-23.7	-9.14	-14.55	-14.55	1	NA	NA	NA	NA
maker-3810809-est_gff_Cufflinks-exonerate_est2genome-est_gff_TopHat-gene-0.0	Locus_18097	smb41	708	714	-20.7	-7.06	-13.63	-13.63	1	B8CFE4	NA	PF13975.1	Predicted protein
maker-3810854-est_gff_Cufflinks-exonerate_est2genome-est_gff_TopHat-gene-0.1	Locus_60805	smb41	18	24	-21.7	-11.61	-10.08	-10.08	1	NA	NA	PF05145.7	NA
maker-3810998-est_gff_Cufflinks-exonerate_est2genome-est_gff_TopHat-gene-0.0	Locus_10377	smb41	259	265	-21.8	-10.86	-10.93	-10.93	1	NA	NA	NA	NA
maker-3811036-est_gff_Cufflinks-exonerate_est2genome-est_gff_TopHat-gene-0.7	Locus_52137	smb41	1114	1120	-24.8	-10.36	-14.43	-14.43	1	Q4QGM1	NA	PF12799.2 PF13855.1 PF13516.1 PF00560.28 PF10494.4	Putative surface antigen protein
maker-3811188-est_gff_Cufflinks-exonerate_est2genome-est_gff_TopHat-gene-0.7	Locus_29404	smb41	305	311	-23.5	-12.01	-11.48	-11.48	1	A0CLQ2	NA	PF13414.1 PF07719.12 PF13432.1 PF00515.23 PF13371.1 PF13424.1 PF13181.1 PF13431.1 PF13428.1 PF13176.1 PF04505.7 PF10516.4	Chromosome undetermined scaffold_200, whole genome shotgun sequence
maker-3811677-est_gff_Cufflinks-est_gff_TopHat-gene-0.1	NA	smb41	70	76	-18.26	-7.18	-11.07	-11.07	1	D0P3I9	GO:0005783;GO:0006662;GO:0009055;GO:0015035;GO:0016853;GO:0045454;GO:0005737;GO:0008152;GO:0008150;GO:0044424;GO:0043227;GO:0005575;GO:0016853;GO:0005783;GO:0042592;GO:0015035;GO:0065008;GO:0005622;GO:0003824;GO:0044281;GO:0050794;GO:0045454;GO:0015036;GO:0043226;GO:0016667;GO:0044444;GO:0005623;GO:0009055;GO:0003674;GO:0019725;GO:0016491;GO:0043231;GO:0050789;GO:0044464;GO:0006662;GO:0009987;GO:…	PF00085.15 PF13098.1 PF13905.1 PF13899.1 PF08534.5	Protein disulfide-isomerase, putative
maker-3811757-exonerate_est2genome-est_gff_TopHat-gene-0.1	Locus_12734	smb41	405	411	-19.2	-9	-10.19	-10.19	1	F0YGW7	NA	NA	Putative uncharacterized protein
maker-3811942-exonerate_est2genome-est_gff_TopHat-gene-0.1	Locus_41955	smb41	573	579	-22.59	-12.13	-10.45	-10.45	1	D6X1J5	NA	PF12796.2 PF00023.25 PF13637.1 PF13606.1 PF13857.1 PF00240.18	Putative uncharacterized protein
maker-3812278-est_gff_Cufflinks-exonerate_est2genome-est_gff_TopHat-gene-0.6	Locus_18609	smb41	28	34	-23.6	-13.42	-10.17	-10.17	1	E9C5D1	GO:0004725;GO:0006470;GO:0008138;GO:0016311;GO:0016787;GO:0016791;GO:0035335;GO:0044237;GO:0008152;GO:0008150;GO:0044260;GO:0043412;GO:0006796;GO:0036211;GO:0004721;GO:0035335;GO:0006470;GO:0003824;GO:0043170;GO:0019538;GO:0004725;GO:0006464;GO:0044267;GO:0044238;GO:0006793;GO:0016788;GO:0016791;GO:0003674;GO:0042578;GO:0016787;GO:0008138;GO:0009987;GO:0016311	PF00782.15 PF00102.22 PF12013.3	Predicted protein
maker-3812631-est_gff_Cufflinks-exonerate_est2genome-est_gff_TopHat-gene-0.4	Locus_64625	smb41	1486	1492	-25.39	-12.22	-13.16	-13.16	1	NA	NA	NA	NA
maker-3813503-est_gff_Cufflinks-exonerate_est2genome-est_gff_TopHat-gene-0.0	Locus_73683	smb41	86	92	-24.1	-11.39	-12.7	-12.7	1	NA	NA	PF12695.2	NA
maker-3813633-est_gff_Cufflinks-exonerate_est2genome-est_gff_TopHat-gene-0.0	Locus_39134	smb41	156	162	-25.76	-12.92	-12.83	-12.83	1	C5L041	NA	PF08373.5 PF04480.7	Putative uncharacterized protein
maker-3813742-est_gff_Cufflinks-exonerate_est2genome-est_gff_TopHat-gene-0.13	NA	smb41	220	226	-23.7	-11.88	-11.81	-11.81	1	NA	NA	PF13432.1 PF13424.1 PF13428.1 PF13176.1	NA
maker-3814243-est_gff_Cufflinks-exonerate_est2genome-est_gff_TopHat-gene-0.0	Locus_36214	smb41	27	33	-24.2	-12.11	-12.08	-12.08	1	NA	NA	PF10186.4 PF04156.9 PF07544.8 PF08644.6 PF09778.4 PF00428.14 PF09486.5 PF13747.1	NA
maker-3814366-est_gff_Cufflinks-exonerate_est2genome-est_gff_TopHat-gene-0.16	Locus_19184	smb41	268	274	-26.5	-15.99	-10.5	-10.5	1	NA	NA	NA	NA
maker-3814448-exonerate_est2genome-est_gff_TopHat-gene-0.4	Locus_16153	smb41	161	167	-24.1	-12.56	-11.53	-11.53	1	Q4S1X5	GO:0000413;GO:0000413;GO:0003755;GO:0006457;GO:0016853;GO:0044237;GO:0008152;GO:0008150;GO:0044260;GO:0000413;GO:0043412;GO:0016853;GO:0036211;GO:0016859;GO:0018193;GO:0003824;GO:0043170;GO:0019538;GO:0006464;GO:0044267;GO:0044238;GO:0006457;GO:0003674;GO:0009987;GO:0003755;GO:0018208	PF00160.16	Peptidyl-prolyl cis-trans isomerase
maker-3814457-exonerate_est2genome-est_gff_TopHat-gene-0.0	Locus_3115	smb41	443	449	-24.06	-8.56	-15.49	-15.49	1	I1E387	NA	PF00149.23 PF01683.13	Uncharacterized protein
maker-3814605-est_gff_Cufflinks-est_gff_TopHat-gene-0.2	Locus_7313	smb41	376	382	-31.73	-12.88	-18.84	-18.84	1	F6SYM6	GO:0000166;GO:0004672;GO:0004674;GO:0005524;GO:0006468;GO:0016772;GO:0004672;GO:0044237;GO:0008152;GO:0008150;GO:0044260;GO:0004674;GO:0016310;GO:0016301;GO:0016740;GO:0032555;GO:0043412;GO:0006796;GO:0032553;GO:0030554;GO:0036211;GO:0006468;GO:0016773;GO:0003824;GO:0005488;GO:0043170;GO:0019538;GO:0032559;GO:0005524;GO:0006464;GO:0044267;GO:0017076;GO:0044238;GO:0006793;GO:0035639;GO:0003674;GO:…	PF00069.20 PF07714.12 PF06293.9	Uncharacterized protein
maker-3814747-exonerate_est2genome-est_gff_TopHat-gene-0.5	Locus_21725	smb41	152	158	-19.85	-9.66	-10.18	-10.18	1	F6RLI6	GO:0003824;GO:0003824;GO:0004222;GO:0006508;GO:0008270;GO:0046872;GO:0008233;GO:0008152;GO:0008150;GO:0070011;GO:0046914;GO:0008270;GO:0046872;GO:0003824;GO:0005488;GO:0043170;GO:0019538;GO:0044238;GO:0004222;GO:0003674;GO:0008237;GO:0004175;GO:0016787;GO:0043169;GO:0006508;GO:0043167	PF00675.15 PF05193.16	Uncharacterized protein
maker-869936-est_gff_Cufflinks-est_gff_TopHat-gene-0.0	NA	smb41	40	46	-21.6	-10.9	-10.69	-10.69	1	NA	NA	NA	NA
maker-3748778-est_gff_Cufflinks-exonerate_est2genome-est_gff_TopHat-gene-0.4	Locus_28135	smb83	558	564	-16.6	-6.23	-10.36	-10.36	1	NA	NA	PF00069.20 PF00027.24	NA
maker-3814954-est_gff_Cufflinks-exonerate_est2genome-est_gff_TopHat-gene-0.3	Locus_3711	smb79	155	161	-20.8	-8.31	-12.48	-12.48	1	D2VZC4	NA	PF05637.7 PF03407.11	Predicted protein
maker-3813412-est_gff_Cufflinks-exonerate_est2genome-est_gff_TopHat-gene-0.2	Locus_32099	smb79	38	44	-24.6	-8.75	-15.84	-15.84	1	H9GIK7	GO:0005216;GO:0005245;GO:0005891;GO:0006811;GO:0006816;GO:0016020;GO:0016021;GO:0051925;GO:0055085;GO:0022891;GO:0005216;GO:0008150;GO:0005245;GO:0015075;GO:0005886;GO:0006810;GO:0032412;GO:0034220;GO:0030001;GO:0022803;GO:0010959;GO:0032409;GO:0051924;GO:0034704;GO:0022838;GO:0070838;GO:0016020;GO:0051925;GO:0034702;GO:0005575;GO:0065009;GO:0072511;GO:0071944;GO:0022892;GO:0051049;GO:0034765;GO:…	PF00520.26 PF13833.1 PF03140.10 PF02554.9	Uncharacterized protein
maker-3810847-exonerate_est2genome-est_gff_TopHat-gene-0.4	Locus_20189	smb79	144	150	-16	-5.52	-10.47	-10.47	1	F0YHR3	GO:0016787;GO:0003824;GO:0003674;GO:0016787	PF00135.23 PF07859.8 PF00326.16 PF00756.15 PF12697.2 PF12695.2 PF10340.4	Putative uncharacterized protein
maker-3810351-est_gff_Cufflinks-est_gff_TopHat-gene-0.5	Locus_23575	smb79	134	140	-13.7	-0.38	-13.31	-13.31	1	B7P3G5	GO:0005794;GO:0006486;GO:0008378;GO:0016020;GO:0016021;GO:0016740;GO:0016757;GO:0047915;GO:0005737;GO:0044237;GO:0008152;GO:0008150;GO:0005975;GO:0044260;GO:0044424;GO:0016740;GO:0043412;GO:0016020;GO:0009058;GO:0043227;GO:0005575;GO:0035250;GO:0016757;GO:0036211;GO:0008378;GO:0009059;GO:0070085;GO:0044249;GO:0034645;GO:0043413;GO:0008194;GO:0005622;GO:0003824;GO:0044262;GO:0043170;GO:0019538;GO:…	PF01762.16 PF02434.11	Galactosyltransferase, putative
maker-3810114-est_gff_Cufflinks-exonerate_est2genome-est_gff_TopHat-gene-0.1	Locus_10412	smb79	422	428	-15.2	-4.68	-10.51	-10.51	1	NA	NA	NA	NA
maker-3808954-est_gff_Cufflinks-est_gff_TopHat-gene-0.12	Locus_2386	smb79	270	276	-21.2	-8.66	-12.53	-12.53	1	H3AWH5	GO:0005488;GO:0005622;GO:0006886;GO:0008565;GO:0008150;GO:0008565;GO:0006810;GO:0034613;GO:0033036;GO:0005575;GO:0022892;GO:0006886;GO:0015031;GO:0005622;GO:0005488;GO:0008104;GO:0046907;GO:0005215;GO:0045184;GO:0051179;GO:0005623;GO:0051234;GO:0051649;GO:0003674;GO:0044464;GO:0009987;GO:0051641;GO:0070727	PF13513.1 PF02985.17	Uncharacterized protein
maker-3808175-est_gff_Cufflinks-exonerate_est2genome-est_gff_TopHat-gene-0.2	Locus_26694	smb79	763	769	-20.8	-8.89	-11.9	-11.9	1	NA	NA	NA	NA
maker-3807942-est_gff_Cufflinks-exonerate_est2genome-est_gff_TopHat-gene-0.1	Locus_29305	smb79	335	341	-17.8	-7.47	-10.32	-10.32	1	NA	NA	NA	NA
maker-3805313-est_gff_Cufflinks-est_gff_TopHat-gene-0.0	NA	smb79	189	195	-23.3	-12.54	-10.75	-10.75	1	NA	NA	NA	NA
maker-3805019-exonerate_est2genome-est_gff_TopHat-gene-0.1	Locus_38752	smb79	244	250	-18.1	-8.07	-10.02	-10.02	1	Q4N5P8	GO:0005507;GO:0005743;GO:0006825;GO:0006878;GO:0008535;GO:0044085;GO:0005737;GO:0065003;GO:0005743;GO:0008150;GO:0006878;GO:0006810;GO:0071841;GO:0030001;GO:0044424;GO:0019866;GO:0048878;GO:0044446;GO:0055070;GO:0046914;GO:0016020;GO:0044422;GO:0043227;GO:0005575;GO:0070271;GO:0016043;GO:0042592;GO:0055080;GO:0043623;GO:0034622;GO:0043933;GO:0046872;GO:0071840;GO:0065008;GO:0000041;GO:0005622;GO:…	PF02630.9 PF00578.16 PF13905.1	SCO1-like, putative
maker-3803967-est_gff_Cufflinks-exonerate_est2genome-est_gff_TopHat-gene-0.6	Locus_25147	smb79	52	58	-14.87	-1.69	-13.17	-13.17	1	NA	NA	NA	NA
maker-3799057-est_gff_Cufflinks-exonerate_est2genome-est_gff_TopHat-gene-0.2	Locus_15342	smb79	1145	1151	-19.1	-7.87	-11.22	-11.22	1	NA	NA	NA	NA
maker-3798999-est_gff_Cufflinks-exonerate_est2genome-est_gff_TopHat-gene-0.6	Locus_12003	smb79	532	538	-20.62	-7.82	-12.79	-12.79	1	D8LIG2	NA	PF13041.1 PF13812.1 PF01535.15 PF12854.2 PF13429.1 PF00637.15 PF02762.9	Putative uncharacterized protein
maker-3798085-est_gff_Cufflinks-exonerate_est2genome-est_gff_TopHat-gene-0.0	Locus_51653	smb79	72	78	-25	-12.29	-12.7	-12.7	1	NA	NA	PF05050.7	NA
maker-3794461-est_gff_Cufflinks-exonerate_est2genome-est_gff_TopHat-gene-0.2	Locus_1015	smb79	340	346	-17.29	-5.38	-11.9	-11.9	1	C5LHE0	GO:0003777;GO:0005488;GO:0007018;GO:0030286;GO:0043228;GO:0008150;GO:0017111;GO:0044424;GO:0016818;GO:0043232;GO:0044446;GO:0030286;GO:0003774;GO:0044422;GO:0005875;GO:0005575;GO:0007018;GO:0005622;GO:0003824;GO:0005488;GO:0044430;GO:0043234;GO:0005856;GO:0016462;GO:0007017;GO:0043226;GO:0006928;GO:0032991;GO:0005623;GO:0003674;GO:0016817;GO:0016787;GO:0015630;GO:0044464;GO:0003777;GO:0009987;GO:…	PF03028.10 PF12780.2 PF12781.2 PF12777.2 PF12775.2 PF12774.2 PF07728.9 PF00437.15 PF04582.7 PF09486.5 PF00038.16 PF04156.9 PF13166.1	Putative uncharacterized protein
maker-3791721-est_gff_Cufflinks-exonerate_est2genome-est_gff_TopHat-gene-0.4	Locus_40596	smb79	889	895	-19.85	-9.82	-10.02	-10.02	1	E1ZKK8	NA	PF01062.16	Putative uncharacterized protein
maker-3790169-est_gff_Cufflinks-exonerate_est2genome-est_gff_TopHat-gene-0.5	Locus_29004	smb79	440	446	-20	-6.95	-13.04	-13.04	1	F0VAE7	GO:0000166;GO:0000166;GO:0005524;GO:0017111;GO:0017111;GO:0016818;GO:0032555;GO:0032553;GO:0030554;GO:0003824;GO:0005488;GO:0032559;GO:0005524;GO:0016462;GO:0017076;GO:0035639;GO:0003674;GO:0000166;GO:0016817;GO:0016787;GO:0036094	PF00004.24 PF02359.13 PF13401.1 PF07724.9 PF02933.12 PF07728.9 PF13481.1 PF13191.1 PF01078.16 PF13207.1 PF13671.1 PF13245.1 PF05496.7 PF13479.1 PF13238.1 PF01695.12 PF06745.8 PF07726.6 PF00910.17 PF13521.1 PF13173.1 PF13604.1 PF05729.7 PF01057.12 PF06068.8 PF02562.11 PF00519.12 PF09848.4	Putative N-ethylmaleimide-sensitive factor
maker-3789738-est_gff_Cufflinks-est_gff_TopHat-gene-0.2	Locus_37210	smb79	222	228	-25.8	-14.96	-10.83	-10.83	1	B7G3Y0	GO:0006801;GO:0046872;GO:0055114;GO:0044237;GO:0008152;GO:0008150;GO:0055114;GO:0072593;GO:0046872;GO:0006801;GO:0005488;GO:0003674;GO:0043169;GO:0009987;GO:0043167	NA	Predicted protein
maker-3786486-est_gff_Cufflinks-est_gff_TopHat-gene-0.0	Locus_16501	smb79	73	79	-22.2	-10.97	-11.22	-11.22	1	C3YWA0	GO:0000166;GO:0000166;GO:0005524;GO:0017111;GO:0017111;GO:0016818;GO:0032555;GO:0032553;GO:0030554;GO:0003824;GO:0005488;GO:0032559;GO:0005524;GO:0016462;GO:0017076;GO:0035639;GO:0003674;GO:0000166;GO:0016817;GO:0016787;GO:0036094	PF00004.24	Putative uncharacterized protein
maker-3783985-est_gff_Cufflinks-exonerate_est2genome-est_gff_TopHat-gene-0.0	Locus_21511	smb79	56	62	-14.35	-3.57	-10.77	-10.77	1	NA	NA	PF10548.4 PF11390.3	NA
maker-3779052-exonerate_est2genome-est_gff_TopHat-gene-0.13	Locus_6830	smb215	895	901	-16.4	-5.94	-10.45	-10.45	1	F0WHU0	GO:0005215;GO:0006857;GO:0016020;GO:0008150;GO:0006810;GO:0016020;GO:0005575;GO:0006857;GO:0005215;GO:0051179;GO:0051234;GO:0003674;GO:0015833	PF00854.16	Proton-dependent Oligopeptide Transporter (POT) Family
maker-3774463-est_gff_Cufflinks-exonerate_est2genome-est_gff_TopHat-gene-0.4	Locus_37020	smb79	777	783	-20.3	-10.01	-10.28	-10.28	1	NA	NA	PF06295.7	NA
maker-3768487-est_gff_Cufflinks-exonerate_est2genome-est_gff_TopHat-gene-0.7	Locus_8927	smb79	77	83	-19.8	-9.43	-10.36	-10.36	1	H0EI08	NA	PF06140.8	Putative uncharacterized protein
maker-3766612-est_gff_Cufflinks-exonerate_est2genome-est_gff_TopHat-gene-0.12	Locus_6139	smb79	73	79	-16.33	-5.97	-10.35	-10.35	1	H2WGE2	GO:0000166;GO:0000166;GO:0004812;GO:0004827;GO:0005524;GO:0005737;GO:0006418;GO:0006433;GO:0005737;GO:0044237;GO:0008152;GO:0006418;GO:0004812;GO:0008150;GO:0044106;GO:0044260;GO:0043436;GO:0016876;GO:0044424;GO:0006139;GO:0009308;GO:0032555;GO:0009058;GO:0006520;GO:0032553;GO:0030554;GO:0005575;GO:0043039;GO:0034641;GO:0009059;GO:0044249;GO:0006399;GO:0034645;GO:0019752;GO:0010467;GO:0034660;GO:…	PF09180.6 PF03129.15	Uncharacterized protein
maker-3760567-exonerate_est2genome-est_gff_TopHat-gene-0.1	Locus_60235	smb215	95	101	-14.77	-3.59	-11.17	-11.17	1	NA	NA	NA	NA
maker-3752257-est_gff_Cufflinks-est_gff_TopHat-gene-0.0	NA	smb79	265	271	-21.8	-10.68	-11.11	-11.11	1	G5A999	NA	PF12697.2	Putative uncharacterized protein
maker-3736175-est_gff_Cufflinks-est_gff_TopHat-gene-0.1	NA	smb79	827	833	-26.2	-15.83	-10.36	-10.36	1	NA	NA	NA	NA
maker-3724675-est_gff_Cufflinks-exonerate_est2genome-est_gff_TopHat-gene-0.2	Locus_50138	smb215	257	263	-14.22	-3.24	-10.97	-10.97	1	NA	NA	NA	NA
maker-3720672-est_gff_Cufflinks-exonerate_est2genome-est_gff_TopHat-gene-0.4	Locus_5609	smb79	322	328	-17.34	-3.59	-13.74	-13.74	1	C5LLW2	GO:0016491;GO:0050660;GO:0055114;GO:0008152;GO:0008150;GO:0050660;GO:0055114;GO:0048037;GO:0050662;GO:0003824;GO:0005488;GO:0003674;GO:0016491	NA	Putative uncharacterized protein
maker-3717763-est_gff_Cufflinks-exonerate_est2genome-est_gff_TopHat-gene-0.11	Locus_126	smb79	426	432	-21.4	-10.45	-10.94	-10.94	1	B6ADG0	GO:0004645;GO:0004645;GO:0005975;GO:0016740;GO:0016757;GO:0030170;GO:0008152;GO:0008150;GO:0005975;GO:0016740;GO:0004645;GO:0016757;GO:0048037;GO:0003824;GO:0005488;GO:0016758;GO:0070279;GO:0030170;GO:0044238;GO:0003674;GO:0019842;GO:0036094	PF00343.15	Phosphorylase
maker-3715488-est_gff_Cufflinks-exonerate_est2genome-est_gff_TopHat-gene-0.0	Locus_64622	smb79	572	578	-13.4	-3.31	-10.08	-10.08	1	NA	NA	NA	NA
maker-3709454-est_gff_Cufflinks-est_gff_TopHat-gene-0.5	NA	smb79	140	146	-20.2	-8.82	-11.37	-11.37	1	NA	NA	NA	NA
maker-3704410-est_gff_Cufflinks-exonerate_est2genome-est_gff_TopHat-gene-0.1	Locus_41785	smb79	445	451	-16.74	-6.17	-10.56	-10.56	1	NA	NA	PF04678.8 PF07544.8	NA
maker-3702600-est_gff_Cufflinks-exonerate_est2genome-est_gff_TopHat-gene-0.6	Locus_4231	smb79	1561	1567	-20.4	-5.85	-14.54	-14.54	1	NA	NA	PF00400.27	NA
maker-3534581-est_gff_Cufflinks-exonerate_est2genome-est_gff_TopHat-gene-0.0	Locus_2200	smb79	17	23	-19.6	-7.86	-11.73	-11.73	1	F1QF65	GO:0016020;GO:0016021;GO:0055085;GO:0008150;GO:0006810;GO:0016020;GO:0005575;GO:0031224;GO:0016021;GO:0055085;GO:0051179;GO:0051234;GO:0044425;GO:0009987	PF01699.19 PF01219.14 PF03988.7 PF10981.3	Uncharacterized protein

## Sheet: 8mer
UTR	Locus	miRNA	Start	End	dGduplex	dGopen	ddG	ddGScore	Multiplicity	Uniprot	GO	Pfam	Protein
maker-3729850-est_gff_Cufflinks-exonerate_est2genome-est_gff_TopHat-gene-0.1	NA	smb303	1154	1161	-23.5	-11.59	-11.9	-20.4	2	Q4QGM1	NA	PF12799.2 PF13855.1 PF10494.4	Putative surface antigen protein
maker-3729850-est_gff_Cufflinks-exonerate_est2genome-est_gff_TopHat-gene-0.1	NA	smb303	810	817	-30.96	-10.47	-20.48	-20.4	2	Q4QGM1	NA	PF12799.2 PF13855.1 PF10494.4	Putative surface antigen protein
maker-3812051-est_gff_Cufflinks-exonerate_est2genome-est_gff_TopHat-gene-0.9	Locus_2843	smb379	57	64	-22.64	-6.38	-16.25	-16.2	2	B9PYE4	GO:0000166;GO:0003824;GO:0003939;GO:0003960;GO:0003988;GO:0004022;GO:0004043;GO:0004314;GO:0004321;GO:0004467;GO:0008152;GO:0008270;GO:0008476;GO:0009058;GO:0016491;GO:0016740;GO:0016746;GO:0016747;GO:0016874;GO:0018454;GO:0031177;GO:0046526;GO:0047879;GO:0050637;GO:0055114;GO:0008152;GO:0031406;GO:0046526;GO:0008150;GO:0016747;GO:0004314;GO:0047879;GO:0016782;GO:0016903;GO:0016614;GO:0015645;GO:…	PF00109.21 PF02801.17	Polyketide synthase, putative
maker-3812051-est_gff_Cufflinks-exonerate_est2genome-est_gff_TopHat-gene-0.9	Locus_2843	smb379	839	846	-15.6	-5.15	-10.44	-16.2	2	B9PYE4	GO:0000166;GO:0003824;GO:0003939;GO:0003960;GO:0003988;GO:0004022;GO:0004043;GO:0004314;GO:0004321;GO:0004467;GO:0008152;GO:0008270;GO:0008476;GO:0009058;GO:0016491;GO:0016740;GO:0016746;GO:0016747;GO:0016874;GO:0018454;GO:0031177;GO:0046526;GO:0047879;GO:0050637;GO:0055114;GO:0008152;GO:0031406;GO:0046526;GO:0008150;GO:0016747;GO:0004314;GO:0047879;GO:0016782;GO:0016903;GO:0016614;GO:0015645;GO:…	PF00109.21 PF02801.17	Polyketide synthase, putative
maker-3754518-est_gff_Cufflinks-exonerate_est2genome-est_gff_TopHat-gene-0.0	Locus_39542	smb271	201	208	-16.4	-5.38	-11.01	-11.01	1	NA	NA	NA	NA
maker-3803265-est_gff_Cufflinks-exonerate_est2genome-est_gff_TopHat-gene-0.0	Locus_3272	smb271	148	155	-20.1	-8.8	-11.29	-11.29	1	NA	NA	PF12823.2	NA
maker-3685619-est_gff_Cufflinks-exonerate_est2genome-est_gff_TopHat-gene-0.2	Locus_19853	smb295	612	619	-19.6	-8.24	-11.35	-11.35	1	D8LIG2	NA	PF13041.1 PF01535.15 PF13812.1 PF00637.15	Putative uncharacterized protein
maker-3685745-est_gff_Cufflinks-est_gff_TopHat-gene-0.2	Locus_857	smb295	58	65	-26.24	-13.88	-12.35	-12.35	1	NA	NA	NA	NA
maker-3686944-est_gff_Cufflinks-exonerate_est2genome-est_gff_TopHat-gene-0.2	Locus_8606	smb295	376	383	-22.2	-11.38	-10.81	-10.81	1	NA	NA	PF02458.10	NA
maker-3708935-est_gff_Cufflinks-exonerate_est2genome-est_gff_TopHat-gene-0.1	Locus_37325	smb295	914	921	-23.16	-7.83	-15.32	-15.32	1	G3WFI9	GO:0004871;GO:0004872;GO:0004930;GO:0004965;GO:0007165;GO:0007186;GO:0016020;GO:0016021;GO:0008150;GO:0051716;GO:0004872;GO:0004888;GO:0038023;GO:0007186;GO:0004965;GO:0016020;GO:0007165;GO:0023052;GO:0005575;GO:0060089;GO:0007166;GO:0050794;GO:0031224;GO:0016021;GO:0004871;GO:0007154;GO:0003674;GO:0050789;GO:0050896;GO:0044425;GO:0009987;GO:0004930;GO:0016917;GO:0065007	PF01094.23	Uncharacterized protein
maker-3713327-est_gff_Cufflinks-exonerate_est2genome-est_gff_TopHat-gene-0.0	NA	smb295	46	53	-19	-6.61	-12.38	-12.38	1	O96236	GO:0003677;GO:0003677;GO:0003899;GO:0005665;GO:0006351;GO:0006366;GO:0016740;GO:0016779;GO:0032549;GO:0044237;GO:0008152;GO:0008150;GO:0055029;GO:0003677;GO:0044260;GO:0044424;GO:0006139;GO:0016740;GO:0044446;GO:0044428;GO:0005665;GO:0009058;GO:0044422;GO:0043227;GO:0001882;GO:0016591;GO:0005575;GO:0006351;GO:0003676;GO:0034641;GO:0009059;GO:0044249;GO:0032549;GO:0034645;GO:0006366;GO:0010467;GO:…	PF00562.23 PF04560.15	DNA-directed RNA polymerase
maker-3715681-est_gff_Cufflinks-gene-0.3	Locus_43198	smb295	103	110	-29.2	-12.14	-17.05	-17.05	1	NA	NA	PF10262.4 PF05456.6	NA
maker-3727104-est_gff_Cufflinks-exonerate_est2genome-est_gff_TopHat-gene-0.2	Locus_35211	smb295	470	477	-28.27	-16.92	-11.34	-11.34	1	NA	NA	NA	NA
maker-3732087-est_gff_Cufflinks-exonerate_est2genome-est_gff_TopHat-gene-0.4	Locus_550	smb295	230	237	-19.19	-8.87	-10.31	-10.31	1	NA	NA	NA	NA
maker-3750833-exonerate_est2genome-est_gff_TopHat-gene-0.1	Locus_10606	smb295	159	166	-21.9	-11.23	-10.66	-10.66	1	B7PXQ3	GO:0000166;GO:0000166;GO:0004812;GO:0004818;GO:0005524;GO:0005737;GO:0006418;GO:0006424;GO:0016874;GO:0016876;GO:0043039;GO:0005737;GO:0044237;GO:0008152;GO:0006418;GO:0004812;GO:0008150;GO:0044106;GO:0044260;GO:0043436;GO:0016876;GO:0044424;GO:0006139;GO:0009308;GO:0032555;GO:0004818;GO:0009058;GO:0006520;GO:0032553;GO:0030554;GO:0005575;GO:0043039;GO:0034641;GO:0009059;GO:0044249;GO:0006399;GO:…	PF00749.16	tRNA synthetase, putative
maker-3761869-est_gff_Cufflinks-exonerate_est2genome-est_gff_TopHat-gene-0.3	Locus_11368	smb295	108	115	-28.5	-15.48	-13.01	-13.01	1	NA	NA	PF06266.7 PF02335.10 PF03999.7 PF03961.8 PF05262.6	NA
maker-3771075-est_gff_Cufflinks-exonerate_est2genome-est_gff_TopHat-gene-0.1	Locus_9509	smb295	35	42	-25.76	-7.72	-18.03	-18.03	1	F0Y127	GO:0003677;GO:0003677;GO:0006457;GO:0031072;GO:0045454;GO:0051082;GO:0044237;GO:0008152;GO:0008150;GO:0003677;GO:0044260;GO:0003676;GO:0051082;GO:0042592;GO:0065008;GO:0005488;GO:0043170;GO:0019538;GO:0050794;GO:0045454;GO:0044267;GO:0031072;GO:0044238;GO:0006457;GO:0003674;GO:0019725;GO:0050789;GO:0005515;GO:0009987;GO:0065007	PF00226.26 PF00581.15 PF07237.6 PF04317.7	Putative uncharacterized protein
maker-3772034-est_gff_Cufflinks-exonerate_est2genome-est_gff_TopHat-gene-0.1	Locus_10469	smb295	73	80	-19.91	-7.84	-12.07	-12.07	1	NA	NA	NA	NA
maker-3774309-exonerate_est2genome-gene-0.5	Locus_27826	smb295	127	134	-21.1	-9.36	-11.73	-11.73	1	NA	NA	NA	NA
maker-3778704-est_gff_Cufflinks-exonerate_est2genome-est_gff_TopHat-gene-0.7	Locus_9899	smb295	312	319	-25.8	-13.46	-12.33	-12.33	1	C5LD56	NA	NA	Myosin heavy chain, clone, putative
maker-3781083-est_gff_Cufflinks-exonerate_est2genome-est_gff_TopHat-gene-0.13	Locus_12044	smb295	432	439	-23.2	-10.34	-12.85	-12.85	1	NA	NA	NA	NA
maker-3784971-est_gff_Cufflinks-est_gff_TopHat-gene-0.0	NA	smb295	14	21	-23.2	-7.38	-15.81	-15.81	1	Q23JM6	NA	NA	Putative uncharacterized protein
maker-3789487-est_gff_Cufflinks-exonerate_est2genome-est_gff_TopHat-gene-0.0	Locus_5761	smb295	669	676	-20.8	-8.86	-11.93	-11.93	1	E4XVY7	GO:0000166;GO:0001932;GO:0004672;GO:0004674;GO:0005524;GO:0005952;GO:0006468;GO:0008603;GO:0016301;GO:0016310;GO:0016740;GO:0016772;GO:0004672;GO:0044237;GO:0008152;GO:0008603;GO:0008150;GO:0042325;GO:0080090;GO:0044260;GO:0004674;GO:0016310;GO:0044424;GO:0016301;GO:0016740;GO:0032555;GO:0043412;GO:0006796;GO:0032553;GO:0030554;GO:0005575;GO:0036211;GO:0060255;GO:0019207;GO:0006468;GO:0001932;GO:…	PF00069.20 PF07714.12 PF00027.24 PF07387.6	Whole genome shotgun assembly, allelic scaffold set, scaffold scaffoldA_314
maker-3791659-est_gff_Cufflinks-exonerate_est2genome-est_gff_TopHat-gene-0.1	Locus_50244	smb295	73	80	-25.3	-14.38	-10.91	-10.91	1	NA	NA	NA	NA
maker-3797913-est_gff_Cufflinks-exonerate_est2genome-est_gff_TopHat-gene-0.0	Locus_19565	smb295	372	379	-26.2	-12.09	-14.1	-14.1	1	NA	NA	NA	NA
maker-3801215-est_gff_Cufflinks-exonerate_est2genome-est_gff_TopHat-gene-0.8	Locus_14273	smb295	167	174	-24.8	-9.94	-14.85	-14.85	1	NA	NA	PF06244.7	NA
maker-3803952-est_gff_Cufflinks-exonerate_est2genome-est_gff_TopHat-gene-0.2	Locus_13791	smb295	326	333	-23.4	-10.73	-12.66	-12.66	1	C3YWH3	GO:0005230;GO:0006810;GO:0006811;GO:0016020;GO:0016021;GO:0022891;GO:0005216;GO:0008150;GO:0015276;GO:0015075;GO:0006810;GO:0022803;GO:0022834;GO:0022838;GO:0016020;GO:0005575;GO:0022892;GO:0022857;GO:0022836;GO:0031224;GO:0015267;GO:0005215;GO:0016021;GO:0006811;GO:0051179;GO:0051234;GO:0003674;GO:0005230;GO:0044425	PF02931.18 PF02932.11	Putative uncharacterized protein
maker-3805788-est_gff_Cufflinks-gene-0.0	Locus_23471	smb295	448	455	-21.17	-11.07	-10.09	-10.09	1	H6BQA1	GO:0006066;GO:0008812;GO:0016614;GO:0050660;GO:0055114;GO:0006066;GO:0008152;GO:0008150;GO:0050660;GO:0016614;GO:0055114;GO:0048037;GO:0050662;GO:0003824;GO:0005488;GO:0044281;GO:0008812;GO:0003674;GO:0016491	PF05199.8	Choline dehydrogenase
maker-3806032-est_gff_Cufflinks-est_gff_TopHat-gene-0.3	Locus_6982	smb295	31	38	-24.3	-11.63	-12.66	-12.66	1	E1Z6P1	NA	PF00168.25	Putative uncharacterized protein
maker-3807695-est_gff_Cufflinks-exonerate_est2genome-est_gff_TopHat-gene-0.1	Locus_11669	smb295	85	92	-25.3	-11.94	-13.35	-13.35	1	NA	NA	PF13516.1 PF00560.28 PF12799.2 PF13504.1 PF13855.1 PF08648.7	NA
maker-3808193-exonerate_est2genome-est_gff_TopHat-gene-0.2	Locus_61149	smb295	425	432	-23.87	-12.12	-11.74	-11.74	1	NA	NA	PF01936.13	NA
maker-3812198-exonerate_est2genome-est_gff_TopHat-gene-0.7	Locus_19858	smb295	402	409	-22.15	-9.14	-13	-13	1	NA	NA	PF13360.1 PF01011.16 PF13570.1	NA
maker-3812430-est_gff_Cufflinks-est_gff_TopHat-gene-0.3	Locus_59548	smb295	45	52	-27.5	-14.57	-12.92	-12.92	1	NA	NA	NA	NA
maker-3813676-exonerate_est2genome-est_gff_TopHat-gene-0.0	Locus_3431	smb295	775	782	-29.15	-14.03	-15.11	-15.11	1	NA	NA	NA	NA
maker-3814509-est_gff_Cufflinks-exonerate_est2genome-est_gff_TopHat-gene-0.2	Locus_78116	smb295	77	84	-22.25	-11.43	-10.81	-10.81	1	H1V5B8	GO:0003824;GO:0004553;GO:0005975;GO:0043169;GO:0008152;GO:0008150;GO:0005975;GO:0003824;GO:0005488;GO:0004553;GO:0044238;GO:0016798;GO:0003674;GO:0016787;GO:0043169;GO:0043167	PF00150.13	Cellulase
maker-3814695-exonerate_est2genome-est_gff_TopHat-gene-0.3	Locus_22092	smb295	602	609	-20.9	-8.52	-12.37	-12.37	1	D8LIJ9	NA	PF13812.1 PF13041.1 PF01535.15 PF13176.1 PF13374.1 PF12854.2 PF13428.1 PF09227.5 PF13414.1 PF13174.1 PF13432.1	Putative uncharacterized protein
maker-3537290-est_gff_Cufflinks-exonerate_est2genome-est_gff_TopHat-gene-0.1	Locus_14388	smb297	174	181	-25.9	-11	-14.89	-14.89	1	NA	NA	PF00884.18	NA
maker-3575506-est_gff_Cufflinks-est_gff_TopHat-gene-0.0	Locus_22566	smb297	113	120	-21.6	-6.16	-15.43	-15.43	1	NA	NA	NA	NA
maker-3602687-est_gff_Cufflinks-exonerate_est2genome-est_gff_TopHat-gene-0.0	Locus_604	smb297	384	391	-26.56	-7.23	-19.32	-19.32	1	NA	NA	NA	NA
maker-3609731-est_gff_Cufflinks-exonerate_est2genome-est_gff_TopHat-gene-0.3	NA	smb297	83	90	-20.3	-8.69	-11.6	-11.6	1	F0XVR7	GO:0000413;GO:0003755;GO:0003824;GO:0006457;GO:0008270;GO:0016853;GO:0046872;GO:0044237;GO:0008152;GO:0008150;GO:0044260;GO:0000413;GO:0046914;GO:0043412;GO:0016853;GO:0036211;GO:0016859;GO:0008270;GO:0018193;GO:0046872;GO:0003824;GO:0005488;GO:0043170;GO:0019538;GO:0006464;GO:0044267;GO:0044238;GO:0006457;GO:0003674;GO:0043169;GO:0009987;GO:0003755;GO:0043167;GO:0018208	PF13704.1 PF02434.11	Putative uncharacterized protein
maker-3683813-est_gff_Cufflinks-exonerate_est2genome-est_gff_TopHat-gene-0.5	Locus_8454	smb297	1022	1029	-26.9	-13.99	-12.9	-12.9	1	NA	NA	NA	NA
maker-3683991-exonerate_est2genome-est_gff_TopHat-gene-0.1	Locus_50238	smb297	192	199	-21	-9.92	-11.07	-11.07	1	NA	NA	NA	NA
maker-3684904-est_gff_Cufflinks-exonerate_est2genome-est_gff_TopHat-gene-0.1	NA	smb297	37	44	-25	-11.65	-13.34	-13.34	1	C6HAG5	NA	PF07796.6	Endo-1,3(4)-beta-glucanase
maker-3692842-est_gff_Cufflinks-exonerate_est2genome-est_gff_TopHat-gene-0.1	Locus_12241	smb297	58	65	-20.3	-9.61	-10.68	-10.68	1	B8BXH2	GO:0003824;GO:0003824;GO:0006089;GO:0008720;GO:0008762;GO:0016491;GO:0016614;GO:0050660;GO:0055085;GO:0055114;GO:0008762;GO:0044237;GO:0008152;GO:0008150;GO:0006810;GO:0043436;GO:0050660;GO:0016614;GO:0055114;GO:0048037;GO:0019752;GO:0050662;GO:0042180;GO:0003824;GO:0005488;GO:0032787;GO:0006089;GO:0044281;GO:0008720;GO:0055085;GO:0051179;GO:0051234;GO:0003674;GO:0016491;GO:0006082;GO:0016616;GO:…	PF09330.6 PF01565.18 PF02913.14	D-lactate dehydrogenase
maker-3700197-est_gff_Cufflinks-exonerate_est2genome-est_gff_TopHat-gene-0.0	Locus_4017	smb297	521	528	-26.6	-9.76	-16.83	-16.83	1	A9V0D5	NA	NA	Predicted protein
maker-3701623-est_gff_Cufflinks-exonerate_est2genome-est_gff_TopHat-gene-0.0	Locus_27064	smb297	208	215	-23.01	-11.7	-11.3	-11.3	1	NA	NA	PF02195.13	NA
maker-3704218-est_gff_Cufflinks-exonerate_est2genome-est_gff_TopHat-gene-0.4	NA	smb297	256	263	-23.8	-13.75	-10.04	-10.04	1	NA	NA	PF08051.6	NA
maker-3715681-est_gff_Cufflinks-gene-0.3	Locus_43198	smb297	26	33	-24.2	-8.44	-15.75	-15.75	1	NA	NA	PF10262.4 PF05456.6	NA
maker-3720653-exonerate_est2genome-est_gff_TopHat-gene-0.2	Locus_53977	smb297	45	52	-19.32	-7.98	-11.33	-11.33	1	NA	NA	PF01363.16 PF04502.8 PF09730.4 PF09301.5 PF05335.8 PF12203.3 PF07776.10	NA
maker-3733701-exonerate_est2genome-est_gff_TopHat-gene-0.0	Locus_11193	smb297	75	82	-23.96	-7.36	-16.59	-16.59	1	Q39478	GO:0003824;GO:0003824;GO:0003989;GO:0004075;GO:0005524;GO:0006633;GO:0008152;GO:0016874;GO:0046872;GO:0044255;GO:0044237;GO:0008610;GO:0008152;GO:0008150;GO:0043436;GO:0044283;GO:0032555;GO:0016053;GO:0016885;GO:0009058;GO:0032553;GO:0030554;GO:0006629;GO:0046394;GO:0044249;GO:0016421;GO:0019752;GO:0046872;GO:0042180;GO:0003824;GO:0005488;GO:0032787;GO:0032559;GO:0005524;GO:0044281;GO:0017076;GO:…	PF01039.17 PF08326.7 PF02786.12 PF00289.17 PF02785.14 PF13535.1 PF00364.17 PF07478.8 PF02222.17 PF02655.9 PF08443.6 PF02985.17	Acetyl-coa carboxylase
maker-3737561-est_gff_Cufflinks-exonerate_est2genome-est_gff_TopHat-gene-0.5	Locus_22051	smb297	101	108	-23.5	-10.8	-12.69	-12.69	1	F0YND1	GO:0008152;GO:0016787;GO:0008152;GO:0008150;GO:0003824;GO:0003674;GO:0016787	PF13419.1 PF00702.21 PF13242.1 PF12710.2	Putative uncharacterized protein
maker-3739144-est_gff_Cufflinks-exonerate_est2genome-est_gff_TopHat-gene-0.0	Locus_1095	smb297	607	614	-23.3	-11.4	-11.89	-11.89	1	NA	NA	PF08372.5 PF05086.7	NA
maker-3741807-est_gff_Cufflinks-exonerate_est2genome-est_gff_TopHat-gene-0.1	Locus_69580	smb297	199	206	-22.51	-11.02	-11.48	-11.48	1	NA	NA	PF14172.1 PF09429.5 PF13930.1 PF06375.6	NA
maker-3742036-est_gff_Cufflinks-exonerate_est2genome-est_gff_TopHat-gene-0.2	Locus_29475	smb297	991	998	-25.1	-12.63	-12.46	-12.46	1	C1E659	GO:0016491;GO:0016706;GO:0055114;GO:0008152;GO:0008150;GO:0016705;GO:0055114;GO:0003824;GO:0051213;GO:0016706;GO:0003674;GO:0016491	NA	Predicted protein
maker-3747694-est_gff_Cufflinks-exonerate_est2genome-est_gff_TopHat-gene-0.1	NA	smb297	215	222	-31.8	-19.42	-12.37	-12.37	1	D2W2D5	GO:0008152;GO:0008168;GO:0032259;GO:0008152;GO:0008150;GO:0016740;GO:0032259;GO:0016741;GO:0008168;GO:0003824;GO:0003674	NA	Predicted protein
maker-3747728-est_gff_Cufflinks-exonerate_est2genome-est_gff_TopHat-gene-0.4	Locus_39538	smb297	240	247	-23.2	-6.13	-17.06	-17.06	1	A7YXU7	GO:0003676;GO:0003677;GO:0006355;GO:0044237;GO:0008152;GO:0008150;GO:0003677;GO:0080090;GO:0044260;GO:2000112;GO:0006139;GO:0009889;GO:0009058;GO:2001141;GO:0031326;GO:0006351;GO:0003676;GO:0060255;GO:0034641;GO:0009059;GO:0006355;GO:0044249;GO:0034645;GO:0010467;GO:0005488;GO:0043170;GO:0032774;GO:0031323;GO:0050794;GO:0051171;GO:0044238;GO:0010468;GO:0003674;GO:0016070;GO:0050789;GO:0090304;GO:…	PF00313.17 PF08206.6 PF00575.18 PF14444.1	Uncharacterized protein
maker-3748047-est_gff_Cufflinks-exonerate_est2genome-est_gff_TopHat-gene-0.2	Locus_55043	smb297	87	94	-22.2	-7.71	-14.48	-14.48	1	C5KSY0	GO:0008168;GO:0032259;GO:0008152;GO:0008150;GO:0016740;GO:0032259;GO:0016741;GO:0008168;GO:0003824;GO:0003674	PF05891.7 PF08241.7 PF12847.2 PF13649.1 PF08242.7 PF13489.1 PF13847.1 PF05175.9 PF13659.1 PF00891.13 PF00398.15 PF05401.6 PF02353.15	Protein C9orf32, putative
maker-3754098-est_gff_Cufflinks-exonerate_est2genome-est_gff_TopHat-gene-0.6	Locus_16111	smb297	873	880	-25.25	-9.02	-16.22	-16.22	1	C1DYB8	NA	PF07690.11 PF03092.11	Folate-biopterin transporter family
maker-3755761-est_gff_Cufflinks-exonerate_est2genome-est_gff_TopHat-gene-0.5	Locus_51099	smb297	275	282	-24.9	-11.69	-13.2	-13.2	1	NA	NA	NA	NA
maker-3758328-est_gff_Cufflinks-exonerate_est2genome-est_gff_TopHat-gene-0.2	Locus_20338	smb297	391	398	-19.8	-6.55	-13.24	-13.24	1	F6HVJ2	NA	PF13450.1	Putative uncharacterized protein
maker-3761089-est_gff_Cufflinks-exonerate_est2genome-est_gff_TopHat-gene-0.5	Locus_11698	smb297	880	887	-24.7	-8.28	-16.41	-16.41	1	C1E4F6	GO:0003676;GO:0003677;GO:0004386;GO:0005506;GO:0005524;GO:0003677;GO:0017111;GO:0016818;GO:0046914;GO:0032555;GO:0032553;GO:0030554;GO:0003676;GO:0046872;GO:0003824;GO:0005488;GO:0032559;GO:0005524;GO:0005506;GO:0016462;GO:0017076;GO:0004386;GO:0035639;GO:0003674;GO:0000166;GO:0016817;GO:0016787;GO:0043169;GO:0043167;GO:0036094	PF00176.18 PF04851.10 PF13401.1 PF00270.24	SNF2 super family
maker-3761726-est_gff_Cufflinks-est_gff_TopHat-gene-0.1	Locus_7819	smb297	179	186	-25.3	-12.63	-12.66	-12.66	1	E0VNM9	GO:0003824;GO:0005509;GO:0008152;GO:0008936;GO:0016787;GO:0008152;GO:0008150;GO:0005509;GO:0016810;GO:0046872;GO:0003824;GO:0005488;GO:0008936;GO:0016811;GO:0003674;GO:0016787;GO:0043169;GO:0043167	PF00857.15 PF00036.27 PF13405.1 PF13499.1 PF13833.1 PF09279.6 PF13202.1 PF01751.17	Nicotinamidase, putative
maker-3761787-est_gff_Cufflinks-exonerate_est2genome-est_gff_TopHat-gene-0.0	Locus_29781	smb297	40	47	-27.8	-17.61	-10.18	-10.18	1	F0YAI9	NA	PF00149.23 PF12850.2 PF09005.5	Putative uncharacterized protein
maker-3762965-est_gff_Cufflinks-exonerate_est2genome-est_gff_TopHat-gene-0.1	Locus_38613	smb297	187	194	-21.3	-10.54	-10.75	-10.75	1	Q9EPZ8	GO:0004842;GO:0005783;GO:0005789;GO:0008270;GO:0016020;GO:0016021;GO:0016567;GO:0016874;GO:0046872;GO:0005737;GO:0044237;GO:0008152;GO:0008150;GO:0019787;GO:0044260;GO:0044424;GO:0016567;GO:0044446;GO:0032446;GO:0046914;GO:0043412;GO:0016020;GO:0044422;GO:0043227;GO:0005789;GO:0016881;GO:0005575;GO:0004842;GO:0036211;GO:0005783;GO:0008270;GO:0044432;GO:0046872;GO:0005622;GO:0003824;GO:0005488;GO:…	PF13639.1 PF13923.1 PF12861.2 PF12678.2 PF00097.20 PF13445.1 PF11789.3 PF11793.3 PF10939.3 PF12906.2	E3 ubiquitin-protein ligase RNF103
maker-3765382-est_gff_Cufflinks-exonerate_est2genome-est_gff_TopHat-gene-0.0	Locus_28012	smb297	2791	2798	-21.51	-10.4	-11.1	-11.1	1	F0V7J0	GO:0000166;GO:0003824;GO:0004043;GO:0008152;GO:0008270;GO:0009058;GO:0016491;GO:0016740;GO:0016747;GO:0031177;GO:0055114;GO:0008152;GO:0031406;GO:0008150;GO:0016747;GO:0016903;GO:0016740;GO:0046914;GO:0009058;GO:0016746;GO:0055114;GO:0031177;GO:0008270;GO:0046872;GO:0003824;GO:0005488;GO:0004043;GO:0016620;GO:0016597;GO:0003674;GO:0000166;GO:0016491;GO:0072341;GO:0043169;GO:0019842;GO:0043167;GO:…	PF08659.5 PF00109.21 PF00106.20 PF02801.17 PF00107.21 PF00550.20 PF13602.1 PF01262.16 PF13460.1 PF00227.21	Short-chain dehydrogenase/reductase SDR, related
maker-3768364-est_gff_Cufflinks-exonerate_est2genome-est_gff_TopHat-gene-0.0	Locus_7490	smb297	13	20	-18.7	-6.38	-12.31	-12.31	1	C5Y688	GO:0004030;GO:0005773;GO:0005783;GO:0006081;GO:0008152;GO:0009269;GO:0009414;GO:0009507;GO:0009651;GO:0009737;GO:0016020;GO:0016491;GO:0016620;GO:0055114;GO:0005737;GO:0044237;GO:0008152;GO:0008150;GO:0016903;GO:0044424;GO:0006950;GO:0010033;GO:0016020;GO:0043227;GO:0006970;GO:0055114;GO:0005575;GO:0005783;GO:0009737;GO:0009536;GO:0005622;GO:0003824;GO:0009719;GO:0006081;GO:0009628;GO:0004030;GO:…	PF00171.17	Aldehyde dehydrogenase
maker-3772733-est_gff_Cufflinks-est_gff_TopHat-gene-0.5	Locus_11764	smb297	322	329	-24	-9.1	-14.89	-14.89	1	F2UMB7	GO:0005509;GO:0005509;GO:0005509;GO:0046872;GO:0005488;GO:0003674;GO:0043169;GO:0043167	PF12359.3	Putative uncharacterized protein
maker-3780298-est_gff_Cufflinks-est_gff_TopHat-gene-0.0	Locus_21563	smb297	292	299	-22.7	-8.71	-13.98	-13.98	1	NA	NA	NA	NA
maker-3781224-exonerate_est2genome-est_gff_TopHat-gene-0.4	Locus_32084	smb297	80	87	-20.1	-8.74	-11.35	-11.35	1	C5K971	GO:0005216;GO:0005216;GO:0005509;GO:0006810;GO:0006811;GO:0016020;GO:0016021;GO:0055085;GO:0022891;GO:0005216;GO:0008150;GO:0015075;GO:0006810;GO:0005509;GO:0022803;GO:0022838;GO:0016020;GO:0005575;GO:0022892;GO:0046872;GO:0022857;GO:0005488;GO:0031224;GO:0015267;GO:0005215;GO:0016021;GO:0055085;GO:0006811;GO:0051179;GO:0051234;GO:0003674;GO:0044425;GO:0043169;GO:0009987;GO:0043167	PF00520.26 PF13405.1 PF00036.27	Putative uncharacterized protein
maker-3783074-est_gff_Cufflinks-est_gff_TopHat-gene-0.0	NA	smb297	506	513	-25.55	-8.54	-17	-17	1	NA	NA	NA	NA
maker-3787327-est_gff_Cufflinks-gene-0.2	Locus_41737	smb297	114	121	-23.7	-9.47	-14.22	-14.22	1	C5LN51	NA	NA	Putative uncharacterized protein
maker-3799634-est_gff_Cufflinks-exonerate_est2genome-est_gff_TopHat-gene-0.6	Locus_50300	smb297	444	451	-28.4	-10.13	-18.26	-18.26	1	NA	NA	NA	NA
maker-3804480-est_gff_Cufflinks-exonerate_est2genome-est_gff_TopHat-gene-0.10	Locus_48483	smb297	53	60	-23.98	-9.9	-14.07	-14.07	1	NA	NA	PF12128.3 PF07608.6 PF06013.7 PF11559.3 PF09537.5 PF00038.16 PF06934.6 PF08700.6 PF05478.6 PF01496.14 PF04582.7 PF10593.4 PF02465.13 PF12220.3 PF05791.6 PF04156.9 PF10234.4 PF06103.6 PF13870.1 PF00804.20 PF05266.9	NA
maker-3805486-exonerate_est2genome-est_gff_TopHat-gene-0.1	Locus_28423	smb297	30	37	-19.6	-7.27	-12.32	-12.32	1	H3H080	NA	PF12695.2 PF12697.2 PF00561.15 PF00326.16 PF08386.5	Uncharacterized protein
maker-3808954-est_gff_Cufflinks-exonerate_est2genome-est_gff_TopHat-gene-0.9	Locus_12610	smb297	208	215	-21.72	-11.01	-10.7	-10.7	1	B7FY43	GO:0000166;GO:0000166;GO:0005524;GO:0006200;GO:0006810;GO:0016021;GO:0016887;GO:0017111;GO:0042626;GO:0055085;GO:0044237;GO:0008152;GO:0008150;GO:0017111;GO:0006810;GO:0009259;GO:0009203;GO:0044270;GO:0046483;GO:0006139;GO:0044248;GO:0034655;GO:0016818;GO:0009141;GO:0006163;GO:0009143;GO:0009146;GO:0032555;GO:0016020;GO:0032553;GO:0030554;GO:0009199;GO:0005575;GO:0015399;GO:0016820;GO:0034641;GO:…	PF00664.18 PF00005.22 PF02463.14 PF13304.1 PF13555.1 PF13558.1 PF13401.1 PF13481.1 PF10745.4 PF13191.1	Predicted protein
maker-3813634-exonerate_est2genome-gene-0.3	NA	smb297	614	621	-20.9	-9.5	-11.39	-11.39	1	NA	NA	NA	NA
maker-3815029-est_gff_Cufflinks-exonerate_est2genome-est_gff_TopHat-gene-0.6	Locus_37908	smb297	294	301	-24.3	-12.98	-11.31	-11.31	1	NA	NA	PF11716.3	NA
maker-3815101-est_gff_Cufflinks-est_gff_TopHat-gene-0.9	Locus_18831	smb297	2047	2054	-19.8	-9.15	-10.64	-10.64	1	I1G8L5	NA	PF13589.1	Uncharacterized protein
maker-408790-est_gff_Cufflinks-exonerate_est2genome-est_gff_TopHat-gene-0.0	Locus_21763	smb297	826	833	-25.6	-7.63	-17.96	-17.96	1	NA	NA	PF00226.26 PF07661.8 PF09318.5	NA
maker-611457-est_gff_Cufflinks-exonerate_est2genome-est_gff_TopHat-gene-0.1	Locus_51394	smb297	70	77	-24.2	-12.53	-11.66	-11.66	1	NA	NA	PF00033.14 PF06097.6 PF12822.2 PF12698.2	NA
maker-2738066-est_gff_Cufflinks-exonerate_est2genome-est_gff_TopHat-gene-0.0	Locus_52756	smb303	237	244	-28.4	-10.22	-18.17	-18.17	1	C3XSA1	NA	PF03024.9	Putative uncharacterized protein
maker-3596862-est_gff_Cufflinks-exonerate_est2genome-est_gff_TopHat-gene-0.1	Locus_21002	smb303	215	222	-24.4	-10.99	-13.4	-13.4	1	A9VC85	GO:0003824;GO:0008152;GO:0008152;GO:0008150;GO:0003824;GO:0003674	PF02065.13	Predicted protein
maker-3599262-est_gff_Cufflinks-est_gff_TopHat-gene-0.0	Locus_9400	smb303	17	24	-32.3	-15.48	-16.81	-16.81	1	D2XMS7	GO:0004872;GO:0004930;GO:0004965;GO:0007186;GO:0016021;GO:0008150;GO:0051716;GO:0004872;GO:0004888;GO:0038023;GO:0007186;GO:0004965;GO:0016020;GO:0007165;GO:0023052;GO:0005575;GO:0060089;GO:0007166;GO:0050794;GO:0031224;GO:0016021;GO:0004871;GO:0007154;GO:0003674;GO:0050789;GO:0050896;GO:0044425;GO:0009987;GO:0004930;GO:0016917;GO:0065007	PF01094.23 PF07699.8 PF13458.1 PF07562.9	GA13618
maker-3617939-est_gff_Cufflinks-exonerate_est2genome-est_gff_TopHat-gene-0.4	NA	smb303	509	516	-20.46	-9.31	-11.14	-11.14	1	C3YWA3	NA	PF02342.13	Putative uncharacterized protein
maker-3687041-est_gff_Cufflinks-exonerate_est2genome-est_gff_TopHat-gene-0.0	Locus_2115	smb303	352	359	-28.6	-11.79	-16.8	-16.8	1	Q7R838	NA	PF00400.27	Plasmodium vivax PV1H14040_P
maker-3688172-exonerate_est2genome-est_gff_TopHat-gene-0.0	Locus_12255	smb303	76	83	-21.66	-8.25	-13.4	-13.4	1	B8BS42	GO:0000166;GO:0004672;GO:0005524;GO:0006468;GO:0016772;GO:0004672;GO:0044237;GO:0008152;GO:0008150;GO:0044260;GO:0016310;GO:0016301;GO:0016740;GO:0032555;GO:0043412;GO:0006796;GO:0032553;GO:0030554;GO:0036211;GO:0006468;GO:0016773;GO:0003824;GO:0005488;GO:0043170;GO:0019538;GO:0032559;GO:0005524;GO:0006464;GO:0044267;GO:0017076;GO:0044238;GO:0006793;GO:0035639;GO:0003674;GO:0000166;GO:0009987;GO:…	PF12799.2 PF00069.20 PF07714.12 PF13855.1 PF00560.28 PF13504.1 PF06293.9 PF13516.1	Predicted protein
maker-3689639-est_gff_Cufflinks-exonerate_est2genome-est_gff_TopHat-gene-0.2	NA	smb303	33	40	-21.79	-9.6	-12.18	-12.18	1	F0YFC0	NA	PF04762.7 PF00400.27 PF08662.6 PF04841.8 PF04053.9 PF12894.2 PF02974.9 PF04170.7 PF13860.1 PF10282.4	Putative uncharacterized protein
maker-3700423-est_gff_Cufflinks-gene-0.0	Locus_40482	smb303	455	462	-24.1	-13.49	-10.6	-10.6	1	NA	NA	NA	NA
maker-3732488-est_gff_Cufflinks-exonerate_est2genome-est_gff_TopHat-gene-0.0	Locus_71602	smb303	203	210	-23.9	-13.86	-10.03	-10.03	1	B7G1G3	GO:0016021;GO:0055085;GO:0008150;GO:0006810;GO:0016020;GO:0005575;GO:0031224;GO:0016021;GO:0055085;GO:0051179;GO:0051234;GO:0044425;GO:0009987	PF11833.3 PF13347.1 PF13567.1	Predicted protein
maker-3741444-est_gff_Cufflinks-exonerate_est2genome-est_gff_TopHat-gene-0.0	Locus_53645	smb303	167	174	-23.74	-13.69	-10.04	-10.04	1	NA	NA	PF00595.19 PF10595.4	NA
maker-3749766-est_gff_Cufflinks-exonerate_est2genome-est_gff_TopHat-gene-0.0	Locus_41152	smb303	521	528	-26.8	-12.09	-14.7	-14.7	1	NA	NA	NA	NA
maker-3758121-est_gff_Cufflinks-exonerate_est2genome-est_gff_TopHat-gene-0.1	Locus_8872	smb303	341	348	-26.5	-12.81	-13.68	-13.68	1	NA	NA	NA	NA
maker-3759816-exonerate_est2genome-est_gff_TopHat-gene-0.1	Locus_42597	smb303	325	332	-25.2	-11.49	-13.7	-13.7	1	I0ZAP8	NA	NA	Putative uncharacterized protein
maker-3765235-est_gff_Cufflinks-exonerate_est2genome-est_gff_TopHat-gene-0.0	Locus_32848	smb303	79	86	-25	-12.21	-12.78	-12.78	1	NA	NA	NA	NA
maker-3778859-est_gff_Cufflinks-exonerate_est2genome-est_gff_TopHat-gene-0.5	Locus_1659	smb303	194	201	-26.7	-14.29	-12.4	-12.4	1	Q5ENL0	GO:0006810;GO:0006811;GO:0015078;GO:0015991;GO:0015992;GO:0016020;GO:0016021;GO:0033177;GO:0033179;GO:0015988;GO:0015078;GO:0022891;GO:0008150;GO:0015075;GO:0006810;GO:0034220;GO:0016020;GO:0033177;GO:0005575;GO:0016469;GO:0015991;GO:0022892;GO:0006818;GO:0015992;GO:0008324;GO:0022857;GO:0033176;GO:0043234;GO:0031224;GO:0022890;GO:0005215;GO:0016021;GO:0055085;GO:0006811;GO:0051179;GO:0015672;GO:…	PF00137.16 PF10766.4 PF01102.13 PF01350.12	Vacuolar ATP synthase 16 kDa proteolipid subunit, putative
maker-3779837-est_gff_Cufflinks-est_gff_TopHat-gene-0.0	Locus_54202	smb303	167	174	-26.3	-14.56	-11.73	-11.73	1	NA	NA	NA	NA
maker-3779985-est_gff_Cufflinks-est_gff_TopHat-gene-0.2	NA	smb303	37	44	-19.9	-8.09	-11.8	-11.8	1	NA	NA	NA	NA
maker-3794523-est_gff_Cufflinks-exonerate_est2genome-est_gff_TopHat-gene-0.3	Locus_3238	smb303	493	500	-23	-9.91	-13.08	-13.08	1	D8SAH8	NA	PF10294.4 PF06325.8 PF05175.9 PF12847.2 PF03602.10 PF13659.1 PF13649.1	Putative uncharacterized protein
maker-3799730-est_gff_Cufflinks-exonerate_est2genome-est_gff_TopHat-gene-0.1	Locus_15424	smb303	117	124	-26.91	-13.26	-13.64	-13.64	1	H3GWP9	GO:0005488;GO:0005488;GO:0003674	PF00514.18 PF13646.1 PF05804.7 PF04826.8 PF03171.15 PF13513.1 PF02985.17 PF12531.3	Uncharacterized protein
maker-3800794-est_gff_Cufflinks-exonerate_est2genome-est_gff_TopHat-gene-0.3	Locus_40377	smb303	145	152	-21.03	-10.86	-10.16	-10.16	1	C5KZ75	GO:0005622;GO:0008270;GO:0046914;GO:0005575;GO:0008270;GO:0046872;GO:0005622;GO:0005488;GO:0005623;GO:0003674;GO:0044464;GO:0043169;GO:0043167	PF01062.16	Putative uncharacterized protein
maker-3803115-est_gff_Cufflinks-est_gff_TopHat-gene-0.0	Locus_11350	smb303	310	317	-20.31	-9.65	-10.65	-10.65	1	I1EZQ7	NA	PF01637.13 PF02456.10 PF13401.1 PF10443.4 PF13479.1	Uncharacterized protein
maker-3809655-est_gff_Cufflinks-exonerate_est2genome-est_gff_TopHat-gene-0.15	Locus_21821	smb303	2866	2873	-26.3	-13.22	-13.07	-13.07	1	D2W2P2	NA	PF12695.2 PF12697.2 PF00561.15 PF12146.3	Putative uncharacterized protein
maker-3811257-est_gff_Cufflinks-exonerate_est2genome-est_gff_TopHat-gene-0.2	Locus_11046	smb303	423	430	-26.8	-9.9	-16.89	-16.89	1	NA	NA	NA	NA
maker-3811620-est_gff_Cufflinks-exonerate_est2genome-est_gff_TopHat-gene-0.6	Locus_22836	smb303	1447	1454	-34.9	-18.63	-16.26	-16.26	1	NA	NA	PF07862.6 PF04582.7 PF04740.7 PF08614.6 PF06156.8 PF13863.1 PF07716.10 PF06009.7 PF07926.7 PF04156.9 PF10241.4 PF05377.6 PF07332.6 PF13851.1	NA
maker-3812801-est_gff_Cufflinks-exonerate_est2genome-est_gff_TopHat-gene-0.3	Locus_36175	smb303	387	394	-27.6	-9.02	-18.57	-18.57	1	C1MT99	GO:0004198;GO:0004198;GO:0005622;GO:0006508;GO:0008233;GO:0008234;GO:0016787;GO:0008233;GO:0008152;GO:0008150;GO:0004198;GO:0070011;GO:0008234;GO:0005575;GO:0005622;GO:0003824;GO:0043170;GO:0019538;GO:0004197;GO:0044238;GO:0005623;GO:0003674;GO:0004175;GO:0016787;GO:0044464;GO:0006508	PF00648.16	Calcium-dependent cytoplasmic cysteine proteinase, papain-like protein
maker-3814986-est_gff_Cufflinks-est_gff_TopHat-gene-0.10	NA	smb303	197	204	-27.7	-10.9	-16.79	-16.79	1	NA	NA	NA	NA
maker-3687712-exonerate_est2genome-est_gff_TopHat-gene-0.0	Locus_6548	smb359	670	677	-22.8	-11.12	-11.67	-11.67	1	C5KB11	GO:0000287;GO:0003924;GO:0005525;GO:0006184;GO:0044237;GO:0008152;GO:0006184;GO:0003924;GO:0008150;GO:0000287;GO:0017111;GO:0009259;GO:0009203;GO:0044270;GO:0046483;GO:0006139;GO:0044248;GO:0034655;GO:0019001;GO:0016818;GO:0009141;GO:0006163;GO:0009143;GO:0009146;GO:0032555;GO:0032553;GO:0009199;GO:0046039;GO:0034641;GO:0009261;GO:0046872;GO:0009056;GO:0006195;GO:0003824;GO:0005488;GO:0044281;GO:…	NA	Putative uncharacterized protein
maker-3702310-est_gff_Cufflinks-exonerate_est2genome-gene-0.2	Locus_31045	smb359	314	321	-13.21	-2.99	-10.21	-10.21	1	I0Z0G1	NA	PF06743.10 PF07671.6 PF12826.2	Predicted protein of CLR family
maker-3722141-est_gff_Cufflinks-est_gff_TopHat-gene-0.5	NA	smb359	282	289	-16.65	-5.33	-11.31	-11.31	1	C5LSN5	GO:0003777;GO:0005524;GO:0006200;GO:0007018;GO:0016887;GO:0030286;GO:0044237;GO:0043228;GO:0008152;GO:0008150;GO:0017111;GO:0009259;GO:0009203;GO:0044424;GO:0044270;GO:0046483;GO:0006139;GO:0044248;GO:0034655;GO:0016818;GO:0043232;GO:0044446;GO:0030286;GO:0009141;GO:0006163;GO:0009143;GO:0009146;GO:0032555;GO:0003774;GO:0044422;GO:0032553;GO:0030554;GO:0005875;GO:0009199;GO:0005575;GO:0034641;GO:…	PF12777.2 PF12780.2 PF00700.16 PF05701.6 PF13851.1 PF09325.5 PF00769.14 PF04582.7 PF09486.5 PF07926.7	Ciliary dynein heavy chain, putative
maker-3747585-est_gff_Cufflinks-est_gff_TopHat-gene-0.1	Locus_35475	smb359	674	681	-19.01	-6.57	-12.43	-12.43	1	NA	NA	NA	NA
maker-3773888-est_gff_Cufflinks-exonerate_est2genome-est_gff_TopHat-gene-0.0	Locus_15249	smb359	326	333	-16.5	-6.46	-10.03	-10.03	1	NA	NA	NA	NA
maker-3790263-est_gff_Cufflinks-exonerate_est2genome-est_gff_TopHat-gene-0.0	NA	smb359	1005	1012	-13.1	-2.52	-10.57	-10.57	1	H3G7F9	GO:0000166;GO:0003777;GO:0005524;GO:0006200;GO:0007018;GO:0016887;GO:0017111;GO:0030286;GO:0044237;GO:0043228;GO:0008152;GO:0008150;GO:0017111;GO:0009259;GO:0009203;GO:0044424;GO:0044270;GO:0046483;GO:0006139;GO:0044248;GO:0034655;GO:0016818;GO:0043232;GO:0044446;GO:0030286;GO:0009141;GO:0006163;GO:0009143;GO:0009146;GO:0032555;GO:0003774;GO:0044422;GO:0032553;GO:0030554;GO:0005875;GO:0009199;GO:…	PF12775.2 PF12780.2 PF07728.9 PF00004.24 PF13191.1 PF13401.1 PF06191.7 PF00158.21 PF13481.1 PF03193.11 PF00437.15	Uncharacterized protein
maker-2098907-est_gff_Cufflinks-est_gff_TopHat-gene-0.0	Locus_70034	smb365	90	97	-20.5	-9.81	-10.68	-10.68	1	C5KRS3	GO:0000166;GO:0003676;GO:0030529;GO:0044424;GO:0005575;GO:0003676;GO:0005622;GO:0005488;GO:0030529;GO:0032991;GO:0005623;GO:0003674;GO:0000166;GO:0044464;GO:0036094	PF04059.7	Heterogeneous nuclear ribonucleoprotein, putative
maker-3685689-est_gff_Cufflinks-exonerate_est2genome-est_gff_TopHat-gene-0.1	Locus_46639	smb365	393	400	-20.5	-10.23	-10.26	-10.26	1	NA	NA	NA	NA
maker-3704410-est_gff_Cufflinks-exonerate_est2genome-est_gff_TopHat-gene-0.1	Locus_41785	smb365	208	215	-20.3	-10.1	-10.19	-10.19	1	NA	NA	PF04678.8 PF07544.8	NA
maker-3757644-est_gff_Cufflinks-exonerate_est2genome-est_gff_TopHat-gene-0.0	Locus_13254	smb365	122	129	-25.4	-13.99	-11.4	-11.4	1	A3FQM1	GO:0000166;GO:0004672;GO:0004674;GO:0005509;GO:0005524;GO:0006468;GO:0016772;GO:0004672;GO:0044237;GO:0008152;GO:0008150;GO:0044260;GO:0004674;GO:0005509;GO:0016310;GO:0016301;GO:0016740;GO:0032555;GO:0043412;GO:0006796;GO:0032553;GO:0030554;GO:0036211;GO:0006468;GO:0046872;GO:0016773;GO:0003824;GO:0005488;GO:0043170;GO:0019538;GO:0032559;GO:0005524;GO:0006464;GO:0044267;GO:0017076;GO:0044238;GO:…	PF00069.20 PF00036.27 PF13499.1 PF13405.1 PF13202.1 PF07714.12 PF13833.1 PF10591.4 PF09087.6	Putative uncharacterized protein
maker-3767451-est_gff_Cufflinks-est_gff_TopHat-gene-0.5	Locus_16505	smb365	1200	1207	-25.4	-14.62	-10.77	-10.77	1	C5LQ72	NA	NA	Putative uncharacterized protein
maker-3785454-exonerate_est2genome-gene-0.3	NA	smb365	81	88	-22.3	-9.93	-12.36	-12.36	1	NA	NA	NA	NA
maker-3806407-est_gff_Cufflinks-exonerate_est2genome-est_gff_TopHat-gene-0.3	Locus_4876	smb365	14	21	-19.5	-7.42	-12.07	-12.07	1	H2YSU7	GO:0004672;GO:0004672;GO:0004674;GO:0004692;GO:0005524;GO:0006468;GO:0016772;GO:0004672;GO:0044237;GO:0008152;GO:0004692;GO:0008150;GO:0044260;GO:0004674;GO:0016310;GO:0016301;GO:0016740;GO:0032555;GO:0043412;GO:0006796;GO:0032553;GO:0030554;GO:0036211;GO:0006468;GO:0016773;GO:0003824;GO:0005488;GO:0043170;GO:0019538;GO:0032559;GO:0005524;GO:0006464;GO:0044267;GO:0017076;GO:0044238;GO:0006793;GO:…	PF00069.20 PF07714.12 PF00027.24	Uncharacterized protein
maker-3811314-est_gff_Cufflinks-exonerate_est2genome-est_gff_TopHat-gene-0.3	Locus_16658	smb365	921	928	-21.7	-11.41	-10.28	-10.28	1	C5LX97	GO:0005216;GO:0005216;GO:0005509;GO:0006810;GO:0006811;GO:0016020;GO:0016021;GO:0055085;GO:0022891;GO:0005216;GO:0008150;GO:0015075;GO:0006810;GO:0005509;GO:0022803;GO:0022838;GO:0016020;GO:0005575;GO:0022892;GO:0046872;GO:0022857;GO:0005488;GO:0031224;GO:0015267;GO:0005215;GO:0016021;GO:0055085;GO:0006811;GO:0051179;GO:0051234;GO:0003674;GO:0044425;GO:0043169;GO:0009987;GO:0043167	PF00520.26 PF00036.27 PF13202.1 PF13405.1	Putative uncharacterized protein
maker-3546991-est_gff_Cufflinks-exonerate_est2genome-est_gff_TopHat-gene-0.2	Locus_19281	smb379	611	618	-18.63	-6.28	-12.34	-12.34	1	F0Y1H0	GO:0005509;GO:0005509;GO:0005509;GO:0046872;GO:0005488;GO:0003674;GO:0043169;GO:0043167	PF00036.27 PF13405.1 PF13202.1 PF13833.1 PF13499.1 PF05157.10 PF12128.3 PF03148.9 PF11155.3 PF00804.20 PF08134.6	Putative uncharacterized protein
maker-3620814-est_gff_Cufflinks-est_gff_TopHat-gene-0.0	NA	smb379	872	879	-19.9	-4.33	-15.56	-15.56	1	C5LHY3	NA	PF01807.15	Putative uncharacterized protein
maker-3687054-est_gff_Cufflinks-exonerate_est2genome-est_gff_TopHat-gene-0.4	Locus_14031	smb379	396	403	-23.92	-7.72	-16.19	-16.19	1	NA	NA	PF00170.16	NA
maker-3690682-est_gff_Cufflinks-exonerate_est2genome-est_gff_TopHat-gene-0.0	NA	smb379	276	283	-25.15	-6.57	-18.57	-18.57	1	B9HAU3	GO:0005886;GO:0005886;GO:0016020;GO:0005575;GO:0071944;GO:0005623;GO:0044464	PF05903.9	Predicted protein
maker-3694219-est_gff_Cufflinks-exonerate_est2genome-est_gff_TopHat-gene-0.5	Locus_13289	smb379	273	280	-23.23	-11.33	-11.89	-11.89	1	NA	NA	PF02413.12	NA
maker-3699661-exonerate_est2genome-est_gff_TopHat-gene-0.1	Locus_43473	smb379	89	96	-25.9	-9.86	-16.03	-16.03	1	F7IS70	GO:0000166;GO:0000166;GO:0005524;GO:0006200;GO:0006810;GO:0016021;GO:0016887;GO:0017111;GO:0042626;GO:0055085;GO:0044237;GO:0008152;GO:0008150;GO:0017111;GO:0006810;GO:0009259;GO:0009203;GO:0044270;GO:0046483;GO:0006139;GO:0044248;GO:0034655;GO:0016818;GO:0009141;GO:0006163;GO:0009143;GO:0009146;GO:0032555;GO:0016020;GO:0032553;GO:0030554;GO:0009199;GO:0005575;GO:0015399;GO:0016820;GO:0034641;GO:…	PF00664.18 PF00005.22 PF02463.14 PF13481.1 PF09818.4 PF13304.1 PF13555.1 PF13207.1 PF07728.9 PF13401.1 PF01935.12 PF13558.1 PF04893.12	Uncharacterized protein
maker-3712780-est_gff_Cufflinks-est_gff_TopHat-gene-0.1	NA	smb379	39	46	-19.97	-6.24	-13.72	-13.72	1	NA	NA	PF09770.4	NA
maker-3715299-est_gff_Cufflinks-exonerate_est2genome-est_gff_TopHat-gene-0.4	Locus_7276	smb379	93	100	-21.1	-10.68	-10.41	-10.41	1	B1Q2Q2	GO:0003824;GO:0003824;GO:0008152;GO:0008661;GO:0016114;GO:0016740;GO:0044255;GO:0044237;GO:0008610;GO:0008152;GO:0016744;GO:0008150;GO:0016740;GO:0009058;GO:0006629;GO:0008661;GO:0044249;GO:0003824;GO:0016114;GO:0006720;GO:0044238;GO:0008299;GO:0003674;GO:0009987;GO:0006721	PF13292.1 PF02779.19 PF00456.16 PF00676.15	Precursor of synthase DXS 1-deoxy-d-xylulose-5-phosphate synthase
maker-3727872-est_gff_Cufflinks-exonerate_est2genome-est_gff_TopHat-gene-0.7	Locus_13442	smb379	290	297	-18.4	-3.18	-15.21	-15.21	1	I1JPW3	NA	PF13041.1 PF13812.1 PF01535.15 PF12854.2	Uncharacterized protein
maker-3741255-est_gff_Cufflinks-est_gff_TopHat-gene-0.0	Locus_5724	smb379	1776	1783	-24.25	-6.66	-17.58	-17.58	1	NA	NA	PF07566.7	NA
maker-3755076-est_gff_Cufflinks-exonerate_est2genome-est_gff_TopHat-gene-0.5	Locus_16359	smb379	896	903	-15.2	-4.69	-10.5	-10.5	1	C5KKA0	NA	NA	Putative uncharacterized protein
maker-3765808-est_gff_Cufflinks-exonerate_est2genome-est_gff_TopHat-gene-0.6	Locus_41787	smb379	303	310	-25.79	-14.54	-11.24	-11.24	1	C5LJA0	NA	NA	Putative uncharacterized protein
maker-3768380-est_gff_Cufflinks-est_gff_TopHat-gene-0.0	Locus_4602	smb379	290	297	-23.9	-9.42	-14.47	-14.47	1	B8MPS3	NA	PF12796.2 PF00023.25 PF13637.1 PF13857.1 PF13606.1 PF02985.17	Ankyrin repeat-containing protein, putative
maker-3772188-est_gff_Cufflinks-exonerate_est2genome-est_gff_TopHat-gene-0.5	NA	smb379	120	127	-21.8	-10.37	-11.42	-11.42	1	NA	NA	PF06213.7 PF03249.8 PF01366.13	NA
maker-3777535-est_gff_Cufflinks-exonerate_est2genome-est_gff_TopHat-gene-0.6	Locus_25329	smb379	67	74	-22.9	-12.18	-10.71	-10.71	1	NA	NA	NA	NA
maker-3780652-est_gff_Cufflinks-exonerate_est2genome-est_gff_TopHat-gene-0.9	Locus_49196	smb379	127	134	-18.25	-5.6	-12.64	-12.64	1	NA	NA	PF10725.4	NA
maker-3783300-est_gff_Cufflinks-exonerate_est2genome-est_gff_TopHat-gene-0.1	Locus_20138	smb379	421	428	-24.21	-6.18	-18.02	-18.02	1	F0Y9H4	GO:0000166;GO:0008152;GO:0016491;GO:0055114;GO:0008152;GO:0008150;GO:0055114;GO:0003824;GO:0005488;GO:0003674;GO:0000166;GO:0016491;GO:0036094	PF08212.7 PF00106.20 PF01370.16 PF04909.9	Putative uncharacterized protein
maker-3790447-est_gff_Cufflinks-exonerate_est2genome-est_gff_TopHat-gene-0.7	Locus_20795	smb379	764	771	-24.4	-10.03	-14.36	-14.36	1	F7AXA8	GO:0005216;GO:0005216;GO:0005245;GO:0006810;GO:0006811;GO:0006816;GO:0016020;GO:0016021;GO:0051925;GO:0055085;GO:0022891;GO:0005216;GO:0008150;GO:0005245;GO:0015075;GO:0006810;GO:0032412;GO:0034220;GO:0030001;GO:0022803;GO:0010959;GO:0032409;GO:0051924;GO:0022838;GO:0070838;GO:0016020;GO:0051925;GO:0005575;GO:0065009;GO:0072511;GO:0022892;GO:0051049;GO:0034765;GO:0008324;GO:0022857;GO:0032879;GO:…	PF00520.26	Uncharacterized protein
maker-3808628-exonerate_est2genome-est_gff_TopHat-gene-0.3	Locus_2858	smb379	432	439	-18.42	-7.29	-11.12	-11.12	1	D7SKM8	NA	PF12796.2 PF13637.1 PF00023.25 PF13857.1 PF13606.1 PF00069.20	Putative uncharacterized protein
maker-3811889-est_gff_Cufflinks-est_gff_TopHat-gene-0.1	NA	smb379	14	21	-19.6	-6.43	-13.16	-13.16	1	NA	NA	NA	NA
maker-3812256-est_gff_Cufflinks-exonerate_est2genome-est_gff_TopHat-gene-0.1	Locus_16791	smb379	610	617	-19.4	-9.19	-10.2	-10.2	1	NA	NA	NA	NA
maker-3812697-est_gff_Cufflinks-exonerate_est2genome-est_gff_TopHat-gene-0.5	Locus_27093	smb379	495	502	-18.41	-7.89	-10.51	-10.51	1	G7IDS0	GO:0004553;GO:0004553;GO:0005975;GO:0008152;GO:0016787;GO:0016798;GO:0008152;GO:0008150;GO:0005975;GO:0003824;GO:0004553;GO:0044238;GO:0016798;GO:0003674;GO:0016787	PF01915.17 PF00933.16	Putative uncharacterized protein
maker-3813881-est_gff_Cufflinks-exonerate_est2genome-est_gff_TopHat-gene-0.2	Locus_27544	smb379	13	20	-21	-6.89	-14.1	-14.1	1	NA	NA	PF05308.6 PF01442.13 PF09351.5	NA
maker-3520540-est_gff_Cufflinks-exonerate_est2genome-est_gff_TopHat-gene-0.1	Locus_4338	smb427	303	310	-18.5	-5.58	-12.91	-12.91	1	A8I9Q3	NA	PF13414.1 PF00515.23 PF07719.12 PF13432.1 PF13431.1 PF13428.1 PF13371.1 PF13429.1 PF13424.1 PF13174.1 PF13181.1 PF04212.13 PF03704.12 PF08535.5 PF12895.2 PF13176.1	Predicted protein
maker-3543368-est_gff_Cufflinks-exonerate_est2genome-est_gff_TopHat-gene-0.0	Locus_10054	smb427	1559	1566	-19.7	-6.69	-13	-13	1	F0YA28	NA	PF12695.2 PF01738.13	Putative uncharacterized protein HYP1
maker-3686830-est_gff_Cufflinks-est_gff_TopHat-gene-0.3	Locus_43313	smb427	52	59	-27.4	-13.74	-13.65	-13.65	1	D2CZD7	GO:0009058;GO:0009058;GO:0009507;GO:0009536;GO:0016788;GO:0005737;GO:0008152;GO:0008150;GO:0044424;GO:0009058;GO:0043227;GO:0005575;GO:0009536;GO:0005622;GO:0003824;GO:0043226;GO:0016788;GO:0044444;GO:0005623;GO:0003674;GO:0009507;GO:0043231;GO:0016787;GO:0044464;GO:0043229	PF00975.15 PF13924.1 PF12697.2 PF00550.20 PF12695.2 PF03959.8	Uncharacterized protein
maker-3715681-est_gff_Cufflinks-exonerate_est2genome-est_gff_TopHat-gene-0.5	Locus_60902	smb427	38	45	-19.3	-7.85	-11.44	-11.44	1	F0V7J0	GO:0000166;GO:0003824;GO:0004043;GO:0008152;GO:0008270;GO:0009058;GO:0016491;GO:0016740;GO:0016747;GO:0031177;GO:0055114;GO:0008152;GO:0031406;GO:0008150;GO:0016747;GO:0016903;GO:0016740;GO:0046914;GO:0009058;GO:0016746;GO:0055114;GO:0031177;GO:0008270;GO:0046872;GO:0003824;GO:0005488;GO:0004043;GO:0016620;GO:0016597;GO:0003674;GO:0000166;GO:0016491;GO:0072341;GO:0043169;GO:0019842;GO:0043167;GO:…	PF00109.21 PF02801.17	Short-chain dehydrogenase/reductase SDR, related
maker-3722991-est_gff_Cufflinks-exonerate_est2genome-est_gff_TopHat-gene-0.5	Locus_12013	smb427	126	133	-20.08	-7.31	-12.76	-12.76	1	B9PNE4	GO:0006457;GO:0031072;GO:0051082;GO:0044237;GO:0008152;GO:0008150;GO:0044260;GO:0051082;GO:0005488;GO:0043170;GO:0019538;GO:0044267;GO:0031072;GO:0044238;GO:0006457;GO:0003674;GO:0005515;GO:0009987	PF00226.26	Putative uncharacterized protein
maker-3728820-est_gff_Cufflinks-exonerate_est2genome-est_gff_TopHat-gene-0.0	Locus_9915	smb427	17	24	-23.6	-8.47	-15.12	-15.12	1	A9UVV5	NA	PF04488.10 PF05704.7 PF12919.2	Predicted protein
maker-3758651-est_gff_Cufflinks-est_gff_TopHat-gene-0.0	Locus_14758	smb427	719	726	-23.87	-13.13	-10.73	-10.73	1	NA	NA	PF00036.27 PF13405.1 PF13202.1 PF13499.1	NA
maker-3770374-est_gff_Cufflinks-exonerate_est2genome-est_gff_TopHat-gene-0.3	Locus_39192	smb427	386	393	-20.6	-5.28	-15.31	-15.31	1	C5L0D5	GO:0001932;GO:0001932;GO:0005952;GO:0008603;GO:0016301;GO:0016310;GO:0044237;GO:0008152;GO:0008603;GO:0008150;GO:0042325;GO:0080090;GO:0044260;GO:0016310;GO:0044424;GO:0016301;GO:0016740;GO:0043412;GO:0006796;GO:0005575;GO:0036211;GO:0060255;GO:0019207;GO:0006468;GO:0001932;GO:0005622;GO:0003824;GO:0043170;GO:0019538;GO:0051174;GO:0031323;GO:0006464;GO:0043234;GO:0050794;GO:0031399;GO:0044267;GO:…	PF00027.24 PF01302.20	cAMP-dependent protein kinase type I-beta regulatory subunit, putative
maker-3780361-est_gff_Cufflinks-exonerate_est2genome-est_gff_TopHat-gene-0.3	Locus_38617	smb427	686	693	-22.76	-7.93	-14.82	-14.82	1	B9HI95	NA	PF00856.23	SET domain protein
maker-3780464-est_gff_Cufflinks-exonerate_est2genome-est_gff_TopHat-gene-0.1	Locus_51718	smb427	179	186	-18	-7.43	-10.56	-10.56	1	NA	NA	NA	NA
maker-3784023-exonerate_est2genome-est_gff_TopHat-gene-0.1	Locus_35131	smb427	580	587	-24	-11.98	-12.01	-12.01	1	NA	NA	PF01545.16 PF02674.11 PF01529.15	NA
maker-3788498-est_gff_Cufflinks-exonerate_est2genome-est_gff_TopHat-gene-0.5	Locus_32914	smb427	377	384	-16.5	-5.64	-10.85	-10.85	1	G3NRM7	NA	PF00642.19 PF13086.1 PF13245.1 PF13604.1 PF13207.1 PF13481.1 PF01695.12 PF02562.11 PF13191.1 PF09848.4 PF13238.1 PF00519.12	Uncharacterized protein
maker-3790715-est_gff_Cufflinks-exonerate_est2genome-est_gff_TopHat-gene-0.0	Locus_5475	smb427	134	141	-19	-7.85	-11.14	-11.14	1	F0VME4	NA	NA	Putative chemotaxis protein
maker-3792948-est_gff_Cufflinks-exonerate_est2genome-est_gff_TopHat-gene-0.6	Locus_33355	smb427	17	24	-21.2	-8.67	-12.52	-12.52	1	NA	NA	NA	NA
maker-3798333-est_gff_Cufflinks-exonerate_est2genome-est_gff_TopHat-gene-0.2	Locus_38174	smb427	53	60	-21.55	-5.55	-15.99	-15.99	1	NA	NA	NA	NA
maker-3800409-est_gff_Cufflinks-exonerate_est2genome-est_gff_TopHat-gene-0.0	Locus_14116	smb427	413	420	-21	-9.82	-11.17	-11.17	1	NA	NA	NA	NA
maker-3802656-est_gff_Cufflinks-exonerate_est2genome-est_gff_TopHat-gene-0.3	Locus_7717	smb427	52	59	-22.2	-12.02	-10.17	-10.17	1	C1MLB5	GO:0003676;GO:0006400;GO:0008168;GO:0008176;GO:0008270;GO:0016740;GO:0032259;GO:0044237;GO:0009451;GO:0008176;GO:0008152;GO:0008150;GO:0006396;GO:0008033;GO:0044260;GO:0008757;GO:0006139;GO:0016740;GO:0046914;GO:0008175;GO:0043412;GO:0032259;GO:0034470;GO:0016741;GO:0003676;GO:0008168;GO:0034641;GO:0008270;GO:0006399;GO:0046872;GO:0010467;GO:0034660;GO:0003824;GO:0005488;GO:0043170;GO:0044238;GO:…	PF02390.12 PF13659.1	PPR ZF methyltransferase domain-containing protein
maker-3804833-est_gff_Cufflinks-exonerate_est2genome-est_gff_TopHat-gene-0.2	Locus_27098	smb427	295	302	-20.4	-9.95	-10.44	-10.44	1	NA	NA	NA	NA
maker-3807781-est_gff_Cufflinks-exonerate_est2genome-est_gff_TopHat-gene-0.5	Locus_31569	smb427	465	472	-24.7	-12.09	-12.6	-12.6	1	Q18081	GO:0008152;GO:0015020;GO:0016020;GO:0016021;GO:0016740;GO:0016757;GO:0016758;GO:0008152;GO:0008150;GO:0016740;GO:0016020;GO:0005575;GO:0016757;GO:0008194;GO:0003824;GO:0016758;GO:0031224;GO:0015020;GO:0016021;GO:0003674;GO:0044425	PF00201.13 PF04101.11 PF13528.1 PF04007.7	Putative UDP-glucuronosyltransferase ugt-48
maker-3808745-est_gff_Cufflinks-exonerate_est2genome-est_gff_TopHat-gene-0.7	Locus_40163	smb427	255	262	-18.1	-6.87	-11.22	-11.22	1	C5LT87	GO:0003676;GO:0003676;GO:0004386;GO:0005524;GO:0008026;GO:0016787;GO:0017111;GO:0016818;GO:0032555;GO:0008026;GO:0032553;GO:0030554;GO:0003676;GO:0003824;GO:0005488;GO:0032559;GO:0005524;GO:0016462;GO:0017076;GO:0004386;GO:0042623;GO:0035639;GO:0070035;GO:0003674;GO:0000166;GO:0016817;GO:0016787;GO:0016887;GO:0036094	NA	Helicase, putative
maker-3809897-est_gff_Cufflinks-est_gff_TopHat-gene-0.7	Locus_19115	smb427	590	597	-26.3	-11.78	-14.51	-14.51	1	NA	NA	NA	NA
maker-3811253-est_gff_Cufflinks-exonerate_est2genome-est_gff_TopHat-gene-0.6	Locus_42188	smb427	161	168	-22.3	-11.51	-10.78	-10.78	1	NA	NA	PF07755.6	NA
maker-3815030-est_gff_Cufflinks-est_gff_TopHat-gene-0.0	NA	smb427	456	463	-22.5	-11.86	-10.63	-10.63	1	NA	NA	PF01825.16 PF13418.1 PF01344.20 PF13415.1 PF13854.1 PF13964.1	NA
maker-3776999-est_gff_Cufflinks-exonerate_est2genome-est_gff_TopHat-gene-0.2	Locus_4669	smb313	17	24	-13.8	-3.24	-10.55	-10.55	1	A0EAF1	GO:0003723;GO:0005488;GO:0003676;GO:0005488;GO:0003723;GO:0003674	PF00806.14	Chromosome undetermined scaffold_86, whole genome shotgun sequence
maker-3758408-est_gff_Cufflinks-exonerate_est2genome-est_gff_TopHat-gene-0.4	Locus_36023	smb313	65	72	-18.3	-8.14	-10.15	-10.15	1	H2VWG8	GO:0008152;GO:0008168;GO:0032259;GO:0008152;GO:0008150;GO:0016740;GO:0032259;GO:0016741;GO:0008168;GO:0003824;GO:0003674	PF08241.7 PF13847.1 PF02353.15 PF13649.1 PF12847.2 PF13489.1 PF01209.13 PF13659.1 PF05175.9 PF08242.7 PF01135.14 PF07021.7	Uncharacterized protein
maker-3780677-est_gff_Cufflinks-exonerate_est2genome-est_gff_TopHat-gene-0.1	Locus_4298	smb101	575	582	-21.3	-11.11	-10.18	-10.18	1	C5KP04	GO:0000166;GO:0005488;GO:0003674;GO:0000166;GO:0036094	PF04059.7 PF00076.17	Putative uncharacterized protein
maker-3728754-est_gff_Cufflinks-exonerate_est2genome-est_gff_TopHat-gene-0.2	NA	smb163	254	261	-30	-11.62	-18.37	-18.5146	2	Q8SR02	GO:0000166;GO:0000166;GO:0000184;GO:0003677;GO:0004386;GO:0005524;GO:0005737;GO:0008270;GO:0017111;GO:0005737;GO:0044237;GO:0008152;GO:0008150;GO:0003677;GO:0017111;GO:0006402;GO:0044260;GO:0016071;GO:0044424;GO:0006139;GO:0044248;GO:0016818;GO:0046914;GO:0032555;GO:0000184;GO:0032553;GO:0030554;GO:0005575;GO:0003676;GO:0034641;GO:0008270;GO:0046872;GO:0009056;GO:0005622;GO:0003824;GO:0005488;GO:…	PF13087.1 PF13086.1 PF13604.1 PF01443.13	INVOLVED IN mRNA DECAY CONTROL (DNA2/NAM7 HELICASE FAMILY)
maker-3728754-est_gff_Cufflinks-exonerate_est2genome-est_gff_TopHat-gene-0.2	NA	smb163	108	115	-30	-13.12	-16.87	-18.5146	2	Q8SR02	GO:0000166;GO:0000166;GO:0000184;GO:0003677;GO:0004386;GO:0005524;GO:0005737;GO:0008270;GO:0017111;GO:0005737;GO:0044237;GO:0008152;GO:0008150;GO:0003677;GO:0017111;GO:0006402;GO:0044260;GO:0016071;GO:0044424;GO:0006139;GO:0044248;GO:0016818;GO:0046914;GO:0032555;GO:0000184;GO:0032553;GO:0030554;GO:0005575;GO:0003676;GO:0034641;GO:0008270;GO:0046872;GO:0009056;GO:0005622;GO:0003824;GO:0005488;GO:…	PF13087.1 PF13086.1 PF13604.1 PF01443.13	INVOLVED IN mRNA DECAY CONTROL (DNA2/NAM7 HELICASE FAMILY)
maker-3621537-est_gff_Cufflinks-exonerate_est2genome-est_gff_TopHat-gene-0.8	Locus_24219	smb41	14	21	-28.6	-11.12	-17.47	-17.4058	2	NA	NA	PF02582.9 PF05531.7 PF09688.5	NA
maker-3621537-est_gff_Cufflinks-exonerate_est2genome-est_gff_TopHat-gene-0.8	Locus_24219	smb41	59	66	-21.62	-9.35	-12.26	-17.4058	2	NA	NA	PF02582.9 PF05531.7 PF09688.5	NA
maker-3757291-est_gff_Cufflinks-exonerate_est2genome-est_gff_TopHat-gene-0.1	Locus_41323	smb41	376	383	-25.3	-11.75	-13.54	-13.6822	2	NA	NA	NA	NA
maker-3757291-est_gff_Cufflinks-exonerate_est2genome-est_gff_TopHat-gene-0.1	Locus_41323	smb41	364	371	-25.9	-14	-11.89	-13.6822	2	NA	NA	NA	NA
maker-3814747-est_gff_Cufflinks-exonerate_est2genome-gene-0.0	Locus_38148	smb41	137	144	-24.5	-10.36	-14.13	-14.1341	2	NA	NA	NA	NA
maker-3814747-est_gff_Cufflinks-exonerate_est2genome-gene-0.0	Locus_38148	smb41	1989	1996	-24.15	-13.4	-10.74	-14.1341	2	NA	NA	NA	NA
maker-649865-est_gff_Cufflinks-est_gff_TopHat-gene-0.1	NA	smb41	148	155	-22.96	-9.11	-13.84	-13.823	2	NA	NA	PF00090.14 PF08854.5	NA
maker-649865-est_gff_Cufflinks-est_gff_TopHat-gene-0.1	NA	smb41	293	300	-23.81	-13.76	-10.04	-13.823	2	NA	NA	PF00090.14 PF08854.5	NA
maker-3794972-est_gff_Cufflinks-exonerate_est2genome-est_gff_TopHat-gene-0.0	Locus_14027	smb101	26	33	-20.4	-7.65	-12.74	-12.74	1	F2UQC3	GO:0005488;GO:0005488;GO:0003674	PF09759.4 PF00514.18 PF00537.13 PF13428.1	Putative uncharacterized protein
maker-3690751-est_gff_Cufflinks-gene-0.7	Locus_71257	smb107	919	926	-22.46	-10.21	-12.24	-12.24	1	NA	NA	PF11921.3	NA
maker-3732256-est_gff_Cufflinks-exonerate_est2genome-est_gff_TopHat-gene-0.14	Locus_3153	smb107	1081	1088	-20.33	-7.37	-12.95	-12.95	1	NA	NA	PF01917.11 PF12669.2	NA
maker-3706368-est_gff_Cufflinks-est_gff_TopHat-gene-0.0	Locus_64431	smb123	400	407	-23.65	-11.27	-12.37	-12.37	1	NA	NA	PF14362.1 PF08317.6 PF06009.7 PF04048.9 PF08912.6 PF10186.4 PF05680.7	NA
maker-3740298-est_gff_Cufflinks-exonerate_est2genome-est_gff_TopHat-gene-0.2	Locus_54569	smb123	740	747	-27	-10.81	-16.18	-16.18	1	NA	NA	PF13784.1 PF08362.6 PF03245.8 PF02413.12 PF10224.4	NA
maker-3766432-est_gff_Cufflinks-gene-0.14	Locus_51228	smb123	175	182	-24.5	-12.53	-11.96	-11.96	1	NA	NA	NA	NA
maker-3770552-est_gff_Cufflinks-est_gff_TopHat-gene-0.1	Locus_20610	smb123	56	63	-22.25	-9.86	-12.38	-12.38	1	O15872	GO:0004672;GO:0004672;GO:0004674;GO:0005509;GO:0005524;GO:0006468;GO:0016301;GO:0016310;GO:0016772;GO:0004672;GO:0044237;GO:0008152;GO:0008150;GO:0044260;GO:0004674;GO:0005509;GO:0016310;GO:0016301;GO:0016740;GO:0032555;GO:0043412;GO:0006796;GO:0032553;GO:0030554;GO:0036211;GO:0006468;GO:0046872;GO:0016773;GO:0003824;GO:0005488;GO:0043170;GO:0019538;GO:0032559;GO:0005524;GO:0006464;GO:0044267;GO:…	PF00069.20 PF07714.12 PF12710.2 PF13499.1 PF13419.1	Chromosome undetermined scaffold_43, whole genome shotgun sequence
maker-3786704-exonerate_est2genome-est_gff_TopHat-gene-0.0	Locus_7435	smb123	220	227	-22.7	-10.89	-11.8	-11.8	1	F7DUJ6	GO:0000166;GO:0005488;GO:0003674;GO:0000166;GO:0036094	PF05368.8 PF13460.1 PF01073.14 PF00106.20 PF01370.16	Uncharacterized protein
maker-3786949-est_gff_Cufflinks-exonerate_est2genome-est_gff_TopHat-gene-0.3	Locus_17936	smb123	442	449	-21.8	-9.1	-12.69	-12.69	1	NA	NA	NA	NA
maker-3806375-exonerate_est2genome-est_gff_TopHat-gene-0.0	Locus_21473	smb123	309	316	-23	-7.78	-15.21	-15.21	1	NA	NA	PF11913.3	NA
maker-3810527-est_gff_Cufflinks-exonerate_est2genome-est_gff_TopHat-gene-0.0	Locus_34422	smb123	1300	1307	-20.3	-8.62	-11.67	-11.67	1	D0N554	GO:0003824;GO:0008152;GO:0016874;GO:0008152;GO:0008150;GO:0003824;GO:0003674;GO:0016874	PF00501.23	Long-chain-fatty-acid-CoA ligase, putative
maker-3813451-est_gff_Cufflinks-est_gff_TopHat-gene-0.1	Locus_21287	smb123	64	71	-28.01	-8.68	-19.32	-19.32	1	NA	NA	NA	NA
maker-3813881-est_gff_Cufflinks-exonerate_est2genome-est_gff_TopHat-gene-0.2	Locus_27544	smb123	927	934	-23.39	-11.48	-11.9	-11.9	1	NA	NA	PF05308.6 PF01442.13 PF09351.5	NA
maker-3533662-est_gff_Cufflinks-exonerate_est2genome-est_gff_TopHat-gene-0.0	Locus_20246	smb163	96	103	-26.06	-14.23	-11.82	-11.82	1	NA	NA	PF12952.2	NA
maker-3596818-est_gff_Cufflinks-exonerate_est2genome-est_gff_TopHat-gene-0.0	Locus_571	smb163	228	235	-20.26	-10.08	-10.17	-10.17	1	H3G5Z3	NA	PF14389.1 PF12325.3 PF11221.3 PF00261.15 PF13851.1 PF13094.1 PF04156.9	Uncharacterized protein
maker-3683997-est_gff_Cufflinks-exonerate_est2genome-est_gff_TopHat-gene-0.3	Locus_24276	smb163	59	66	-24.75	-9.25	-15.49	-15.49	1	B9PQQ1	GO:0004740;GO:0005524;GO:0016740;GO:0004672;GO:0004740;GO:0016301;GO:0016740;GO:0032555;GO:0032553;GO:0030554;GO:0016773;GO:0003824;GO:0005488;GO:0032559;GO:0005524;GO:0017076;GO:0035639;GO:0003674;GO:0000166;GO:0036094;GO:0016772	PF10436.4	Pyruvate dehydrogenase, putative
maker-3698654-est_gff_Cufflinks-exonerate_est2genome-est_gff_TopHat-gene-0.5	Locus_43779	smb163	560	567	-25.67	-12.68	-12.98	-12.98	1	NA	NA	NA	NA
maker-3704682-est_gff_Cufflinks-est_gff_TopHat-gene-0.0	Locus_13558	smb163	42	49	-27.7	-11.83	-15.86	-15.86	1	G5A722	GO:0000166;GO:0000166;GO:0005524;GO:0017111;GO:0017111;GO:0016818;GO:0032555;GO:0032553;GO:0030554;GO:0003824;GO:0005488;GO:0032559;GO:0005524;GO:0016462;GO:0017076;GO:0035639;GO:0003674;GO:0000166;GO:0016817;GO:0016787;GO:0036094	PF00004.24 PF13401.1 PF13207.1 PF07728.9 PF13245.1 PF13238.1 PF13148.1 PF13191.1 PF13671.1 PF01078.16 PF13604.1 PF06309.6 PF13521.1 PF00910.17 PF05496.7 PF13479.1 PF01443.13 PF03266.10 PF13173.1 PF09848.4 PF12846.2 PF01202.17 PF13086.1 PF01695.12 PF03205.9 PF00448.17 PF01637.13 PF08433.5 PF02223.12 PF06745.8 PF13481.1 PF05707.7 PF05729.7 PF06414.7	Putative uncharacterized protein
maker-3714995-est_gff_Cufflinks-exonerate_est2genome-est_gff_TopHat-gene-0.1	Locus_278	smb163	131	138	-24.3	-12.27	-12.02	-12.02	1	C6GBF4	GO:0005509;GO:0005509;GO:0005509;GO:0046872;GO:0005488;GO:0003674;GO:0043169;GO:0043167	PF00036.27 PF13499.1 PF13405.1 PF13202.1 PF13833.1 PF12763.2 PF10591.4	Calmodulin
maker-3716307-est_gff_Cufflinks-exonerate_est2genome-est_gff_TopHat-gene-0.5	Locus_14951	smb163	417	424	-30.45	-14.7	-15.74	-15.74	1	NA	NA	NA	NA
maker-3717559-est_gff_Cufflinks-est_gff_TopHat-gene-0.5	Locus_34696	smb163	683	690	-24.5	-7.14	-17.35	-17.35	1	B7GAJ3	GO:0006508;GO:0008233;GO:0008233;GO:0008152;GO:0008150;GO:0003824;GO:0043170;GO:0019538;GO:0044238;GO:0003674;GO:0016787;GO:0006508	PF12697.2 PF05990.7 PF00561.15	Predicted protein
maker-3722463-est_gff_Cufflinks-exonerate_est2genome-est_gff_TopHat-gene-0.0	Locus_18665	smb163	567	574	-21.9	-9.73	-12.16	-12.16	1	NA	NA	NA	NA
maker-3729609-est_gff_Cufflinks-exonerate_est2genome-est_gff_TopHat-gene-0.0	NA	smb163	253	260	-28.6	-10.52	-18.07	-18.07	1	NA	NA	PF09188.5	NA
maker-3747005-est_gff_Cufflinks-exonerate_est2genome-est_gff_TopHat-gene-0.4	Locus_7621	smb163	80	87	-24.3	-12.4	-11.89	-11.89	1	Q9SRK7	GO:0005215;GO:0005215;GO:0005345;GO:0006810;GO:0006863;GO:0015853;GO:0015854;GO:0016020;GO:0016021;GO:0055085;GO:0005345;GO:0022891;GO:0008150;GO:0006810;GO:0015854;GO:0015932;GO:0016020;GO:0005575;GO:0022892;GO:0015205;GO:0006863;GO:0022857;GO:0015931;GO:0015851;GO:0031224;GO:0005215;GO:0016021;GO:0055085;GO:0051179;GO:0051234;GO:0003674;GO:0044425;GO:0009987;GO:0015853;GO:0072530;GO:0071705	PF00860.15	Adenine/guanine permease AZG1
maker-3759741-est_gff_Cufflinks-exonerate_est2genome-est_gff_TopHat-gene-0.2	Locus_35871	smb163	279	286	-28.58	-11.18	-17.39	-17.39	1	NA	NA	NA	NA
maker-3760375-exonerate_est2genome-gene-0.3	Locus_45308	smb163	116	123	-21.81	-8.47	-13.33	-13.33	1	F2U7V2	GO:0005740;GO:0007585;GO:0055114;GO:0005737;GO:0008152;GO:0008150;GO:0044424;GO:0044446;GO:0044422;GO:0043227;GO:0055114;GO:0005575;GO:0007585;GO:0005622;GO:0032501;GO:0005739;GO:0043226;GO:0044444;GO:0005623;GO:0031967;GO:0043231;GO:0031975;GO:0005740;GO:0044464;GO:0043229;GO:0044429	PF01786.12 PF00036.27 PF13499.1 PF13405.1 PF13833.1 PF13202.1 PF10591.4 PF12763.2 PF08726.5	Alternative oxidase
maker-3763217-est_gff_Cufflinks-exonerate_est2genome-est_gff_TopHat-gene-0.0	NA	smb163	150	157	-25.4	-12.24	-13.15	-13.15	1	NA	NA	PF06640.6	NA
maker-3766342-est_gff_Cufflinks-est_gff_TopHat-gene-0.1	Locus_16682	smb163	18	25	-22.4	-10.85	-11.54	-11.54	1	NA	NA	NA	NA
maker-3767895-est_gff_Cufflinks-exonerate_est2genome-est_gff_TopHat-gene-0.1	NA	smb163	343	350	-30.6	-11.83	-18.76	-18.76	1	C5LUE8	NA	PF13414.1 PF13424.1 PF00515.23 PF07719.12 PF13181.1 PF13428.1 PF13176.1 PF13374.1 PF07721.9 PF13432.1 PF09543.5 PF04212.13 PF13507.1 PF13174.1 PF13431.1 PF01535.15 PF13371.1	Putative uncharacterized protein
maker-3768325-est_gff_Cufflinks-exonerate_est2genome-est_gff_TopHat-gene-0.10	Locus_37517	smb163	611	618	-20.2	-6.16	-14.03	-14.03	1	NA	NA	NA	NA
maker-3773333-est_gff_Cufflinks-est_gff_TopHat-gene-0.0	Locus_62656	smb163	143	150	-24.56	-11.5	-13.05	-13.05	1	A9S4G6	GO:0016020;GO:0016020;GO:0005575	PF03016.10 PF13570.1	Predicted protein
maker-3781878-exonerate_est2genome-gene-0.0	Locus_73811	smb163	211	218	-30.9	-10.19	-20.7	-20.7	1	NA	NA	NA	NA
maker-3785193-est_gff_Cufflinks-gene-0.0	Locus_2402	smb163	129	136	-23.85	-13.18	-10.66	-10.66	1	I1MI49	NA	PF01370.16 PF04321.12 PF07993.7 PF02719.10 PF01073.14 PF13460.1 PF05368.8 PF00106.20 PF08659.5	Uncharacterized protein
maker-3786286-est_gff_Cufflinks-exonerate_est2genome-gene-0.0	NA	smb163	81	88	-25.47	-11.21	-14.25	-14.25	1	NA	NA	NA	Axonemal dynein heavy chain
maker-3786767-est_gff_Cufflinks-exonerate_est2genome-est_gff_TopHat-gene-0.0	Locus_50016	smb163	146	153	-26.8	-13.08	-13.71	-13.71	1	H8WZ95	GO:0003723;GO:0005488;GO:0003676;GO:0005488;GO:0003723;GO:0003674	PF00806.14 PF03323.8	mRNA binding protein Pumilio 2
maker-3788163-est_gff_Cufflinks-exonerate_est2genome-est_gff_TopHat-gene-0.10	NA	smb163	564	571	-25.5	-12.67	-12.82	-12.82	1	NA	NA	NA	NA
maker-3794003-est_gff_Cufflinks-est_gff_TopHat-gene-0.2	Locus_35369	smb163	247	254	-24.46	-11.98	-12.47	-12.47	1	A3E4C4	GO:0005215;GO:0006810;GO:0016020;GO:0008150;GO:0006810;GO:0016020;GO:0005575;GO:0005215;GO:0051179;GO:0051234;GO:0003674	PF01226.12	Nitrite transporter
maker-3799057-exonerate_est2genome-gene-0.4	Locus_24887	smb163	304	311	-22.53	-8.62	-13.9	-13.9	1	NA	NA	NA	NA
maker-3802145-est_gff_Cufflinks-exonerate_est2genome-est_gff_TopHat-gene-0.2	Locus_9302	smb163	876	883	-28.7	-12.66	-16.03	-16.03	1	B9N8F9	GO:0000166;GO:0000166;GO:0005524;GO:0017111;GO:0017111;GO:0016818;GO:0032555;GO:0032553;GO:0030554;GO:0003824;GO:0005488;GO:0032559;GO:0005524;GO:0016462;GO:0017076;GO:0035639;GO:0003674;GO:0000166;GO:0016817;GO:0016787;GO:0036094	PF00004.24 PF00076.17 PF13401.1 PF13207.1 PF13671.1 PF03215.10 PF06414.7 PF05496.7	Predicted protein
maker-3804370-exonerate_est2genome-est_gff_TopHat-gene-0.0	Locus_64500	smb163	164	171	-22.6	-10.34	-12.25	-12.25	1	D8TJJ0	GO:0003824;GO:0008152;GO:0016020;GO:0016192;GO:0008152;GO:0008150;GO:0006810;GO:0016020;GO:0005575;GO:0003824;GO:0016192;GO:0051179;GO:0051234;GO:0003674	PF12697.2 PF12695.2 PF00561.15 PF12146.3 PF05448.7	Putative uncharacterized protein syp2
maker-3804806-est_gff_Cufflinks-exonerate_est2genome-est_gff_TopHat-gene-0.5	Locus_15889	smb163	33	40	-18.7	-6.74	-11.95	-11.95	1	NA	NA	NA	NA
maker-3805537-est_gff_Cufflinks-exonerate_est2genome-gene-0.12	Locus_28121	smb163	22	29	-22.3	-10.46	-11.83	-11.83	1	NA	NA	PF13424.1 PF13414.1 PF13432.1 PF00515.23 PF07719.12 PF13428.1 PF13174.1 PF13176.1 PF13181.1 PF12895.2	NA
maker-3806109-est_gff_Cufflinks-exonerate_est2genome-est_gff_TopHat-gene-0.0	Locus_47229	smb163	1226	1233	-29.6	-15.6	-13.99	-13.99	1	NA	NA	NA	NA
maker-3807675-est_gff_Cufflinks-exonerate_est2genome-est_gff_TopHat-gene-0.0	Locus_6404	smb163	186	193	-21.4	-10.55	-10.84	-10.84	1	NA	NA	PF10868.3 PF12500.3	NA
maker-3808737-est_gff_Cufflinks-exonerate_est2genome-est_gff_TopHat-gene-0.1	Locus_29891	smb163	127	134	-22.79	-7.19	-15.59	-15.59	1	NA	NA	PF00300.17	NA
maker-3808788-est_gff_Cufflinks-exonerate_est2genome-est_gff_TopHat-gene-0.3	Locus_17749	smb163	317	324	-27.3	-12.33	-14.96	-14.96	1	NA	NA	NA	NA
maker-3810062-est_gff_Cufflinks-exonerate_est2genome-est_gff_TopHat-gene-0.7	Locus_4094	smb163	687	694	-28.3	-16.73	-11.56	-11.56	1	Q7RL26	GO:0000502;GO:0030234;GO:0042176;GO:0050790;GO:0008152;GO:0008150;GO:0080090;GO:0030163;GO:0044424;GO:0042176;GO:0005575;GO:0065009;GO:0060255;GO:0009056;GO:0005622;GO:0043170;GO:0019538;GO:0000502;GO:0009894;GO:0050790;GO:0043234;GO:0044238;GO:0032991;GO:0005623;GO:0003674;GO:0050789;GO:0030234;GO:0019222;GO:0044464;GO:0051246;GO:0009057;GO:0065007	PF01399.22 PF08375.6 PF13424.1 PF07719.12	Uncharacterized protein
maker-3810274-est_gff_Cufflinks-exonerate_est2genome-est_gff_TopHat-gene-0.11	Locus_13549	smb163	1864	1871	-24.3	-12.76	-11.53	-11.53	1	G7Y9F6	GO:0003779;GO:0003779;GO:0005488;GO:0016043;GO:0017048;GO:0030036;GO:0008092;GO:0051020;GO:0008150;GO:0071841;GO:0017048;GO:0006996;GO:0003779;GO:0016043;GO:0019899;GO:0071840;GO:0030036;GO:0005488;GO:0007010;GO:0030029;GO:0017016;GO:0071842;GO:0003674;GO:0005515;GO:0009987;GO:0031267	PF02181.18 PF10224.4	Formin-like protein 3
maker-3810784-est_gff_Cufflinks-exonerate_est2genome-est_gff_TopHat-gene-0.0	Locus_25703	smb163	155	162	-22.15	-10.84	-11.3	-11.3	1	NA	NA	NA	NA
maker-3811886-est_gff_Cufflinks-exonerate_est2genome-est_gff_TopHat-gene-0.7	Locus_26151	smb163	227	234	-29.97	-7.21	-22.75	-22.75	1	NA	NA	NA	NA
maker-3813670-est_gff_Cufflinks-gene-0.3	Locus_6140	smb163	104	111	-27.1	-5.47	-21.62	-21.62	1	NA	NA	NA	NA
maker-3814124-est_gff_Cufflinks-est_gff_TopHat-gene-0.1	NA	smb163	26	33	-26	-12.01	-13.98	-13.98	1	H3AZ49	NA	PF00090.14	Uncharacterized protein
maker-3814354-est_gff_Cufflinks-exonerate_est2genome-est_gff_TopHat-gene-0.0	Locus_46399	smb163	124	131	-24.91	-12.4	-12.5	-12.5	1	NA	NA	NA	NA
maker-3814366-est_gff_Cufflinks-exonerate_est2genome-est_gff_TopHat-gene-0.14	Locus_2847	smb163	448	455	-25.45	-12.31	-13.13	-13.13	1	NA	NA	PF00498.21	NA
maker-3814401-est_gff_Cufflinks-exonerate_est2genome-est_gff_TopHat-gene-0.0	Locus_11401	smb163	657	664	-22.2	-11.32	-10.87	-10.87	1	NA	NA	NA	NA
maker-3814401-est_gff_Cufflinks-exonerate_est2genome-est_gff_TopHat-gene-0.1	NA	smb163	2103	2110	-31.2	-13.77	-17.42	-17.42	1	NA	NA	NA	NA
maker-3731540-est_gff_Cufflinks-exonerate_est2genome-est_gff_TopHat-gene-0.0	Locus_28305	smb203	20	27	-13.31	-2.97	-10.33	-10.33	1	NA	NA	NA	NA
maker-3765316-est_gff_Cufflinks-exonerate_est2genome-est_gff_TopHat-gene-0.2	Locus_40784	smb203	336	343	-17.92	-4.49	-13.42	-13.42	1	NA	NA	PF13851.1 PF00170.16 PF04513.7 PF04156.9 PF07888.6	NA
maker-1023062-exonerate_est2genome-gene-0.2	Locus_1668	smb41	298	305	-23	-9.29	-13.7	-13.7	1	NA	NA	NA	NA
maker-3144933-est_gff_Cufflinks-exonerate_est2genome-est_gff_TopHat-gene-0.1	Locus_56318	smb41	669	676	-25.6	-14.38	-11.21	-11.21	1	NA	NA	PF07825.6	NA
maker-3270663-est_gff_Cufflinks-exonerate_est2genome-est_gff_TopHat-gene-0.0	Locus_36271	smb41	292	299	-28.3	-15.01	-13.28	-13.28	1	E2R7P0	NA	PF01722.13	Uncharacterized protein
maker-3554290-est_gff_Cufflinks-exonerate_est2genome-est_gff_TopHat-gene-0.1	Locus_42675	smb41	726	733	-21.3	-10.5	-10.79	-10.79	1	NA	NA	PF11911.3	NA
maker-3592431-est_gff_Cufflinks-exonerate_est2genome-est_gff_TopHat-gene-0.1	Locus_1149	smb41	137	144	-21.6	-6.01	-15.58	-15.58	1	NA	NA	PF05290.6	NA
maker-3595459-exonerate_est2genome-est_gff_TopHat-gene-0.6	Locus_8498	smb41	414	421	-21.52	-10.37	-11.14	-11.14	1	NA	NA	NA	NA
maker-3598582-est_gff_Cufflinks-exonerate_est2genome-est_gff_TopHat-gene-0.0	Locus_20995	smb41	647	654	-24.5	-10.29	-14.2	-14.2	1	NA	NA	PF12796.2 PF13637.1 PF13606.1 PF00023.25	NA
maker-3599729-est_gff_Cufflinks-exonerate_est2genome-est_gff_TopHat-gene-0.0	Locus_5722	smb41	166	173	-20.73	-8.65	-12.07	-12.07	1	F0VL57	NA	PF09888.4 PF08673.5	Putative uncharacterized protein
maker-3611085-est_gff_Cufflinks-exonerate_est2genome-est_gff_TopHat-gene-0.3	Locus_776	smb41	184	191	-27.01	-12.64	-14.36	-14.36	1	NA	NA	PF04343.8	NA
maker-3685337-est_gff_Cufflinks-exonerate_est2genome-est_gff_TopHat-gene-0.0	Locus_38670	smb41	38	45	-30.9	-12.02	-18.87	-18.87	1	NA	NA	PF01363.16 PF14446.1 PF01485.16	NA
maker-3688650-est_gff_Cufflinks-exonerate_est2genome-est_gff_TopHat-gene-0.1	Locus_36811	smb41	141	148	-20.7	-10.66	-10.03	-10.03	1	NA	NA	PF06758.8	NA
maker-3689780-est_gff_Cufflinks-est_gff_TopHat-gene-0.0	Locus_52284	smb41	62	69	-23.2	-12.91	-10.28	-10.28	1	NA	NA	NA	NA
maker-3691554-est_gff_Cufflinks-est_gff_TopHat-gene-0.3	Locus_4886	smb41	389	396	-31	-15.24	-15.75	-15.75	1	NA	NA	NA	NA
maker-3692473-est_gff_Cufflinks-exonerate_est2genome-est_gff_TopHat-gene-0.1	Locus_60485	smb41	71	78	-27.5	-10.73	-16.76	-16.76	1	A0CYI4	NA	PF00748.14	Chromosome undetermined scaffold_31, whole genome shotgun sequence
maker-3692985-est_gff_Cufflinks-exonerate_est2genome-est_gff_TopHat-gene-0.13	Locus_17898	smb41	765	772	-23	-12.87	-10.12	-10.12	1	NA	NA	PF13205.1	NA
maker-3693070-est_gff_Cufflinks-exonerate_est2genome-est_gff_TopHat-gene-0.0	Locus_16089	smb41	384	391	-24.05	-9.91	-14.13	-14.13	1	B6AI70	GO:0003824;GO:0005975;GO:0016810;GO:0008152;GO:0008150;GO:0005975;GO:0016810;GO:0003824;GO:0044238;GO:0003674;GO:0016787	PF01522.16 PF06001.8	Polysaccharide deacetylase family protein
maker-3703891-exonerate_est2genome-est_gff_TopHat-gene-0.0	Locus_11353	smb41	38	45	-22.95	-7.59	-15.35	-15.35	1	NA	NA	PF11220.3	NA
maker-3706104-est_gff_Cufflinks-gene-0.0	NA	smb41	182	189	-25.1	-13.87	-11.22	-11.22	1	NA	NA	NA	NA
maker-3706449-est_gff_Cufflinks-exonerate_est2genome-est_gff_TopHat-gene-0.0	Locus_24109	smb41	220	227	-24.9	-12.68	-12.21	-12.21	1	C5KAQ3	GO:0016020;GO:0016020;GO:0005575	PF03381.10	Putative uncharacterized protein
maker-3706492-est_gff_Cufflinks-exonerate_est2genome-est_gff_TopHat-gene-0.5	Locus_8623	smb41	356	363	-19.7	-8.38	-11.31	-11.31	1	NA	NA	PF00702.21 PF13868.1	NA
maker-3707756-est_gff_Cufflinks-exonerate_est2genome-est_gff_TopHat-gene-0.0	Locus_6071	smb41	845	852	-23.83	-12.49	-11.33	-11.33	1	C1EE30	GO:0016671;GO:0019538;GO:0055114;GO:0008152;GO:0008150;GO:0055114;GO:0016671;GO:0003824;GO:0019538;GO:0043170;GO:0044238;GO:0016667;GO:0003674;GO:0016491	PF01625.16	Peptide-methionine--S-oxide reductase
maker-3708896-est_gff_Cufflinks-gene-0.1	Locus_3507	smb41	27	34	-26.2	-14.91	-11.28	-11.28	1	NA	NA	PF03250.9	NA
maker-3709551-exonerate_est2genome-est_gff_TopHat-gene-0.2	Locus_70051	smb41	24	31	-27.5	-7.34	-20.15	-20.15	1	D3BB10	GO:0005215;GO:0006810;GO:0016020;GO:0016021;GO:0008150;GO:0006810;GO:0016020;GO:0005575;GO:0031224;GO:0005215;GO:0016021;GO:0051179;GO:0051234;GO:0003674;GO:0044425	PF03372.18	Putative uncharacterized protein
maker-3711177-est_gff_Cufflinks-exonerate_est2genome-est_gff_TopHat-gene-0.5	Locus_8974	smb41	94	101	-24.51	-13.49	-11.01	-11.01	1	NA	NA	PF09784.4 PF05262.6 PF13676.1 PF03486.9	NA
maker-3712390-est_gff_Cufflinks-exonerate_est2genome-est_gff_TopHat-gene-0.8	Locus_38960	smb41	192	199	-32.1	-11.01	-21.08	-21.08	1	D7SN00	GO:0003723;GO:0003743;GO:0006413;GO:0044237;GO:0008152;GO:0008150;GO:0008135;GO:0044260;GO:0003743;GO:0009058;GO:0006413;GO:0003676;GO:0009059;GO:0044249;GO:0034645;GO:0010467;GO:0005488;GO:0043170;GO:0019538;GO:0044267;GO:0003723;GO:0044238;GO:0006412;GO:0003674;GO:0009987	PF01472.15	Putative uncharacterized protein
maker-3714924-est_gff_Cufflinks-exonerate_est2genome-est_gff_TopHat-gene-0.10	Locus_39622	smb41	1235	1242	-25.2	-9.72	-15.47	-15.47	1	C5K971	GO:0005216;GO:0005216;GO:0005509;GO:0006810;GO:0006811;GO:0016020;GO:0016021;GO:0055085;GO:0022891;GO:0005216;GO:0008150;GO:0015075;GO:0006810;GO:0005509;GO:0022803;GO:0022838;GO:0016020;GO:0005575;GO:0022892;GO:0046872;GO:0022857;GO:0005488;GO:0031224;GO:0015267;GO:0005215;GO:0016021;GO:0055085;GO:0006811;GO:0051179;GO:0051234;GO:0003674;GO:0044425;GO:0043169;GO:0009987;GO:0043167	PF00520.26 PF00036.27 PF13405.1 PF13499.1 PF13202.1 PF13833.1 PF12763.2	Putative uncharacterized protein
maker-3714952-est_gff_Cufflinks-exonerate_est2genome-est_gff_TopHat-gene-0.2	Locus_66331	smb41	145	152	-26.7	-13.67	-13.02	-13.02	1	C5LXX1	GO:0000166;GO:0005525;GO:0005622;GO:0007264;GO:0008150;GO:0051716;GO:0019001;GO:0032555;GO:0007165;GO:0032553;GO:0023052;GO:0005575;GO:0035556;GO:0005622;GO:0005488;GO:0007264;GO:0050794;GO:0017076;GO:0005623;GO:0007154;GO:0035639;GO:0003674;GO:0000166;GO:0050789;GO:0032561;GO:0050896;GO:0044464;GO:0009987;GO:0005525;GO:0065007;GO:0036094	PF00025.16 PF04670.7 PF00503.15 PF08477.8 PF01926.18 PF09439.5 PF00071.17 PF13207.1 PF10662.4 PF13238.1 PF03266.10 PF13173.1 PF00350.18 PF01591.13 PF01950.11	ADP-ribosylation factor, putative
maker-3715681-est_gff_Cufflinks-exonerate_est2genome-est_gff_TopHat-gene-0.5	Locus_60902	smb41	245	252	-25.5	-12.81	-12.68	-12.68	1	F0V7J0	GO:0000166;GO:0003824;GO:0004043;GO:0008152;GO:0008270;GO:0009058;GO:0016491;GO:0016740;GO:0016747;GO:0031177;GO:0055114;GO:0008152;GO:0031406;GO:0008150;GO:0016747;GO:0016903;GO:0016740;GO:0046914;GO:0009058;GO:0016746;GO:0055114;GO:0031177;GO:0008270;GO:0046872;GO:0003824;GO:0005488;GO:0004043;GO:0016620;GO:0016597;GO:0003674;GO:0000166;GO:0016491;GO:0072341;GO:0043169;GO:0019842;GO:0043167;GO:…	PF00109.21 PF02801.17	Short-chain dehydrogenase/reductase SDR, related
maker-3718540-est_gff_Cufflinks-exonerate_est2genome-est_gff_TopHat-gene-0.6	Locus_35016	smb41	51	58	-24.1	-11.41	-12.68	-12.68	1	NA	NA	NA	NA
maker-3723680-est_gff_Cufflinks-exonerate_est2genome-est_gff_TopHat-gene-0.3	Locus_285	smb41	224	231	-23.96	-8.08	-15.87	-15.87	1	D7FJZ0	GO:0016020;GO:0016021;GO:0016020;GO:0005575;GO:0031224;GO:0016021;GO:0044425	PF01490.13 PF03222.8	Putative uncharacterized protein
maker-3723854-est_gff_Cufflinks-exonerate_est2genome-est_gff_TopHat-gene-0.10	Locus_13975	smb41	749	756	-30.8	-14.52	-16.27	-16.27	1	C1FHW0	GO:0008152;GO:0016491;GO:0055114;GO:0008152;GO:0008150;GO:0055114;GO:0003824;GO:0003674;GO:0016491	PF06743.10	Predicted protein
maker-3724405-est_gff_Cufflinks-exonerate_est2genome-est_gff_TopHat-gene-0.0	Locus_44627	smb41	549	556	-26.11	-13.4	-12.7	-12.7	1	NA	NA	PF02985.17	NA
maker-3725268-est_gff_Cufflinks-exonerate_est2genome-est_gff_TopHat-gene-0.11	Locus_40408	smb41	172	179	-25.41	-14.62	-10.78	-10.78	1	Q52JJ5	GO:0000166;GO:0000166;GO:0004812;GO:0004818;GO:0005524;GO:0005737;GO:0006412;GO:0006418;GO:0006424;GO:0016874;GO:0016876;GO:0043039;GO:0005737;GO:0044237;GO:0008152;GO:0006418;GO:0004812;GO:0008150;GO:0044106;GO:0044260;GO:0043436;GO:0016876;GO:0044424;GO:0006139;GO:0009308;GO:0032555;GO:0004818;GO:0009058;GO:0006520;GO:0032553;GO:0030554;GO:0005575;GO:0043039;GO:0034641;GO:0009059;GO:0044249;GO:…	PF00749.16 PF05472.6	Predicted protein
maker-3725870-est_gff_Cufflinks-exonerate_est2genome-est_gff_TopHat-gene-0.6	Locus_17732	smb41	651	658	-21.7	-10.47	-11.22	-11.22	1	NA	NA	NA	NA
maker-3726133-exonerate_est2genome-est_gff_TopHat-gene-0.0	Locus_53483	smb41	17	24	-20.3	-5.45	-14.84	-14.84	1	I1KMF9	NA	PF00856.23	Uncharacterized protein
maker-3726584-est_gff_Cufflinks-exonerate_est2genome-est_gff_TopHat-gene-0.9	Locus_52444	smb41	182	189	-21.9	-11.18	-10.71	-10.71	1	A7S2B0	GO:0000139;GO:0003827;GO:0006487;GO:0005737;GO:0044237;GO:0008152;GO:0008150;GO:0003827;GO:0005975;GO:0044260;GO:0044424;GO:0016740;GO:0044446;GO:0043412;GO:0016020;GO:0009058;GO:0044422;GO:0043227;GO:0005575;GO:0016757;GO:0036211;GO:0009059;GO:0070085;GO:0000139;GO:0044249;GO:0034645;GO:0043413;GO:0008194;GO:0005622;GO:0044262;GO:0003824;GO:0043170;GO:0019538;GO:0006486;GO:0016758;GO:0009100;GO:…	PF03071.10 PF13641.1 PF00535.21	Predicted protein
maker-3728984-est_gff_Cufflinks-est_gff_TopHat-gene-0.0	NA	smb41	440	447	-23.91	-11.37	-12.53	-12.53	1	NA	NA	PF02416.11 PF07926.7	NA
maker-3729609-est_gff_Cufflinks-exonerate_est2genome-est_gff_TopHat-gene-0.0	NA	smb41	200	207	-28.5	-11.45	-17.04	-17.04	1	NA	NA	PF09188.5	NA
maker-3731988-est_gff_Cufflinks-exonerate_est2genome-est_gff_TopHat-gene-0.13	Locus_38300	smb41	596	603	-21.01	-10.06	-10.94	-10.94	1	A7SCC7	NA	PF00400.27 PF02239.11 PF11715.3 PF00333.15	Predicted protein
maker-3732256-est_gff_Cufflinks-exonerate_est2genome-est_gff_TopHat-gene-0.14	Locus_3153	smb41	740	747	-26.6	-12.2	-14.39	-14.39	1	NA	NA	PF01917.11 PF12669.2	NA
maker-3735216-exonerate_est2genome-gene-0.0	Locus_46695	smb41	139	146	-28.1	-11.72	-16.37	-16.37	1	NA	NA	NA	NA
maker-3735558-est_gff_Cufflinks-est_gff_TopHat-gene-0.1	Locus_8975	smb41	319	326	-24	-13.35	-10.64	-10.64	1	NA	NA	NA	NA
maker-3739104-exonerate_est2genome-est_gff_TopHat-gene-0.6	Locus_15552	smb41	106	113	-24.91	-12.4	-12.5	-12.5	1	A7WQ58	GO:0016787;GO:0003824;GO:0003674;GO:0016787	PF12697.2	Abhydrolase domain-containing protein, putative
maker-3740912-est_gff_Cufflinks-exonerate_est2genome-est_gff_TopHat-gene-0.20	Locus_4696	smb41	157	164	-27.2	-13.45	-13.74	-13.74	1	NA	NA	NA	NA
maker-3741224-est_gff_Cufflinks-exonerate_est2genome-est_gff_TopHat-gene-0.3	Locus_7094	smb41	39	46	-19.76	-8.37	-11.38	-11.38	1	NA	NA	PF04816.7 PF12847.2 PF13679.1 PF05175.9	NA
maker-3741642-est_gff_Cufflinks-exonerate_est2genome-est_gff_TopHat-gene-0.1	Locus_3641	smb41	929	936	-26.96	-8.63	-18.32	-18.32	1	NA	NA	PF04012.7 PF10473.4 PF00038.16 PF06009.7 PF08606.6 PF14257.1 PF02185.11 PF13863.1	NA
maker-3744378-est_gff_Cufflinks-exonerate_est2genome-est_gff_TopHat-gene-0.2	Locus_22071	smb41	165	172	-29.5	-13.15	-16.34	-16.34	1	NA	NA	NA	NA
maker-3746534-est_gff_Cufflinks-exonerate_est2genome-est_gff_TopHat-gene-0.2	Locus_19892	smb41	239	246	-24.2	-11.01	-13.18	-13.18	1	NA	NA	PF00856.23	NA
maker-3748017-exonerate_est2genome-est_gff_TopHat-gene-0.0	Locus_58740	smb41	653	660	-27.4	-8.79	-18.6	-18.6	1	NA	NA	PF08117.6	NA
maker-3751522-est_gff_Cufflinks-exonerate_est2genome-gene-0.5	Locus_48032	smb41	200	207	-27.04	-16.85	-10.18	-10.18	1	NA	NA	NA	NA
maker-3755665-est_gff_Cufflinks-exonerate_est2genome-est_gff_TopHat-gene-0.1	Locus_31822	smb41	870	877	-23.1	-12.34	-10.75	-10.75	1	Q22SB5	NA	PF13516.1 PF00560.28 PF12799.2 PF13504.1 PF13855.1	Leucine Rich Repeat family protein
maker-3757136-est_gff_Cufflinks-exonerate_est2genome-est_gff_TopHat-gene-0.0	Locus_18040	smb41	221	228	-22.78	-9.86	-12.91	-12.91	1	NA	NA	NA	NA
maker-3758642-est_gff_Cufflinks-exonerate_est2genome-est_gff_TopHat-gene-0.0	Locus_55790	smb41	801	808	-25.2	-11.29	-13.9	-13.9	1	F0W7N3	GO:0003743;GO:0006413;GO:0044237;GO:0008152;GO:0008150;GO:0008135;GO:0044260;GO:0003743;GO:0009058;GO:0006413;GO:0003676;GO:0009059;GO:0044249;GO:0034645;GO:0010467;GO:0005488;GO:0043170;GO:0019538;GO:0044267;GO:0003723;GO:0044238;GO:0006412;GO:0003674;GO:0009987	PF08662.6	Eukaryotic translation initiation factor 2A, putative
maker-3759968-est_gff_Cufflinks-est_gff_TopHat-gene-0.3	Locus_42884	smb41	145	152	-22.02	-10.59	-11.42	-11.42	1	NA	NA	NA	NA
maker-3760834-exonerate_est2genome-gene-0.3	Locus_18915	smb41	511	518	-27	-16.48	-10.51	-10.51	1	D8LG06	NA	PF13041.1 PF01535.15 PF13812.1 PF12854.2	Putative uncharacterized protein
maker-3761742-est_gff_Cufflinks-exonerate_est2genome-est_gff_TopHat-gene-0.2	Locus_430	smb41	411	418	-24.91	-13.3	-11.6	-11.6	1	NA	NA	NA	NA
maker-3764223-est_gff_Cufflinks-exonerate_est2genome-est_gff_TopHat-gene-0.28	Locus_24921	smb41	22	29	-25.9	-8.81	-17.08	-17.08	1	B0M2A7	GO:0000166;GO:0006006;GO:0016491;GO:0016620;GO:0050661;GO:0051287;GO:0055114;GO:0006066;GO:0044237;GO:0006006;GO:0008152;GO:0008150;GO:0005975;GO:0016903;GO:0050661;GO:0019318;GO:0055114;GO:0005996;GO:0048037;GO:0050662;GO:0003824;GO:0044262;GO:0005488;GO:0044281;GO:0044238;GO:0016620;GO:0003674;GO:0000166;GO:0016491;GO:0009987;GO:0051287;GO:0036094	PF02800.15 PF00044.19	Glyceraldehyde 3-phosphate dehydrogenase, related
maker-3765783-est_gff_Cufflinks-exonerate_est2genome-est_gff_TopHat-gene-0.12	Locus_42474	smb41	111	118	-25.3	-10.24	-15.05	-15.05	1	F0WSZ9	NA	PF13864.1	Flagellar/basal body protein
maker-3765808-est_gff_Cufflinks-exonerate_est2genome-est_gff_TopHat-gene-0.6	Locus_41787	smb41	70	77	-24.2	-9.63	-14.56	-14.56	1	C5LJA0	NA	NA	Putative uncharacterized protein
maker-3766277-est_gff_Cufflinks-est_gff_TopHat-gene-0.0	Locus_6047	smb41	715	722	-29.8	-12.46	-17.33	-17.33	1	NA	NA	PF00057.13	NA
maker-3767323-est_gff_Cufflinks-exonerate_est2genome-est_gff_TopHat-gene-0.8	Locus_10682	smb41	818	825	-23.4	-10.05	-13.34	-13.34	1	C5K8E7	NA	PF12722.2 PF09742.4	Putative uncharacterized protein
maker-3767323-est_gff_Cufflinks-exonerate_est2genome-est_gff_TopHat-gene-0.9	Locus_43659	smb41	57	64	-21.9	-6.97	-14.92	-14.92	1	NA	NA	NA	NA
maker-3768888-exonerate_est2genome-est_gff_TopHat-gene-0.0	Locus_7291	smb41	131	138	-24.41	-9.43	-14.97	-14.97	1	NA	NA	PF12697.2 PF12695.2 PF12409.3	NA
maker-3769759-est_gff_Cufflinks-exonerate_est2genome-est_gff_TopHat-gene-0.5	Locus_19516	smb41	1519	1526	-25.7	-11.71	-13.98	-13.98	1	NA	NA	NA	NA
maker-3770233-est_gff_Cufflinks-exonerate_est2genome-est_gff_TopHat-gene-0.0	Locus_4530	smb41	725	732	-27.61	-16.63	-10.97	-10.97	1	F0Y8H4	GO:0003824;GO:0003824;GO:0005975;GO:0016853;GO:0019318;GO:0030246;GO:0006066;GO:0044237;GO:0008152;GO:0008150;GO:0005975;GO:0030246;GO:0019318;GO:0016853;GO:0005996;GO:0044262;GO:0003824;GO:0005488;GO:0044281;GO:0044238;GO:0003674;GO:0009987	PF01263.15	Putative uncharacterized protein
maker-3770694-est_gff_Cufflinks-exonerate_est2genome-est_gff_TopHat-gene-0.1	NA	smb41	40	47	-29.2	-13.18	-16.01	-16.01	1	C5K4A0	NA	NA	Putative uncharacterized protein
maker-3770772-est_gff_Cufflinks-est_gff_TopHat-gene-0.0	NA	smb41	518	525	-28	-14.24	-13.75	-13.75	1	A2R037	GO:0003824;GO:0008152;GO:0009058;GO:0016788;GO:0016874;GO:0031177;GO:0008152;GO:0031406;GO:0008150;GO:0009058;GO:0031177;GO:0003824;GO:0005488;GO:0016788;GO:0016597;GO:0003674;GO:0072341;GO:0016874;GO:0016787;GO:0019842;GO:0043176;GO:0036094	PF00668.15	Function: the S. chrysomallus actinomycin synthetases ACMS I
maker-3770858-exonerate_est2genome-est_gff_TopHat-gene-0.9	Locus_9016	smb41	834	841	-24.7	-9.91	-14.78	-14.78	1	NA	NA	NA	NA
maker-3773465-est_gff_Cufflinks-exonerate_est2genome-est_gff_TopHat-gene-0.0	Locus_12772	smb41	76	83	-27.3	-14.13	-13.16	-13.16	1	H6QX52	GO:0004672;GO:0004672;GO:0004674;GO:0004692;GO:0005524;GO:0006468;GO:0016301;GO:0016310;GO:0016772;GO:0004672;GO:0044237;GO:0008152;GO:0004692;GO:0008150;GO:0044260;GO:0004674;GO:0016310;GO:0016301;GO:0016740;GO:0032555;GO:0043412;GO:0006796;GO:0032553;GO:0030554;GO:0036211;GO:0006468;GO:0016773;GO:0003824;GO:0005488;GO:0043170;GO:0019538;GO:0032559;GO:0005524;GO:0006464;GO:0044267;GO:0017076;GO:…	PF00027.24	Uncharacterized protein
maker-3773672-est_gff_Cufflinks-est_gff_TopHat-gene-0.4	NA	smb41	173	180	-22.4	-9.65	-12.74	-12.74	1	C5LHE0	GO:0003777;GO:0005488;GO:0007018;GO:0030286;GO:0043228;GO:0008150;GO:0017111;GO:0044424;GO:0016818;GO:0043232;GO:0044446;GO:0030286;GO:0003774;GO:0044422;GO:0005875;GO:0005575;GO:0007018;GO:0005622;GO:0003824;GO:0005488;GO:0044430;GO:0043234;GO:0005856;GO:0016462;GO:0007017;GO:0043226;GO:0006928;GO:0032991;GO:0005623;GO:0003674;GO:0016817;GO:0016787;GO:0015630;GO:0044464;GO:0003777;GO:0009987;GO:…	PF12777.2 PF09486.5 PF06632.7 PF06148.6 PF11932.3 PF08317.6 PF01025.14 PF14357.1 PF06160.7	Putative uncharacterized protein
maker-3774746-est_gff_Cufflinks-exonerate_est2genome-est_gff_TopHat-gene-0.11	Locus_77714	smb41	130	137	-29.1	-12.3	-16.79	-16.79	1	D8U869	NA	PF00596.16	Putative uncharacterized protein
maker-3774809-exonerate_est2genome-est_gff_TopHat-gene-0.0	Locus_7110	smb41	303	310	-26.3	-13.26	-13.03	-13.03	1	NA	NA	NA	NA
maker-3777798-est_gff_Cufflinks-est_gff_TopHat-gene-0.0	Locus_16528	smb41	48	55	-29.3	-16.15	-13.14	-13.14	1	Q22UA7	GO:0000166;GO:0004672;GO:0004674;GO:0004714;GO:0005524;GO:0006468;GO:0016301;GO:0016310;GO:0016740;GO:0016772;GO:0004672;GO:0044237;GO:0008152;GO:0008150;GO:0004872;GO:0044260;GO:0004674;GO:0016310;GO:0004888;GO:0016301;GO:0016740;GO:0038023;GO:0032555;GO:0043412;GO:0006796;GO:0032553;GO:0030554;GO:0036211;GO:0004713;GO:0006468;GO:0019199;GO:0060089;GO:0016773;GO:0003824;GO:0005488;GO:0043170;GO:…	PF00069.20 PF07714.12 PF01636.18	Protein kinase domain containing protein
maker-3778454-est_gff_Cufflinks-exonerate_est2genome-est_gff_TopHat-gene-0.1	Locus_30093	smb41	500	507	-26.5	-14.01	-12.48	-12.48	1	B6AEW9	NA	PF02991.11 PF04110.8	Putative uncharacterized protein
maker-3780734-est_gff_Cufflinks-est_gff_TopHat-gene-0.3	Locus_21218	smb41	17	24	-27.7	-9.88	-17.81	-17.81	1	I1FNZ3	NA	PF00569.12 PF13401.1 PF00004.24 PF13245.1 PF07728.9 PF13604.1 PF00158.21 PF00437.15 PF13238.1 PF01637.13 PF08918.5 PF13191.1	Uncharacterized protein
maker-3782980-est_gff_Cufflinks-exonerate_est2genome-est_gff_TopHat-gene-0.1	Locus_45769	smb41	282	289	-22.33	-10.69	-11.63	-11.63	1	D2UZ23	NA	PF08238.7 PF03171.15 PF13174.1 PF13374.1	Putative uncharacterized protein
maker-3783096-est_gff_Cufflinks-est_gff_TopHat-gene-0.1	Locus_498	smb41	83	90	-21.1	-9.57	-11.52	-11.52	1	F6H6T0	GO:0005739;GO:0009707;GO:0019375;GO:0046480;GO:0019867;GO:0005737;GO:0044255;GO:0044237;GO:0009707;GO:0008610;GO:0008152;GO:0008150;GO:0009527;GO:0044424;GO:0019374;GO:0031968;GO:0016740;GO:0044446;GO:0046480;GO:0016020;GO:0044434;GO:0009058;GO:0044422;GO:0043227;GO:0006629;GO:0009526;GO:0005575;GO:0016757;GO:0008378;GO:0009536;GO:0046467;GO:0044435;GO:0044249;GO:0031969;GO:0005622;GO:0003824;GO:…	PF13994.1	Putative uncharacterized protein
maker-3783181-est_gff_Cufflinks-exonerate_est2genome-est_gff_TopHat-gene-0.0	Locus_13846	smb41	444	451	-25.9	-11.55	-14.34	-14.34	1	NA	NA	PF06376.7	NA
maker-3784125-est_gff_Cufflinks-exonerate_est2genome-est_gff_TopHat-gene-0.3	Locus_42958	smb41	803	810	-25.6	-14.8	-10.79	-10.79	1	C5KK72	NA	PF11977.3	Putative uncharacterized protein
maker-3786232-est_gff_Cufflinks-exonerate_est2genome-est_gff_TopHat-gene-0.8	Locus_19639	smb41	53	60	-23.4	-9.37	-14.02	-14.02	1	NA	NA	NA	NA
maker-3786767-exonerate_est2genome-est_gff_TopHat-gene-0.3	Locus_36753	smb41	67	74	-22.3	-8.49	-13.8	-13.8	1	NA	NA	PF14039.1 PF08427.5	NA
maker-3787017-est_gff_Cufflinks-exonerate_est2genome-gene-0.6	Locus_16375	smb41	224	231	-20.4	-7.27	-13.12	-13.12	1	NA	NA	PF13801.1 PF07352.7 PF06103.6	NA
maker-3790169-est_gff_Cufflinks-exonerate_est2genome-est_gff_TopHat-gene-0.7	Locus_35391	smb41	549	556	-23.48	-11.45	-12.02	-12.02	1	G7X522	GO:0000166;GO:0003824;GO:0005524;GO:0006464;GO:0008641;GO:0016881;GO:0045116;GO:0044237;GO:0008152;GO:0008150;GO:0044260;GO:0032446;GO:0032555;GO:0043412;GO:0032553;GO:0030554;GO:0016881;GO:0036211;GO:0045116;GO:0003824;GO:0005488;GO:0043170;GO:0019538;GO:0032559;GO:0005524;GO:0006464;GO:0044267;GO:0017076;GO:0044238;GO:0035639;GO:0003674;GO:0070647;GO:0000166;GO:0016879;GO:0016874;GO:0009987;GO:…	PF00899.16 PF01488.15 PF01266.19 PF02254.13 PF13241.1	NEDD8 activating enzyme
maker-3790332-est_gff_Cufflinks-exonerate_est2genome-est_gff_TopHat-gene-0.0	Locus_12427	smb41	1909	1916	-20.22	-10.17	-10.04	-10.04	1	NA	NA	NA	NA
maker-3792526-est_gff_Cufflinks-exonerate_est2genome-est_gff_TopHat-gene-0.5	Locus_3911	smb41	25	32	-23.2	-11.48	-11.71	-11.71	1	NA	NA	NA	NA
maker-3792948-est_gff_Cufflinks-exonerate_est2genome-est_gff_TopHat-gene-0.1	Locus_43283	smb41	103	110	-25.3	-12.74	-12.55	-12.55	1	G7I408	GO:0009058;GO:0008152;GO:0008150;GO:0009058	PF00534.15 PF13692.1 PF13524.1 PF13439.1 PF13579.1 PF05693.8 PF02050.11	Uncharacterized protein
maker-3793027-exonerate_est2genome-est_gff_TopHat-gene-0.2	Locus_51865	smb41	320	327	-24.5	-11.48	-13.01	-13.01	1	D6WM78	GO:0003676;GO:0003676;GO:0005488;GO:0003674	PF02304.10 PF13634.1 PF10587.4	Putative uncharacterized protein
maker-3795076-est_gff_Cufflinks-gene-0.1	NA	smb41	82	89	-34.4	-16.48	-17.91	-17.91	1	Q23FJ8	GO:0003676;GO:0004386;GO:0005524;GO:0005525;GO:0016020;GO:0017038;GO:0008150;GO:0017111;GO:0006810;GO:0019001;GO:0016818;GO:0032555;GO:0016020;GO:0017038;GO:0032553;GO:0030554;GO:0033036;GO:0005575;GO:0003676;GO:0015031;GO:0003824;GO:0005488;GO:0032559;GO:0008104;GO:0005524;GO:0016462;GO:0017076;GO:0004386;GO:0045184;GO:0051179;GO:0051234;GO:0035639;GO:0003674;GO:0000166;GO:0032561;GO:0016817;GO:…	PF13519.1 PF11265.3	Helicase conserved C-terminal domain containing protein
maker-3795600-est_gff_Cufflinks-exonerate_est2genome-est_gff_TopHat-gene-0.2	Locus_29923	smb41	324	331	-23.82	-7.29	-16.52	-16.52	1	I1RQW1	NA	PF00132.19 PF07178.6	Uncharacterized protein
maker-3797504-est_gff_Cufflinks-exonerate_est2genome-est_gff_TopHat-gene-0.3	Locus_20107	smb41	498	505	-24.5	-14.37	-10.12	-10.12	1	NA	NA	NA	NA
maker-3797734-est_gff_Cufflinks-exonerate_est2genome-est_gff_TopHat-gene-0.3	Locus_54898	smb41	624	631	-28.3	-14.37	-13.92	-13.92	1	NA	NA	NA	NA
maker-3799905-est_gff_Cufflinks-exonerate_est2genome-est_gff_TopHat-gene-0.4	Locus_18862	smb41	423	430	-22.85	-5.88	-16.96	-16.96	1	C1N7Q0	GO:0003676;GO:0003676;GO:0003677;GO:0006355;GO:0008270;GO:0044237;GO:0008152;GO:0008150;GO:0003677;GO:0080090;GO:0044260;GO:2000112;GO:0006139;GO:0009889;GO:0046914;GO:0009058;GO:2001141;GO:0031326;GO:0006351;GO:0003676;GO:0060255;GO:0034641;GO:0009059;GO:0006355;GO:0008270;GO:0044249;GO:0034645;GO:0046872;GO:0010467;GO:0005488;GO:0043170;GO:0032774;GO:0031323;GO:0050794;GO:0051171;GO:0044238;GO:…	PF00313.17 PF08206.6	Highly cold-shock DNA binding protein
maker-3801101-exonerate_est2genome-est_gff_TopHat-gene-0.4	Locus_14055	smb41	42	49	-25.6	-14.63	-10.96	-10.96	1	I1E7M6	NA	PF02676.9	Uncharacterized protein
maker-3801247-est_gff_Cufflinks-exonerate_est2genome-est_gff_TopHat-gene-0.6	Locus_10365	smb41	278	285	-24.41	-8.09	-16.31	-16.31	1	D8LIG2	NA	PF13041.1 PF01535.15 PF13812.1 PF12854.2 PF12924.2 PF02942.9 PF12515.3	Putative uncharacterized protein
maker-3801478-est_gff_Cufflinks-est_gff_TopHat-gene-0.0	NA	smb41	383	390	-23.5	-9.61	-13.88	-13.88	1	NA	NA	NA	NA
maker-3802297-est_gff_Cufflinks-exonerate_est2genome-est_gff_TopHat-gene-0.0	Locus_43290	smb41	379	386	-26.9	-13.1	-13.79	-13.79	1	NA	NA	NA	NA
maker-3803272-exonerate_est2genome-est_gff_TopHat-gene-0.1	Locus_358	smb41	98	105	-27.09	-10.59	-16.49	-16.49	1	F0VP44	NA	PF00168.25 PF01841.14 PF03066.10 PF05132.9	Putative uncharacterized protein
maker-3803318-est_gff_Cufflinks-est_gff_TopHat-gene-0.2	Locus_22564	smb41	116	123	-25.1	-11.06	-14.03	-14.03	1	B7G3Y0	GO:0006801;GO:0046872;GO:0055114;GO:0044237;GO:0008152;GO:0008150;GO:0055114;GO:0072593;GO:0046872;GO:0006801;GO:0005488;GO:0003674;GO:0043169;GO:0009987;GO:0043167	NA	Predicted protein
maker-3803720-est_gff_Cufflinks-est_gff_TopHat-gene-0.3	Locus_11009	smb41	338	345	-24.1	-12.16	-11.93	-11.93	1	F4P6V6	GO:0000166;GO:0000166;GO:0005488;GO:0005524;GO:0005634;GO:0006200;GO:0016887;GO:0017111;GO:0044237;GO:0008152;GO:0008150;GO:0017111;GO:0009259;GO:0009203;GO:0044424;GO:0044270;GO:0046483;GO:0006139;GO:0044248;GO:0034655;GO:0016818;GO:0009141;GO:0006163;GO:0009143;GO:0009146;GO:0032555;GO:0032553;GO:0043227;GO:0030554;GO:0009199;GO:0005575;GO:0034641;GO:0046034;GO:0009261;GO:0006200;GO:0009056;GO:…	PF00385.19 PF13555.1 PF00005.22 PF03205.9 PF01926.18 PF08477.8 PF13304.1 PF13207.1 PF00350.18 PF13476.1 PF02463.14 PF13671.1 PF03193.11 PF13191.1 PF13521.1 PF00004.24 PF03308.11 PF13604.1 PF12846.2 PF01759.16 PF02223.12 PF13245.1 PF13401.1	Putative uncharacterized protein
maker-3804431-est_gff_Cufflinks-exonerate_est2genome-est_gff_TopHat-gene-0.0	Locus_57393	smb41	89	96	-25	-14.37	-10.62	-10.62	1	NA	NA	NA	NA
maker-3804480-est_gff_Cufflinks-exonerate_est2genome-est_gff_TopHat-gene-0.10	Locus_48483	smb41	883	890	-34.4	-14.51	-19.88	-19.88	1	NA	NA	PF12128.3 PF07608.6 PF06013.7 PF11559.3 PF09537.5 PF00038.16 PF06934.6 PF08700.6 PF05478.6 PF01496.14 PF04582.7 PF10593.4 PF02465.13 PF12220.3 PF05791.6 PF04156.9 PF10234.4 PF06103.6 PF13870.1 PF00804.20 PF05266.9	NA
maker-3805012-exonerate_est2genome-gene-0.6	NA	smb41	908	915	-22.3	-12.13	-10.16	-10.16	1	NA	NA	NA	NA
maker-3805295-exonerate_est2genome-est_gff_TopHat-gene-0.11	Locus_6307	smb41	179	186	-26.8	-16.64	-10.15	-10.15	1	A0DDA1	GO:0004835;GO:0005524;GO:0006464;GO:0044237;GO:0008152;GO:0008150;GO:0044260;GO:0032555;GO:0043412;GO:0032553;GO:0030554;GO:0016881;GO:0036211;GO:0003824;GO:0005488;GO:0043170;GO:0019538;GO:0032559;GO:0005524;GO:0006464;GO:0044267;GO:0017076;GO:0044238;GO:0004835;GO:0035639;GO:0003674;GO:0000166;GO:0016879;GO:0016874;GO:0009987;GO:0036094	PF03133.10 PF14398.1	Chromosome undetermined scaffold_46, whole genome shotgun sequence
maker-3805618-est_gff_Cufflinks-exonerate_est2genome-est_gff_TopHat-gene-0.13	Locus_20922	smb41	111	118	-23.9	-12.78	-11.11	-11.11	1	NA	NA	PF13025.1	NA
maker-3806346-est_gff_Cufflinks-exonerate_est2genome-est_gff_TopHat-gene-0.1	Locus_8107	smb41	240	247	-18.55	-7.93	-10.61	-10.61	1	H3AF86	GO:0004842;GO:0005622;GO:0006464;GO:0016567;GO:0016881;GO:0044237;GO:0008152;GO:0008150;GO:0019787;GO:0044260;GO:0016567;GO:0032446;GO:0043412;GO:0016881;GO:0005575;GO:0004842;GO:0036211;GO:0005622;GO:0003824;GO:0043170;GO:0019538;GO:0006464;GO:0044267;GO:0044238;GO:0005623;GO:0003674;GO:0070647;GO:0016879;GO:0016874;GO:0044464;GO:0009987	PF00397.21	E3 ubiquitin-protein ligase
maker-3806357-exonerate_est2genome-gene-0.9	Locus_19233	smb41	298	305	-22.11	-11.55	-10.55	-10.55	1	NA	NA	PF06840.6 PF10241.4 PF12894.2	NA
maker-3806495-est_gff_Cufflinks-exonerate_est2genome-est_gff_TopHat-gene-0.14	Locus_27259	smb41	356	363	-28	-9.37	-18.62	-18.62	1	Q4UIT2	GO:0005737;GO:0005737;GO:0044424;GO:0005575;GO:0005622;GO:0005623;GO:0044464	PF11880.3 PF12773.2	Apoptosis regulatory protein (Programmed cell death protein 2 (PCDC2) homologue), putative
maker-3806516-est_gff_Cufflinks-exonerate_est2genome-est_gff_TopHat-gene-0.3	Locus_1850	smb41	939	946	-28.2	-17.35	-10.84	-10.84	1	I0Z3N5	NA	PF08449.6 PF00892.15 PF13536.1 PF03151.11	Drug/Metabolite transporter superfamily
maker-3806546-est_gff_Cufflinks-exonerate_est2genome-est_gff_TopHat-gene-0.9	Locus_32878	smb41	588	595	-29	-12.64	-16.35	-16.35	1	NA	NA	NA	NA
maker-3806920-exonerate_est2genome-est_gff_TopHat-gene-0.2	Locus_14960	smb41	39	46	-26.4	-14.95	-11.44	-11.44	1	E5QZE4	GO:0000166;GO:0004672;GO:0004674;GO:0005524;GO:0006468;GO:0016301;GO:0016310;GO:0016772;GO:0004672;GO:0044237;GO:0008152;GO:0008150;GO:0044260;GO:0004674;GO:0016310;GO:0016301;GO:0016740;GO:0032555;GO:0043412;GO:0006796;GO:0032553;GO:0030554;GO:0036211;GO:0006468;GO:0016773;GO:0003824;GO:0005488;GO:0043170;GO:0019538;GO:0032559;GO:0005524;GO:0006464;GO:0044267;GO:0017076;GO:0044238;GO:0006793;GO:…	PF00069.20 PF07714.12 PF01636.18 PF14389.1	CMGC/DYRK/PRP4 protein kinase
maker-3807081-est_gff_Cufflinks-exonerate_est2genome-est_gff_TopHat-gene-0.0	Locus_39377	smb41	122	129	-29.6	-19.53	-10.06	-10.06	1	NA	NA	PF08702.5 PF13851.1 PF00769.14 PF14357.1	NA
maker-3807167-est_gff_Cufflinks-exonerate_est2genome-est_gff_TopHat-gene-0.1	Locus_21862	smb41	391	398	-25.8	-13.45	-12.34	-12.34	1	B6K6K2	GO:0016020;GO:0016021;GO:0016740;GO:0016746;GO:0016740;GO:0016020;GO:0016746;GO:0005575;GO:0003824;GO:0031224;GO:0016021;GO:0003674;GO:0044425	PF03062.14	Membrane bound O-acyltransferase, MBOAT
maker-3807310-est_gff_Cufflinks-est_gff_TopHat-gene-0.5	Locus_2349	smb41	348	355	-22.89	-12.36	-10.52	-10.52	1	NA	NA	PF13047.1 PF03234.9	NA
maker-3807429-exonerate_est2genome-est_gff_TopHat-gene-0.2	Locus_16908	smb41	45	52	-22.3	-11.45	-10.84	-10.84	1	H3HID1	NA	PF12796.2 PF00023.25 PF13606.1 PF13857.1 PF13637.1	Uncharacterized protein
maker-3807763-est_gff_Cufflinks-est_gff_TopHat-gene-0.1	NA	smb41	150	157	-21.51	-9.98	-11.52	-11.52	1	Q6L3W8	GO:0003968;GO:0003968;GO:0016740;GO:0003968;GO:0003824;GO:0034062;GO:0003674;GO:0016779;GO:0016772	PF05183.7	Rna-dependent RNA polymerase
maker-3809567-est_gff_Cufflinks-exonerate_est2genome-est_gff_TopHat-gene-0.30	NA	smb41	594	601	-26.9	-15.68	-11.21	-11.21	1	B7G2S8	NA	PF13489.1 PF08241.7 PF13847.1 PF08242.7 PF12847.2 PF07021.7	Predicted protein
maker-3809603-exonerate_est2genome-est_gff_TopHat-gene-0.2	NA	smb41	36	43	-22.5	-10.02	-12.47	-12.47	1	F0ZHG5	GO:0007218;GO:0009058;GO:0016020;GO:0008152;GO:0008150;GO:0051716;GO:0007186;GO:0016020;GO:0009058;GO:0007165;GO:0023052;GO:0005575;GO:0007218;GO:0007166;GO:0050794;GO:0007154;GO:0050789;GO:0050896;GO:0009987;GO:0065007	PF00535.21 PF13641.1 PF10111.4	Putative uncharacterized protein
maker-3809925-est_gff_Cufflinks-exonerate_est2genome-gene-0.0	Locus_26525	smb41	753	760	-28.51	-10.67	-17.83	-17.83	1	NA	NA	NA	NA
maker-3810274-est_gff_Cufflinks-exonerate_est2genome-est_gff_TopHat-gene-0.11	Locus_13549	smb41	969	976	-29.5	-12.49	-17	-17	1	G7Y9F6	GO:0003779;GO:0003779;GO:0005488;GO:0016043;GO:0017048;GO:0030036;GO:0008092;GO:0051020;GO:0008150;GO:0071841;GO:0017048;GO:0006996;GO:0003779;GO:0016043;GO:0019899;GO:0071840;GO:0030036;GO:0005488;GO:0007010;GO:0030029;GO:0017016;GO:0071842;GO:0003674;GO:0005515;GO:0009987;GO:0031267	PF02181.18 PF10224.4	Formin-like protein 3
maker-3810809-est_gff_Cufflinks-exonerate_est2genome-est_gff_TopHat-gene-0.0	Locus_18097	smb41	529	536	-20.9	-9.06	-11.83	-11.83	1	B8CFE4	NA	PF13975.1	Predicted protein
maker-3810938-est_gff_Cufflinks-est_gff_TopHat-gene-0.2	Locus_28421	smb41	19	26	-20.4	-5.86	-14.53	-14.53	1	NA	NA	NA	NA
maker-3810964-est_gff_Cufflinks-exonerate_est2genome-est_gff_TopHat-gene-0.0	Locus_26722	smb41	506	513	-22.9	-10.34	-12.55	-12.55	1	F8Q6U6	GO:0003824;GO:0008152;GO:0009058;GO:0016788;GO:0016874;GO:0008152;GO:0008150;GO:0009058;GO:0003824;GO:0016788;GO:0003674;GO:0016874;GO:0016787	PF00501.23	Putative uncharacterized protein
maker-3811257-est_gff_Cufflinks-exonerate_est2genome-est_gff_TopHat-gene-0.12	Locus_81271	smb41	245	252	-24	-10.27	-13.72	-13.72	1	NA	NA	NA	NA
maker-3811314-est_gff_Cufflinks-exonerate_est2genome-est_gff_TopHat-gene-0.3	Locus_16658	smb41	592	599	-29	-16.44	-12.55	-12.55	1	C5LX97	GO:0005216;GO:0005216;GO:0005509;GO:0006810;GO:0006811;GO:0016020;GO:0016021;GO:0055085;GO:0022891;GO:0005216;GO:0008150;GO:0015075;GO:0006810;GO:0005509;GO:0022803;GO:0022838;GO:0016020;GO:0005575;GO:0022892;GO:0046872;GO:0022857;GO:0005488;GO:0031224;GO:0015267;GO:0005215;GO:0016021;GO:0055085;GO:0006811;GO:0051179;GO:0051234;GO:0003674;GO:0044425;GO:0043169;GO:0009987;GO:0043167	PF00520.26 PF00036.27 PF13202.1 PF13405.1	Putative uncharacterized protein
maker-3811437-exonerate_est2genome-est_gff_TopHat-gene-0.5	Locus_41457	smb41	366	373	-23.83	-8.04	-15.78	-15.78	1	NA	NA	NA	NA
maker-3811677-est_gff_Cufflinks-est_gff_TopHat-gene-0.5	Locus_39626	smb41	288	295	-31.1	-11.87	-19.22	-19.22	1	NA	NA	NA	NA
maker-3811737-est_gff_Cufflinks-est_gff_TopHat-gene-0.4	Locus_50602	smb41	807	814	-28.21	-12.35	-15.85	-15.85	1	NA	NA	PF00038.16 PF08317.6 PF00804.20 PF08286.6 PF04859.7 PF07889.7 PF10046.4 PF06156.8 PF12718.2 PF00769.14 PF04156.9 PF14197.1 PF04201.10 PF07851.8 PF13851.1 PF04582.7 PF02403.17	NA
maker-3811863-est_gff_Cufflinks-exonerate_est2genome-est_gff_TopHat-gene-0.1	Locus_56635	smb41	218	225	-24.7	-13.6	-11.09	-11.09	1	A7AWB0	NA	NA	Putative uncharacterized protein
maker-3811920-est_gff_Cufflinks-exonerate_est2genome-est_gff_TopHat-gene-0.5	NA	smb41	401	408	-26.51	-10.95	-15.55	-15.55	1	H3CXW6	GO:0030731;GO:0008757;GO:0016740;GO:0016741;GO:0008168;GO:0003824;GO:0030731;GO:0003674	PF13659.1 PF13578.1 PF12847.2	Uncharacterized protein
maker-3812217-est_gff_Cufflinks-exonerate_est2genome-est_gff_TopHat-gene-0.2	Locus_6451	smb41	352	359	-18.2	-7.18	-11.01	-11.01	1	NA	NA	PF04547.7	NA
maker-3812628-est_gff_Cufflinks-exonerate_est2genome-est_gff_TopHat-gene-0.7	Locus_10322	smb41	1393	1400	-21.7	-11.42	-10.27	-10.27	1	NA	NA	PF01564.12	NA
maker-3812768-est_gff_Cufflinks-exonerate_est2genome-est_gff_TopHat-gene-0.13	Locus_38677	smb41	1188	1195	-30.21	-13.41	-16.79	-16.79	1	NA	NA	NA	NA
maker-3812769-est_gff_Cufflinks-est_gff_TopHat-gene-0.5	Locus_1437	smb41	271	278	-28.7	-17.29	-11.4	-11.4	1	NA	NA	PF13384.1 PF06056.7 PF08535.5 PF14026.1	NA
maker-3813919-est_gff_Cufflinks-exonerate_est2genome-est_gff_TopHat-gene-0.2	Locus_9017	smb41	386	393	-23.4	-11.92	-11.47	-11.47	1	C5KN11	GO:0016021;GO:0055085;GO:0008150;GO:0006810;GO:0016020;GO:0005575;GO:0031224;GO:0016021;GO:0055085;GO:0051179;GO:0051234;GO:0044425;GO:0009987	PF07690.11 PF03784.8 PF05631.9	Membrane associated transporter, putative
maker-3813990-est_gff_Cufflinks-est_gff_TopHat-gene-0.3	Locus_14644	smb41	483	490	-26.6	-13.68	-12.91	-12.91	1	NA	NA	PF10623.4 PF08016.7	NA
maker-3814251-est_gff_Cufflinks-exonerate_est2genome-est_gff_TopHat-gene-0.14	Locus_25093	smb41	32	39	-22.59	-11.65	-10.93	-10.93	1	D8LG06	NA	PF13041.1 PF13812.1	Putative uncharacterized protein
maker-3814695-exonerate_est2genome-est_gff_TopHat-gene-0.3	Locus_22092	smb41	754	761	-21.6	-10.94	-10.65	-10.65	1	D8LIJ9	NA	PF13812.1 PF13041.1 PF01535.15 PF13176.1 PF13374.1 PF12854.2 PF13428.1 PF09227.5 PF13414.1 PF13174.1 PF13432.1	Putative uncharacterized protein
maker-3815098-est_gff_Cufflinks-exonerate_est2genome-est_gff_TopHat-gene-0.1	Locus_3040	smb41	174	181	-21.9	-11.4	-10.49	-10.49	1	F6Q7U6	NA	PF04146.10	Uncharacterized protein
maker-3815137-est_gff_Cufflinks-exonerate_est2genome-est_gff_TopHat-gene-0.7	Locus_17439	smb41	157	164	-35.85	-15.29	-20.55	-20.55	1	D8TLR6	GO:0000166;GO:0004672;GO:0004674;GO:0005524;GO:0006468;GO:0016772;GO:0004672;GO:0044237;GO:0008152;GO:0008150;GO:0044260;GO:0004674;GO:0016310;GO:0016301;GO:0016740;GO:0032555;GO:0043412;GO:0006796;GO:0032553;GO:0030554;GO:0036211;GO:0006468;GO:0016773;GO:0003824;GO:0005488;GO:0043170;GO:0019538;GO:0032559;GO:0005524;GO:0006464;GO:0044267;GO:0017076;GO:0044238;GO:0006793;GO:0035639;GO:0003674;GO:…	PF00069.20 PF02734.12 PF07714.12 PF03109.11	Putative uncharacterized protein
maker-501228-exonerate_est2genome-gene-0.1	Locus_3071	smb41	15	22	-24	-3.97	-20.02	-20.02	1	Q00VU6	GO:0005524;GO:0005524;GO:0009058;GO:0016874;GO:0008152;GO:0008150;GO:0032555;GO:0009058;GO:0032553;GO:0030554;GO:0003824;GO:0005488;GO:0032559;GO:0005524;GO:0017076;GO:0035639;GO:0003674;GO:0000166;GO:0016874;GO:0036094	PF04593.9	Putative UDP-N-acetylmuramoylalanyl-D-glutamate--2, 6-diaminopimelate ligase 54319-51 (ISS)
maker-3787342-est_gff_Cufflinks-est_gff_TopHat-gene-0.0	NA	smb83	20	27	-22.7	-10.67	-12.02	-12.02	1	A5BV91	GO:0016021;GO:0016020;GO:0005575;GO:0031224;GO:0016021;GO:0044425	PF02990.11 PF11057.3	Putative uncharacterized protein
maker-3811231-est_gff_Cufflinks-exonerate_est2genome-est_gff_TopHat-gene-0.19	Locus_10903	smb83	291	298	-20	-9.65	-10.34	-10.34	1	NA	NA	PF00027.24	NA
maker-3814549-est_gff_Cufflinks-exonerate_est2genome-est_gff_TopHat-gene-0.8	Locus_6868	smb79	458	465	-27.41	-14.86	-12.54	-12.54	1	NA	NA	NA	NA
maker-3814459-est_gff_Cufflinks-exonerate_est2genome-est_gff_TopHat-gene-0.6	Locus_9674	smb79	688	695	-23.2	-9.1	-14.09	-14.09	1	NA	NA	NA	NA
maker-3813633-est_gff_Cufflinks-exonerate_est2genome-est_gff_TopHat-gene-0.0	Locus_39134	smb79	257	264	-21.6	-10.58	-11.01	-11.01	1	C5L041	NA	PF08373.5 PF04480.7	Putative uncharacterized protein
maker-3812051-est_gff_Cufflinks-exonerate_est2genome-est_gff_TopHat-gene-0.9	Locus_2843	smb79	60	67	-19.6	-8.33	-11.26	-11.26	1	B9PYE4	GO:0000166;GO:0003824;GO:0003939;GO:0003960;GO:0003988;GO:0004022;GO:0004043;GO:0004314;GO:0004321;GO:0004467;GO:0008152;GO:0008270;GO:0008476;GO:0009058;GO:0016491;GO:0016740;GO:0016746;GO:0016747;GO:0016874;GO:0018454;GO:0031177;GO:0046526;GO:0047879;GO:0050637;GO:0055114;GO:0008152;GO:0031406;GO:0046526;GO:0008150;GO:0016747;GO:0004314;GO:0047879;GO:0016782;GO:0016903;GO:0016614;GO:0015645;GO:…	PF00109.21 PF02801.17	Polyketide synthase, putative
maker-3809344-est_gff_Cufflinks-est_gff_TopHat-gene-0.1	NA	smb51	135	142	-18	-6.66	-11.33	-11.33	1	NA	NA	NA	NA
maker-3807587-est_gff_Cufflinks-gene-0.0	Locus_35597	smb79	131	138	-22.7	-10.72	-11.97	-11.97	1	NA	NA	PF00024.21 PF08276.6 PF14295.1	NA
maker-3807429-exonerate_est2genome-est_gff_TopHat-gene-0.2	Locus_16908	smb79	71	78	-22.8	-7.33	-15.46	-15.46	1	H3HID1	NA	PF12796.2 PF00023.25 PF13606.1 PF13857.1 PF13637.1	Uncharacterized protein
maker-3807412-est_gff_Cufflinks-exonerate_est2genome-est_gff_TopHat-gene-0.6	NA	smb79	440	447	-19.69	-6.21	-13.47	-13.47	1	G9N1Z7	NA	PF12796.2 PF00023.25 PF13857.1 PF13606.1 PF13637.1	Putative uncharacterized protein
maker-3805178-est_gff_Cufflinks-exonerate_est2genome-est_gff_TopHat-gene-0.7	Locus_16224	smb79	720	727	-26.7	-9.99	-16.7	-16.7	1	NA	NA	PF04423.9 PF09278.6	NA
maker-3795279-est_gff_Cufflinks-exonerate_est2genome-est_gff_TopHat-gene-0.9	Locus_2272	smb79	274	281	-23.16	-8.49	-14.66	-14.66	1	NA	NA	PF13424.1 PF09543.5 PF07719.12	NA
maker-3784753-est_gff_Cufflinks-exonerate_est2genome-est_gff_TopHat-gene-0.1	Locus_37266	smb79	136	143	-18.34	-8.32	-10.01	-10.01	1	C5KFE5	GO:0000166;GO:0008152;GO:0016491;GO:0055114;GO:0008152;GO:0008150;GO:0055114;GO:0003824;GO:0005488;GO:0003674;GO:0000166;GO:0016491;GO:0036094	PF00106.20 PF08659.5 PF13561.1 PF00670.16	Short-chain dehydrogenase, putative
maker-3783300-est_gff_Cufflinks-exonerate_est2genome-est_gff_TopHat-gene-0.2	Locus_23958	smb79	849	856	-19.76	-8.86	-10.89	-10.89	1	B6RB10	GO:0003824;GO:0003824;GO:0008152;GO:0008484;GO:0008152;GO:0008150;GO:0003824;GO:0016788;GO:0003674;GO:0008484;GO:0016787	PF00884.18	Putative uncharacterized protein
maker-3776269-est_gff_Cufflinks-exonerate_est2genome-est_gff_TopHat-gene-0.3	Locus_11125	smb79	204	211	-27.4	-15.06	-12.33	-12.33	1	H2Y7G0	NA	PF00084.15	Uncharacterized protein
maker-3768325-est_gff_Cufflinks-exonerate_est2genome-est_gff_TopHat-gene-0.9	Locus_15581	smb79	297	304	-18.85	-6.27	-12.57	-12.57	1	NA	NA	NA	NA
maker-3762424-est_gff_Cufflinks-est_gff_TopHat-gene-0.0	Locus_26617	smb79	214	221	-16.15	-3.94	-12.2	-12.2	1	F2TWY5	GO:0003676;GO:0008270;GO:0046914;GO:0003676;GO:0008270;GO:0046872;GO:0005488;GO:0003674;GO:0043169;GO:0043167	PF13679.1	Putative uncharacterized protein
maker-3761713-est_gff_Cufflinks-exonerate_est2genome-est_gff_TopHat-gene-0.4	Locus_15254	smb79	68	75	-15.03	-4.71	-10.31	-10.31	1	A7RZ93	NA	PF13516.1 PF12799.2 PF08032.7 PF00560.28 PF13855.1	Predicted protein
maker-3756693-est_gff_Cufflinks-exonerate_est2genome-est_gff_TopHat-gene-0.7	NA	smb215	155	162	-19.9	-8.02	-11.87	-11.87	1	NA	NA	NA	NA
maker-3741819-exonerate_est2genome-est_gff_TopHat-gene-0.3	Locus_23428	smb79	157	164	-25.26	-8.26	-16.99	-16.99	1	D2VMK6	NA	PF13475.1 PF05157.10 PF01614.13	Predicted protein
maker-3735661-est_gff_Cufflinks-exonerate_est2genome-est_gff_TopHat-gene-0.6	Locus_9929	smb79	119	126	-19.9	-7.25	-12.64	-12.64	1	I0YSR8	NA	PF01747.12	ATP sulfurylase (Sulfate adenylyltransferase)
maker-3723173-est_gff_Cufflinks-est_gff_TopHat-gene-0.3	Locus_39728	smb215	21	28	-14.96	-0.3	-14.65	-14.65	1	NA	NA	PF08530.5	NA
maker-3719447-exonerate_est2genome-est_gff_TopHat-gene-0.1	Locus_26024	smb79	154	161	-24.1	-12.71	-11.38	-11.38	1	D7M421	GO:0003824;GO:0008152;GO:0008152;GO:0008150;GO:0003824;GO:0003674	PF12697.2 PF12695.2 PF00561.15 PF12146.3 PF05072.8	Putative uncharacterized protein
maker-3694930-est_gff_Cufflinks-exonerate_est2genome-est_gff_TopHat-gene-0.2	Locus_46222	smb51	388	395	-20.5	-10.01	-10.48	-10.48	1	NA	NA	PF10243.4 PF09989.4 PF08496.5 PF09831.4	NA
maker-3690682-est_gff_Cufflinks-exonerate_est2genome-est_gff_TopHat-gene-0.0	NA	smb79	279	286	-18.02	-5.21	-12.8	-12.8	1	B9HAU3	GO:0005886;GO:0005886;GO:0016020;GO:0005575;GO:0071944;GO:0005623;GO:0044464	PF05903.9	Predicted protein
maker-3687712-exonerate_est2genome-est_gff_TopHat-gene-0.0	Locus_6548	smb215	477	484	-26.9	-9.86	-17.03	-17.03	1	C5KB11	GO:0000287;GO:0003924;GO:0005525;GO:0006184;GO:0044237;GO:0008152;GO:0006184;GO:0003924;GO:0008150;GO:0000287;GO:0017111;GO:0009259;GO:0009203;GO:0044270;GO:0046483;GO:0006139;GO:0044248;GO:0034655;GO:0019001;GO:0016818;GO:0009141;GO:0006163;GO:0009143;GO:0009146;GO:0032555;GO:0032553;GO:0009199;GO:0046039;GO:0034641;GO:0009261;GO:0046872;GO:0009056;GO:0006195;GO:0003824;GO:0005488;GO:0044281;GO:…	NA	Putative uncharacterized protein
maker-3530411-est_gff_Cufflinks-est_gff_TopHat-gene-0.1	Locus_19935	smb79	683	690	-18.41	-8.17	-10.23	-10.23	1	NA	NA	NA	NA
					-23.8209	-10.5371	-13.2738	-13.3483

## Sheet: 7merm8
UTR	Locus	miRNA	Start	End	dGduplex	dGopen	ddG	ddGScore	Multiplicity	Uniprot	GO	Pfam	Protein
maker-3807712-est_gff_Cufflinks-exonerate_est2genome-est_gff_TopHat-gene-0.1	Locus_31544	smb41	1297	1304	-26.7	-15.53	-11.16	-13.91	3	NA	NA	PF12624.2 PF06818.10	NA
maker-3807712-est_gff_Cufflinks-exonerate_est2genome-est_gff_TopHat-gene-0.1	Locus_31544	smb41	1504	1511	-22.6	-9.37	-13.22	-13.91	3	NA	NA	PF12624.2 PF06818.10	NA
maker-3807712-est_gff_Cufflinks-exonerate_est2genome-est_gff_TopHat-gene-0.1	Locus_31544	smb41	781	788	-30.6	-17.47	-13.12	-13.91	3	NA	NA	PF12624.2 PF06818.10	NA
maker-3814366-est_gff_Cufflinks-exonerate_est2genome-est_gff_TopHat-gene-0.16	Locus_19184	smb41	1341	1348	-24.1	-11.67	-12.42	-12.88	2	NA	NA	NA	NA
maker-3814366-est_gff_Cufflinks-exonerate_est2genome-est_gff_TopHat-gene-0.16	Locus_19184	smb41	752	759	-28.3	-16.37	-11.92	-12.88	2	NA	NA	NA	NA
maker-3811271-est_gff_Cufflinks-exonerate_est2genome-est_gff_TopHat-gene-0.18	Locus_11030	smb41	1083	1090	-25.35	-14.48	-10.86	-11.32	2	D5G210	NA	PF00400.27 PF10282.4 PF04762.7 PF07676.7	WD-repeat protein, putative
maker-3811271-est_gff_Cufflinks-exonerate_est2genome-est_gff_TopHat-gene-0.18	Locus_11030	smb41	2420	2427	-20.94	-10.51	-10.42	-11.32	2	D5G210	NA	PF00400.27 PF10282.4 PF04762.7 PF07676.7	WD-repeat protein, putative
maker-3807840-exonerate_est2genome-est_gff_TopHat-gene-0.0	Locus_14063	smb41	1399	1406	-26.68	-8.95	-17.72	-19.25	2	B9PQT3	NA	PF00415.13 PF13540.1	Regulator of chromosome condensation domain-containing protein, putative
maker-3807840-exonerate_est2genome-est_gff_TopHat-gene-0.0	Locus_14063	smb41	37	44	-27.39	-8.38	-19	-19.25	2	B9PQT3	NA	PF00415.13 PF13540.1	Regulator of chromosome condensation domain-containing protein, putative
maker-3769107-est_gff_Cufflinks-exonerate_est2genome-est_gff_TopHat-gene-0.2	Locus_4265	smb41	2407	2414	-26.99	-16.48	-10.5	-11.1	2	Q23AM0	NA	PF03302.8	Putative uncharacterized protein
maker-3769107-est_gff_Cufflinks-exonerate_est2genome-est_gff_TopHat-gene-0.2	Locus_4265	smb41	4176	4183	-19.4	-9.08	-10.31	-11.1	2	Q23AM0	NA	PF03302.8	Putative uncharacterized protein
maker-3716368-est_gff_Cufflinks-exonerate_est2genome-est_gff_TopHat-gene-0.0	Locus_39104	smb41	534	541	-25.47	-11.19	-14.27	-14.91	2	I1KSM5	NA	PF00168.25	Uncharacterized protein
maker-3716368-est_gff_Cufflinks-exonerate_est2genome-est_gff_TopHat-gene-0.0	Locus_39104	smb41	579	586	-26.1	-11.85	-14.24	-14.91	2	I1KSM5	NA	PF00168.25	Uncharacterized protein
maker-3543368-est_gff_Cufflinks-exonerate_est2genome-est_gff_TopHat-gene-0.0	Locus_10054	smb41	1313	1320	-24.9	-13.88	-11.01	-15.51	2	F0YA28	NA	PF12695.2 PF01738.13	Putative uncharacterized protein HYP1
maker-3543368-est_gff_Cufflinks-exonerate_est2genome-est_gff_TopHat-gene-0.0	Locus_10054	smb41	1743	1750	-29.7	-14.19	-15.5	-15.51	2	F0YA28	NA	PF12695.2 PF01738.13	Putative uncharacterized protein HYP1
maker-1023062-est_gff_Cufflinks-exonerate_est2genome-est_gff_TopHat-gene-0.3	NA	smb41	294	301	-26.4	-15.56	-10.83	-13.11	2	NA	NA	NA	NA
maker-1023062-est_gff_Cufflinks-exonerate_est2genome-est_gff_TopHat-gene-0.3	NA	smb41	967	974	-24.9	-11.81	-13.08	-13.11	2	NA	NA	NA	NA
maker-3784691-est_gff_Cufflinks-est_gff_TopHat-gene-0.8	NA	smb379	1087	1094	-20	-8.39	-11.6	-13.64	2	NA	NA	PF08822.6 PF02316.11	NA
maker-3784691-est_gff_Cufflinks-est_gff_TopHat-gene-0.8	NA	smb379	1181	1188	-25.41	-11.85	-13.55	-13.64	2	NA	NA	PF08822.6 PF02316.11	NA
maker-3694488-est_gff_Cufflinks-exonerate_est2genome-est_gff_TopHat-gene-0.2	Locus_73813	smb379	1187	1194	-19.5	-6.6	-12.89	-13.16	2	NA	NA	NA	NA
maker-3694488-est_gff_Cufflinks-exonerate_est2genome-est_gff_TopHat-gene-0.2	Locus_73813	smb379	447	454	-16.8	-4.83	-11.96	-13.16	2	NA	NA	NA	NA
maker-3791721-est_gff_Cufflinks-exonerate_est2genome-est_gff_TopHat-gene-0.4	Locus_40596	smb297	76	83	-19.2	-5.96	-13.23	-16.73	2	E1ZKK8	NA	PF01062.16	Putative uncharacterized protein
maker-3791721-est_gff_Cufflinks-exonerate_est2genome-est_gff_TopHat-gene-0.4	Locus_40596	smb297	82	89	-22.1	-5.34	-16.75	-16.73	2	E1ZKK8	NA	PF01062.16	Putative uncharacterized protein
maker-3757175-est_gff_Cufflinks-exonerate_est2genome-est_gff_TopHat-gene-0.0	Locus_11013	smb297	31	38	-20.7	-9.36	-11.33	-17.7	2	D7M3M1	NA	PF00168.25	Plant synaptotagmin
maker-3757175-est_gff_Cufflinks-exonerate_est2genome-est_gff_TopHat-gene-0.0	Locus_11013	smb297	37	44	-23.8	-6.09	-17.7	-17.7	2	D7M3M1	NA	PF00168.25	Plant synaptotagmin
maker-3766803-est_gff_Cufflinks-exonerate_est2genome-est_gff_TopHat-gene-0.0	Locus_8293	smb163	169	176	-22.8	-7.21	-15.58	-18.74	2	NA	NA	PF01391.13	NA
maker-3766803-est_gff_Cufflinks-exonerate_est2genome-est_gff_TopHat-gene-0.0	Locus_8293	smb163	347	354	-28.9	-10.15	-18.74	-18.74	2	NA	NA	PF01391.13	NA
maker-3708889-est_gff_Cufflinks-exonerate_est2genome-est_gff_TopHat-gene-0.5	NA	smb107	1136	1143	-24	-10.31	-13.68	-14.04	2	NA	NA	PF00520.26	NA
maker-3708889-est_gff_Cufflinks-exonerate_est2genome-est_gff_TopHat-gene-0.5	NA	smb107	1511	1518	-21.1	-8.07	-13.02	-14.04	2	NA	NA	PF00520.26	NA
maker-3810809-est_gff_Cufflinks-exonerate_est2genome-est_gff_TopHat-gene-0.0	Locus_18097	smb41	188	195	-26.72	-12.15	-14.56	-14.56	1	B8CFE4	NA	PF13975.1	Predicted protein
maker-3806546-est_gff_Cufflinks-exonerate_est2genome-est_gff_TopHat-gene-0.9	Locus_32878	smb41	83	90	-25	-9.46	-15.53	-15.53	1	NA	NA	NA	NA
maker-3783096-est_gff_Cufflinks-est_gff_TopHat-gene-0.1	Locus_498	smb41	480	487	-32.2	-20.02	-12.17	-12.17	1	F6H6T0	GO:0005739;GO:0009707;GO:0019375;GO:0046480;GO:0019867;GO:0005737;GO:0044255;GO:0044237;GO:0009707;GO:0008610;GO:0008152;GO:0008150;GO:0009527;GO:0044424;GO:0019374;GO:0031968;GO:0016740;GO:0044446;GO:0046480;GO:0016020;GO:0044434;GO:0009058;GO:0044422;GO:0043227;GO:0006629;GO:0009526;GO:0005575;GO:0016757;GO:0008378;GO:0009536;GO:0046467;GO:0044435;GO:0044249;GO:0031969;GO:0005622;GO:0003824;GO:…	PF13994.1	Putative uncharacterized protein
maker-3761742-est_gff_Cufflinks-exonerate_est2genome-est_gff_TopHat-gene-0.2	Locus_430	smb41	378	385	-30.2	-19.51	-10.68	-10.68	1	NA	NA	NA	NA
maker-3760834-exonerate_est2genome-gene-0.3	Locus_18915	smb41	496	503	-23.92	-12.17	-11.74	-11.74	1	D8LG06	NA	PF13041.1 PF01535.15 PF13812.1 PF12854.2	Putative uncharacterized protein
maker-3726133-exonerate_est2genome-est_gff_TopHat-gene-0.0	Locus_53483	smb41	204	211	-19.96	-8.15	-11.8	-11.8	1	I1KMF9	NA	PF00856.23	Uncharacterized protein
maker-3725870-est_gff_Cufflinks-exonerate_est2genome-est_gff_TopHat-gene-0.6	Locus_17732	smb41	135	142	-24.9	-13.66	-11.23	-11.23	1	NA	NA	NA	NA
maker-3270663-est_gff_Cufflinks-exonerate_est2genome-est_gff_TopHat-gene-0.0	Locus_36271	smb41	506	513	-23.12	-12.46	-10.65	-10.65	1	E2R7P0	NA	PF01722.13	Uncharacterized protein
maker-1378051-est_gff_Cufflinks-exonerate_est2genome-gene-0.0	Locus_62584	smb101	515	522	-13.23	-2.1	-11.12	-11.12	1	NA	NA	NA	NA
maker-3814884-exonerate_est2genome-est_gff_TopHat-gene-0.6	Locus_69671	smb83	21	28	-20	-7.54	-12.45	-12.45	1	NA	NA	NA	NA
maker-3798889-est_gff_Cufflinks-est_gff_TopHat-gene-0.1	Locus_69806	smb83	110	117	-25.4	-13.43	-11.96	-11.96	1	B7Z9P3	GO:0016787;GO:0003824;GO:0003674;GO:0016787	PF00149.23 PF12850.2	Uncharacterized protein
maker-3770374-est_gff_Cufflinks-exonerate_est2genome-est_gff_TopHat-gene-0.0	Locus_26038	smb83	162	169	-21.8	-10.09	-11.71	-11.71	1	F0Y120	GO:0005506;GO:0008146;GO:0016021;GO:0016491;GO:0016705;GO:0016706;GO:0031418;GO:0055114;GO:0008152;GO:0031406;GO:0008150;GO:0016705;GO:0016782;GO:0016740;GO:0046914;GO:0016020;GO:0055114;GO:0005575;GO:0046872;GO:0003824;GO:0005488;GO:0008146;GO:0005506;GO:0031224;GO:0051213;GO:0016021;GO:0016706;GO:0003674;GO:0016491;GO:0044425;GO:0043169;GO:0019842;GO:0031418;GO:0043167;GO:0036094	PF13640.1 PF13759.1 PF13661.1 PF05721.8	Putative uncharacterized protein
maker-3813234-est_gff_Cufflinks-exonerate_est2genome-est_gff_TopHat-gene-0.6	Locus_37885	smb79	1214	1221	-22.9	-11.65	-11.24	-11.24	1	NA	NA	NA	NA
maker-3812710-est_gff_Cufflinks-exonerate_est2genome-gene-0.5	Locus_31832	smb79	569	576	-22.3	-10.02	-12.27	-12.27	1	D0N1A3	GO:0006479;GO:0006479;GO:0008168;GO:0016740;GO:0032259;GO:0044237;GO:0008152;GO:0008150;GO:0044260;GO:0016740;GO:0043414;GO:0043412;GO:0032259;GO:0016741;GO:0036211;GO:0008168;GO:0008213;GO:0003824;GO:0043170;GO:0019538;GO:0006464;GO:0044267;GO:0006479;GO:0044238;GO:0003674;GO:0009987	PF05185.11	Arginine N-methyltransferase, putative
maker-3808160-est_gff_Cufflinks-exonerate_est2genome-est_gff_TopHat-gene-0.3	Locus_46242	smb79	165	172	-19.64	-8.26	-11.37	-11.37	1	C5KP18	GO:0003824;GO:0004114;GO:0007165;GO:0008081;GO:0008152;GO:0016787;GO:0046872;GO:0004114;GO:0008152;GO:0008150;GO:0051716;GO:0004112;GO:0007165;GO:0023052;GO:0046872;GO:0003824;GO:0005488;GO:0008081;GO:0050794;GO:0016788;GO:0007154;GO:0003674;GO:0050789;GO:0042578;GO:0016787;GO:0050896;GO:0043169;GO:0009987;GO:0043167;GO:0065007	PF14073.1	Calcium/calmodulin-stimulated cyclic nucleotide phosphodiesterase, putative
maker-3804810-est_gff_Cufflinks-exonerate_est2genome-est_gff_TopHat-gene-0.5	Locus_5755	smb79	698	705	-22.7	-11.55	-11.14	-11.14	1	A7SV27	GO:0008158;GO:0016020;GO:0016021;GO:0004872;GO:0004888;GO:0038023;GO:0016020;GO:0005575;GO:0060089;GO:0031224;GO:0016021;GO:0008158;GO:0004871;GO:0003674;GO:0044425	PF02460.13 PF12349.3 PF00873.14 PF09586.5	Predicted protein
maker-3798999-est_gff_Cufflinks-exonerate_est2genome-est_gff_TopHat-gene-0.6	Locus_12003	smb79	429	436	-25.6	-11.85	-13.74	-13.74	1	D8LIG2	NA	PF13041.1 PF13812.1 PF01535.15 PF12854.2 PF13429.1 PF00637.15 PF02762.9	Putative uncharacterized protein
maker-3782566-est_gff_Cufflinks-est_gff_TopHat-gene-0.0	Locus_9398	smb79	83	90	-20.2	-10.01	-10.18	-10.18	1	NA	NA	PF05843.9 PF12898.2 PF03938.9 PF14265.1	NA
maker-3775740-est_gff_Cufflinks-exonerate_est2genome-est_gff_TopHat-gene-0.1	Locus_62930	smb79	310	317	-24.2	-13.73	-10.46	-10.46	1	NA	NA	PF10086.4	NA
maker-3773822-est_gff_Cufflinks-exonerate_est2genome-est_gff_TopHat-gene-0.1	Locus_63127	smb79	90	97	-28.8	-11.7	-17.09	-17.09	1	C5K727	GO:0000502;GO:0004175;GO:0004298;GO:0005634;GO:0005737;GO:0005839;GO:0006508;GO:0008233;GO:0016787;GO:0051603;GO:0008233;GO:0005737;GO:0044237;GO:0008152;GO:0008150;GO:0030163;GO:0044260;GO:0070011;GO:0044424;GO:0044248;GO:0043227;GO:0005575;GO:0051603;GO:0044257;GO:0004298;GO:0005839;GO:0009056;GO:0005622;GO:0003824;GO:0043170;GO:0019538;GO:0000502;GO:0043234;GO:0044267;GO:0044238;GO:0043226;GO:…	PF00227.21	Proteasome subunit beta type
maker-3771695-est_gff_Cufflinks-exonerate_est2genome-est_gff_TopHat-gene-0.0	Locus_8508	smb79	1387	1394	-24.1	-13.67	-10.42	-10.42	1	F0Y5W7	GO:0000166;GO:0000166;GO:0005524;GO:0006200;GO:0016020;GO:0016887;GO:0017111;GO:0044237;GO:0008152;GO:0008150;GO:0017111;GO:0009259;GO:0009203;GO:0044270;GO:0046483;GO:0006139;GO:0044248;GO:0034655;GO:0016818;GO:0009141;GO:0006163;GO:0009143;GO:0009146;GO:0032555;GO:0016020;GO:0032553;GO:0030554;GO:0009199;GO:0005575;GO:0034641;GO:0046034;GO:0009261;GO:0006200;GO:0009056;GO:0003824;GO:0006195;GO:…	NA	Putative uncharacterized protein ABC38
maker-3769107-est_gff_Cufflinks-exonerate_est2genome-est_gff_TopHat-gene-0.2	Locus_4265	smb79	2667	2674	-22.2	-10.52	-11.67	-11.67	1	Q23AM0	NA	PF03302.8	Putative uncharacterized protein
maker-3768212-est_gff_Cufflinks-exonerate_est2genome-est_gff_TopHat-gene-0.8	Locus_45295	smb79	231	238	-21	-10.92	-10.07	-10.07	1	O97303	NA	PF03343.8 PF12348.3	Putative uncharacterized protein
maker-3767331-est_gff_Cufflinks-est_gff_TopHat-gene-0.2	NA	smb79	249	256	-19.1	-8.51	-10.58	-10.58	1	NA	NA	PF07787.7	NA
maker-3763406-est_gff_Cufflinks-est_gff_TopHat-gene-0.2	Locus_6417	smb79	158	165	-25.8	-10.38	-15.41	-15.41	1	Q5CUI0	GO:0003896;GO:0006260;GO:0044237;GO:0008152;GO:0008150;GO:0044260;GO:0006259;GO:0006139;GO:0016740;GO:0009058;GO:0034641;GO:0009059;GO:0044249;GO:0034645;GO:0003824;GO:0003899;GO:0043170;GO:0006260;GO:0044238;GO:0034062;GO:0003674;GO:0090304;GO:0003896;GO:0009987;GO:0006807;GO:0016779;GO:0016772	PF03121.10	Hypothetical conserved protein
maker-3762532-est_gff_Cufflinks-exonerate_est2genome-est_gff_TopHat-gene-0.11	Locus_14156	smb79	17	24	-19.8	-9.56	-10.23	-10.23	1	F6TAK3	GO:0003723;GO:0005488;GO:0003676;GO:0005488;GO:0003723;GO:0003674	PF00806.14 PF09770.4	Uncharacterized protein
maker-3758242-exonerate_est2genome-est_gff_TopHat-gene-0.0	NA	smb79	86	93	-15.79	-5.13	-10.65	-10.65	1	NA	NA	PF13516.1	NA
maker-3755769-est_gff_Cufflinks-exonerate_est2genome-est_gff_TopHat-gene-0.4	Locus_12824	smb79	298	305	-21.4	-8.4	-12.99	-12.99	1	F2UC76	NA	PF00036.27 PF13499.1 PF13202.1 PF13405.1 PF13833.1 PF13517.1 PF12763.2	Putative uncharacterized protein
maker-3750868-est_gff_Cufflinks-est_gff_TopHat-gene-0.0	NA	smb79	87	94	-15	-4.53	-10.46	-10.46	1	D7G2L1	GO:0003676;GO:0008168;GO:0032259;GO:0008152;GO:0008150;GO:0016740;GO:0032259;GO:0016741;GO:0003676;GO:0008168;GO:0003824;GO:0005488;GO:0003674	NA	Putative uncharacterized protein
maker-3727872-est_gff_Cufflinks-exonerate_est2genome-est_gff_TopHat-gene-0.7	Locus_13442	smb79	293	300	-14.74	-3.96	-10.77	-10.77	1	I1JPW3	NA	PF13041.1 PF13812.1 PF01535.15 PF12854.2	Uncharacterized protein
maker-3724387-est_gff_Cufflinks-exonerate_est2genome-est_gff_TopHat-gene-0.14	NA	smb79	352	359	-20	-5.47	-14.52	-14.52	1	NA	NA	NA	NA
maker-3708835-est_gff_Cufflinks-exonerate_est2genome-gene-0.8	Locus_62226	smb79	360	367	-24.5	-11.76	-12.73	-12.73	1	A9TZT3	NA	PF13913.1 PF00096.21	Predicted protein
maker-3701746-est_gff_Cufflinks-exonerate_est2genome-est_gff_TopHat-gene-0.2	Locus_9099	smb79	185	192	-24.4	-11.72	-12.67	-12.67	1	C5LCT7	NA	NA	Putative uncharacterized protein
maker-3696666-est_gff_Cufflinks-exonerate_est2genome-est_gff_TopHat-gene-0.0	Locus_21342	smb79	377	384	-22.7	-7.39	-15.3	-15.3	1	Q54XQ6	GO:0003824;GO:0005634;GO:0006400;GO:0008033;GO:0017150;GO:0050660;GO:0055114;GO:0044237;GO:0009451;GO:0008152;GO:0017150;GO:0008150;GO:0006396;GO:0008033;GO:0044260;GO:0050660;GO:0044424;GO:0006139;GO:0043412;GO:0043227;GO:0034470;GO:0055114;GO:0016627;GO:0005575;GO:0034641;GO:0048037;GO:0006399;GO:0010467;GO:0034660;GO:0050662;GO:0005622;GO:0003824;GO:0005488;GO:0043170;GO:0044238;GO:0043226;GO:…	PF01207.12 PF00977.16 PF05690.9 PF03060.10 PF00218.16 PF02581.12 PF00290.15 PF00478.20 PF01884.12 PF00724.15 PF03437.10	tRNA-dihydrouridine synthase 1-like protein
maker-3694486-est_gff_Cufflinks-exonerate_est2genome-gene-0.2	Locus_18110	smb79	450	457	-17.4	-4.16	-13.23	-13.23	1	NA	NA	NA	NA
maker-3687067-est_gff_Cufflinks-est_gff_TopHat-gene-0.1	Locus_42272	smb79	311	318	-16.46	-4.88	-11.57	-11.57	1	NA	NA	PF13346.1 PF09990.4 PF12823.2	NA
maker-3686881-est_gff_Cufflinks-est_gff_TopHat-gene-0.0	Locus_39539	smb79	275	282	-20.5	-9.82	-10.67	-10.67	1	NA	NA	NA	NA
maker-3619384-exonerate_est2genome-est_gff_TopHat-gene-0.2	Locus_32626	smb79	127	134	-22.6	-10.55	-12.04	-12.04	1	B7FPT9	GO:0003676;GO:0003676;GO:0003677;GO:0003887;GO:0005622;GO:0006139;GO:0006260;GO:0008408;GO:0044237;GO:0008152;GO:0008150;GO:0003677;GO:0044260;GO:0006259;GO:0006139;GO:0016740;GO:0034061;GO:0009058;GO:0005575;GO:0004518;GO:0003676;GO:0004527;GO:0034641;GO:0009059;GO:0044249;GO:0034645;GO:0005622;GO:0003824;GO:0005488;GO:0043170;GO:0006260;GO:0044238;GO:0016788;GO:0005623;GO:0003887;GO:0003674;GO:…	PF01612.15	Pol1-like DNA polymerase
maker-3598893-est_gff_Cufflinks-est_gff_TopHat-gene-0.1	Locus_68700	smb79	415	422	-23.2	-8.78	-14.41	-14.41	1	NA	NA	NA	NA
maker-3556976-exonerate_est2genome-est_gff_TopHat-gene-0.1	Locus_51395	smb79	489	496	-17.21	-7.1	-10.1	-10.1	1	NA	NA	PF13779.1	NA
maker-1085220-est_gff_Cufflinks-est_gff_TopHat-gene-0.4	Locus_50	smb79	56	63	-26.3	-12.57	-13.72	-13.72	1	NA	NA	PF00069.20 PF08493.5	NA
maker-3753083-est_gff_Cufflinks-exonerate_est2genome-est_gff_TopHat-gene-0.1	NA	smb51	215	222	-18.8	-8.35	-10.44	-10.44	1	G7DT04	GO:0000166;GO:0005525;GO:0007264;GO:0015031;GO:0008150;GO:0051716;GO:0006810;GO:0019001;GO:0032555;GO:0007165;GO:0032553;GO:0033036;GO:0023052;GO:0035556;GO:0015031;GO:0005488;GO:0008104;GO:0007264;GO:0050794;GO:0017076;GO:0045184;GO:0051179;GO:0051234;GO:0007154;GO:0035639;GO:0003674;GO:0000166;GO:0050789;GO:0032561;GO:0050896;GO:0009987;GO:0005525;GO:0065007;GO:0036094	PF00071.17 PF08477.8	Putative uncharacterized protein Mo00360
maker-3814366-est_gff_Cufflinks-exonerate_est2genome-est_gff_TopHat-gene-0.17	Locus_33958	smb427	145	152	-25	-13.86	-11.13	-11.13	1	F0YIM5	NA	PF00307.26 PF11971.3	Putative uncharacterized protein
maker-3814286-est_gff_Cufflinks-exonerate_est2genome-gene-0.3	Locus_34784	smb427	422	429	-19.1	-6.77	-12.32	-12.32	1	F1NDB1	GO:0005624;GO:0005625;GO:0005634;GO:0005635;GO:0005737;GO:0005739;GO:0005829;GO:0008630;GO:0008631;GO:0009411;GO:0042307;GO:0042347;GO:0043065;GO:0043280;GO:0043293;GO:0048471;GO:0050728;GO:0010941;GO:0005737;GO:0090317;GO:0031347;GO:0008152;GO:0044093;GO:0006606;GO:0008150;GO:0052548;GO:0051051;GO:0051716;GO:0010950;GO:0043280;GO:0006810;GO:0048583;GO:0006913;GO:0051223;GO:0042307;GO:2001056;GO:…	PF12796.2 PF13637.1 PF13857.1 PF00023.25 PF13606.1 PF12536.3	Uncharacterized protein
maker-3813204-est_gff_Cufflinks-exonerate_est2genome-gene-0.7	NA	smb427	1074	1081	-22.9	-9.41	-13.48	-13.48	1	NA	NA	NA	NA
maker-3812710-est_gff_Cufflinks-exonerate_est2genome-gene-0.29	Locus_9383	smb427	892	899	-20.98	-10.81	-10.16	-10.16	1	B3S7D1	NA	PF00650.15 PF13716.1 PF02845.11	Putative uncharacterized protein
maker-3812140-est_gff_Cufflinks-est_gff_TopHat-gene-0.4	Locus_6482	smb427	334	341	-23.21	-9.68	-13.52	-13.52	1	NA	NA	PF14063.1 PF04156.9 PF04157.11 PF02841.9 PF06008.9 PF01105.19 PF08738.5 PF08286.6 PF14362.1 PF05531.7 PF01496.14 PF06005.7 PF11559.3 PF03938.9 PF04632.7 PF09006.6 PF04799.8 PF07926.7 PF04977.10 PF13094.1 PF10867.3	NA
maker-3811920-est_gff_Cufflinks-exonerate_est2genome-est_gff_TopHat-gene-0.10	Locus_7836	smb427	679	686	-20.7	-9.62	-11.07	-11.07	1	Q5CVV2	GO:0006066;GO:0008812;GO:0016614;GO:0050660;GO:0055114;GO:0006066;GO:0008152;GO:0008150;GO:0050660;GO:0016614;GO:0055114;GO:0048037;GO:0050662;GO:0003824;GO:0005488;GO:0044281;GO:0008812;GO:0003674;GO:0016491	PF13450.1 PF00890.19 PF00732.14 PF01266.19 PF00070.22 PF03486.9 PF01134.17 PF01494.14 PF01946.12 PF12831.2 PF07992.9 PF02558.11 PF13738.1 PF04820.9 PF05834.7	Secreted glucose methanol choline like oxidoreductase of the FAD dependent oxidoreductase like fold, signal peptide
maker-3811487-est_gff_Cufflinks-exonerate_est2genome-est_gff_TopHat-gene-0.1	Locus_48496	smb427	218	225	-22.25	-11.72	-10.52	-10.52	1	NA	NA	NA	NA
maker-3811188-est_gff_Cufflinks-exonerate_est2genome-est_gff_TopHat-gene-0.7	Locus_29404	smb427	862	869	-24.3	-13.13	-11.16	-11.16	1	A0CLQ2	NA	PF13414.1 PF07719.12 PF13432.1 PF00515.23 PF13371.1 PF13424.1 PF13181.1 PF13431.1 PF13428.1 PF13176.1 PF04505.7 PF10516.4	Chromosome undetermined scaffold_200, whole genome shotgun sequence
maker-3810277-est_gff_Cufflinks-exonerate_est2genome-est_gff_TopHat-gene-0.2	Locus_1513	smb427	66	73	-22.3	-11.66	-10.63	-10.63	1	C5KP18	GO:0003824;GO:0004114;GO:0007165;GO:0008081;GO:0008152;GO:0016787;GO:0046872;GO:0004114;GO:0008152;GO:0008150;GO:0051716;GO:0004112;GO:0007165;GO:0023052;GO:0046872;GO:0003824;GO:0005488;GO:0008081;GO:0050794;GO:0016788;GO:0007154;GO:0003674;GO:0050789;GO:0042578;GO:0016787;GO:0050896;GO:0043169;GO:0009987;GO:0043167;GO:0065007	NA	Calcium/calmodulin-stimulated cyclic nucleotide phosphodiesterase, putative
maker-3808997-est_gff_Cufflinks-exonerate_est2genome-est_gff_TopHat-gene-0.0	Locus_1910	smb427	1889	1896	-27.2	-11.85	-15.34	-15.34	1	H3A0C7	NA	PF00092.23 PF13519.1 PF14301.1 PF02910.15 PF08216.6 PF12494.3 PF09429.5 PF01544.13 PF04582.7	Uncharacterized protein
maker-3808992-est_gff_Cufflinks-est_gff_TopHat-gene-0.1	Locus_35069	smb427	1136	1143	-23.4	-11.43	-11.96	-11.96	1	G3QJB9	GO:0004672;GO:0004672;GO:0004674;GO:0005524;GO:0006468;GO:0016772;GO:0004672;GO:0044237;GO:0008152;GO:0008150;GO:0044260;GO:0004674;GO:0016310;GO:0016301;GO:0016740;GO:0032555;GO:0043412;GO:0006796;GO:0032553;GO:0030554;GO:0036211;GO:0006468;GO:0016773;GO:0003824;GO:0005488;GO:0043170;GO:0019538;GO:0032559;GO:0005524;GO:0006464;GO:0044267;GO:0017076;GO:0044238;GO:0006793;GO:0035639;GO:0003674;GO:…	PF09073.5	Uncharacterized protein
maker-3808593-est_gff_Cufflinks-exonerate_est2genome-est_gff_TopHat-gene-0.6	Locus_16178	smb427	1281	1288	-18.7	-5.29	-13.4	-13.4	1	NA	NA	PF00036.27 PF13833.1 PF13499.1 PF13405.1 PF13202.1	NA
maker-3807322-exonerate_est2genome-est_gff_TopHat-gene-0.1	Locus_22985	smb427	588	595	-21.6	-9.33	-12.26	-12.26	1	F0XW73	GO:0016491;GO:0016491;GO:0016706;GO:0055114;GO:0008152;GO:0008150;GO:0016705;GO:0055114;GO:0003824;GO:0051213;GO:0016706;GO:0003674;GO:0016491	PF03171.15 PF08238.7	Putative uncharacterized protein
maker-3806747-est_gff_Cufflinks-est_gff_TopHat-gene-0.0	Locus_20122	smb427	429	436	-23.3	-11.45	-11.84	-11.84	1	A7T0U2	NA	PF13414.1 PF00515.23 PF07719.12 PF13424.1 PF13181.1	Predicted protein
maker-3806191-est_gff_Cufflinks-exonerate_est2genome-est_gff_TopHat-gene-0.0	Locus_31759	smb427	613	620	-19.8	-4.99	-14.8	-14.8	1	A9U0G8	GO:0004672;GO:0004672;GO:0004674;GO:0005524;GO:0006468;GO:0016772;GO:0004672;GO:0044237;GO:0008152;GO:0008150;GO:0044260;GO:0004674;GO:0016310;GO:0016301;GO:0016740;GO:0032555;GO:0043412;GO:0006796;GO:0032553;GO:0030554;GO:0036211;GO:0006468;GO:0016773;GO:0003824;GO:0005488;GO:0043170;GO:0019538;GO:0032559;GO:0005524;GO:0006464;GO:0044267;GO:0017076;GO:0044238;GO:0006793;GO:0035639;GO:0003674;GO:…	PF00069.20 PF07714.12 PF01636.18 PF07387.6	Predicted protein
maker-3806023-est_gff_Cufflinks-exonerate_est2genome-est_gff_TopHat-gene-0.4	NA	smb427	16	23	-20.2	-5.45	-14.74	-14.74	1	F0XYP2	GO:0003677;GO:0003700;GO:0004553;GO:0005634;GO:0005975;GO:0006355;GO:0030515;GO:0031120;GO:0042254;GO:0043565;GO:0044085;GO:0009451;GO:0044237;GO:0008152;GO:0008150;GO:0003677;GO:0080090;GO:0005975;GO:0071841;GO:0044260;GO:2000112;GO:0044424;GO:0006139;GO:0009889;GO:0001522;GO:0043412;GO:0009058;GO:2001141;GO:0043227;GO:0031326;GO:0005575;GO:0006351;GO:0003676;GO:0060255;GO:0003700;GO:0001071;GO:…	NA	Putative uncharacterized protein
maker-3803976-exonerate_est2genome-gene-0.6	NA	smb427	396	403	-24	-13.62	-10.37	-10.37	1	NA	NA	NA	NA
maker-3803872-est_gff_Cufflinks-est_gff_TopHat-gene-0.0	Locus_9178	smb427	213	220	-21.8	-7.9	-13.89	-13.89	1	NA	NA	NA	NA
maker-3802286-est_gff_Cufflinks-exonerate_est2genome-est_gff_TopHat-gene-0.1	Locus_16267	smb427	757	764	-19.3	-7.9	-11.39	-11.39	1	NA	NA	PF09232.5	NA
maker-3801959-est_gff_Cufflinks-exonerate_est2genome-est_gff_TopHat-gene-0.0	Locus_6682	smb427	1041	1048	-23.29	-9	-14.28	-14.28	1	NA	NA	PF08277.7 PF05345.7	NA
maker-3801724-est_gff_Cufflinks-exonerate_est2genome-est_gff_TopHat-gene-0.0	Locus_1449	smb427	788	795	-22.5	-9.42	-13.07	-13.07	1	G0QN60	GO:0005216;GO:0005216;GO:0005244;GO:0005245;GO:0005262;GO:0005891;GO:0006810;GO:0006811;GO:0006816;GO:0016020;GO:0016021;GO:0034765;GO:0051925;GO:0055085;GO:0070588;GO:0022891;GO:0005216;GO:0008150;GO:0005245;GO:0015075;GO:0005886;GO:0006810;GO:0032412;GO:0034220;GO:0030001;GO:0022803;GO:0010959;GO:0032409;GO:0070588;GO:0051924;GO:0034704;GO:0022838;GO:0070838;GO:0016020;GO:0051925;GO:0034702;GO:…	PF00520.26 PF13833.1 PF00036.27 PF13202.1 PF13499.1 PF13405.1 PF10011.4 PF04995.9	Putative uncharacterized protein
maker-3801688-est_gff_Cufflinks-est_gff_TopHat-gene-0.4	Locus_5365	smb427	151	158	-18.19	-6.34	-11.84	-11.84	1	Q6P7M1	NA	PF13621.1 PF01753.13 PF08007.7	Putative uncharacterized protein
maker-3796519-est_gff_Cufflinks-exonerate_est2genome-est_gff_TopHat-gene-0.5	Locus_39066	smb427	235	242	-22.65	-10.29	-12.35	-12.35	1	C3ZEV7	GO:0005509;GO:0005509;GO:0005509;GO:0046872;GO:0005488;GO:0003674;GO:0043169;GO:0043167	PF00036.27 PF13499.1 PF13405.1 PF13202.1 PF13833.1 PF12763.2 PF02828.11 PF09279.6 PF10591.4 PF08895.6	Putative uncharacterized protein
maker-3796433-est_gff_Cufflinks-exonerate_est2genome-est_gff_TopHat-gene-0.5	Locus_11573	smb427	799	806	-22.8	-12.66	-10.13	-10.13	1	I0YZ36	NA	PF02492.14 PF13238.1 PF13191.1 PF07993.7 PF13671.1 PF02367.12 PF01637.13 PF13401.1 PF00437.15 PF10051.4 PF00009.22 PF03205.9 PF05970.9 PF13245.1	Putative uncharacterized protein
maker-3794496-est_gff_Cufflinks-exonerate_est2genome-est_gff_TopHat-gene-0.5	Locus_38132	smb427	58	65	-23.1	-12.92	-10.17	-10.17	1	I0YK64	NA	PF00232.13 PF00150.13	Uncharacterized protein
maker-3794094-est_gff_Cufflinks-exonerate_est2genome-est_gff_TopHat-gene-0.0	Locus_12197	smb427	1119	1126	-24.54	-11.14	-13.39	-13.39	1	B7FYT1	GO:0000166;GO:0003824;GO:0003878;GO:0004775;GO:0005524;GO:0005737;GO:0008152;GO:0016740;GO:0016746;GO:0044262;GO:0046912;GO:0048037;GO:0005737;GO:0044237;GO:0008152;GO:0008150;GO:0005975;GO:0044424;GO:0016740;GO:0032555;GO:0016746;GO:0032553;GO:0004774;GO:0030554;GO:0046912;GO:0005575;GO:0004775;GO:0048037;GO:0016877;GO:0005622;GO:0044262;GO:0003824;GO:0005488;GO:0032559;GO:0005524;GO:0003878;GO:…	PF00285.16 PF00549.14 PF13607.1	Atp-citrate synthase
maker-3793536-est_gff_Cufflinks-exonerate_est2genome-est_gff_TopHat-gene-0.5	Locus_9787	smb427	1233	1240	-21.01	-10.09	-10.91	-10.91	1	NA	NA	NA	NA
maker-3791081-est_gff_Cufflinks-est_gff_TopHat-gene-0.1	Locus_58520	smb427	364	371	-19.1	-8.6	-10.49	-10.49	1	NA	NA	NA	NA
maker-3786418-est_gff_Cufflinks-exonerate_est2genome-est_gff_TopHat-gene-0.3	Locus_8091	smb427	72	79	-25.93	-15.88	-10.04	-10.04	1	F0Y6X5	NA	NA	Putative uncharacterized protein
maker-3786274-est_gff_Cufflinks-exonerate_est2genome-est_gff_TopHat-gene-0.6	Locus_24232	smb427	370	377	-20.3	-6.92	-13.37	-13.37	1	I0YIP8	NA	PF13532.1	Putative uncharacterized protein
maker-3785801-est_gff_Cufflinks-exonerate_est2genome-est_gff_TopHat-gene-0.0	Locus_18327	smb427	1567	1574	-28.1	-13.44	-14.65	-14.65	1	D8LII2	NA	PF01535.15 PF13041.1 PF00540.13 PF13812.1	Putative uncharacterized protein
maker-3782930-est_gff_Cufflinks-exonerate_est2genome-est_gff_TopHat-gene-0.0	Locus_30764	smb427	447	454	-18.8	-8.24	-10.55	-10.55	1	NA	NA	NA	NA
maker-3782822-est_gff_Cufflinks-exonerate_est2genome-est_gff_TopHat-gene-0.0	Locus_19312	smb427	1100	1107	-16.9	-5.29	-11.6	-11.6	1	NA	NA	PF11367.3	NA
maker-3771666-exonerate_est2genome-est_gff_TopHat-gene-0.1	Locus_36300	smb427	496	503	-19.76	-8.16	-11.59	-11.59	1	A1D0Y9	GO:0000166;GO:0003824;GO:0004043;GO:0008152;GO:0016874;GO:0030170;GO:0008152;GO:0008150;GO:0016903;GO:0048037;GO:0003824;GO:0005488;GO:0070279;GO:0030170;GO:0004043;GO:0016620;GO:0003674;GO:0000166;GO:0016491;GO:0016874;GO:0019842;GO:0036094	PF00501.23	Nonribosomal peptide synthase, putative
maker-3771594-est_gff_Cufflinks-est_gff_TopHat-gene-0.5	Locus_42229	smb427	239	246	-25	-11.44	-13.55	-13.55	1	NA	NA	NA	NA
maker-3771515-est_gff_Cufflinks-exonerate_est2genome-est_gff_TopHat-gene-0.0	Locus_24368	smb427	109	116	-23.91	-7.83	-16.07	-16.07	1	NA	NA	PF08317.6 PF04005.7 PF09236.5 PF05929.6 PF12128.3 PF03961.8 PF01496.14 PF03962.10 PF00669.15 PF11068.3 PF10186.4 PF00012.15 PF04508.7 PF02403.17 PF07889.7 PF04156.9 PF05044.7 PF14362.1	NA
maker-3770033-est_gff_Cufflinks-est_gff_TopHat-gene-0.1	NA	smb427	477	484	-21.1	-7.82	-13.27	-13.27	1	NA	NA	NA	NA
maker-3768773-est_gff_Cufflinks-exonerate_est2genome-est_gff_TopHat-gene-0.2	Locus_35910	smb427	27	34	-19	-8.86	-10.13	-10.13	1	A0C0G5	GO:0003676;GO:0005216;GO:0005249;GO:0006810;GO:0006811;GO:0006813;GO:0008270;GO:0016020;GO:0016021;GO:0055085;GO:0022891;GO:0005216;GO:0008150;GO:0015075;GO:0006810;GO:0030001;GO:0022803;GO:0046914;GO:0022838;GO:0016020;GO:0005575;GO:0003676;GO:0022892;GO:0008270;GO:0015079;GO:0046872;GO:0008324;GO:0022857;GO:0005488;GO:0022836;GO:0022832;GO:0031224;GO:0015267;GO:0046873;GO:0005267;GO:0022890;GO:…	PF00520.26 PF08412.5 PF00755.15	Chromosome undetermined scaffold_14, whole genome shotgun sequence
maker-3768602-est_gff_Cufflinks-exonerate_est2genome-est_gff_TopHat-gene-0.4	Locus_2375	smb427	312	319	-17.8	-7.19	-10.6	-10.6	1	C4LTX6	GO:0003824;GO:0003824;GO:0005506;GO:0008152;GO:0009055;GO:0016491;GO:0016903;GO:0030976;GO:0051536;GO:0055114;GO:0008152;GO:0008150;GO:0051540;GO:0016903;GO:0046914;GO:0055114;GO:0048037;GO:0046872;GO:0050662;GO:0003824;GO:0005488;GO:0005506;GO:0051536;GO:0009055;GO:0003674;GO:0016491;GO:0043169;GO:0019842;GO:0043167;GO:0030976;GO:0036094	PF01855.14 PF01558.13 PF02780.15 PF13847.1	Pyruvate:ferredoxin oxidoreductase
maker-3767734-exonerate_est2genome-est_gff_TopHat-gene-0.0	Locus_20572	smb427	228	235	-23.4	-10.31	-13.08	-13.08	1	F0Y9G5	GO:0000030;GO:0005509;GO:0006486;GO:0016020;GO:0016787;GO:0044237;GO:0008152;GO:0008150;GO:0005975;GO:0044260;GO:0005509;GO:0016740;GO:0043412;GO:0016020;GO:0009058;GO:0005575;GO:0016757;GO:0036211;GO:0009059;GO:0070085;GO:0044249;GO:0034645;GO:0046872;GO:0043413;GO:0044262;GO:0003824;GO:0005488;GO:0043170;GO:0019538;GO:0006486;GO:0016758;GO:0009100;GO:0006464;GO:0044267;GO:0044238;GO:0009101;GO:…	PF00293.23 PF13894.1	Putative uncharacterized protein
maker-3767028-exonerate_est2genome-est_gff_TopHat-gene-0.8	Locus_12472	smb427	859	866	-19.6	-9.46	-10.13	-10.13	1	B9X0T7	GO:0003824;GO:0006099;GO:0008964;GO:0015977;GO:0016829;GO:0044237;GO:0008152;GO:0006091;GO:0008150;GO:0006084;GO:0044248;GO:0006099;GO:0016830;GO:0015977;GO:0055114;GO:0071704;GO:0046356;GO:0009060;GO:0009109;GO:0009056;GO:0051187;GO:0003824;GO:0016831;GO:0006732;GO:0016829;GO:0003674;GO:0051186;GO:0015980;GO:0004611;GO:0008964;GO:0009987;GO:0045333	PF00311.12	Predicted protein
maker-3765309-est_gff_Cufflinks-exonerate_est2genome-est_gff_TopHat-gene-0.3	Locus_77740	smb427	409	416	-18.5	-7.54	-10.95	-10.95	1	NA	NA	PF10983.3	NA
maker-3756973-est_gff_Cufflinks-exonerate_est2genome-est_gff_TopHat-gene-0.1	Locus_17821	smb427	248	255	-22.8	-12.48	-10.31	-10.31	1	NA	NA	PF13535.1	NA
maker-3756305-est_gff_Cufflinks-exonerate_est2genome-est_gff_TopHat-gene-0.1	Locus_2469	smb427	463	470	-20.45	-9.73	-10.71	-10.71	1	NA	NA	NA	NA
maker-3756033-est_gff_Cufflinks-exonerate_est2genome-est_gff_TopHat-gene-0.6	Locus_9097	smb427	197	204	-20.6	-10.27	-10.32	-10.32	1	NA	NA	NA	NA
maker-3732256-est_gff_Cufflinks-exonerate_est2genome-est_gff_TopHat-gene-0.14	Locus_3153	smb427	204	211	-26	-10.48	-15.51	-15.51	1	NA	NA	PF01917.11 PF12669.2	NA
maker-3731988-est_gff_Cufflinks-exonerate_est2genome-est_gff_TopHat-gene-0.11	Locus_10068	smb427	56	63	-21.4	-8.98	-12.41	-12.41	1	NA	NA	NA	NA
maker-3727053-est_gff_Cufflinks-exonerate_est2genome-est_gff_TopHat-gene-0.1	Locus_7358	smb427	433	440	-19.8	-9.62	-10.17	-10.17	1	NA	NA	NA	NA
maker-3726980-est_gff_Cufflinks-est_gff_TopHat-gene-0.0	Locus_8172	smb427	22	29	-26.1	-11.11	-14.98	-14.98	1	A4RWY2	NA	PF00248.16	Predicted protein
maker-3723703-est_gff_Cufflinks-exonerate_est2genome-est_gff_TopHat-gene-0.4	Locus_8200	smb427	452	459	-22.49	-8.65	-13.83	-13.83	1	D8LII2	NA	PF13041.1 PF01535.15 PF00637.15	Putative uncharacterized protein
maker-3716307-est_gff_Cufflinks-exonerate_est2genome-est_gff_TopHat-gene-0.4	Locus_6234	smb427	54	61	-21.8	-10.49	-11.3	-11.3	1	Q4S477	GO:0016772;GO:0016740;GO:0003824;GO:0003674;GO:0016772	PF02958.15	Uncharacterized protein
maker-3702894-exonerate_est2genome-est_gff_TopHat-gene-0.2	Locus_7500	smb427	340	347	-18.39	-6.42	-11.96	-11.96	1	Q5CU13	GO:0006508;GO:0008233;GO:0008233;GO:0008152;GO:0008150;GO:0003824;GO:0043170;GO:0019538;GO:0044238;GO:0003674;GO:0016787;GO:0006508	PF05903.9 PF02581.12	Predicted protease
maker-3689783-est_gff_Cufflinks-est_gff_TopHat-gene-0.2	NA	smb427	570	577	-16.66	-5.53	-11.12	-11.12	1	NA	NA	PF13270.1 PF03361.9 PF03962.10 PF13094.1 PF02403.17	NA
maker-3683822-est_gff_Cufflinks-exonerate_est2genome-est_gff_TopHat-gene-0.1	Locus_20599	smb427	244	251	-21.7	-10.62	-11.07	-11.07	1	NA	NA	NA	NA
maker-3597420-est_gff_Cufflinks-exonerate_est2genome-est_gff_TopHat-gene-0.0	Locus_9065	smb427	204	211	-18.99	-8.97	-10.01	-10.01	1	D8LIG2	NA	PF13041.1 PF13812.1 PF01535.15 PF12854.2	Putative uncharacterized protein
maker-3558388-est_gff_Cufflinks-est_gff_TopHat-gene-0.1	NA	smb427	389	396	-22.2	-10.53	-11.66	-11.66	1	I1BZ95	NA	PF12774.2 PF08393.8 PF07728.9 PF00004.24 PF13401.1	Dynein heavy chain
maker-3556858-est_gff_Cufflinks-exonerate_est2genome-est_gff_TopHat-gene-0.5	Locus_52273	smb427	95	102	-23.8	-10.43	-13.36	-13.36	1	C5LSN4	NA	PF03208.14	Putative uncharacterized protein
maker-2298813-est_gff_Cufflinks-exonerate_est2genome-est_gff_TopHat-gene-0.1	Locus_14976	smb427	448	455	-20.8	-9.68	-11.11	-11.11	1	NA	NA	NA	NA
maker-1450689-est_gff_Cufflinks-exonerate_est2genome-est_gff_TopHat-gene-0.0	Locus_66766	smb427	778	785	-30.8	-8.23	-22.56	-22.56	1	Q6TDT3	NA	PF14295.1 PF00024.21 PF08276.6 PF05432.6 PF07502.9 PF08277.7	NA
maker-701438-est_gff_Cufflinks-exonerate_est2genome-est_gff_TopHat-gene-0.0	Locus_40825	smb41	309	316	-30.8	-12.77	-18.02	-18.02	1	NA	NA	PF12294.3	NA
maker-547523-est_gff_Cufflinks-exonerate_est2genome-est_gff_TopHat-gene-0.5	Locus_22230	smb41	98	105	-21.36	-8.53	-12.82	-12.82	1	I1NXF1	NA	PF06421.7 PF00679.19 PF03144.20	Uncharacterized protein
maker-3815121-est_gff_Cufflinks-exonerate_est2genome-gene-0.9	Locus_43667	smb41	85	92	-26.5	-11.29	-15.2	-15.2	1	G8BR29	GO:0006476;GO:0008270;GO:0070403;GO:0044237;GO:0008152;GO:0008150;GO:0044260;GO:0046914;GO:0043412;GO:0070403;GO:0036211;GO:0008270;GO:0048037;GO:0046872;GO:0050662;GO:0005488;GO:0043170;GO:0019538;GO:0006476;GO:0035601;GO:0006464;GO:0044267;GO:0044238;GO:0003674;GO:0000166;GO:0043169;GO:0009987;GO:0043167;GO:0051287;GO:0036094	PF02146.12	Putative uncharacterized protein TPHA0C00480
maker-3815057-exonerate_est2genome-est_gff_TopHat-gene-0.0	Locus_19849	smb41	230	237	-21.9	-8.93	-12.96	-12.96	1	B6KC17	NA	PF12695.2 PF12697.2 PF00561.15 PF01738.13 PF03959.8 PF03583.9 PF02230.11 PF08840.6 PF00326.16 PF02129.13 PF05728.7 PF00790.14	Putative uncharacterized protein
maker-3814847-est_gff_Cufflinks-exonerate_est2genome-gene-0.8	Locus_3356	smb41	18	25	-20.01	-5.06	-14.94	-14.94	1	NA	NA	NA	NA
maker-3814612-est_gff_Cufflinks-exonerate_est2genome-gene-0.2	Locus_51550	smb41	610	617	-26.3	-14.78	-11.51	-11.51	1	A3FPX0	NA	PF00023.25 PF12796.2 PF13637.1 PF13606.1 PF13857.1 PF13646.1	Ankyrin-related protein, putative
maker-3814549-est_gff_Cufflinks-exonerate_est2genome-est_gff_TopHat-gene-0.8	Locus_6868	smb41	32	39	-19.95	-7.97	-11.97	-11.97	1	NA	NA	NA	NA
maker-3814417-est_gff_Cufflinks-exonerate_est2genome-est_gff_TopHat-gene-0.2	Locus_35795	smb41	73	80	-21.59	-9.53	-12.05	-12.05	1	C5KCC4	GO:0000166;GO:0004672;GO:0004674;GO:0005524;GO:0006468;GO:0016301;GO:0016310;GO:0016772;GO:0004672;GO:0044237;GO:0008152;GO:0008150;GO:0044260;GO:0004674;GO:0016310;GO:0016301;GO:0016740;GO:0032555;GO:0043412;GO:0006796;GO:0032553;GO:0030554;GO:0036211;GO:0006468;GO:0016773;GO:0003824;GO:0005488;GO:0043170;GO:0019538;GO:0032559;GO:0005524;GO:0006464;GO:0044267;GO:0017076;GO:0044238;GO:0006793;GO:…	PF00069.20 PF07714.12 PF00498.21 PF01636.18	Serine-threonine protein kinase, plant-type, putative
maker-3814366-est_gff_Cufflinks-exonerate_est2genome-est_gff_TopHat-gene-0.14	Locus_2847	smb41	277	284	-25.1	-13.09	-12	-12	1	NA	NA	PF00498.21	NA
maker-3814314-est_gff_Cufflinks-exonerate_est2genome-est_gff_TopHat-gene-0.1	Locus_1535	smb41	225	232	-20.1	-9.72	-10.37	-10.37	1	F0V8K1	GO:0000166;GO:0003676;GO:0004386;GO:0005524;GO:0008026;GO:0016787;GO:0017111;GO:0016818;GO:0032555;GO:0008026;GO:0032553;GO:0030554;GO:0003676;GO:0003824;GO:0005488;GO:0032559;GO:0005524;GO:0016462;GO:0017076;GO:0004386;GO:0042623;GO:0035639;GO:0070035;GO:0003674;GO:0000166;GO:0016817;GO:0016787;GO:0016887;GO:0036094	PF00013.24 PF08519.7 PF06187.6 PF05443.6	Putative uncharacterized protein
maker-3813726-est_gff_Cufflinks-exonerate_est2genome-est_gff_TopHat-gene-0.0	Locus_20983	smb41	28	35	-30.8	-13.48	-17.31	-17.31	1	NA	NA	PF00588.14	NA
maker-3813310-est_gff_Cufflinks-exonerate_est2genome-est_gff_TopHat-gene-0.1	Locus_8351	smb41	983	990	-26.43	-10.43	-15.99	-15.99	1	G3NHT8	NA	PF07002.11 PF00168.25 PF00092.23 PF02272.14	Uncharacterized protein
maker-3812865-est_gff_Cufflinks-est_gff_TopHat-gene-0.0	Locus_19116	smb41	294	301	-23	-11.73	-11.26	-11.26	1	NA	NA	NA	NA
maker-3812094-est_gff_Cufflinks-exonerate_est2genome-est_gff_TopHat-gene-0.2	Locus_24380	smb41	305	312	-29.9	-16.32	-13.57	-13.57	1	NA	NA	PF01755.12	NA
maker-3811974-est_gff_Cufflinks-exonerate_est2genome-est_gff_TopHat-gene-0.2	Locus_69992	smb41	297	304	-32.7	-21.17	-11.52	-11.52	1	NA	NA	NA	NA
maker-3811942-exonerate_est2genome-est_gff_TopHat-gene-0.1	Locus_41955	smb41	466	473	-28.61	-13.93	-14.68	-14.68	1	D6X1J5	NA	PF12796.2 PF00023.25 PF13637.1 PF13606.1 PF13857.1 PF00240.18	Putative uncharacterized protein
maker-3811920-est_gff_Cufflinks-exonerate_est2genome-est_gff_TopHat-gene-0.10	Locus_7836	smb41	1207	1214	-23.74	-9.19	-14.54	-14.54	1	Q5CVV2	GO:0006066;GO:0008812;GO:0016614;GO:0050660;GO:0055114;GO:0006066;GO:0008152;GO:0008150;GO:0050660;GO:0016614;GO:0055114;GO:0048037;GO:0050662;GO:0003824;GO:0005488;GO:0044281;GO:0008812;GO:0003674;GO:0016491	PF13450.1 PF00890.19 PF00732.14 PF01266.19 PF00070.22 PF03486.9 PF01134.17 PF01494.14 PF01946.12 PF12831.2 PF07992.9 PF02558.11 PF13738.1 PF04820.9 PF05834.7	Secreted glucose methanol choline like oxidoreductase of the FAD dependent oxidoreductase like fold, signal peptide
maker-3811528-est_gff_Cufflinks-exonerate_est2genome-est_gff_TopHat-gene-0.1	Locus_21671	smb41	460	467	-24.89	-13.35	-11.53	-11.53	1	NA	NA	NA	NA
maker-3811489-est_gff_Cufflinks-est_gff_TopHat-gene-0.0	Locus_17802	smb41	44	51	-22.1	-11.01	-11.08	-11.08	1	NA	NA	PF13203.1	NA
maker-3811231-est_gff_Cufflinks-exonerate_est2genome-est_gff_TopHat-gene-0.19	Locus_10903	smb41	2531	2538	-20.58	-9.09	-11.48	-11.48	1	NA	NA	PF00027.24	NA
maker-3810840-est_gff_Cufflinks-exonerate_est2genome-est_gff_TopHat-gene-0.15	NA	smb41	27	34	-21.4	-11.02	-10.37	-10.37	1	NA	NA	NA	NA
maker-3810546-est_gff_Cufflinks-exonerate_est2genome-est_gff_TopHat-gene-0.1	Locus_6550	smb41	283	290	-26.95	-11.46	-15.48	-15.48	1	NA	NA	NA	NA
maker-3810369-est_gff_Cufflinks-exonerate_est2genome-est_gff_TopHat-gene-0.4	Locus_6442	smb41	412	419	-19.86	-9.23	-10.62	-10.62	1	NA	NA	PF13239.1 PF02322.10 PF07086.7 PF03806.8 PF06570.6 PF00558.14 PF06196.7	NA
maker-3810257-exonerate_est2genome-gene-0.2	Locus_12756	smb41	54	61	-23.3	-12.04	-11.25	-11.25	1	NA	NA	NA	NA
maker-3810245-exonerate_est2genome-est_gff_TopHat-gene-0.6	Locus_31555	smb41	177	184	-28.5	-17.96	-10.53	-10.53	1	NA	NA	PF01957.13 PF08006.6	NA
maker-3810245-est_gff_Cufflinks-exonerate_est2genome-est_gff_TopHat-gene-0.18	Locus_37032	smb41	815	822	-26.3	-13.68	-12.61	-12.61	1	G3PUF8	GO:0003676;GO:0003676;GO:0004386;GO:0005524;GO:0008026;GO:0016787;GO:0017111;GO:0016818;GO:0032555;GO:0008026;GO:0032553;GO:0030554;GO:0003676;GO:0003824;GO:0005488;GO:0032559;GO:0005524;GO:0016462;GO:0017076;GO:0004386;GO:0042623;GO:0035639;GO:0070035;GO:0003674;GO:0000166;GO:0016817;GO:0016787;GO:0016887;GO:0036094	PF00270.24	Uncharacterized protein
maker-3809775-est_gff_Cufflinks-exonerate_est2genome-est_gff_TopHat-gene-0.0	Locus_37543	smb41	89	96	-25.3	-10.54	-14.75	-14.75	1	NA	NA	NA	NA
maker-3809730-exonerate_est2genome-est_gff_TopHat-gene-0.5	Locus_35378	smb41	346	353	-30.15	-8.7	-21.44	-21.44	1	B9PPQ0	NA	PF03645.8	Dynein light chain protein, putative
maker-3809718-est_gff_Cufflinks-exonerate_est2genome-est_gff_TopHat-gene-0.1	Locus_20013	smb41	59	66	-26.2	-14.7	-11.49	-11.49	1	NA	NA	NA	NA
maker-3809460-est_gff_Cufflinks-exonerate_est2genome-est_gff_TopHat-gene-0.13	Locus_11217	smb41	88	95	-20.39	-9.2	-11.18	-11.18	1	E7BYT0	GO:0016740;GO:0016746;GO:0016747;GO:0016747;GO:0016740;GO:0016746;GO:0003824;GO:0003674	PF03982.8	Uncharacterized protein
maker-3809290-est_gff_Cufflinks-est_gff_TopHat-gene-0.8	NA	smb41	146	153	-24.66	-13.47	-11.18	-11.18	1	NA	NA	NA	NA
maker-3809236-est_gff_Cufflinks-est_gff_TopHat-gene-0.1	Locus_5387	smb41	455	462	-24	-12.77	-11.22	-11.22	1	Q4DRM0	NA	PF00300.17	Putative uncharacterized protein
maker-3809023-est_gff_Cufflinks-exonerate_est2genome-est_gff_TopHat-gene-0.6	NA	smb41	287	294	-28.2	-11.8	-16.39	-16.39	1	NA	NA	NA	NA
maker-3808971-est_gff_Cufflinks-exonerate_est2genome-est_gff_TopHat-gene-0.1	Locus_609	smb41	666	673	-25.5	-9.85	-15.64	-15.64	1	H3HTL0	NA	PF12796.2 PF00023.25 PF13637.1 PF13606.1 PF13857.1 PF00240.18	Uncharacterized protein
maker-3808593-est_gff_Cufflinks-exonerate_est2genome-est_gff_TopHat-gene-0.6	Locus_16178	smb41	1777	1784	-29.6	-18.34	-11.25	-11.25	1	NA	NA	PF00036.27 PF13833.1 PF13499.1 PF13405.1 PF13202.1	NA
maker-3808098-exonerate_est2genome-est_gff_TopHat-gene-0.15	Locus_44999	smb41	115	122	-26.25	-14.13	-12.11	-12.11	1	D8LIG2	NA	PF13041.1 PF12854.2 PF01535.15	Putative uncharacterized protein
maker-3807958-est_gff_Cufflinks-exonerate_est2genome-est_gff_TopHat-gene-0.4	Locus_10090	smb41	16	23	-18.7	-8.68	-10.01	-10.01	1	F0VJ69	GO:0003723;GO:0003723;GO:0005737;GO:0006355;GO:0005737;GO:0044237;GO:0008152;GO:0008150;GO:0080090;GO:0044260;GO:2000112;GO:0044424;GO:0006139;GO:0009889;GO:0009058;GO:2001141;GO:0031326;GO:0005575;GO:0006351;GO:0003676;GO:0060255;GO:0034641;GO:0009059;GO:0006355;GO:0044249;GO:0034645;GO:0010467;GO:0005622;GO:0005488;GO:0043170;GO:0032774;GO:0031323;GO:0050794;GO:0051171;GO:0003723;GO:0044238;GO:…	PF10469.4 PF00013.24 PF13014.1 PF02834.11	Putative uncharacterized protein
maker-3807946-est_gff_Cufflinks-exonerate_est2genome-est_gff_TopHat-gene-0.6	NA	smb41	416	423	-20.61	-8.63	-11.97	-11.97	1	A9LFJ4	GO:0006476;GO:0008270;GO:0070403;GO:0044237;GO:0008152;GO:0008150;GO:0044260;GO:0046914;GO:0043412;GO:0070403;GO:0036211;GO:0008270;GO:0048037;GO:0046872;GO:0050662;GO:0005488;GO:0043170;GO:0019538;GO:0006476;GO:0035601;GO:0006464;GO:0044267;GO:0044238;GO:0003674;GO:0000166;GO:0043169;GO:0009987;GO:0043167;GO:0051287;GO:0036094	NA	Transcriptional regulator, Sir2 family protein
maker-3807935-est_gff_Cufflinks-exonerate_est2genome-est_gff_TopHat-gene-0.1	Locus_51207	smb41	1109	1116	-22.3	-11.97	-10.32	-10.32	1	A0DZ69	GO:0005216;GO:0005216;GO:0005249;GO:0006810;GO:0006811;GO:0006813;GO:0016020;GO:0016021;GO:0055085;GO:0022891;GO:0005216;GO:0008150;GO:0015075;GO:0006810;GO:0030001;GO:0022803;GO:0022838;GO:0016020;GO:0005575;GO:0022892;GO:0015079;GO:0008324;GO:0022857;GO:0022836;GO:0022832;GO:0031224;GO:0015267;GO:0046873;GO:0005267;GO:0022890;GO:0005215;GO:0016021;GO:0055085;GO:0005249;GO:0006811;GO:0005261;GO:…	PF07885.11 PF00520.26	Chromosome undetermined scaffold_7, whole genome shotgun sequence
maker-3807872-est_gff_Cufflinks-est_gff_TopHat-gene-0.5	Locus_15962	smb41	358	365	-28.45	-14.19	-14.25	-14.25	1	NA	NA	PF10901.3 PF06441.7	NA
maker-3807842-est_gff_Cufflinks-exonerate_est2genome-est_gff_TopHat-gene-0.9	Locus_48061	smb41	238	245	-25.15	-11.09	-14.05	-14.05	1	F1LX87	NA	PF12796.2 PF00023.25 PF13857.1 PF13606.1 PF13637.1	Uncharacterized protein
maker-3807661-est_gff_Cufflinks-est_gff_TopHat-gene-0.4	Locus_22840	smb41	108	115	-28.2	-16.76	-11.43	-11.43	1	NA	NA	PF13339.1 PF04156.9	NA
maker-3807528-est_gff_Cufflinks-exonerate_est2genome-est_gff_TopHat-gene-0.1	NA	smb41	730	737	-18.64	-7.76	-10.87	-10.87	1	B8CEY4	NA	PF10282.4 PF12904.2	Predicted protein
maker-3807293-est_gff_Cufflinks-exonerate_est2genome-est_gff_TopHat-gene-0.4	Locus_21462	smb41	560	567	-29.4	-15.44	-13.95	-13.95	1	I0Z3G8	NA	PF06472.10 PF00005.22 PF13555.1 PF13476.1 PF13304.1 PF13191.1 PF02463.14 PF00488.16 PF13401.1 PF01078.16 PF13481.1 PF13207.1 PF13671.1 PF13175.1	Putative uncharacterized protein
maker-3806796-exonerate_est2genome-est_gff_TopHat-gene-0.0	Locus_735	smb41	59	66	-25.5	-12.75	-12.74	-12.74	1	NA	NA	NA	NA
maker-3806759-exonerate_est2genome-gene-0.3	Locus_6499	smb41	326	333	-21.7	-10.8	-10.89	-10.89	1	NA	NA	PF05283.6 PF01456.12 PF14283.1 PF04156.9 PF05642.6 PF03229.8	NA
maker-3806422-exonerate_est2genome-gene-0.4	Locus_62908	smb41	58	65	-25.9	-14.32	-11.57	-11.57	1	NA	NA	PF01027.15	NA
maker-3806339-est_gff_Cufflinks-exonerate_est2genome-est_gff_TopHat-gene-0.6	Locus_10686	smb41	772	779	-24.8	-14.23	-10.56	-10.56	1	B7FT30	GO:0003824;GO:0003824;GO:0004222;GO:0006508;GO:0008270;GO:0046872;GO:0008233;GO:0008152;GO:0008150;GO:0070011;GO:0046914;GO:0008270;GO:0046872;GO:0003824;GO:0005488;GO:0043170;GO:0019538;GO:0044238;GO:0004222;GO:0003674;GO:0008237;GO:0004175;GO:0016787;GO:0043169;GO:0006508;GO:0043167	PF00675.15 PF05193.16	Predicted protein
maker-3806251-est_gff_Cufflinks-est_gff_TopHat-gene-0.22	Locus_4269	smb41	59	66	-23.3	-9.53	-13.76	-13.76	1	NA	NA	PF09804.4 PF05478.6 PF06818.10 PF02049.13	NA
maker-3806136-est_gff_Cufflinks-exonerate_est2genome-est_gff_TopHat-gene-0.1	Locus_35846	smb41	769	776	-26.8	-16.06	-10.73	-10.73	1	G5EFV6	GO:0000166;GO:0000166;GO:0003824;GO:0005524;GO:0006754;GO:0006810;GO:0006811;GO:0006812;GO:0008152;GO:0015077;GO:0015662;GO:0015672;GO:0016020;GO:0016021;GO:0016787;GO:0016820;GO:0046872;GO:0044237;GO:0022891;GO:0008152;GO:0008150;GO:0009206;GO:0015075;GO:0006754;GO:0017111;GO:0006810;GO:0009259;GO:0046483;GO:0006139;GO:0016818;GO:0009141;GO:0006163;GO:0009260;GO:0032555;GO:0016020;GO:0042625;GO:…	PF00122.15 PF00689.16 PF00702.21 PF12710.2 PF13246.1 PF00690.21 PF08282.7	Protein CATP-4
maker-3805526-est_gff_Cufflinks-est_gff_TopHat-gene-0.3	NA	smb41	32	39	-26.63	-15.12	-11.5	-11.5	1	NA	NA	NA	NA
maker-3804656-est_gff_Cufflinks-exonerate_est2genome-est_gff_TopHat-gene-0.1	Locus_17191	smb41	35	42	-17.5	-6.76	-10.73	-10.73	1	NA	NA	PF00293.23	NA
maker-3804189-est_gff_Cufflinks-exonerate_est2genome-est_gff_TopHat-gene-0.4	Locus_9801	smb41	560	567	-24.69	-14.58	-10.1	-10.1	1	A7T1I3	NA	PF06294.6 PF11971.3 PF00307.26 PF10902.3	Predicted protein
maker-3803976-est_gff_Cufflinks-est_gff_TopHat-gene-0.5	Locus_21485	smb41	221	228	-21.9	-11.24	-10.65	-10.65	1	NA	NA	PF01545.16	NA
maker-3803821-exonerate_est2genome-est_gff_TopHat-gene-0.0	Locus_9613	smb41	74	81	-23.76	-12.39	-11.36	-11.36	1	Q00YF0	NA	NA	Chromosome 12 contig 1, DNA sequence
maker-3803123-est_gff_Cufflinks-exonerate_est2genome-est_gff_TopHat-gene-0.11	Locus_36357	smb41	433	440	-34	-18.88	-15.11	-15.11	1	C5KC06	GO:0000166;GO:0003676;GO:0003676;GO:0005488;GO:0003674;GO:0000166;GO:0036094	PF04059.7 PF00076.17 PF14259.1 PF05320.7	Putative uncharacterized protein
maker-3801963-est_gff_Cufflinks-exonerate_est2genome-est_gff_TopHat-gene-0.0	Locus_8637	smb41	17	24	-21.1	-6.13	-14.96	-14.96	1	NA	NA	NA	NA
maker-3801940-est_gff_Cufflinks-exonerate_est2genome-est_gff_TopHat-gene-0.1	Locus_1116	smb41	380	387	-25.13	-11.77	-13.35	-13.35	1	NA	NA	NA	NA
maker-3801303-est_gff_Cufflinks-exonerate_est2genome-est_gff_TopHat-gene-0.0	Locus_14509	smb41	392	399	-18.05	-7.97	-10.07	-10.07	1	D5G7Y8	NA	PF00856.23	Whole genome shotgun sequence assembly, scaffold_143, strain Mel28
maker-3801115-est_gff_Cufflinks-exonerate_est2genome-est_gff_TopHat-gene-0.1	Locus_1520	smb41	85	92	-25.31	-15.07	-10.23	-10.23	1	NA	NA	PF01061.19	NA
maker-3801104-est_gff_Cufflinks-exonerate_est2genome-est_gff_TopHat-gene-0.4	Locus_27085	smb41	81	88	-23.06	-8.87	-14.18	-14.18	1	NA	NA	PF08856.6	NA
maker-3800478-est_gff_Cufflinks-exonerate_est2genome-est_gff_TopHat-gene-0.2	Locus_15849	smb41	93	100	-28.31	-15.27	-13.03	-13.03	1	NA	NA	NA	NA
maker-3799730-exonerate_protein2genome-gene-0.15	Locus_21195	smb41	439	446	-22.6	-12.07	-10.52	-10.52	1	E1FP82	NA	PF12467.3 PF02224.13	Putative uncharacterized protein
maker-3799500-est_gff_Cufflinks-exonerate_est2genome-est_gff_TopHat-gene-0.6	Locus_25457	smb41	452	459	-27.4	-14.97	-12.42	-12.42	1	NA	NA	NA	NA
maker-3798915-est_gff_Cufflinks-est_gff_TopHat-gene-0.0	Locus_22340	smb41	93	100	-28.2	-16.38	-11.81	-11.81	1	NA	NA	PF01479.20 PF13275.1	NA
maker-3798864-exonerate_est2genome-est_gff_TopHat-gene-0.0	Locus_18300	smb41	39	46	-23.9	-13.55	-10.34	-10.34	1	C5LPU4	NA	PF13676.1	Putative uncharacterized protein
maker-3798559-est_gff_Cufflinks-exonerate_est2genome-est_gff_TopHat-gene-0.0	Locus_11179	smb41	373	380	-24.7	-11.93	-12.76	-12.76	1	A2DQU7	NA	PF12796.2 PF00023.25 PF13857.1 PF13637.1 PF13606.1	Ankyrin repeat protein, putative
maker-3798007-est_gff_Cufflinks-est_gff_TopHat-gene-0.3	NA	smb41	93	100	-27.5	-13.88	-13.61	-13.61	1	H3I008	GO:0004222;GO:0004222;GO:0005509;GO:0006508;GO:0008237;GO:0008270;GO:0008233;GO:0008152;GO:0008150;GO:0070011;GO:0005509;GO:0046914;GO:0008270;GO:0046872;GO:0003824;GO:0005488;GO:0043170;GO:0019538;GO:0044238;GO:0004222;GO:0003674;GO:0008237;GO:0004175;GO:0016787;GO:0043169;GO:0006508;GO:0043167	PF01400.19 PF12044.3 PF13688.1 PF13574.1 PF00413.19 PF13583.1 PF13582.1 PF01421.14	Uncharacterized protein
maker-3797604-est_gff_Cufflinks-exonerate_est2genome-est_gff_TopHat-gene-0.1	Locus_28809	smb41	31	38	-24.7	-12	-12.69	-12.69	1	Q5ENR9	GO:0004618;GO:0004618;GO:0006096;GO:0016301;GO:0016310;GO:0016740;GO:0006066;GO:0044237;GO:0006006;GO:0008152;GO:0006091;GO:0008150;GO:0005975;GO:0016310;GO:0016301;GO:0016740;GO:0019318;GO:0046365;GO:0006796;GO:0016774;GO:0016052;GO:0005996;GO:0006007;GO:0009056;GO:0006096;GO:0044262;GO:0003824;GO:0044281;GO:0044275;GO:0046164;GO:0044238;GO:0006793;GO:0019320;GO:0003674;GO:0004618;GO:0009987;GO:…	PF00162.14	Phosphoglycerate kinase
maker-3797367-est_gff_Cufflinks-est_gff_TopHat-gene-0.5	NA	smb41	497	504	-22.3	-11.62	-10.67	-10.67	1	NA	NA	NA	NA
maker-3797315-est_gff_Cufflinks-exonerate_est2genome-est_gff_TopHat-gene-0.1	Locus_51524	smb41	60	67	-25.95	-15.09	-10.85	-10.85	1	NA	NA	PF13581.1 PF10146.4 PF07739.8 PF05064.8	NA
maker-3796631-est_gff_Cufflinks-exonerate_est2genome-est_gff_TopHat-gene-0.0	Locus_13759	smb41	138	145	-31.1	-15.06	-16.03	-16.03	1	B8AKX8	GO:0006511;GO:0006511;GO:0031461;GO:0031625;GO:0044237;GO:0008152;GO:0008150;GO:0030163;GO:0044260;GO:0044424;GO:0044248;GO:0000151;GO:0005575;GO:0051603;GO:0044257;GO:0019941;GO:0044389;GO:0009056;GO:0019899;GO:0031625;GO:0005622;GO:0005488;GO:0043170;GO:0019538;GO:0031461;GO:0043234;GO:0044267;GO:0044238;GO:0032991;GO:0005623;GO:0003674;GO:0006511;GO:0005515;GO:0044464;GO:0006508;GO:0009987;GO:…	PF00888.17 PF10557.4	Uncharacterized protein
maker-3795941-est_gff_Cufflinks-exonerate_est2genome-est_gff_TopHat-gene-0.4	Locus_38560	smb41	168	175	-24.9	-12.6	-12.29	-12.29	1	F0Y2I4	NA	NA	Putative uncharacterized protein
maker-3795913-exonerate_est2genome-est_gff_TopHat-gene-0.0	Locus_54882	smb41	127	134	-20.5	-9.42	-11.07	-11.07	1	NA	NA	PF00084.15	NA
maker-3795551-exonerate_est2genome-est_gff_TopHat-gene-0.1	Locus_40067	smb41	128	135	-25.81	-15.12	-10.68	-10.68	1	NA	NA	PF00856.23	NA
maker-3794534-est_gff_Cufflinks-exonerate_est2genome-est_gff_TopHat-gene-0.2	Locus_13374	smb41	229	236	-27.96	-13.07	-14.88	-14.88	1	NA	NA	PF00612.22	NA
maker-3793686-est_gff_Cufflinks-est_gff_TopHat-gene-0.1	NA	smb41	434	441	-22.62	-10.3	-12.31	-12.31	1	NA	NA	NA	NA
maker-3793210-exonerate_est2genome-est_gff_TopHat-gene-0.4	Locus_46990	smb41	21	28	-26.2	-14.11	-12.08	-12.08	1	D0N0G8	GO:0000166;GO:0004367;GO:0005737;GO:0005975;GO:0006072;GO:0009331;GO:0016491;GO:0016614;GO:0016616;GO:0042803;GO:0046168;GO:0050662;GO:0051287;GO:0055114;GO:0006066;GO:0005737;GO:0044237;GO:0008152;GO:0008150;GO:0006072;GO:0005975;GO:0019405;GO:0046983;GO:0044424;GO:0016614;GO:0046168;GO:0019751;GO:0019637;GO:0006796;GO:0055114;GO:0016052;GO:0005575;GO:0042803;GO:0019563;GO:0048037;GO:0004367;GO:…	PF07479.9	Glycerol-3-phosphate dehydrogenase
maker-3792583-est_gff_Cufflinks-exonerate_est2genome-est_gff_TopHat-gene-0.1	Locus_17158	smb41	355	362	-26.94	-11.75	-15.18	-15.18	1	NA	NA	NA	NA
maker-3792439-est_gff_Cufflinks-exonerate_est2genome-est_gff_TopHat-gene-0.5	Locus_6445	smb41	29	36	-27	-16.16	-10.83	-10.83	1	F0XXZ7	GO:0003824;GO:0003824;GO:0008152;GO:0016765;GO:0051536;GO:0008152;GO:0008150;GO:0051540;GO:0016740;GO:0016765;GO:0003824;GO:0005488;GO:0051536;GO:0003674	PF09353.5	Putative uncharacterized protein
maker-3790902-exonerate_est2genome-gene-0.11	Locus_64747	smb41	47	54	-25.1	-12.3	-12.79	-12.79	1	NA	NA	PF06682.7 PF08418.5	NA
maker-3790715-est_gff_Cufflinks-exonerate_est2genome-est_gff_TopHat-gene-0.0	Locus_5475	smb41	1774	1781	-25.69	-13.35	-12.33	-12.33	1	F0VME4	NA	NA	Putative chemotaxis protein
maker-3790153-est_gff_Cufflinks-exonerate_est2genome-est_gff_TopHat-gene-0.0	Locus_16069	smb41	50	57	-27.2	-14.62	-12.57	-12.57	1	NA	NA	NA	NA
maker-3789995-est_gff_Cufflinks-est_gff_TopHat-gene-0.9	Locus_12319	smb41	750	757	-25.9	-14.95	-10.94	-10.94	1	A9SH61	GO:0005524;GO:0008270;GO:0046872;GO:0046914;GO:0032555;GO:0032553;GO:0030554;GO:0008270;GO:0046872;GO:0005488;GO:0032559;GO:0005524;GO:0017076;GO:0035639;GO:0003674;GO:0000166;GO:0043169;GO:0043167;GO:0036094	NA	Predicted protein
maker-3788973-est_gff_Cufflinks-exonerate_est2genome-est_gff_TopHat-gene-0.0	Locus_11462	smb41	325	332	-25.2	-15.09	-10.1	-10.1	1	H0EFW2	GO:0000166;GO:0005524;GO:0005634;GO:0005694;GO:0006281;GO:0006310;GO:0007062;GO:0030261;GO:0051276;GO:0044237;GO:0043228;GO:0008152;GO:0008150;GO:0051716;GO:0007059;GO:0071841;GO:0044260;GO:0006259;GO:0044424;GO:0006139;GO:0043232;GO:0006950;GO:0006974;GO:0006996;GO:0032555;GO:0032553;GO:0043227;GO:0030554;GO:0006310;GO:0005575;GO:0016043;GO:0005694;GO:0034641;GO:0006281;GO:0022402;GO:0007049;GO:…	PF06470.8 PF01576.14 PF10473.4 PF00038.16 PF08317.6 PF13851.1 PF12718.2 PF02403.17	Structural maintenance of chromosomes protein
maker-3788203-est_gff_Cufflinks-exonerate_est2genome-est_gff_TopHat-gene-0.1	Locus_5282	smb41	1111	1118	-24.95	-13.65	-11.29	-11.29	1	C5KCQ5	GO:0005215;GO:0005215;GO:0006810;GO:0016020;GO:0016021;GO:0008150;GO:0006810;GO:0016020;GO:0005575;GO:0031224;GO:0005215;GO:0016021;GO:0051179;GO:0051234;GO:0003674;GO:0044425	PF00230.15 PF11368.3 PF12679.2	Aquaglyceroporin, putative
maker-3788100-est_gff_Cufflinks-exonerate_est2genome-est_gff_TopHat-gene-0.1	Locus_8726	smb41	217	224	-24.7	-10.27	-14.42	-14.42	1	Q9FMF7	GO:0005215;GO:0006814;GO:0009507;GO:0009534;GO:0009624;GO:0009941;GO:0016020;GO:0055085;GO:0009534;GO:0005737;GO:0009607;GO:0008150;GO:0051704;GO:0006810;GO:0030001;GO:0044424;GO:0009624;GO:0044446;GO:0009579;GO:0016020;GO:0044434;GO:0044422;GO:0043227;GO:0009526;GO:0005575;GO:0031976;GO:0051707;GO:0009536;GO:0044435;GO:0031984;GO:0005622;GO:0006814;GO:0005215;GO:0043226;GO:0055085;GO:0006811;GO:…	PF00939.14 PF02656.10	2-oxoglutarate/malate translocator
maker-3787280-est_gff_Cufflinks-est_gff_TopHat-gene-0.0	NA	smb41	107	114	-31.6	-19.12	-12.47	-12.47	1	NA	NA	NA	NA
maker-3786486-est_gff_Cufflinks-est_gff_TopHat-gene-0.0	Locus_16501	smb41	990	997	-28.5	-16.54	-11.95	-11.95	1	C3YWA0	GO:0000166;GO:0000166;GO:0005524;GO:0017111;GO:0017111;GO:0016818;GO:0032555;GO:0032553;GO:0030554;GO:0003824;GO:0005488;GO:0032559;GO:0005524;GO:0016462;GO:0017076;GO:0035639;GO:0003674;GO:0000166;GO:0016817;GO:0016787;GO:0036094	PF00004.24	Putative uncharacterized protein
maker-3785774-est_gff_Cufflinks-exonerate_est2genome-est_gff_TopHat-gene-0.6	Locus_24936	smb41	104	111	-29	-12.01	-16.98	-16.98	1	E9C993	GO:0003824;GO:0003824;GO:0006520;GO:0016829;GO:0030170;GO:0044237;GO:0008152;GO:0008150;GO:0044106;GO:0043436;GO:0009308;GO:0006520;GO:0034641;GO:0048037;GO:0019752;GO:0042180;GO:0003824;GO:0005488;GO:0044281;GO:0070279;GO:0030170;GO:0016829;GO:0044238;GO:0003674;GO:0006082;GO:0009987;GO:0019842;GO:0006807;GO:0036094	PF01053.15 PF00155.16	Cystathionine beta-lyase
maker-3784972-exonerate_est2genome-est_gff_TopHat-gene-0.1	NA	smb41	586	593	-26.4	-12.7	-13.69	-13.69	1	NA	NA	NA	NA
maker-3784462-est_gff_Cufflinks-exonerate_est2genome-est_gff_TopHat-gene-0.0	Locus_15377	smb41	58	65	-25.08	-13.14	-11.93	-11.93	1	NA	NA	NA	NA
maker-3784100-est_gff_Cufflinks-exonerate_est2genome-est_gff_TopHat-gene-0.0	NA	smb41	348	355	-19.99	-9.59	-10.39	-10.39	1	C5KH60	GO:0003824;GO:0003824;GO:0004121;GO:0006520;GO:0030170;GO:0071266;GO:0000097;GO:0044237;GO:0008152;GO:0008150;GO:0044106;GO:0043436;GO:0009086;GO:0009308;GO:0071266;GO:0044283;GO:0016053;GO:0009058;GO:0000096;GO:0006520;GO:0046394;GO:0034641;GO:0048037;GO:0044249;GO:0044271;GO:0019752;GO:0009309;GO:0044272;GO:0042180;GO:0003824;GO:0005488;GO:0006555;GO:0006790;GO:0044281;GO:0070279;GO:0009066;GO:…	PF01053.15	Putative uncharacterized protein
maker-3784078-est_gff_Cufflinks-est_gff_TopHat-gene-0.0	Locus_14986	smb41	50	57	-24.86	-11.87	-12.98	-12.98	1	D7FGP8	GO:0016881;GO:0016881;GO:0003824;GO:0003674;GO:0016879;GO:0016874	PF00179.21 PF04564.10 PF13519.1 PF00092.23 PF14461.1 PF05762.9 PF04641.7	Putative uncharacterized protein
maker-3783300-est_gff_Cufflinks-exonerate_est2genome-est_gff_TopHat-gene-0.2	Locus_23958	smb41	492	499	-24.44	-12.87	-11.56	-11.56	1	B6RB10	GO:0003824;GO:0003824;GO:0008152;GO:0008484;GO:0008152;GO:0008150;GO:0003824;GO:0016788;GO:0003674;GO:0008484;GO:0016787	PF00884.18	Putative uncharacterized protein
maker-3782930-est_gff_Cufflinks-exonerate_est2genome-est_gff_TopHat-gene-0.0	Locus_30764	smb41	215	222	-25.8	-13.34	-12.45	-12.45	1	NA	NA	NA	NA
maker-3782718-est_gff_Cufflinks-est_gff_TopHat-gene-0.8	NA	smb41	225	232	-24.4	-10.08	-14.31	-14.31	1	NA	NA	NA	NA
maker-3781001-est_gff_Cufflinks-exonerate_est2genome-est_gff_TopHat-gene-0.6	Locus_17314	smb41	128	135	-22.95	-11.68	-11.26	-11.26	1	F0WF34	GO:0005524;GO:0008483;GO:0016740;GO:0008483;GO:0016740;GO:0032555;GO:0032553;GO:0030554;GO:0003824;GO:0005488;GO:0032559;GO:0016769;GO:0005524;GO:0017076;GO:0035639;GO:0003674;GO:0000166;GO:0036094	PF13589.1	Uncharacterized protein
maker-3780695-est_gff_Cufflinks-exonerate_est2genome-est_gff_TopHat-gene-0.5	Locus_80926	smb41	884	891	-30	-14.34	-15.65	-15.65	1	B6ADA9	NA	PF04736.7	Putative uncharacterized protein
maker-3779052-exonerate_est2genome-est_gff_TopHat-gene-0.13	Locus_6830	smb41	961	968	-26	-13.36	-12.63	-12.63	1	F0WHU0	GO:0005215;GO:0006857;GO:0016020;GO:0008150;GO:0006810;GO:0016020;GO:0005575;GO:0006857;GO:0005215;GO:0051179;GO:0051234;GO:0003674;GO:0015833	PF00854.16	Proton-dependent Oligopeptide Transporter (POT) Family
maker-3777230-est_gff_Cufflinks-exonerate_est2genome-est_gff_TopHat-gene-0.4	Locus_15879	smb41	196	203	-20.9	-10.61	-10.28	-10.28	1	NA	NA	NA	NA
maker-3776841-est_gff_Cufflinks-est_gff_TopHat-gene-0.2	Locus_29540	smb41	926	933	-22.9	-9.64	-13.25	-13.25	1	G4YJ67	NA	PF03372.18 PF08206.6	Putative uncharacterized protein
maker-3774996-exonerate_est2genome-est_gff_TopHat-gene-0.12	Locus_6273	smb41	99	106	-23.16	-10.53	-12.62	-12.62	1	C1FJ15	GO:0000166;GO:0003777;GO:0005524;GO:0005874;GO:0007018;GO:0043228;GO:0008150;GO:0017111;GO:0044424;GO:0016818;GO:0043232;GO:0044446;GO:0032555;GO:0003774;GO:0044422;GO:0032553;GO:0030554;GO:0005575;GO:0007018;GO:0005622;GO:0003824;GO:0005488;GO:0032559;GO:0005524;GO:0044430;GO:0043234;GO:0005856;GO:0016462;GO:0017076;GO:0007017;GO:0043226;GO:0006928;GO:0032991;GO:0005623;GO:0035639;GO:0003674;GO:…	PF00225.18 PF08581.5 PF02562.11 PF04859.7	Predicted protein
maker-3774936-est_gff_Cufflinks-est_gff_TopHat-gene-0.3	Locus_13547	smb41	105	112	-27.75	-15	-12.74	-12.74	1	NA	NA	NA	NA
maker-3773610-est_gff_Cufflinks-exonerate_est2genome-est_gff_TopHat-gene-0.1	Locus_21641	smb41	266	273	-27	-16.37	-10.62	-10.62	1	NA	NA	NA	NA
maker-3772360-est_gff_Cufflinks-exonerate_est2genome-est_gff_TopHat-gene-0.9	Locus_15338	smb41	634	641	-28.4	-13.71	-14.68	-14.68	1	F4PE62	GO:0005509;GO:0005509;GO:0046872;GO:0005488;GO:0003674;GO:0043169;GO:0043167	PF00400.27 PF11715.3 PF08801.6 PF04762.7	Putative uncharacterized protein
maker-3771666-exonerate_est2genome-est_gff_TopHat-gene-0.1	Locus_36300	smb41	639	646	-25.6	-13.66	-11.93	-11.93	1	A1D0Y9	GO:0000166;GO:0003824;GO:0004043;GO:0008152;GO:0016874;GO:0030170;GO:0008152;GO:0008150;GO:0016903;GO:0048037;GO:0003824;GO:0005488;GO:0070279;GO:0030170;GO:0004043;GO:0016620;GO:0003674;GO:0000166;GO:0016491;GO:0016874;GO:0019842;GO:0036094	PF00501.23	Nonribosomal peptide synthase, putative
maker-3771515-est_gff_Cufflinks-exonerate_est2genome-est_gff_TopHat-gene-0.0	Locus_24368	smb41	228	235	-26.6	-9.94	-16.65	-16.65	1	NA	NA	PF08317.6 PF04005.7 PF09236.5 PF05929.6 PF12128.3 PF03961.8 PF01496.14 PF03962.10 PF00669.15 PF11068.3 PF10186.4 PF00012.15 PF04508.7 PF02403.17 PF07889.7 PF04156.9 PF05044.7 PF14362.1	NA
maker-3771477-est_gff_Cufflinks-est_gff_TopHat-gene-0.4	Locus_28682	smb41	1826	1833	-26.03	-9.4	-16.62	-16.62	1	D2VXU9	GO:0003950;GO:0016772;GO:0016740;GO:0016757;GO:0003950;GO:0003824;GO:0016763;GO:0003674;GO:0016772	PF00644.15	TCCD-inducible-PARP-like domain-containing protein
maker-3771457-est_gff_Cufflinks-exonerate_est2genome-est_gff_TopHat-gene-0.3	Locus_9505	smb41	978	985	-19.7	-6.56	-13.13	-13.13	1	E1GG66	GO:0006457;GO:0031072;GO:0051082;GO:0044237;GO:0008152;GO:0008150;GO:0044260;GO:0051082;GO:0005488;GO:0043170;GO:0019538;GO:0044267;GO:0031072;GO:0044238;GO:0006457;GO:0003674;GO:0005515;GO:0009987	PF00226.26	DnaJ domain-containing protein
maker-3771298-est_gff_Cufflinks-exonerate_est2genome-est_gff_TopHat-gene-0.0	Locus_17401	smb41	736	743	-28.05	-8.93	-19.11	-19.11	1	NA	NA	PF13374.1 PF12555.3	NA
maker-3771006-est_gff_Cufflinks-gene-0.1	NA	smb41	136	143	-26.36	-16.24	-10.11	-10.11	1	NA	NA	PF02729.16	NA
maker-3770924-est_gff_Cufflinks-est_gff_TopHat-gene-0.10	NA	smb41	460	467	-26.1	-13.22	-12.87	-12.87	1	NA	NA	NA	NA
maker-3769661-est_gff_Cufflinks-exonerate_est2genome-est_gff_TopHat-gene-0.0	Locus_5484	smb41	1051	1058	-19.8	-9.41	-10.38	-10.38	1	F2UQC3	GO:0005488;GO:0005488;GO:0003674	PF00514.18 PF03224.9 PF10363.4 PF13646.1 PF04826.8 PF13513.1	Putative uncharacterized protein
maker-3769652-est_gff_Cufflinks-est_gff_TopHat-gene-0.0	NA	smb41	229	236	-22.4	-11.39	-11	-11	1	NA	NA	NA	NA
maker-3769507-exonerate_est2genome-est_gff_TopHat-gene-0.1	Locus_63590	smb41	62	69	-31.1	-13.13	-17.96	-17.96	1	E2BSN0	GO:0005794;GO:0006486;GO:0008378;GO:0016020;GO:0016021;GO:0016740;GO:0016757;GO:0005737;GO:0044237;GO:0008152;GO:0008150;GO:0005975;GO:0044260;GO:0044424;GO:0016740;GO:0043412;GO:0016020;GO:0009058;GO:0043227;GO:0005575;GO:0016757;GO:0036211;GO:0008378;GO:0009059;GO:0070085;GO:0044249;GO:0034645;GO:0043413;GO:0005622;GO:0003824;GO:0044262;GO:0043170;GO:0019538;GO:0006486;GO:0016758;GO:0009100;GO:…	PF03500.8	Beta-1,3-galactosyltransferase 6
maker-3769454-est_gff_Cufflinks-exonerate_est2genome-est_gff_TopHat-gene-0.3	Locus_32810	smb41	97	104	-25.8	-9.43	-16.36	-16.36	1	NA	NA	PF00069.20 PF01636.18 PF14139.1 PF07714.12 PF01633.15	NA
maker-3769200-est_gff_Cufflinks-exonerate_est2genome-est_gff_TopHat-gene-0.5	Locus_31177	smb41	1166	1173	-26.9	-16.71	-10.18	-10.18	1	F0XW90	GO:0008152;GO:0008168;GO:0015137;GO:0015746;GO:0016021;GO:0032259;GO:0038032;GO:0055085;GO:0022891;GO:0008152;GO:0008150;GO:0051716;GO:0006810;GO:0048583;GO:0015746;GO:0048519;GO:0023057;GO:0006842;GO:0010648;GO:0016740;GO:0015849;GO:0007186;GO:0016020;GO:0009968;GO:0023051;GO:0032259;GO:0007165;GO:0015137;GO:0016741;GO:0023052;GO:0005575;GO:0008168;GO:0022892;GO:0038032;GO:0022857;GO:0007166;GO:…	PF03600.11 PF00024.21	Putative uncharacterized protein
maker-3768851-est_gff_Cufflinks-exonerate_est2genome-est_gff_TopHat-gene-0.0	Locus_50199	smb41	44	51	-23.2	-10.15	-13.04	-13.04	1	NA	NA	NA	NA
maker-3768380-est_gff_Cufflinks-est_gff_TopHat-gene-0.0	Locus_4602	smb41	276	283	-27.1	-13.98	-13.11	-13.11	1	B8MPS3	NA	PF12796.2 PF00023.25 PF13637.1 PF13857.1 PF13606.1 PF02985.17	Ankyrin repeat-containing protein, putative
maker-3767847-est_gff_Cufflinks-exonerate_est2genome-est_gff_TopHat-gene-0.0	Locus_13616	smb41	2084	2091	-26.56	-12.25	-14.3	-14.3	1	F0VKT7	NA	PF13516.1 PF12756.2	Putative uncharacterized protein
maker-3767697-est_gff_Cufflinks-exonerate_est2genome-est_gff_TopHat-gene-0.3	Locus_18360	smb41	1460	1467	-22.4	-12.25	-10.14	-10.14	1	NA	NA	NA	NA
maker-3766525-est_gff_Cufflinks-exonerate_est2genome-est_gff_TopHat-gene-0.2	Locus_10899	smb41	193	200	-21.15	-8.62	-12.52	-12.52	1	NA	NA	PF13884.1 PF14357.1	NA
maker-3765376-exonerate_est2genome-est_gff_TopHat-gene-0.8	Locus_70916	smb41	115	122	-21.92	-11.39	-10.52	-10.52	1	E1Z597	GO:0008152;GO:0016491;GO:0055114;GO:0008152;GO:0008150;GO:0055114;GO:0003824;GO:0003674;GO:0016491	PF01593.19	Putative uncharacterized protein
maker-3763406-est_gff_Cufflinks-est_gff_TopHat-gene-0.2	Locus_6417	smb41	434	441	-26.7	-14.55	-12.14	-12.14	1	Q5CUI0	GO:0003896;GO:0006260;GO:0044237;GO:0008152;GO:0008150;GO:0044260;GO:0006259;GO:0006139;GO:0016740;GO:0009058;GO:0034641;GO:0009059;GO:0044249;GO:0034645;GO:0003824;GO:0003899;GO:0043170;GO:0006260;GO:0044238;GO:0034062;GO:0003674;GO:0090304;GO:0003896;GO:0009987;GO:0006807;GO:0016779;GO:0016772	PF03121.10	Hypothetical conserved protein
maker-3761529-est_gff_Cufflinks-exonerate_est2genome-est_gff_TopHat-gene-0.3	Locus_19221	smb41	737	744	-25.2	-10.32	-14.87	-14.87	1	NA	NA	NA	NA
maker-3761342-est_gff_Cufflinks-exonerate_est2genome-est_gff_TopHat-gene-0.5	Locus_10872	smb41	18	25	-26.7	-14.06	-12.63	-12.63	1	C5YAM7	GO:0000166;GO:0003676;GO:0003676;GO:0005488;GO:0003674;GO:0000166;GO:0036094	PF00076.17 PF14259.1 PF13893.1 PF08777.6 PF01535.15	Putative uncharacterized protein Sb06g033290
maker-3759839-est_gff_Cufflinks-exonerate_est2genome-est_gff_TopHat-gene-0.15	Locus_56012	smb41	357	364	-34.73	-22.23	-12.49	-12.49	1	A2FMW2	NA	PF12796.2 PF00023.25 PF13606.1 PF13637.1 PF13857.1 PF06128.6 PF04576.10	Ankyrin repeat protein, putative
maker-3759431-est_gff_Cufflinks-exonerate_est2genome-est_gff_TopHat-gene-0.6	Locus_6996	smb41	453	460	-27.3	-15.43	-11.86	-11.86	1	F0VCA1	GO:0008104;GO:0008150;GO:0033036;GO:0008104;GO:0051179	PF12624.2	Putative uncharacterized protein
maker-3759319-exonerate_est2genome-est_gff_TopHat-gene-0.4	Locus_50343	smb41	258	265	-30.95	-10.52	-20.42	-20.42	1	NA	NA	NA	NA
maker-3758579-est_gff_Cufflinks-exonerate_est2genome-est_gff_TopHat-gene-0.2	Locus_69420	smb41	73	80	-23.61	-11.52	-12.08	-12.08	1	B9PLU2	GO:0003723;GO:0003723;GO:0003676;GO:0005488;GO:0003723;GO:0003674	PF00013.24 PF13014.1 PF13083.1 PF01609.16	Ribosomal RNA assembly protein, putative
maker-3758514-exonerate_est2genome-est_gff_TopHat-gene-0.6	Locus_23846	smb41	849	856	-27.4	-12.94	-14.45	-14.45	1	A0CCE9	GO:0000166;GO:0000166;GO:0000184;GO:0003677;GO:0004386;GO:0005524;GO:0005737;GO:0008270;GO:0017111;GO:0005737;GO:0044237;GO:0008152;GO:0008150;GO:0003677;GO:0017111;GO:0006402;GO:0044260;GO:0016071;GO:0044424;GO:0006139;GO:0044248;GO:0016818;GO:0046914;GO:0032555;GO:0000184;GO:0032553;GO:0030554;GO:0005575;GO:0003676;GO:0034641;GO:0008270;GO:0046872;GO:0009056;GO:0005622;GO:0003824;GO:0005488;GO:…	PF13087.1 PF13086.1 PF13245.1 PF13604.1 PF13401.1 PF00910.17 PF00773.14 PF09848.4 PF13481.1 PF06110.6 PF12846.2 PF04851.10 PF05127.9 PF13207.1 PF13238.1 PF03962.10	Chromosome undetermined scaffold_167, whole genome shotgun sequence
maker-3757573-est_gff_Cufflinks-exonerate_est2genome-est_gff_TopHat-gene-0.1	NA	smb41	28	35	-20.45	-6.92	-13.52	-13.52	1	A0DUI9	GO:0003796;GO:0003824;GO:0004553;GO:0016798;GO:0003674;GO:0016787;GO:0003796	PF07372.7	Chromosome undetermined scaffold_64, whole genome shotgun sequence
maker-3756870-est_gff_Cufflinks-exonerate_est2genome-est_gff_TopHat-gene-0.7	Locus_16591	smb41	202	209	-30.3	-14.87	-15.42	-15.42	1	NA	NA	PF01544.13	NA
maker-3755769-est_gff_Cufflinks-exonerate_est2genome-est_gff_TopHat-gene-0.2	NA	smb41	24	31	-24.6	-10.83	-13.76	-13.76	1	C5LY24	GO:0001522;GO:0001522;GO:0003723;GO:0009451;GO:0009982;GO:0044237;GO:0009451;GO:0008152;GO:0008150;GO:0044260;GO:0006139;GO:0001522;GO:0043412;GO:0009982;GO:0016853;GO:0003676;GO:0034641;GO:0003824;GO:0005488;GO:0043170;GO:0003723;GO:0044238;GO:0003674;GO:0016070;GO:0090304;GO:0016866;GO:0009987;GO:0006807	PF13414.1 PF07719.12	tRNA pseudouridine synthase D, putative
maker-3755443-est_gff_Cufflinks-exonerate_est2genome-est_gff_TopHat-gene-0.1	NA	smb41	352	359	-26.02	-12.02	-13.99	-13.99	1	C5K604	GO:0000166;GO:0003924;GO:0005525;GO:0006184;GO:0044237;GO:0008152;GO:0006184;GO:0003924;GO:0008150;GO:0017111;GO:0009259;GO:0009203;GO:0044270;GO:0046483;GO:0006139;GO:0044248;GO:0034655;GO:0019001;GO:0016818;GO:0009141;GO:0006163;GO:0009143;GO:0009146;GO:0032555;GO:0032553;GO:0009199;GO:0046039;GO:0034641;GO:0009261;GO:0009056;GO:0006195;GO:0003824;GO:0005488;GO:0044281;GO:0009166;GO:0072521;GO:…	PF05494.7	Putative uncharacterized protein
maker-3755143-est_gff_Cufflinks-exonerate_est2genome-est_gff_TopHat-gene-0.3	Locus_11629	smb41	139	146	-25.3	-11.04	-14.25	-14.25	1	NA	NA	PF12836.2	NA
maker-3754829-est_gff_Cufflinks-exonerate_est2genome-est_gff_TopHat-gene-0.3	Locus_22076	smb41	508	515	-22.33	-10.23	-12.09	-12.09	1	E1Z3F5	GO:0003676;GO:0005634;GO:0044424;GO:0043227;GO:0005575;GO:0003676;GO:0005622;GO:0005488;GO:0043226;GO:0005623;GO:0003674;GO:0043231;GO:0044464;GO:0043229;GO:0005634	PF10433.4 PF03178.10	Putative uncharacterized protein
maker-3754239-est_gff_Cufflinks-gene-0.0	NA	smb41	171	178	-31.21	-11.75	-19.45	-19.45	1	C4XV98	GO:0004672;GO:0004672;GO:0004713;GO:0004872;GO:0005524;GO:0006468;GO:0016301;GO:0016310;GO:0016772;GO:0004672;GO:0044237;GO:0008152;GO:0008150;GO:0004872;GO:0044260;GO:0016310;GO:0016301;GO:0016740;GO:0032555;GO:0043412;GO:0006796;GO:0032553;GO:0030554;GO:0036211;GO:0004713;GO:0006468;GO:0016773;GO:0003824;GO:0005488;GO:0043170;GO:0019538;GO:0032559;GO:0005524;GO:0006464;GO:0044267;GO:0017076;GO:…	PF01094.23	Melanoma receptor tyrosine-protein kinase
maker-3753689-est_gff_Cufflinks-gene-0.5	Locus_24208	smb41	160	167	-26.1	-14.05	-12.04	-12.04	1	A2DU09	NA	PF12796.2 PF00023.25 PF13637.1 PF13857.1 PF13606.1 PF00240.18 PF11976.3 PF05332.6	Ankyrin repeat protein, putative
maker-3753083-est_gff_Cufflinks-exonerate_est2genome-est_gff_TopHat-gene-0.1	NA	smb41	230	237	-27.35	-8.26	-19.08	-19.08	1	G7DT04	GO:0000166;GO:0005525;GO:0007264;GO:0015031;GO:0008150;GO:0051716;GO:0006810;GO:0019001;GO:0032555;GO:0007165;GO:0032553;GO:0033036;GO:0023052;GO:0035556;GO:0015031;GO:0005488;GO:0008104;GO:0007264;GO:0050794;GO:0017076;GO:0045184;GO:0051179;GO:0051234;GO:0007154;GO:0035639;GO:0003674;GO:0000166;GO:0050789;GO:0032561;GO:0050896;GO:0009987;GO:0005525;GO:0065007;GO:0036094	PF00071.17 PF08477.8	Putative uncharacterized protein Mo00360
maker-3752844-est_gff_Cufflinks-est_gff_TopHat-gene-0.4	Locus_6873	smb41	174	181	-27.72	-15.24	-12.47	-12.47	1	A0C866	GO:0016020;GO:0016021;GO:0016020;GO:0005575;GO:0031224;GO:0016021;GO:0044425	PF04515.7 PF04112.8	Chromosome undetermined scaffold_157, whole genome shotgun sequence
maker-3751730-est_gff_Cufflinks-exonerate_est2genome-est_gff_TopHat-gene-0.6	Locus_12097	smb41	1552	1559	-23.82	-8.27	-15.54	-15.54	1	E1ZX97	GO:0005488;GO:0005488;GO:0003674	PF13646.1 PF02985.17 PF12348.3 PF12755.2 PF12717.2 PF13513.1 PF00514.18 PF11241.3	Translational activator GCN1
maker-3751633-est_gff_Cufflinks-exonerate_est2genome-est_gff_TopHat-gene-0.5	Locus_38629	smb41	299	306	-22.1	-10.25	-11.84	-11.84	1	C5KRS3	GO:0000166;GO:0003676;GO:0030529;GO:0044424;GO:0005575;GO:0003676;GO:0005622;GO:0005488;GO:0030529;GO:0032991;GO:0005623;GO:0003674;GO:0000166;GO:0044464;GO:0036094	PF04059.7 PF14259.1 PF00076.17 PF13893.1	Heterogeneous nuclear ribonucleoprotein, putative
maker-3751507-est_gff_Cufflinks-est_gff_TopHat-gene-0.3	Locus_51593	smb41	60	67	-26.8	-14.94	-11.85	-11.85	1	NA	NA	NA	NA
maker-3750226-est_gff_Cufflinks-gene-0.1	Locus_36148	smb41	34	41	-23.04	-10.59	-12.44	-12.44	1	NA	NA	NA	NA
maker-3749849-est_gff_Cufflinks-est_gff_TopHat-gene-0.3	Locus_37192	smb41	62	69	-24.4	-12.6	-11.79	-11.79	1	NA	NA	PF13637.1 PF13606.1 PF12796.2 PF00023.25 PF13857.1	NA
maker-3746948-est_gff_Cufflinks-exonerate_est2genome-est_gff_TopHat-gene-0.5	Locus_21357	smb41	331	338	-24.4	-10.17	-14.22	-14.22	1	G4YN94	GO:0004190;GO:0004190;GO:0006508;GO:0008233;GO:0008152;GO:0008150;GO:0070011;GO:0070001;GO:0003824;GO:0043170;GO:0019538;GO:0004190;GO:0044238;GO:0003674;GO:0004175;GO:0016787;GO:0006508	PF00026.18	Putative uncharacterized protein
maker-3746948-est_gff_Cufflinks-exonerate_est2genome-est_gff_TopHat-gene-0.4	Locus_7364	smb41	80	87	-24.49	-11.51	-12.97	-12.97	1	A7RZ93	NA	PF13516.1 PF12799.2 PF00560.28 PF13855.1 PF13504.1 PF05127.9	Predicted protein
maker-3745530-est_gff_Cufflinks-exonerate_est2genome-est_gff_TopHat-gene-0.9	Locus_2432	smb41	817	824	-27.3	-16.65	-10.64	-10.64	1	C5KAQ6	GO:0000166;GO:0003677;GO:0003916;GO:0003918;GO:0005524;GO:0005694;GO:0006259;GO:0006265;GO:0016853;GO:0044237;GO:0043228;GO:0008152;GO:0008094;GO:0008150;GO:0003677;GO:0017111;GO:0044260;GO:0006259;GO:0044424;GO:0006139;GO:0016818;GO:0043232;GO:0032555;GO:0006265;GO:0032553;GO:0030554;GO:0005575;GO:0016853;GO:0003676;GO:0005694;GO:0034641;GO:0005622;GO:0003824;GO:0005488;GO:0043170;GO:0032559;GO:…	PF00521.15 PF00204.20 PF01751.17 PF02518.21	DNA topoisomerase 2
maker-3745268-est_gff_Cufflinks-exonerate_est2genome-est_gff_TopHat-gene-0.2	Locus_16725	smb41	312	319	-29.81	-11.77	-18.03	-18.03	1	B6KFJ3	NA	PF07942.7	Putative uncharacterized protein
maker-3744099-est_gff_Cufflinks-exonerate_est2genome-est_gff_TopHat-gene-0.7	Locus_54589	smb41	338	345	-24.7	-14.57	-10.12	-10.12	1	NA	NA	NA	NA
maker-3744099-est_gff_Cufflinks-est_gff_TopHat-gene-0.12	Locus_11137	smb41	596	603	-32.3	-20.04	-12.25	-12.25	1	NA	NA	PF04156.9 PF04048.9	NA
maker-3741995-est_gff_Cufflinks-exonerate_est2genome-est_gff_TopHat-gene-0.5	Locus_49698	smb41	265	272	-24.15	-14.01	-10.13	-10.13	1	F4P146	NA	PF02798.15 PF13417.1 PF13409.1 PF13410.1	Putative uncharacterized protein
maker-3741807-est_gff_Cufflinks-exonerate_est2genome-est_gff_TopHat-gene-0.1	Locus_69580	smb41	908	915	-23.1	-10.78	-12.31	-12.31	1	NA	NA	PF14172.1 PF09429.5 PF13930.1 PF06375.6	NA
maker-3740271-est_gff_Cufflinks-exonerate_est2genome-est_gff_TopHat-gene-0.0	Locus_14110	smb41	203	210	-32.4	-12.3	-20.09	-20.09	1	C1FHM0	GO:0004674;GO:0005524;GO:0006468;GO:0016772;GO:0004672;GO:0044237;GO:0008152;GO:0008150;GO:0044260;GO:0004674;GO:0016310;GO:0016301;GO:0016740;GO:0032555;GO:0043412;GO:0006796;GO:0032553;GO:0030554;GO:0036211;GO:0006468;GO:0016773;GO:0003824;GO:0005488;GO:0043170;GO:0019538;GO:0032559;GO:0005524;GO:0006464;GO:0044267;GO:0017076;GO:0044238;GO:0006793;GO:0035639;GO:0003674;GO:0000166;GO:0009987;GO:…	PF13519.1 PF13768.1 PF02816.13 PF00092.23 PF05762.9	Predicted protein
maker-3736529-exonerate_est2genome-est_gff_TopHat-gene-0.7	Locus_40732	smb41	681	688	-17	-6.04	-10.95	-10.95	1	NA	NA	PF09578.5	NA
maker-3736319-exonerate_est2genome-gene-0.3	Locus_51785	smb41	14	21	-23.9	-11.53	-12.36	-12.36	1	G4ZVJ1	GO:0000413;GO:0003755;GO:0006457;GO:0016853;GO:0044237;GO:0008152;GO:0008150;GO:0044260;GO:0000413;GO:0043412;GO:0016853;GO:0036211;GO:0016859;GO:0018193;GO:0003824;GO:0043170;GO:0019538;GO:0006464;GO:0044267;GO:0044238;GO:0006457;GO:0003674;GO:0009987;GO:0003755;GO:0018208	PF00254.23	Peptidyl-prolyl cis-trans isomerase
maker-3735246-est_gff_Cufflinks-exonerate_est2genome-est_gff_TopHat-gene-0.1	Locus_53105	smb41	23	30	-28.5	-6.3	-22.19	-22.19	1	NA	NA	NA	NA
maker-3730788-est_gff_Cufflinks-exonerate_est2genome-est_gff_TopHat-gene-0.7	Locus_62251	smb41	129	136	-25	-13.13	-11.86	-11.86	1	NA	NA	PF13006.2	NA
maker-3729037-est_gff_Cufflinks-gene-0.0	Locus_7827	smb41	527	534	-27.35	-15.05	-12.29	-12.29	1	NA	NA	NA	NA
maker-3728168-est_gff_Cufflinks-exonerate_est2genome-gene-0.11	Locus_31236	smb41	1669	1676	-21.25	-8.73	-12.51	-12.51	1	C5LU10	GO:0005488;GO:0005488;GO:0003674	NA	Putative uncharacterized protein
maker-3726562-exonerate_est2genome-est_gff_TopHat-gene-0.1	Locus_1442	smb41	267	274	-28.69	-11.24	-17.44	-17.44	1	C5K4T2	GO:0005198;GO:0006886;GO:0016192;GO:0030117;GO:0005737;GO:0008150;GO:0006810;GO:0044424;GO:0034613;GO:0016020;GO:0033036;GO:0005575;GO:0005198;GO:0006886;GO:0015031;GO:0005622;GO:0008104;GO:0030117;GO:0043234;GO:0046907;GO:0016192;GO:0045184;GO:0051179;GO:0044444;GO:0032991;GO:0005623;GO:0051234;GO:0051649;GO:0048475;GO:0003674;GO:0044464;GO:0044425;GO:0009987;GO:0051641;GO:0070727	PF04053.9 PF00400.27 PF08662.6 PF07719.12 PF00515.23 PF13424.1 PF13414.1 PF13181.1	COPI protein, putative
maker-3725817-est_gff_Cufflinks-est_gff_TopHat-gene-0.2	Locus_53273	smb41	409	416	-26.05	-14.68	-11.36	-11.36	1	NA	NA	NA	NA
maker-3725309-est_gff_Cufflinks-exonerate_est2genome-est_gff_TopHat-gene-0.2	Locus_75165	smb41	163	170	-20.39	-9.54	-10.84	-10.84	1	NA	NA	PF04315.7	NA
maker-3724281-est_gff_Cufflinks-exonerate_est2genome-est_gff_TopHat-gene-0.1	Locus_3107	smb41	516	523	-24.87	-11.93	-12.93	-12.93	1	NA	NA	PF00024.21 PF08276.6 PF08277.7 PF14295.1 PF05966.7	NA
maker-3723710-est_gff_Cufflinks-exonerate_est2genome-est_gff_TopHat-gene-0.0	Locus_23432	smb41	591	598	-26.8	-8.11	-18.68	-18.68	1	NA	NA	PF13465.1	NA
maker-3720850-est_gff_Cufflinks-exonerate_est2genome-est_gff_TopHat-gene-0.0	Locus_32666	smb41	754	761	-27.5	-14.65	-12.84	-12.84	1	NA	NA	PF04875.7	NA
maker-3720489-est_gff_Cufflinks-exonerate_est2genome-est_gff_TopHat-gene-0.0	Locus_6356	smb41	96	103	-25.8	-13.75	-12.04	-12.04	1	G4TLV7	NA	PF00092.23 PF13519.1 PF13768.1	Putative uncharacterized protein
maker-3719905-est_gff_Cufflinks-exonerate_est2genome-est_gff_TopHat-gene-0.1	Locus_44559	smb41	199	206	-20.3	-5.71	-14.58	-14.58	1	NA	NA	NA	NA
maker-3718623-est_gff_Cufflinks-est_gff_TopHat-gene-0.0	NA	smb41	315	322	-24.61	-9.23	-15.37	-15.37	1	F0W0Z1	GO:0000166;GO:0000166;GO:0005524;GO:0017111;GO:0017111;GO:0016818;GO:0032555;GO:0032553;GO:0030554;GO:0003824;GO:0005488;GO:0032559;GO:0005524;GO:0016462;GO:0017076;GO:0035639;GO:0003674;GO:0000166;GO:0016817;GO:0016787;GO:0036094	PF12770.2	Predicted protein
maker-3718512-exonerate_est2genome-gene-0.0	Locus_41461	smb41	138	145	-21.8	-10.48	-11.31	-11.31	1	NA	NA	NA	NA
maker-3717440-est_gff_Cufflinks-est_gff_TopHat-gene-0.0	NA	smb41	516	523	-24.82	-12.98	-11.83	-11.83	1	NA	NA	PF00876.13 PF09534.5	NA
maker-3715636-est_gff_Cufflinks-est_gff_TopHat-gene-0.3	Locus_11221	smb41	367	374	-23.8	-12.82	-10.97	-10.97	1	H2T6A4	GO:0007165;GO:0008150;GO:0051716;GO:0007165;GO:0023052;GO:0050794;GO:0007154;GO:0050789;GO:0050896;GO:0009987;GO:0065007	PF12796.2 PF00023.25 PF13606.1 PF13637.1	Uncharacterized protein
maker-3714937-est_gff_Cufflinks-exonerate_est2genome-est_gff_TopHat-gene-0.6	Locus_14467	smb41	1831	1838	-17.5	-6.8	-10.69	-10.69	1	NA	NA	PF03789.8	NA
maker-3714286-exonerate_est2genome-gene-0.0	Locus_41324	smb41	380	387	-25.7	-14.82	-10.87	-10.87	1	NA	NA	NA	NA
maker-3714213-est_gff_Cufflinks-exonerate_est2genome-est_gff_TopHat-gene-0.2	Locus_68303	smb41	1639	1646	-29	-18.18	-10.81	-10.81	1	D2V4H9	GO:0016021;GO:0016020;GO:0005575;GO:0031224;GO:0016021;GO:0044425	PF12371.3	Transmembrane protein 131
maker-3709290-est_gff_Cufflinks-exonerate_est2genome-est_gff_TopHat-gene-0.0	Locus_40065	smb41	285	292	-29.5	-17.33	-12.16	-12.16	1	C5LNN5	GO:0003723;GO:0003723;GO:0003676;GO:0005488;GO:0003723;GO:0003674	PF00013.24 PF13014.1 PF07650.12 PF13184.1	Putative uncharacterized protein
maker-3706724-est_gff_Cufflinks-gene-0.3	Locus_21780	smb41	289	296	-25.9	-13.97	-11.92	-11.92	1	NA	NA	PF08747.6	NA
maker-3706050-exonerate_est2genome-est_gff_TopHat-gene-0.5	Locus_24212	smb41	470	477	-26.1	-15.76	-10.33	-10.33	1	D8U240	GO:0003824;GO:0004252;GO:0006508;GO:0008233;GO:0008152;GO:0008150;GO:0070011;GO:0003824;GO:0043170;GO:0019538;GO:0008236;GO:0044238;GO:0003674;GO:0004175;GO:0016787;GO:0006508;GO:0004252;GO:0017171	PF13365.1 PF00089.21	Trypsin family
maker-3705394-est_gff_Cufflinks-exonerate_est2genome-est_gff_TopHat-gene-0.0	Locus_24835	smb41	528	535	-22.71	-8.88	-13.82	-13.82	1	F4PSM5	NA	PF03938.9 PF11733.3	Putative uncharacterized protein
maker-3705212-est_gff_Cufflinks-exonerate_est2genome-est_gff_TopHat-gene-0.0	Locus_29882	smb41	170	177	-23.4	-9.4	-13.99	-13.99	1	NA	NA	NA	NA
maker-3703648-est_gff_Cufflinks-exonerate_est2genome-est_gff_TopHat-gene-0.0	Locus_62113	smb41	14	21	-20.4	-10.28	-10.11	-10.11	1	NA	NA	NA	NA
maker-3702456-est_gff_Cufflinks-exonerate_est2genome-est_gff_TopHat-gene-0.7	Locus_40868	smb41	120	127	-24.76	-11.47	-13.28	-13.28	1	F0YEW9	GO:0016747;GO:0016747;GO:0016740;GO:0016746;GO:0003824;GO:0003674	PF01757.17 PF13687.1	Putative uncharacterized protein
maker-3700847-est_gff_Cufflinks-exonerate_est2genome-est_gff_TopHat-gene-0.3	Locus_6224	smb41	617	624	-24.9	-12.68	-12.21	-12.21	1	NA	NA	NA	NA
maker-3700114-est_gff_Cufflinks-exonerate_est2genome-est_gff_TopHat-gene-0.4	Locus_8415	smb41	422	429	-26.2	-14.52	-11.67	-11.67	1	NA	NA	NA	NA
maker-3699823-est_gff_Cufflinks-exonerate_est2genome-est_gff_TopHat-gene-0.2	Locus_50119	smb41	23	30	-23.6	-10.75	-12.84	-12.84	1	NA	NA	PF13347.1	NA
maker-3699664-est_gff_Cufflinks-exonerate_est2genome-est_gff_TopHat-gene-0.0	Locus_2202	smb41	723	730	-32.3	-18.52	-13.77	-13.77	1	NA	NA	NA	NA
maker-3698892-est_gff_Cufflinks-exonerate_est2genome-est_gff_TopHat-gene-0.3	Locus_18232	smb41	19	26	-30.4	-15.72	-14.67	-14.67	1	A9TZK6	NA	NA	Predicted protein
maker-3698783-est_gff_Cufflinks-exonerate_est2genome-est_gff_TopHat-gene-0.0	Locus_1263	smb41	106	113	-28.2	-13.49	-14.7	-14.7	1	C5KEJ6	NA	PF00400.27 PF08662.6 PF02239.11	AAC-rich mRNA clone AAC3 protein, putative
maker-3696131-est_gff_Cufflinks-exonerate_est2genome-est_gff_TopHat-gene-0.1	Locus_70525	smb41	121	128	-29	-13.48	-15.51	-15.51	1	NA	NA	PF00226.26	NA
maker-3694101-exonerate_est2genome-est_gff_TopHat-gene-0.1	Locus_72286	smb41	33	40	-19.77	-8.86	-10.9	-10.9	1	B9Q031	GO:0008270;GO:0046872;GO:0046914;GO:0008270;GO:0046872;GO:0005488;GO:0003674;GO:0043169;GO:0043167	PF13923.1 PF13639.1 PF00097.20 PF13920.1 PF13445.1 PF14447.1 PF06750.8 PF12678.2 PF07800.7 PF05495.7 PF11793.3 PF01485.16 PF01363.16 PF12861.2 PF05290.6 PF00569.12	Zinc finger (C3HC4 RING finger) protein
maker-3692604-est_gff_Cufflinks-est_gff_TopHat-gene-0.3	Locus_12449	smb41	262	269	-24.09	-10.44	-13.64	-13.64	1	NA	NA	NA	NA
maker-3692473-est_gff_Cufflinks-exonerate_est2genome-est_gff_TopHat-gene-0.3	Locus_35165	smb41	205	212	-24.5	-10.33	-14.16	-14.16	1	A8I1X1	NA	PF01302.20	Putative uncharacterized protein
maker-3692299-exonerate_est2genome-est_gff_TopHat-gene-0.2	Locus_24137	smb41	321	328	-23.76	-13.54	-10.21	-10.21	1	D6WK84	NA	PF12796.2 PF13857.1 PF13606.1 PF13637.1 PF00023.25 PF13759.1 PF13640.1 PF08898.5	Putative uncharacterized protein
maker-3691686-est_gff_Cufflinks-exonerate_est2genome-est_gff_TopHat-gene-0.0	Locus_12647	smb41	452	459	-23.86	-13.65	-10.2	-10.2	1	NA	NA	NA	NA
maker-3687720-est_gff_Cufflinks-exonerate_est2genome-est_gff_TopHat-gene-0.9	Locus_42166	smb41	50	57	-28.31	-13.34	-14.96	-14.96	1	O96156	GO:0016021;GO:0055085;GO:0008150;GO:0006810;GO:0016020;GO:0005575;GO:0031224;GO:0016021;GO:0055085;GO:0051179;GO:0051234;GO:0044425;GO:0009987	PF07690.11 PF12832.2 PF11471.3	Metabolite/drug transporter, putative
maker-3685759-exonerate_est2genome-est_gff_TopHat-gene-0.3	Locus_12760	smb41	252	259	-26.19	-14.24	-11.94	-11.94	1	A1CRD7	GO:0004553;GO:0005975;GO:0008152;GO:0008150;GO:0005975;GO:0003824;GO:0004553;GO:0044238;GO:0016798;GO:0003674;GO:0016787	PF00722.16	Endo-1,3(4)-beta-glucanase, putative
maker-3683813-est_gff_Cufflinks-exonerate_est2genome-est_gff_TopHat-gene-0.5	Locus_8454	smb41	1031	1038	-24.2	-13.34	-10.85	-10.85	1	NA	NA	NA	NA
maker-3620680-est_gff_Cufflinks-est_gff_TopHat-gene-0.3	Locus_213	smb41	1383	1390	-20.7	-10.26	-10.43	-10.43	1	NA	NA	PF00620.22	NA
maker-3614641-est_gff_Cufflinks-exonerate_est2genome-est_gff_TopHat-gene-0.2	Locus_8016	smb41	553	560	-23.3	-11.39	-11.9	-11.9	1	C5LHY3	NA	NA	Putative uncharacterized protein
maker-3608953-exonerate_est2genome-gene-0.3	Locus_63050	smb41	154	161	-29.7	-15.49	-14.2	-14.2	1	NA	NA	NA	NA
maker-3600394-est_gff_Cufflinks-exonerate_est2genome-gene-0.1	Locus_10932	smb41	1359	1366	-26.8	-16.02	-10.77	-10.77	1	C3YH52	GO:0030246;GO:0030246;GO:0005488;GO:0003674	PF00090.14	Putative uncharacterized protein
maker-3594555-est_gff_Cufflinks-exonerate_est2genome-est_gff_TopHat-gene-0.1	Locus_10213	smb41	15	22	-26.1	-5.98	-20.11	-20.11	1	C1MT71	GO:0003676;GO:0003676;GO:0005488;GO:0003674	PF01336.20 PF13742.1	Predicted protein
maker-3592431-est_gff_Cufflinks-exonerate_est2genome-est_gff_TopHat-gene-0.0	Locus_26753	smb41	175	182	-30.11	-14.95	-15.15	-15.15	1	NA	NA	NA	NA
maker-3590495-est_gff_Cufflinks-exonerate_est2genome-est_gff_TopHat-gene-0.4	Locus_11532	smb41	93	100	-25.3	-15.13	-10.16	-10.16	1	NA	NA	PF13646.1 PF13513.1	NA
maker-3553228-est_gff_Cufflinks-exonerate_est2genome-est_gff_TopHat-gene-0.2	Locus_10940	smb41	902	909	-22.75	-12.02	-10.72	-10.72	1	NA	NA	PF01426.13	NA
maker-3550347-exonerate_est2genome-gene-0.2	Locus_45387	smb41	42	49	-23.32	-10.65	-12.66	-12.66	1	NA	NA	PF11239.3	NA
maker-3542257-est_gff_Cufflinks-est_gff_TopHat-gene-0.1	NA	smb41	21	28	-25.2	-11.56	-13.63	-13.63	1	NA	NA	PF01242.14 PF02321.13 PF07541.7	NA
maker-3530547-exonerate_est2genome-gene-0.1	NA	smb41	813	820	-22.21	-9.7	-12.5	-12.5	1	NA	NA	NA	NA
maker-3237053-est_gff_Cufflinks-exonerate_est2genome-est_gff_TopHat-gene-0.0	NA	smb41	469	476	-23.8	-13.78	-10.01	-10.01	1	NA	NA	NA	NA
maker-2304270-est_gff_Cufflinks-exonerate_est2genome-est_gff_TopHat-gene-0.1	Locus_23015	smb41	68	75	-25	-10.7	-14.29	-14.29	1	B9PI04	GO:0003676;GO:0008270;GO:0046914;GO:0003676;GO:0008270;GO:0046872;GO:0005488;GO:0003674;GO:0043169;GO:0043167	PF00642.19 PF05484.6	Zinc finger (CCCH type) protein
maker-2246972-est_gff_Cufflinks-exonerate_est2genome-est_gff_TopHat-gene-0.1	Locus_86142	smb41	414	421	-25.39	-11.68	-13.7	-13.7	1	E0WEC8	NA	PF00504.16	Fucoxanthin chlorophyll a/c protein, LI818 clade
maker-2153628-est_gff_Cufflinks-est_gff_TopHat-gene-0.4	NA	smb41	97	104	-22.2	-10.62	-11.57	-11.57	1	NA	NA	PF11295.3	NA
maker-1769604-est_gff_Cufflinks-exonerate_est2genome-est_gff_TopHat-gene-0.1	Locus_39586	smb41	312	319	-23.9	-13.34	-10.55	-10.55	1	NA	NA	NA	NA
maker-1374846-est_gff_Cufflinks-est_gff_TopHat-gene-0.0	NA	smb41	116	123	-31.3	-12.57	-18.72	-18.72	1	C1E0U4	GO:0005452;GO:0006820;GO:0016020;GO:0016021;GO:0022891;GO:0008150;GO:0015075;GO:0015301;GO:0006810;GO:0015300;GO:0005452;GO:0016020;GO:0015297;GO:0015291;GO:0005575;GO:0022892;GO:0022804;GO:0022857;GO:0031224;GO:0005215;GO:0016021;GO:0006811;GO:0051179;GO:0051234;GO:0003674;GO:0008509;GO:0044425;GO:0006820	PF00955.16 PF13197.1	Anion exchanger family
maker-1093689-est_gff_Cufflinks-exonerate_est2genome-est_gff_TopHat-gene-0.0	Locus_65513	smb41	72	79	-21.5	-9.82	-11.67	-11.67	1	F0YPM6	NA	PF04755.7	Putative uncharacterized protein
maker-1048504-est_gff_Cufflinks-exonerate_est2genome-est_gff_TopHat-gene-0.2	Locus_10364	smb41	15	22	-25.7	-13.07	-12.62	-12.62	1	G0QYF6	NA	PF12718.2 PF05335.8 PF06155.7 PF09177.6 PF04582.7 PF05163.7 PF10473.4 PF08647.6	Putative uncharacterized protein
maker-800083-est_gff_Cufflinks-exonerate_est2genome-est_gff_TopHat-gene-0.1	Locus_37015	smb379	916	923	-22.7	-12.05	-10.64	-10.64	1	F0WGM7	GO:0005622;GO:0005856;GO:0006909;GO:0008270;GO:0043228;GO:0008150;GO:0006810;GO:0044424;GO:0043232;GO:0046914;GO:0005575;GO:0008270;GO:0046872;GO:0005622;GO:0005488;GO:0005856;GO:0016192;GO:0043226;GO:0051179;GO:0005623;GO:0006909;GO:0051234;GO:0003674;GO:0044464;GO:0043169;GO:0043229;GO:0043167;GO:0006897	PF04727.8	Putative uncharacterized protein
maker-3814645-est_gff_Cufflinks-exonerate_est2genome-est_gff_TopHat-gene-0.10	Locus_12543	smb379	212	219	-17.9	-6.77	-11.12	-11.12	1	NA	NA	NA	NA
maker-3813852-est_gff_Cufflinks-est_gff_TopHat-gene-0.2	Locus_41620	smb379	146	153	-22.7	-11.72	-10.97	-10.97	1	NA	NA	NA	NA
maker-3813795-est_gff_Cufflinks-exonerate_est2genome-est_gff_TopHat-gene-0.10	Locus_1473	smb379	381	388	-18.73	-7.51	-11.21	-11.21	1	A7AQQ7	GO:0005622;GO:0006464;GO:0016740;GO:0016881;GO:0044237;GO:0008152;GO:0008150;GO:0044260;GO:0016740;GO:0043412;GO:0016881;GO:0005575;GO:0036211;GO:0005622;GO:0003824;GO:0043170;GO:0019538;GO:0006464;GO:0044267;GO:0044238;GO:0005623;GO:0003674;GO:0016879;GO:0016874;GO:0044464;GO:0009987	PF06025.7 PF00627.26 PF08496.5	HECT-domain (Ubiquitin-transferase) containing protein
maker-3813634-exonerate_est2genome-gene-0.3	NA	smb379	779	786	-28.9	-18.51	-10.38	-10.38	1	NA	NA	NA	NA
maker-3813617-est_gff_Cufflinks-exonerate_est2genome-est_gff_TopHat-gene-0.4	Locus_12036	smb379	80	87	-18.8	-8.1	-10.69	-10.69	1	Q08CJ7	GO:0003824;GO:0003824;GO:0005576;GO:0008152;GO:0008484;GO:0016787;GO:0046872;GO:0008152;GO:0008150;GO:0005576;GO:0005575;GO:0046872;GO:0003824;GO:0005488;GO:0016788;GO:0003674;GO:0008484;GO:0016787;GO:0043169;GO:0043167	PF00884.18 PF01676.13 PF02995.12 PF01663.17	Arylsulfatase K
maker-3813572-est_gff_Cufflinks-exonerate_est2genome-est_gff_TopHat-gene-0.2	Locus_25073	smb379	39	46	-21.05	-9.25	-11.79	-11.79	1	B7FPG9	GO:0004222;GO:0006508;GO:0008233;GO:0008237;GO:0016787;GO:0008233;GO:0008152;GO:0008150;GO:0070011;GO:0003824;GO:0043170;GO:0019538;GO:0044238;GO:0004222;GO:0003674;GO:0008237;GO:0004175;GO:0016787;GO:0006508	PF01432.15 PF05572.8 PF09361.5 PF13398.1	Predicted protein
maker-3813371-exonerate_est2genome-est_gff_TopHat-gene-0.4	Locus_71395	smb379	105	112	-17.2	-6	-11.19	-11.19	1	C5KPR0	NA	PF04969.11	Putative uncharacterized protein
maker-3811709-est_gff_Cufflinks-gene-0.0	Locus_18423	smb379	375	382	-20.6	-10.27	-10.33	-10.33	1	NA	NA	PF11736.3	NA
maker-3811155-est_gff_Cufflinks-est_gff_TopHat-gene-0.2	Locus_34657	smb379	643	650	-23.2	-11.55	-11.64	-11.64	1	C5LB67	GO:0000413;GO:0003755;GO:0003824;GO:0006457;GO:0016853;GO:0044237;GO:0008152;GO:0008150;GO:0044260;GO:0000413;GO:0043412;GO:0016853;GO:0036211;GO:0016859;GO:0018193;GO:0003824;GO:0043170;GO:0019538;GO:0006464;GO:0044267;GO:0044238;GO:0006457;GO:0003674;GO:0009987;GO:0003755;GO:0018208	PF00639.16 PF13616.1	Phosphatase, putative
maker-3809126-exonerate_est2genome-est_gff_TopHat-gene-0.1	NA	smb379	100	107	-21	-10.6	-10.39	-10.39	1	D8LLU5	NA	NA	Putative uncharacterized protein
maker-3807412-est_gff_Cufflinks-est_gff_TopHat-gene-0.7	Locus_23412	smb379	218	225	-21.1	-10.86	-10.23	-10.23	1	Q9LQN4	GO:0005509;GO:0005509;GO:0005575;GO:0008150;GO:0008150;GO:0005509;GO:0005575;GO:0046872;GO:0005488;GO:0003674;GO:0043169;GO:0043167	PF13499.1 PF13405.1 PF00036.27 PF13202.1 PF13833.1 PF10591.4 PF05042.8 PF07287.6 PF12763.2	Probable calcium-binding protein CML17
maker-3807319-est_gff_Cufflinks-exonerate_est2genome-gene-0.8	Locus_8706	smb379	377	384	-23.9	-8.57	-15.32	-15.32	1	C5KBU5	GO:0005488;GO:0005622;GO:0006886;GO:0008565;GO:0008150;GO:0008565;GO:0006810;GO:0034613;GO:0033036;GO:0005575;GO:0022892;GO:0006886;GO:0015031;GO:0005622;GO:0005488;GO:0008104;GO:0046907;GO:0005215;GO:0045184;GO:0051179;GO:0005623;GO:0051234;GO:0051649;GO:0003674;GO:0044464;GO:0009987;GO:0051641;GO:0070727	PF08389.7 PF03810.14 PF08767.6	Exportin-1, putative
maker-3807199-exonerate_est2genome-est_gff_TopHat-gene-0.0	Locus_16520	smb379	157	164	-22.6	-9.98	-12.61	-12.61	1	NA	NA	NA	NA
maker-3807094-est_gff_Cufflinks-exonerate_est2genome-est_gff_TopHat-gene-0.2	Locus_38072	smb379	1052	1059	-15.79	-5.03	-10.75	-10.75	1	NA	NA	PF13499.1 PF00036.27 PF13405.1 PF13833.1 PF05344.6 PF03789.8	NA
maker-3806379-est_gff_Cufflinks-exonerate_est2genome-gene-0.13	Locus_23596	smb379	116	123	-20.7	-9.99	-10.7	-10.7	1	B7G4N7	GO:0000166;GO:0008270;GO:0016491;GO:0055114;GO:0008152;GO:0008150;GO:0046914;GO:0055114;GO:0008270;GO:0046872;GO:0003824;GO:0005488;GO:0003674;GO:0000166;GO:0016491;GO:0043169;GO:0043167;GO:0036094	PF02737.13 PF00107.21 PF03721.9 PF13478.1 PF01210.18 PF02558.11 PF02254.13 PF13450.1 PF01266.19 PF01262.16 PF03435.13 PF13241.1 PF00070.22 PF01494.14 PF03446.10 PF13460.1 PF02826.14 PF11017.3 PF03807.12 PF02064.10 PF13738.1 PF07812.7	Predicted protein
maker-3804833-est_gff_Cufflinks-exonerate_est2genome-est_gff_TopHat-gene-0.2	Locus_27098	smb379	643	650	-20.4	-8.7	-11.69	-11.69	1	NA	NA	NA	NA
maker-3802931-est_gff_Cufflinks-exonerate_est2genome-est_gff_TopHat-gene-0.5	Locus_8314	smb379	28	35	-22.3	-11.48	-10.81	-10.81	1	F2TWN3	GO:0008146;GO:0016782;GO:0016740;GO:0003824;GO:0008146;GO:0003674	PF00685.22 PF02036.12 PF13469.1 PF14203.1	Putative uncharacterized protein
maker-3798868-est_gff_Cufflinks-est_gff_TopHat-gene-0.0	Locus_29734	smb379	36	43	-18.37	-8.03	-10.33	-10.33	1	NA	NA	NA	NA
maker-3797178-est_gff_Cufflinks-exonerate_est2genome-est_gff_TopHat-gene-0.1	Locus_2622	smb379	86	93	-21.7	-10.35	-11.34	-11.34	1	C5KQI5	GO:0000166;GO:0004672;GO:0004674;GO:0005509;GO:0005524;GO:0006468;GO:0016301;GO:0016310;GO:0016772;GO:0004672;GO:0044237;GO:0008152;GO:0008150;GO:0044260;GO:0004674;GO:0005509;GO:0016310;GO:0016301;GO:0016740;GO:0032555;GO:0043412;GO:0006796;GO:0032553;GO:0030554;GO:0036211;GO:0006468;GO:0046872;GO:0016773;GO:0003824;GO:0005488;GO:0043170;GO:0019538;GO:0032559;GO:0005524;GO:0006464;GO:0044267;GO:…	PF00069.20 PF07714.12 PF06293.9 PF05445.6	Calcium-dependent protein kinase, putative
maker-3797114-exonerate_est2genome-est_gff_TopHat-gene-0.10	Locus_16133	smb379	187	194	-21.5	-10.29	-11.2	-11.2	1	G4T971	NA	PF08241.7 PF12847.2 PF13847.1 PF13649.1 PF13489.1 PF05724.6 PF03457.9 PF05401.6 PF13679.1	Putative uncharacterized protein
maker-3796631-exonerate_est2genome-est_gff_TopHat-gene-0.1	Locus_39419	smb379	136	143	-16.55	-6.11	-10.43	-10.43	1	D2VQF0	GO:0003824;GO:0003824;GO:0003885;GO:0008762;GO:0016020;GO:0016491;GO:0016614;GO:0050660;GO:0055114;GO:0008762;GO:0008152;GO:0008150;GO:0050660;GO:0016614;GO:0016899;GO:0016020;GO:0055114;GO:0005575;GO:0003885;GO:0048037;GO:0050662;GO:0003824;GO:0005488;GO:0003674;GO:0016491;GO:0016616	PF01565.18 PF13489.1 PF08241.7 PF04030.9 PF01209.13 PF08242.7 PF13649.1 PF13847.1	FAD linked oxidase
maker-3794050-est_gff_Cufflinks-exonerate_est2genome-est_gff_TopHat-gene-0.16	Locus_5411	smb379	1686	1693	-18.53	-6.25	-12.28	-12.28	1	B6KPU4	GO:0000166;GO:0003676;GO:0004386;GO:0005524;GO:0008026;GO:0016787;GO:0017111;GO:0017111;GO:0016818;GO:0032555;GO:0008026;GO:0032553;GO:0030554;GO:0003676;GO:0003824;GO:0005488;GO:0032559;GO:0005524;GO:0016462;GO:0017076;GO:0004386;GO:0042623;GO:0035639;GO:0070035;GO:0003674;GO:0000166;GO:0016817;GO:0016787;GO:0016887;GO:0036094	PF00271.26 PF04408.18 PF00270.24	DEAH-box RNA/DNA helicase, putative
maker-3793751-exonerate_est2genome-est_gff_TopHat-gene-0.0	Locus_55204	smb379	248	255	-21.1	-10.21	-10.88	-10.88	1	C5M0Z3	GO:0016491;GO:0016491;GO:0055114;GO:0008152;GO:0008150;GO:0055114;GO:0003824;GO:0003674;GO:0016491	PF00248.16 PF08410.5	2,5-diketo-D-gluconic acid reductase A, putative
maker-3788498-est_gff_Cufflinks-exonerate_est2genome-est_gff_TopHat-gene-0.5	Locus_32914	smb379	752	759	-20.77	-4.94	-15.82	-15.82	1	G3NRM7	NA	PF00642.19 PF13086.1 PF13245.1 PF13604.1 PF13207.1 PF13481.1 PF01695.12 PF02562.11 PF13191.1 PF09848.4 PF13238.1 PF00519.12	Uncharacterized protein
maker-3785708-est_gff_Cufflinks-exonerate_est2genome-est_gff_TopHat-gene-0.2	NA	smb379	256	263	-13.89	-3.2	-10.68	-10.68	1	A0DXW4	GO:0008152;GO:0008168;GO:0032259;GO:0008152;GO:0008150;GO:0016740;GO:0032259;GO:0016741;GO:0008168;GO:0003824;GO:0003674	PF08241.7 PF13847.1 PF12847.2 PF08242.7 PF13649.1 PF05401.6 PF13679.1 PF13489.1 PF06325.8 PF07757.8 PF05175.9 PF13659.1	Chromosome undetermined scaffold_69, whole genome shotgun sequence
maker-3785369-est_gff_Cufflinks-exonerate_est2genome-est_gff_TopHat-gene-0.3	Locus_24671	smb379	884	891	-21.3	-9.32	-11.97	-11.97	1	A9SKC4	NA	PF12799.2 PF13855.1 PF00560.28 PF13516.1 PF13504.1	Predicted protein
maker-3782624-est_gff_Cufflinks-exonerate_est2genome-est_gff_TopHat-gene-0.2	Locus_56045	smb379	350	357	-16.29	-4.19	-12.09	-12.09	1	NA	NA	PF10587.4	NA
maker-3779266-est_gff_Cufflinks-est_gff_TopHat-gene-0.0	Locus_2875	smb379	24	31	-17.8	-3.23	-14.56	-14.56	1	NA	NA	PF01501.15	NA
maker-3771075-est_gff_Cufflinks-exonerate_est2genome-est_gff_TopHat-gene-0.0	Locus_16978	smb379	2067	2074	-24.3	-13.53	-10.76	-10.76	1	Q015J6	GO:0000166;GO:0000166;GO:0005524;GO:0006200;GO:0016887;GO:0017111;GO:0044237;GO:0008152;GO:0008150;GO:0017111;GO:0009259;GO:0009203;GO:0044270;GO:0046483;GO:0006139;GO:0044248;GO:0034655;GO:0016818;GO:0009141;GO:0006163;GO:0009143;GO:0009146;GO:0032555;GO:0032553;GO:0030554;GO:0009199;GO:0034641;GO:0046034;GO:0009261;GO:0006200;GO:0009056;GO:0003824;GO:0006195;GO:0005488;GO:0032559;GO:0005524;GO:…	PF00005.22 PF13304.1 PF12848.2 PF02463.14 PF13555.1 PF13207.1 PF01926.18 PF13175.1 PF08477.8 PF13558.1 PF03193.11 PF13401.1 PF13238.1 PF13191.1 PF03308.11 PF00350.18 PF13481.1 PF12846.2 PF05729.7 PF03205.9 PF13173.1 PF00385.19 PF13521.1 PF02492.14 PF13604.1 PF01935.12 PF00910.17 PF01580.13 PF13476.1 PF13671.1 PF00006.20 PF10662.4 PF06414.7 PF00009.22 PF01637.13 PF00503.15 PF00931.17 PF07728.9 PF1…	Non-transporter ABC protein (ISS)
maker-3770318-est_gff_Cufflinks-exonerate_est2genome-est_gff_TopHat-gene-0.0	Locus_73	smb379	785	792	-24.2	-9.99	-14.2	-14.2	1	NA	NA	NA	NA
maker-3765311-est_gff_Cufflinks-exonerate_est2genome-est_gff_TopHat-gene-0.0	Locus_38767	smb379	266	273	-19.99	-8.8	-11.18	-11.18	1	NA	NA	PF08376.5	NA
maker-3760327-exonerate_est2genome-est_gff_TopHat-gene-0.2	Locus_12596	smb379	595	602	-24.59	-9.63	-14.95	-14.95	1	F0WV67	GO:0006486;GO:0044237;GO:0008152;GO:0008150;GO:0005975;GO:0044260;GO:0043412;GO:0009058;GO:0036211;GO:0009059;GO:0070085;GO:0044249;GO:0034645;GO:0043413;GO:0044262;GO:0043170;GO:0019538;GO:0006486;GO:0009100;GO:0006464;GO:0044267;GO:0044238;GO:0009101;GO:0009987	PF11051.3	Uncharacterized protein
maker-3757807-exonerate_est2genome-est_gff_TopHat-gene-0.6	NA	smb379	46	53	-17.2	-6.79	-10.4	-10.4	1	C5KPR0	NA	PF04969.11	Putative uncharacterized protein
maker-3757211-est_gff_Cufflinks-exonerate_est2genome-est_gff_TopHat-gene-0.1	NA	smb379	43	50	-19.54	-6.58	-12.95	-12.95	1	C5KRB4	NA	PF06379.7	Putative uncharacterized protein
maker-3755076-est_gff_Cufflinks-exonerate_est2genome-est_gff_TopHat-gene-0.5	Locus_16359	smb379	1438	1445	-23.6	-5.69	-17.9	-17.9	1	C5KKA0	NA	NA	Putative uncharacterized protein
maker-3748524-exonerate_est2genome-est_gff_TopHat-gene-0.7	Locus_26881	smb379	408	415	-27	-14.51	-12.48	-12.48	1	NA	NA	NA	NA
maker-3736915-exonerate_est2genome-est_gff_TopHat-gene-0.3	Locus_68512	smb379	312	319	-23.9	-11.96	-11.94	-11.94	1	NA	NA	NA	NA
maker-3731416-exonerate_est2genome-gene-0.3	Locus_18394	smb379	249	256	-17.9	-6.22	-11.67	-11.67	1	NA	NA	NA	NA
maker-3722141-est_gff_Cufflinks-est_gff_TopHat-gene-0.5	NA	smb379	1322	1329	-25.8	-12.72	-13.07	-13.07	1	C5LSN5	GO:0003777;GO:0005524;GO:0006200;GO:0007018;GO:0016887;GO:0030286;GO:0044237;GO:0043228;GO:0008152;GO:0008150;GO:0017111;GO:0009259;GO:0009203;GO:0044424;GO:0044270;GO:0046483;GO:0006139;GO:0044248;GO:0034655;GO:0016818;GO:0043232;GO:0044446;GO:0030286;GO:0009141;GO:0006163;GO:0009143;GO:0009146;GO:0032555;GO:0003774;GO:0044422;GO:0032553;GO:0030554;GO:0005875;GO:0009199;GO:0005575;GO:0034641;GO:…	PF12777.2 PF12780.2 PF00700.16 PF05701.6 PF13851.1 PF09325.5 PF00769.14 PF04582.7 PF09486.5 PF07926.7	Ciliary dynein heavy chain, putative
maker-3710063-exonerate_est2genome-est_gff_TopHat-gene-0.1	Locus_5349	smb379	89	96	-24.2	-7.14	-17.05	-17.05	1	B8C238	NA	NA	Predicted protein
maker-3703795-est_gff_Cufflinks-exonerate_est2genome-est_gff_TopHat-gene-0.32	Locus_7760	smb379	1022	1029	-23.25	-7.9	-15.34	-15.34	1	E1ZKT6	GO:0000166;GO:0004672;GO:0004674;GO:0005524;GO:0006468;GO:0016772;GO:0004672;GO:0044237;GO:0008152;GO:0008150;GO:0044260;GO:0004674;GO:0016310;GO:0016301;GO:0016740;GO:0032555;GO:0043412;GO:0006796;GO:0032553;GO:0030554;GO:0036211;GO:0006468;GO:0016773;GO:0003824;GO:0005488;GO:0043170;GO:0019538;GO:0032559;GO:0005524;GO:0006464;GO:0044267;GO:0017076;GO:0044238;GO:0006793;GO:0035639;GO:0003674;GO:…	PF00069.20 PF07714.12 PF01636.18 PF06293.9 PF01163.17 PF05445.6	Putative uncharacterized protein
maker-3699111-est_gff_Cufflinks-exonerate_est2genome-est_gff_TopHat-gene-0.1	Locus_9885	smb379	540	547	-22	-8.39	-13.6	-13.6	1	B4XU25	GO:0000166;GO:0004367;GO:0005737;GO:0005975;GO:0006072;GO:0009331;GO:0016491;GO:0016614;GO:0016616;GO:0042803;GO:0046168;GO:0050662;GO:0051287;GO:0055114;GO:0006066;GO:0005737;GO:0044237;GO:0008152;GO:0008150;GO:0006072;GO:0005975;GO:0019405;GO:0046983;GO:0044424;GO:0016614;GO:0046168;GO:0019751;GO:0019637;GO:0006796;GO:0055114;GO:0016052;GO:0005575;GO:0042803;GO:0019563;GO:0048037;GO:0004367;GO:…	PF07479.9 PF01210.18 PF03719.10 PF03807.12 PF01262.16 PF00899.16	Uncharacterized protein
maker-3690779-est_gff_Cufflinks-exonerate_est2genome-est_gff_TopHat-gene-0.2	Locus_35306	smb379	368	375	-21.6	-10.31	-11.28	-11.28	1	NA	NA	NA	NA
maker-3688793-est_gff_Cufflinks-exonerate_est2genome-est_gff_TopHat-gene-0.2	Locus_1424	smb379	59	66	-16.8	-3.01	-13.78	-13.78	1	E5RKF0	GO:0000272;GO:0004721;GO:0004725;GO:0006470;GO:0016311;GO:0016787;GO:0016791;GO:0035335;GO:0044237;GO:0008152;GO:0008150;GO:0005975;GO:0044260;GO:0043412;GO:0006796;GO:0016052;GO:0036211;GO:0004721;GO:0005976;GO:0035335;GO:0006470;GO:0009056;GO:0003824;GO:0019538;GO:0043170;GO:0004725;GO:0006464;GO:0044267;GO:0044238;GO:0006793;GO:0016788;GO:0016791;GO:0003674;GO:0042578;GO:0016787;GO:0009987;GO:…	NA	Uncharacterized protein
maker-3685135-est_gff_Cufflinks-exonerate_est2genome-est_gff_TopHat-gene-0.4	Locus_21711	smb379	1278	1285	-23.8	-12.59	-11.2	-11.2	1	G0SV30	GO:0008703;GO:0009231;GO:0016491;GO:0055114;GO:0044237;GO:0008152;GO:0006771;GO:0008150;GO:0016614;GO:0046483;GO:0006767;GO:0044283;GO:0008703;GO:0009058;GO:0042364;GO:0055114;GO:0034641;GO:0044249;GO:0044271;GO:0003824;GO:0018130;GO:0044281;GO:0042726;GO:0009231;GO:0009110;GO:0003674;GO:0042727;GO:0016491;GO:0016616;GO:0006766;GO:0009987;GO:0006807	PF01872.12 PF00925.15	Putative uncharacterized protein
maker-3684150-est_gff_Cufflinks-gene-0.13	Locus_3392	smb379	900	907	-24.46	-14.3	-10.15	-10.15	1	NA	NA	PF08926.6 PF07885.11	NA
maker-3612413-est_gff_Cufflinks-est_gff_TopHat-gene-0.0	Locus_15205	smb379	127	134	-22.4	-9.53	-12.86	-12.86	1	NA	NA	PF12400.3	NA
maker-3610462-est_gff_Cufflinks-exonerate_est2genome-est_gff_TopHat-gene-0.4	Locus_60324	smb379	260	267	-23.6	-6.27	-17.32	-17.32	1	C1EE20	GO:0003824;GO:0005622;GO:0016070;GO:0044237;GO:0008152;GO:0008150;GO:0044260;GO:0006139;GO:0005575;GO:0034641;GO:0005622;GO:0003824;GO:0043170;GO:0044238;GO:0005623;GO:0003674;GO:0016070;GO:0090304;GO:0044464;GO:0009987;GO:0006807	PF13563.1 PF02834.11	Predicted protein
maker-3592482-exonerate_est2genome-est_gff_TopHat-gene-0.4	Locus_60558	smb379	162	169	-12.99	-2.26	-10.72	-10.72	1	Q5YET1	GO:0016740;GO:0016740;GO:0003824;GO:0003674	PF02798.15 PF13417.1 PF13409.1 PF00043.20	Predicted protein
maker-1907602-exonerate_est2genome-est_gff_TopHat-gene-0.1	Locus_77	smb379	137	144	-18.9	-8.87	-10.02	-10.02	1	NA	NA	NA	NA
maker-1317550-est_gff_Cufflinks-est_gff_TopHat-gene-0.2	NA	smb379	49	56	-24.7	-6.24	-18.45	-18.45	1	NA	NA	NA	NA
maker-3806274-est_gff_Cufflinks-exonerate_est2genome-est_gff_TopHat-gene-0.0	NA	smb365	705	712	-18.19	-7.47	-10.71	-10.71	1	NA	NA	PF06545.6	NA
maker-3794047-exonerate_est2genome-est_gff_TopHat-gene-0.3	Locus_8968	smb365	48	55	-21.4	-10.71	-10.68	-10.68	1	NA	NA	PF00313.17 PF08206.6	NA
maker-3788493-est_gff_Cufflinks-est_gff_TopHat-gene-0.3	NA	smb365	220	227	-21.55	-9.8	-11.74	-11.74	1	NA	NA	NA	NA
maker-3765311-est_gff_Cufflinks-exonerate_est2genome-est_gff_TopHat-gene-0.0	Locus_38767	smb365	76	83	-28.88	-11.13	-17.74	-17.74	1	NA	NA	PF08376.5	NA
maker-3765098-est_gff_Cufflinks-exonerate_est2genome-est_gff_TopHat-gene-0.1	Locus_7669	smb365	1027	1034	-23.1	-12.1	-10.99	-10.99	1	A8HQ52	NA	NA	Hydin-like protein
maker-3762733-est_gff_Cufflinks-gene-0.1	Locus_15868	smb365	141	148	-23.8	-11.65	-12.14	-12.14	1	C5LPU4	NA	PF01582.15 PF13455.1	Putative uncharacterized protein
maker-3728558-est_gff_Cufflinks-exonerate_est2genome-est_gff_TopHat-gene-0.2	Locus_40619	smb365	570	577	-25.9	-10.54	-15.35	-15.35	1	NA	NA	NA	NA
maker-3715636-est_gff_Cufflinks-est_gff_TopHat-gene-0.3	Locus_11221	smb365	831	838	-22.12	-11.45	-10.66	-10.66	1	H2T6A4	GO:0007165;GO:0008150;GO:0051716;GO:0007165;GO:0023052;GO:0050794;GO:0007154;GO:0050789;GO:0050896;GO:0009987;GO:0065007	PF12796.2 PF00023.25 PF13606.1 PF13637.1	Uncharacterized protein
maker-3696948-est_gff_Cufflinks-est_gff_TopHat-gene-0.1	Locus_1026	smb365	138	145	-20.81	-9.91	-10.89	-10.89	1	NA	NA	PF05345.7	NA
maker-3695955-est_gff_Cufflinks-exonerate_est2genome-est_gff_TopHat-gene-0.3	Locus_30717	smb365	68	75	-22	-8.83	-13.16	-13.16	1	NA	NA	PF13472.1 PF00657.17 PF02310.14 PF02197.12	NA
maker-3692495-est_gff_Cufflinks-exonerate_est2genome-est_gff_TopHat-gene-0.1	Locus_2443	smb365	422	429	-22.3	-12.06	-10.23	-10.23	1	A7SJM7	NA	PF00400.27 PF10647.4 PF13570.1	Predicted protein
maker-3685502-exonerate_est2genome-est_gff_TopHat-gene-0.0	Locus_45300	smb365	148	155	-21	-10.99	-10	-10	1	A8JA15	GO:0004672;GO:0006468;GO:0004672;GO:0044237;GO:0008152;GO:0008150;GO:0044260;GO:0016310;GO:0016301;GO:0016740;GO:0043412;GO:0006796;GO:0036211;GO:0006468;GO:0016773;GO:0003824;GO:0043170;GO:0019538;GO:0006464;GO:0044267;GO:0044238;GO:0006793;GO:0003674;GO:0009987;GO:0016772	PF06743.10 PF07671.6	Predicted protein of CLR family
maker-3619786-est_gff_Cufflinks-exonerate_est2genome-est_gff_TopHat-gene-0.0	Locus_15386	smb365	51	58	-24.4	-12.42	-11.97	-11.97	1	NA	NA	NA	NA
maker-3614345-est_gff_Cufflinks-est_gff_TopHat-gene-0.1	Locus_3171	smb365	433	440	-20.6	-8.54	-12.05	-12.05	1	D8LIG2	NA	PF13041.1 PF01535.15 PF13812.1 PF12854.2	Putative uncharacterized protein
maker-3814319-est_gff_Cufflinks-exonerate_est2genome-est_gff_TopHat-gene-0.9	Locus_27149	smb359	354	361	-17.9	-6.43	-11.46	-11.46	1	B6AIH9	NA	PF05346.6 PF00787.19	Eukaryotic membrane protein family protein
maker-3794657-est_gff_Cufflinks-est_gff_TopHat-gene-0.0	Locus_40071	smb359	46	53	-17.8	-3.98	-13.81	-13.81	1	NA	NA	PF10162.4	NA
maker-3771666-exonerate_est2genome-est_gff_TopHat-gene-0.1	Locus_36300	smb359	911	918	-18.93	-7.01	-11.91	-11.91	1	A1D0Y9	GO:0000166;GO:0003824;GO:0004043;GO:0008152;GO:0016874;GO:0030170;GO:0008152;GO:0008150;GO:0016903;GO:0048037;GO:0003824;GO:0005488;GO:0070279;GO:0030170;GO:0004043;GO:0016620;GO:0003674;GO:0000166;GO:0016491;GO:0016874;GO:0019842;GO:0036094	PF00501.23	Nonribosomal peptide synthase, putative
maker-3766612-est_gff_Cufflinks-exonerate_est2genome-est_gff_TopHat-gene-0.8	Locus_6639	smb359	454	461	-19.6	-6.79	-12.8	-12.8	1	B7FW30	GO:0000166;GO:0008152;GO:0016491;GO:0055114;GO:0008152;GO:0008150;GO:0055114;GO:0003824;GO:0005488;GO:0003674;GO:0000166;GO:0016491;GO:0036094	PF00106.20 PF08659.5 PF13561.1 PF13460.1 PF03033.15 PF07475.7 PF01232.18 PF00739.14	Predicted protein
maker-3759968-est_gff_Cufflinks-est_gff_TopHat-gene-0.3	Locus_42884	smb359	130	137	-18.5	-7.83	-10.66	-10.66	1	NA	NA	NA	NA
maker-3693592-est_gff_Cufflinks-exonerate_est2genome-est_gff_TopHat-gene-0.3	NA	smb359	446	453	-17.3	-7.11	-10.18	-10.18	1	NA	NA	NA	NA
maker-188232-est_gff_Cufflinks-exonerate_est2genome-est_gff_TopHat-gene-0.0	Locus_13594	smb359	210	217	-17.8	-7.62	-10.17	-10.17	1	NA	NA	PF01926.18	NA
maker-3811974-est_gff_Cufflinks-exonerate_est2genome-est_gff_TopHat-gene-0.2	Locus_69992	smb313	642	649	-16.4	-5.23	-11.16	-11.16	1	NA	NA	NA	NA
maker-3769107-est_gff_Cufflinks-exonerate_est2genome-est_gff_TopHat-gene-0.2	Locus_4265	smb313	4873	4880	-19.97	-9.67	-10.29	-10.29	1	Q23AM0	NA	PF03302.8	Putative uncharacterized protein
maker-3693527-est_gff_Cufflinks-exonerate_est2genome-est_gff_TopHat-gene-0.0	NA	smb313	308	315	-16.9	-6.38	-10.51	-10.51	1	NA	NA	NA	NA
maker-3814214-est_gff_Cufflinks-exonerate_est2genome-est_gff_TopHat-gene-0.9	Locus_9618	smb303	1181	1188	-26.8	-16.31	-10.48	-10.48	1	NA	NA	NA	NA
maker-3814024-est_gff_Cufflinks-exonerate_est2genome-est_gff_TopHat-gene-0.1	Locus_28726	smb303	30	37	-18.5	-7.52	-10.97	-10.97	1	NA	NA	PF02991.11 PF00261.15 PF04582.7	NA
maker-3813714-est_gff_Cufflinks-exonerate_est2genome-est_gff_TopHat-gene-0.4	Locus_10040	smb303	188	195	-24	-11.61	-12.38	-12.38	1	F2UCE5	GO:0000413;GO:0003755;GO:0006457;GO:0016853;GO:0044237;GO:0008152;GO:0008150;GO:0044260;GO:0000413;GO:0043412;GO:0016853;GO:0036211;GO:0016859;GO:0018193;GO:0003824;GO:0043170;GO:0019538;GO:0006464;GO:0044267;GO:0044238;GO:0006457;GO:0003674;GO:0009987;GO:0003755;GO:0018208	PF00085.15	Peptidyl-prolyl cis-trans isomerase
maker-3811657-est_gff_Cufflinks-est_gff_TopHat-gene-0.1	Locus_16230	smb303	29	36	-22.66	-12.57	-10.08	-10.08	1	F0XVI3	GO:0005216;GO:0005216;GO:0005249;GO:0006810;GO:0006811;GO:0006813;GO:0016020;GO:0016021;GO:0055085;GO:0022891;GO:0005216;GO:0008150;GO:0015075;GO:0006810;GO:0030001;GO:0022803;GO:0022838;GO:0016020;GO:0005575;GO:0022892;GO:0015079;GO:0008324;GO:0022857;GO:0022836;GO:0022832;GO:0031224;GO:0015267;GO:0046873;GO:0005267;GO:0022890;GO:0005215;GO:0016021;GO:0055085;GO:0005249;GO:0006811;GO:0005261;GO:…	PF00520.26 PF07885.11	Putative uncharacterized protein
maker-3810613-est_gff_Cufflinks-exonerate_est2genome-gene-0.4	Locus_51440	smb303	216	223	-26.4	-14.7	-11.69	-11.69	1	F0VIQ3	GO:0000166;GO:0004672;GO:0004674;GO:0005524;GO:0006468;GO:0016301;GO:0016310;GO:0016772;GO:0004672;GO:0044237;GO:0008152;GO:0008150;GO:0044260;GO:0004674;GO:0016310;GO:0016301;GO:0016740;GO:0032555;GO:0043412;GO:0006796;GO:0032553;GO:0030554;GO:0036211;GO:0006468;GO:0016773;GO:0003824;GO:0005488;GO:0043170;GO:0019538;GO:0032559;GO:0005524;GO:0006464;GO:0044267;GO:0017076;GO:0044238;GO:0006793;GO:…	PF00069.20 PF00226.26 PF07714.12 PF01636.18	Putative Wee kinase
maker-3807013-est_gff_Cufflinks-est_gff_TopHat-gene-0.4	Locus_84881	smb303	656	663	-27.5	-16.06	-11.43	-11.43	1	E0YPA5	GO:0016021;GO:0055085;GO:0008150;GO:0006810;GO:0016020;GO:0005575;GO:0031224;GO:0016021;GO:0055085;GO:0051179;GO:0051234;GO:0044425;GO:0009987	NA	Nitrate high affinity transporter
maker-3804779-est_gff_Cufflinks-exonerate_est2genome-est_gff_TopHat-gene-0.6	Locus_4657	smb303	214	221	-25.2	-12.8	-12.39	-12.39	1	G4ZHB6	NA	PF00168.25	Putative uncharacterized protein
maker-3799861-est_gff_Cufflinks-est_gff_TopHat-gene-0.3	Locus_39187	smb303	69	76	-24	-12.63	-11.36	-11.36	1	E3KJA7	GO:0003824;GO:0003824;GO:0005975;GO:0009058;GO:0043169;GO:0008152;GO:0008150;GO:0005975;GO:0009058;GO:0003824;GO:0005488;GO:0044238;GO:0003674;GO:0043169;GO:0043167	PF13692.1	Cell wall alpha-1,3-glucan synthase ags1
maker-3797620-exonerate_est2genome-est_gff_TopHat-gene-0.4	Locus_29943	smb303	122	129	-25.7	-12.42	-13.27	-13.27	1	NA	NA	NA	NA
maker-3790848-est_gff_Cufflinks-exonerate_est2genome-est_gff_TopHat-gene-0.4	Locus_1759	smb303	173	180	-25.4	-13.3	-12.09	-12.09	1	NA	NA	PF00497.15 PF07400.6 PF01576.14 PF13166.1	NA
maker-3783561-est_gff_Cufflinks-exonerate_est2genome-est_gff_TopHat-gene-0.1	Locus_5799	smb303	1785	1792	-25.3	-11.24	-14.05	-14.05	1	NA	NA	NA	NA
maker-3778837-est_gff_Cufflinks-gene-0.7	NA	smb303	272	279	-22.5	-11.88	-10.61	-10.61	1	NA	NA	NA	NA
maker-3772682-est_gff_Cufflinks-exonerate_est2genome-est_gff_TopHat-gene-0.0	Locus_3208	smb303	324	331	-27.3	-13.97	-13.32	-13.32	1	NA	NA	NA	NA
maker-3771695-est_gff_Cufflinks-exonerate_est2genome-est_gff_TopHat-gene-0.0	Locus_8508	smb303	1050	1057	-24.1	-13.57	-10.52	-10.52	1	F0Y5W7	GO:0000166;GO:0000166;GO:0005524;GO:0006200;GO:0016020;GO:0016887;GO:0017111;GO:0044237;GO:0008152;GO:0008150;GO:0017111;GO:0009259;GO:0009203;GO:0044270;GO:0046483;GO:0006139;GO:0044248;GO:0034655;GO:0016818;GO:0009141;GO:0006163;GO:0009143;GO:0009146;GO:0032555;GO:0016020;GO:0032553;GO:0030554;GO:0009199;GO:0005575;GO:0034641;GO:0046034;GO:0009261;GO:0006200;GO:0009056;GO:0003824;GO:0006195;GO:…	NA	Putative uncharacterized protein ABC38
maker-3771457-est_gff_Cufflinks-exonerate_est2genome-est_gff_TopHat-gene-0.3	Locus_9505	smb303	926	933	-28.2	-12.36	-15.83	-15.83	1	E1GG66	GO:0006457;GO:0031072;GO:0051082;GO:0044237;GO:0008152;GO:0008150;GO:0044260;GO:0051082;GO:0005488;GO:0043170;GO:0019538;GO:0044267;GO:0031072;GO:0044238;GO:0006457;GO:0003674;GO:0005515;GO:0009987	PF00226.26	DnaJ domain-containing protein
maker-3771088-est_gff_Cufflinks-est_gff_TopHat-gene-0.0	Locus_6172	smb303	1515	1522	-23.2	-13.13	-10.06	-10.06	1	A2BE48	GO:0003677;GO:0003677;GO:0003916;GO:0003917;GO:0005694;GO:0006265;GO:0016853;GO:0044237;GO:0043228;GO:0008152;GO:0008150;GO:0003677;GO:0003917;GO:0044260;GO:0006259;GO:0044424;GO:0006139;GO:0043232;GO:0006265;GO:0005575;GO:0016853;GO:0003676;GO:0005694;GO:0034641;GO:0005622;GO:0003824;GO:0005488;GO:0043170;GO:0044238;GO:0043226;GO:0005623;GO:0071103;GO:0003674;GO:0090304;GO:0044464;GO:0003916;GO:…	PF01131.15	DNA topoisomerase
maker-3770559-est_gff_Cufflinks-exonerate_est2genome-est_gff_TopHat-gene-0.2	Locus_7586	smb303	21	28	-19.6	-9.06	-10.53	-10.53	1	NA	NA	NA	NA
maker-3769661-est_gff_Cufflinks-exonerate_est2genome-est_gff_TopHat-gene-0.0	Locus_5484	smb303	828	835	-29	-18.42	-10.57	-10.57	1	F2UQC3	GO:0005488;GO:0005488;GO:0003674	PF00514.18 PF03224.9 PF10363.4 PF13646.1 PF04826.8 PF13513.1	Putative uncharacterized protein
maker-3768646-est_gff_Cufflinks-exonerate_est2genome-est_gff_TopHat-gene-0.4	Locus_21033	smb303	459	466	-24.3	-10.89	-13.4	-13.4	1	NA	NA	PF11044.3	NA
maker-3765976-est_gff_Cufflinks-exonerate_est2genome-est_gff_TopHat-gene-0.1	Locus_17088	smb303	453	460	-27.98	-17.49	-10.48	-10.48	1	A9UMM9	GO:0000166;GO:0005524;GO:0008152;GO:0016301;GO:0016310;GO:0016740;GO:0016772;GO:0044237;GO:0008152;GO:0008150;GO:0016310;GO:0016301;GO:0016740;GO:0032555;GO:0006796;GO:0032553;GO:0030554;GO:0003824;GO:0005488;GO:0032559;GO:0005524;GO:0017076;GO:0006793;GO:0035639;GO:0003674;GO:0000166;GO:0009987;GO:0016772;GO:0036094	PF07959.7	Uncharacterized protein
maker-3763220-est_gff_Cufflinks-est_gff_TopHat-gene-0.1	Locus_18520	smb303	531	538	-21.59	-9.82	-11.76	-11.76	1	NA	NA	NA	NA
maker-3758642-est_gff_Cufflinks-exonerate_est2genome-est_gff_TopHat-gene-0.0	Locus_55790	smb303	106	113	-26.23	-13.61	-12.61	-12.61	1	F0W7N3	GO:0003743;GO:0006413;GO:0044237;GO:0008152;GO:0008150;GO:0008135;GO:0044260;GO:0003743;GO:0009058;GO:0006413;GO:0003676;GO:0009059;GO:0044249;GO:0034645;GO:0010467;GO:0005488;GO:0043170;GO:0019538;GO:0044267;GO:0003723;GO:0044238;GO:0006412;GO:0003674;GO:0009987	PF08662.6	Eukaryotic translation initiation factor 2A, putative
maker-3756171-est_gff_Cufflinks-gene-0.2	NA	smb303	212	219	-35.9	-16.84	-19.05	-19.05	1	Q16FI9	NA	PF12796.2 PF00023.25 PF13606.1 PF13637.1 PF13857.1 PF10787.4	Ankyrin 2,3/unc44
maker-3755692-est_gff_Cufflinks-exonerate_est2genome-est_gff_TopHat-gene-0.2	Locus_16546	smb303	392	399	-24.1	-13.67	-10.42	-10.42	1	NA	NA	NA	NA
maker-3754829-est_gff_Cufflinks-exonerate_est2genome-est_gff_TopHat-gene-0.3	Locus_22076	smb303	520	527	-21.15	-11	-10.14	-10.14	1	E1Z3F5	GO:0003676;GO:0005634;GO:0044424;GO:0043227;GO:0005575;GO:0003676;GO:0005622;GO:0005488;GO:0043226;GO:0005623;GO:0003674;GO:0043231;GO:0044464;GO:0043229;GO:0005634	PF10433.4 PF03178.10	Putative uncharacterized protein
maker-3753275-est_gff_Cufflinks-exonerate_est2genome-est_gff_TopHat-gene-0.8	Locus_36731	smb303	253	260	-27.1	-16.18	-10.91	-10.91	1	NA	NA	NA	NA
maker-3752177-est_gff_Cufflinks-exonerate_est2genome-est_gff_TopHat-gene-0.2	Locus_21421	smb303	546	553	-20.8	-8.59	-12.2	-12.2	1	NA	NA	NA	NA
maker-3737115-exonerate_est2genome-gene-0.1	Locus_6695	smb303	157	164	-30.65	-14.63	-16.01	-16.01	1	I1G2S8	NA	PF08238.7 PF11793.3	Uncharacterized protein
maker-3729609-est_gff_Cufflinks-exonerate_est2genome-est_gff_TopHat-gene-0.0	NA	smb303	88	95	-21.71	-11.16	-10.54	-10.54	1	NA	NA	PF09188.5	NA
maker-3725870-est_gff_Cufflinks-exonerate_est2genome-est_gff_TopHat-gene-0.6	Locus_17732	smb303	93	100	-24.3	-13.98	-10.31	-10.31	1	NA	NA	NA	NA
maker-3725268-est_gff_Cufflinks-exonerate_est2genome-est_gff_TopHat-gene-0.10	Locus_18192	smb303	32	39	-24.1	-12.09	-12	-12	1	NA	NA	PF00583.19 PF08445.5 PF13508.1 PF13673.1	NA
maker-3718468-est_gff_Cufflinks-exonerate_est2genome-est_gff_TopHat-gene-0.6	Locus_51275	smb303	171	178	-24.2	-11.53	-12.66	-12.66	1	NA	NA	PF08659.5 PF00106.20 PF13460.1	NA
maker-3716188-est_gff_Cufflinks-exonerate_est2genome-est_gff_TopHat-gene-0.0	Locus_1251	smb303	230	237	-21.3	-10.76	-10.53	-10.53	1	Q6CDZ4	GO:0003824;GO:0005506;GO:0006537;GO:0006807;GO:0008152;GO:0010181;GO:0015930;GO:0016040;GO:0016491;GO:0016638;GO:0016639;GO:0045181;GO:0050660;GO:0051536;GO:0055114;GO:0044237;GO:0008152;GO:0008150;GO:0051540;GO:0044106;GO:0006537;GO:0043436;GO:0050660;GO:0016040;GO:0009308;GO:0015930;GO:0046914;GO:0044283;GO:0016053;GO:0009058;GO:0045181;GO:0006520;GO:0055114;GO:0046394;GO:0034641;GO:0009064;GO:…	PF00310.16 PF04898.9	YALI0B19998p
maker-3715488-est_gff_Cufflinks-exonerate_est2genome-est_gff_TopHat-gene-0.0	Locus_64622	smb303	614	621	-22.5	-11.57	-10.92	-10.92	1	NA	NA	NA	NA
maker-3713699-exonerate_est2genome-gene-0.0	Locus_44986	smb303	287	294	-26.4	-15.84	-10.55	-10.55	1	C5XQF1	GO:0005794;GO:0016020;GO:0005737;GO:0044424;GO:0016020;GO:0043227;GO:0005575;GO:0005622;GO:0043226;GO:0044444;GO:0005623;GO:0043231;GO:0044464;GO:0043229;GO:0005794	PF03016.10	Putative uncharacterized protein Sb03g040220
maker-3708835-est_gff_Cufflinks-exonerate_est2genome-gene-0.8	Locus_62226	smb303	22	29	-33.61	-22.08	-11.52	-11.52	1	A9TZT3	NA	PF13913.1 PF00096.21	Predicted protein
maker-3699493-est_gff_Cufflinks-exonerate_est2genome-est_gff_TopHat-gene-0.1	Locus_77050	smb303	184	191	-27.3	-14.86	-12.43	-12.43	1	NA	NA	NA	NA
maker-3697565-est_gff_Cufflinks-exonerate_est2genome-est_gff_TopHat-gene-0.0	Locus_5333	smb303	584	591	-24.4	-13.73	-10.66	-10.66	1	NA	NA	PF01914.12	NA
maker-3692985-est_gff_Cufflinks-exonerate_est2genome-est_gff_TopHat-gene-0.13	Locus_17898	smb303	662	669	-22.36	-10.39	-11.96	-11.96	1	NA	NA	PF13205.1	NA
maker-3689718-exonerate_est2genome-est_gff_TopHat-gene-0.2	Locus_51268	smb303	60	67	-21.85	-11.81	-10.03	-10.03	1	NA	NA	NA	NA
maker-3593194-est_gff_Cufflinks-est_gff_TopHat-gene-0.1	Locus_45580	smb303	83	90	-24.8	-14.66	-10.13	-10.13	1	E9CHH8	NA	PF13704.1 PF01697.22	Putative uncharacterized protein
maker-3561127-est_gff_Cufflinks-exonerate_est2genome-est_gff_TopHat-gene-0.2	Locus_48400	smb303	138	145	-23.5	-12.72	-10.77	-10.77	1	NA	NA	NA	NA
maker-2137195-est_gff_Cufflinks-gene-0.2	Locus_31627	smb303	47	54	-24.2	-11.85	-12.34	-12.34	1	NA	NA	PF00392.16	NA
maker-1274187-exonerate_est2genome-gene-0.1	Locus_68627	smb303	350	357	-22.15	-10.72	-11.42	-11.42	1	NA	NA	PF03959.8	NA
maker-110430-est_gff_Cufflinks-exonerate_est2genome-est_gff_TopHat-gene-0.0	Locus_12650	smb303	547	554	-20.7	-10.22	-10.47	-10.47	1	A0CZ03	GO:0003824;GO:0004114;GO:0005216;GO:0006810;GO:0006811;GO:0007165;GO:0008081;GO:0008152;GO:0016020;GO:0016021;GO:0016787;GO:0046872;GO:0055085;GO:0004114;GO:0022891;GO:0008152;GO:0005216;GO:0008150;GO:0051716;GO:0015075;GO:0006810;GO:0004112;GO:0022803;GO:0022838;GO:0016020;GO:0007165;GO:0023052;GO:0005575;GO:0022892;GO:0046872;GO:0022857;GO:0003824;GO:0005488;GO:0008081;GO:0050794;GO:0031224;GO:…	PF00233.14 PF01966.17	Chromosome undetermined scaffold_31, whole genome shotgun sequence
maker-3813493-est_gff_Cufflinks-est_gff_TopHat-gene-0.7	Locus_38698	smb297	74	81	-26.2	-10.77	-15.42	-15.42	1	A3FPY6	GO:0001671;GO:0032781;GO:0051087;GO:0044237;GO:0008152;GO:0044093;GO:0008150;GO:0051087;GO:0080090;GO:0032781;GO:0044270;GO:0046483;GO:0006139;GO:0051345;GO:0044248;GO:0034655;GO:0033121;GO:0006163;GO:0001671;GO:0065009;GO:0034641;GO:0008047;GO:0043085;GO:0009056;GO:0006195;GO:0005488;GO:0031329;GO:0044281;GO:0009166;GO:0009894;GO:0072521;GO:0031323;GO:0051336;GO:0050790;GO:0006140;GO:0050794;GO:…	PF13414.1 PF07719.12 PF13432.1 PF13428.1 PF13431.1 PF00515.23 PF13371.1 PF08711.6 PF13174.1 PF13424.1 PF13181.1	Putative uncharacterized protein
maker-3813432-est_gff_Cufflinks-exonerate_est2genome-est_gff_TopHat-gene-0.1	Locus_5576	smb297	185	192	-25.74	-9.97	-15.76	-15.76	1	D0NG65	GO:0000166;GO:0001932;GO:0004672;GO:0004674;GO:0005524;GO:0005952;GO:0006468;GO:0008603;GO:0016301;GO:0016310;GO:0016740;GO:0016772;GO:0004672;GO:0044237;GO:0008152;GO:0008603;GO:0008150;GO:0042325;GO:0080090;GO:0044260;GO:0004674;GO:0016310;GO:0044424;GO:0016301;GO:0016740;GO:0032555;GO:0043412;GO:0006796;GO:0032553;GO:0030554;GO:0005575;GO:0036211;GO:0060255;GO:0019207;GO:0006468;GO:0001932;GO:…	PF00027.24	cGMP-dependent protein kinase, putative
maker-3813119-est_gff_Cufflinks-exonerate_est2genome-gene-0.6	Locus_71935	smb297	245	252	-30	-15.07	-14.92	-14.92	1	NA	NA	NA	NA
maker-3812882-est_gff_Cufflinks-exonerate_est2genome-est_gff_TopHat-gene-0.2	Locus_13662	smb297	283	290	-26	-11.46	-14.53	-14.53	1	NA	NA	NA	NA
maker-3811851-est_gff_Cufflinks-exonerate_est2genome-est_gff_TopHat-gene-0.2	Locus_19571	smb297	954	961	-23	-12.27	-10.72	-10.72	1	C5KDT5	GO:0005086;GO:0005622;GO:0032012;GO:0005085;GO:0008150;GO:0051716;GO:0048583;GO:0032012;GO:0032011;GO:0023051;GO:0007165;GO:0023052;GO:0005575;GO:0035556;GO:0005083;GO:0030695;GO:0005622;GO:0051056;GO:0007264;GO:0050794;GO:0009966;GO:0060589;GO:0005623;GO:0007154;GO:0003674;GO:0050789;GO:0030234;GO:0007265;GO:0005086;GO:0046578;GO:0050896;GO:0044464;GO:0009987;GO:0065007	PF01369.15 PF12783.2	Protein transport protein sec7, putative
maker-3811757-exonerate_est2genome-est_gff_TopHat-gene-0.1	Locus_12734	smb297	686	693	-22.9	-8.02	-14.87	-14.87	1	F0YGW7	NA	NA	Putative uncharacterized protein
maker-3811477-est_gff_Cufflinks-est_gff_TopHat-gene-0.1	Locus_9859	smb297	92	99	-25.3	-10.44	-14.85	-14.85	1	H2M1R3	GO:0006662;GO:0009055;GO:0015035;GO:0045454;GO:0008152;GO:0008150;GO:0042592;GO:0015035;GO:0065008;GO:0003824;GO:0044281;GO:0050794;GO:0045454;GO:0015036;GO:0016667;GO:0009055;GO:0003674;GO:0019725;GO:0016491;GO:0050789;GO:0006662;GO:0009987;GO:0018904;GO:0065007	PF00085.15 PF13098.1 PF13899.1 PF03186.8 PF13905.1	Uncharacterized protein
maker-3810612-est_gff_Cufflinks-exonerate_est2genome-est_gff_TopHat-gene-0.3	NA	smb297	24	31	-22	-10.9	-11.09	-11.09	1	NA	NA	NA	NA
maker-3810328-est_gff_Cufflinks-exonerate_est2genome-est_gff_TopHat-gene-0.0	Locus_20377	smb297	444	451	-18.31	-6.54	-11.76	-11.76	1	NA	NA	PF07690.11	NA
maker-3810277-est_gff_Cufflinks-exonerate_est2genome-est_gff_TopHat-gene-0.2	Locus_1513	smb297	708	715	-24.4	-9.46	-14.93	-14.93	1	C5KP18	GO:0003824;GO:0004114;GO:0007165;GO:0008081;GO:0008152;GO:0016787;GO:0046872;GO:0004114;GO:0008152;GO:0008150;GO:0051716;GO:0004112;GO:0007165;GO:0023052;GO:0046872;GO:0003824;GO:0005488;GO:0008081;GO:0050794;GO:0016788;GO:0007154;GO:0003674;GO:0050789;GO:0042578;GO:0016787;GO:0050896;GO:0043169;GO:0009987;GO:0043167;GO:0065007	NA	Calcium/calmodulin-stimulated cyclic nucleotide phosphodiesterase, putative
maker-3809643-est_gff_Cufflinks-exonerate_est2genome-est_gff_TopHat-gene-0.2	Locus_11901	smb297	739	746	-28.5	-7.56	-20.93	-20.93	1	NA	NA	NA	NA
maker-3809451-est_gff_Cufflinks-exonerate_est2genome-est_gff_TopHat-gene-0.2	Locus_40046	smb297	274	281	-26.4	-13.61	-12.78	-12.78	1	F1RBN6	GO:0016787;GO:0003824;GO:0003674;GO:0016787	PF00753.22 PF12706.2 PF13483.1	Ethylmalonic encephalopathy 1
maker-3808503-est_gff_Cufflinks-exonerate_est2genome-est_gff_TopHat-gene-0.2	Locus_14790	smb297	297	304	-19.2	-8.38	-10.81	-10.81	1	C5KP04	GO:0000166;GO:0005488;GO:0003674;GO:0000166;GO:0036094	PF04059.7 PF00076.17	Putative uncharacterized protein
maker-3808238-exonerate_est2genome-est_gff_TopHat-gene-0.12	Locus_18598	smb297	424	431	-19.53	-8.25	-11.28	-11.28	1	A9V7X2	NA	NA	Predicted protein
maker-3808147-est_gff_Cufflinks-exonerate_est2genome-est_gff_TopHat-gene-0.2	Locus_16045	smb297	714	721	-25.13	-5	-20.12	-20.12	1	NA	NA	NA	NA
maker-3808034-est_gff_Cufflinks-exonerate_est2genome-est_gff_TopHat-gene-0.9	Locus_8368	smb297	325	332	-20.78	-10.44	-10.33	-10.33	1	NA	NA	PF01920.15	NA
maker-3807887-exonerate_est2genome-gene-0.0	Locus_4342	smb297	215	222	-25.4	-12.02	-13.37	-13.37	1	NA	NA	NA	NA
maker-3806510-est_gff_Cufflinks-exonerate_est2genome-est_gff_TopHat-gene-0.3	Locus_19460	smb297	875	882	-20.7	-10.5	-10.19	-10.19	1	D2V8Y1	GO:0004672;GO:0005524;GO:0006468;GO:0016772;GO:0004672;GO:0044237;GO:0008152;GO:0008150;GO:0044260;GO:0016310;GO:0016301;GO:0016740;GO:0032555;GO:0043412;GO:0006796;GO:0032553;GO:0030554;GO:0036211;GO:0006468;GO:0016773;GO:0003824;GO:0005488;GO:0043170;GO:0019538;GO:0032559;GO:0005524;GO:0006464;GO:0044267;GO:0017076;GO:0044238;GO:0006793;GO:0035639;GO:0003674;GO:0000166;GO:0009987;GO:0036094;GO:…	PF13475.1 PF02318.11 PF08678.5 PF14100.1	Predicted protein
maker-3806418-est_gff_Cufflinks-est_gff_TopHat-gene-0.1	Locus_13458	smb297	628	635	-22	-10.19	-11.8	-11.8	1	C9SLC1	GO:0005524;GO:0032555;GO:0032553;GO:0030554;GO:0005488;GO:0032559;GO:0005524;GO:0017076;GO:0035639;GO:0003674;GO:0000166;GO:0036094	PF13589.1	Putative uncharacterized protein
maker-3806008-est_gff_Cufflinks-exonerate_est2genome-est_gff_TopHat-gene-0.4	Locus_8308	smb297	1718	1725	-24.9	-10.58	-14.31	-14.31	1	F0VLU2	GO:0003676;GO:0003676;GO:0003677;GO:0004386;GO:0005524;GO:0008270;GO:0046872;GO:0003677;GO:0017111;GO:0016818;GO:0046914;GO:0032555;GO:0032553;GO:0030554;GO:0003676;GO:0008270;GO:0046872;GO:0003824;GO:0005488;GO:0032559;GO:0005524;GO:0016462;GO:0017076;GO:0004386;GO:0035639;GO:0003674;GO:0000166;GO:0016817;GO:0016787;GO:0043169;GO:0043167;GO:0036094	PF00176.18 PF00270.24 PF02037.22 PF04851.10 PF00847.15 PF13913.1 PF02748.10 PF02892.10 PF13542.1	Putative uncharacterized protein
maker-3805733-est_gff_Cufflinks-exonerate_est2genome-est_gff_TopHat-gene-0.0	Locus_36039	smb297	374	381	-25.3	-13.95	-11.34	-11.34	1	NA	NA	PF00769.14	NA
maker-3804230-exonerate_est2genome-est_gff_TopHat-gene-0.1	Locus_22265	smb297	26	33	-24.8	-9.58	-15.21	-15.21	1	C5KZ74	GO:0005622;GO:0008270;GO:0046914;GO:0005575;GO:0008270;GO:0046872;GO:0005622;GO:0005488;GO:0005623;GO:0003674;GO:0044464;GO:0043169;GO:0043167	PF01062.16 PF14023.1	Putative uncharacterized protein
maker-3803201-est_gff_Cufflinks-exonerate_est2genome-est_gff_TopHat-gene-0.0	Locus_19104	smb297	2158	2165	-19.89	-9.58	-10.3	-10.3	1	NA	NA	PF13489.1 PF07757.8 PF12847.2 PF13659.1	NA
maker-3803074-est_gff_Cufflinks-exonerate_est2genome-est_gff_TopHat-gene-0.0	Locus_12572	smb297	599	606	-22.4	-8.63	-13.76	-13.76	1	NA	NA	NA	NA
maker-3801941-est_gff_Cufflinks-exonerate_est2genome-est_gff_TopHat-gene-0.4	Locus_47973	smb297	65	72	-18.72	-7.82	-10.89	-10.89	1	B7G4A0	NA	PF13449.1	Predicted protein
maker-3799820-est_gff_Cufflinks-est_gff_TopHat-gene-0.0	Locus_40453	smb297	313	320	-20.5	-7.97	-12.52	-12.52	1	NA	NA	PF13499.1 PF13833.1 PF00036.27 PF13405.1	NA
maker-3798491-exonerate_est2genome-gene-0.0	Locus_14406	smb297	609	616	-27.3	-16.96	-10.33	-10.33	1	NA	NA	NA	NA
maker-3798353-est_gff_Cufflinks-exonerate_est2genome-est_gff_TopHat-gene-0.2	Locus_3776	smb297	36	43	-21.1	-9.82	-11.27	-11.27	1	NA	NA	PF14103.1	NA
maker-3796786-est_gff_Cufflinks-exonerate_est2genome-est_gff_TopHat-gene-0.1	Locus_20010	smb297	472	479	-22.2	-9.21	-12.98	-12.98	1	NA	NA	NA	NA
maker-3796646-est_gff_Cufflinks-est_gff_TopHat-gene-0.12	Locus_6648	smb297	1179	1186	-23.3	-10.08	-13.21	-13.21	1	NA	NA	PF00937.13	NA
maker-3796440-exonerate_est2genome-gene-0.0	Locus_15718	smb297	235	242	-23.5	-7.99	-15.5	-15.5	1	NA	NA	NA	NA
maker-3795562-est_gff_Cufflinks-exonerate_est2genome-est_gff_TopHat-gene-0.2	Locus_30215	smb297	308	315	-25.06	-14.25	-10.8	-10.8	1	F1A1K2	GO:0000413;GO:0000413;GO:0003755;GO:0006457;GO:0016853;GO:0044237;GO:0008152;GO:0008150;GO:0044260;GO:0000413;GO:0043412;GO:0016853;GO:0036211;GO:0016859;GO:0018193;GO:0003824;GO:0043170;GO:0019538;GO:0006464;GO:0044267;GO:0044238;GO:0006457;GO:0003674;GO:0009987;GO:0003755;GO:0018208	PF00160.16	Peptidyl-prolyl cis-trans isomerase
maker-3794211-exonerate_est2genome-gene-0.5	Locus_17783	smb297	218	225	-30.3	-11.67	-18.62	-18.62	1	NA	NA	NA	NA
maker-3793640-est_gff_Cufflinks-exonerate_est2genome-est_gff_TopHat-gene-0.2	Locus_106	smb297	108	115	-21.3	-9.36	-11.93	-11.93	1	C5LVE0	GO:0000166;GO:0004672;GO:0005524;GO:0006468;GO:0016301;GO:0016310;GO:0016772;GO:0004672;GO:0044237;GO:0008152;GO:0008150;GO:0044260;GO:0016310;GO:0016301;GO:0016740;GO:0032555;GO:0043412;GO:0006796;GO:0032553;GO:0030554;GO:0036211;GO:0006468;GO:0016773;GO:0003824;GO:0005488;GO:0043170;GO:0019538;GO:0032559;GO:0005524;GO:0006464;GO:0044267;GO:0017076;GO:0044238;GO:0006793;GO:0035639;GO:0003674;GO:…	PF00069.20 PF07714.12 PF03109.11 PF01636.18 PF07387.6	Calcium-dependent protein kinase, putative
maker-3792988-est_gff_Cufflinks-exonerate_est2genome-est_gff_TopHat-gene-0.5	Locus_4984	smb297	101	108	-20.64	-9.77	-10.86	-10.86	1	NA	NA	PF05742.7	NA
maker-3791608-est_gff_Cufflinks-exonerate_est2genome-est_gff_TopHat-gene-0.3	Locus_4123	smb297	396	403	-24.96	-8.24	-16.71	-16.71	1	Q9M7R0	GO:0005509;GO:0005509;GO:0005509;GO:0046872;GO:0005488;GO:0003674;GO:0043169;GO:0043167	PF00036.27 PF13202.1 PF13405.1 PF13499.1 PF13833.1 PF10591.4 PF12763.2	Uncharacterized protein
maker-3789749-est_gff_Cufflinks-exonerate_est2genome-est_gff_TopHat-gene-0.3	NA	smb297	193	200	-22.4	-10.68	-11.71	-11.71	1	NA	NA	PF01496.14 PF01025.14	NA
maker-3788640-est_gff_Cufflinks-exonerate_est2genome-est_gff_TopHat-gene-0.4	Locus_41021	smb297	115	122	-24.1	-13.91	-10.18	-10.18	1	C5L483	GO:0000139;GO:0005351;GO:0008643;GO:0016021;GO:0005737;GO:0022891;GO:0015295;GO:0008150;GO:0015075;GO:0006810;GO:0044424;GO:0044446;GO:0015294;GO:0016020;GO:0044422;GO:0043227;GO:0015291;GO:0005575;GO:0022892;GO:0008643;GO:0022804;GO:0000139;GO:0008324;GO:0022857;GO:0015144;GO:0005622;GO:0015293;GO:0031224;GO:0044431;GO:0005215;GO:0071702;GO:0016021;GO:0043226;GO:0051179;GO:0044444;GO:0031090;GO:…	PF06027.7 PF04142.10 PF00892.15 PF08449.6 PF01757.17 PF03151.11 PF13536.1 PF05653.9 PF13239.1 PF11511.3	Putative uncharacterized protein
maker-3788203-est_gff_Cufflinks-exonerate_est2genome-est_gff_TopHat-gene-0.1	Locus_5282	smb297	906	913	-24.6	-10.44	-14.15	-14.15	1	C5KCQ5	GO:0005215;GO:0005215;GO:0006810;GO:0016020;GO:0016021;GO:0008150;GO:0006810;GO:0016020;GO:0005575;GO:0031224;GO:0005215;GO:0016021;GO:0051179;GO:0051234;GO:0003674;GO:0044425	PF00230.15 PF11368.3 PF12679.2	Aquaglyceroporin, putative
maker-3785801-est_gff_Cufflinks-exonerate_est2genome-est_gff_TopHat-gene-0.0	Locus_18327	smb297	1462	1469	-27.2	-12.69	-14.5	-14.5	1	D8LII2	NA	PF01535.15 PF13041.1 PF00540.13 PF13812.1	Putative uncharacterized protein
maker-3785133-est_gff_Cufflinks-est_gff_TopHat-gene-0.5	Locus_36403	smb297	219	226	-18.2	-7.83	-10.36	-10.36	1	NA	NA	PF04403.8 PF01090.14	NA
maker-3782985-est_gff_Cufflinks-est_gff_TopHat-gene-0.0	Locus_36579	smb297	105	112	-23.21	-12.06	-11.14	-11.14	1	F0YJE2	GO:0005216;GO:0005216;GO:0005249;GO:0006810;GO:0006811;GO:0006813;GO:0016020;GO:0016021;GO:0055085;GO:0022891;GO:0005216;GO:0008150;GO:0015075;GO:0006810;GO:0030001;GO:0022803;GO:0022838;GO:0016020;GO:0005575;GO:0022892;GO:0015079;GO:0008324;GO:0022857;GO:0022836;GO:0022832;GO:0031224;GO:0015267;GO:0046873;GO:0005267;GO:0022890;GO:0005215;GO:0016021;GO:0055085;GO:0005249;GO:0006811;GO:0005261;GO:…	PF07885.11 PF10047.4	Putative uncharacterized protein
maker-3781740-est_gff_Cufflinks-exonerate_est2genome-est_gff_TopHat-gene-0.0	NA	smb297	49	56	-22.35	-12.27	-10.07	-10.07	1	H3GX35	GO:0006508;GO:0016805;GO:0008233;GO:0008152;GO:0008150;GO:0070011;GO:0008238;GO:0016805;GO:0003824;GO:0043170;GO:0019538;GO:0044238;GO:0003674;GO:0016787;GO:0006508	PF03577.10	Uncharacterized protein
maker-3781300-est_gff_Cufflinks-exonerate_est2genome-est_gff_TopHat-gene-0.9	Locus_34511	smb297	82	89	-25.5	-9.22	-16.27	-16.27	1	F0WC73	GO:0006810;GO:0016021;GO:0008150;GO:0006810;GO:0016020;GO:0005575;GO:0031224;GO:0016021;GO:0051179;GO:0051234;GO:0044425	PF00153.22	Mitochondrial Carrier (MC) Family
maker-3781008-est_gff_Cufflinks-exonerate_est2genome-est_gff_TopHat-gene-0.0	Locus_8638	smb297	101	108	-26	-9.85	-16.14	-16.14	1	NA	NA	NA	NA
maker-3780901-est_gff_Cufflinks-exonerate_est2genome-est_gff_TopHat-gene-0.1	Locus_11933	smb297	574	581	-24.53	-10.71	-13.81	-13.81	1	NA	NA	NA	NA
maker-3779875-est_gff_Cufflinks-exonerate_est2genome-est_gff_TopHat-gene-0.0	Locus_4406	smb297	467	474	-19.5	-8.64	-10.85	-10.85	1	NA	NA	NA	NA
maker-3771885-exonerate_est2genome-est_gff_TopHat-gene-0.0	Locus_42787	smb297	154	161	-22.03	-9.97	-12.05	-12.05	1	I1F741	NA	PF13229.1 PF07699.8 PF13676.1 PF07562.9 PF06011.7 PF03833.8	Uncharacterized protein
maker-3771515-est_gff_Cufflinks-exonerate_est2genome-est_gff_TopHat-gene-0.0	Locus_24368	smb297	104	111	-24.5	-10.9	-13.59	-13.59	1	NA	NA	PF08317.6 PF04005.7 PF09236.5 PF05929.6 PF12128.3 PF03961.8 PF01496.14 PF03962.10 PF00669.15 PF11068.3 PF10186.4 PF00012.15 PF04508.7 PF02403.17 PF07889.7 PF04156.9 PF05044.7 PF14362.1	NA
maker-3771326-est_gff_Cufflinks-exonerate_est2genome-est_gff_TopHat-gene-0.10	Locus_14693	smb297	426	433	-28.2	-15.3	-12.89	-12.89	1	NA	NA	PF09805.4	NA
maker-3769312-exonerate_est2genome-est_gff_TopHat-gene-0.3	Locus_158	smb297	58	65	-23.82	-12.59	-11.22	-11.22	1	A0DVF9	NA	PF13431.1 PF13414.1 PF13428.1 PF13432.1 PF00515.23 PF13371.1 PF07719.12	Chromosome undetermined scaffold_654, whole genome shotgun sequence.
maker-3768644-exonerate_est2genome-est_gff_TopHat-gene-0.0	NA	smb297	986	993	-21	-8.33	-12.66	-12.66	1	Q22BT2	NA	PF13516.1 PF12799.2 PF00560.28 PF13855.1 PF13504.1	Leucine Rich Repeat family protein
maker-3768367-est_gff_Cufflinks-gene-0.12	Locus_66112	smb297	79	86	-20.14	-8.04	-12.09	-12.09	1	B5XGK6	NA	PF03747.9	Uncharacterized protein
maker-3767847-est_gff_Cufflinks-exonerate_est2genome-est_gff_TopHat-gene-0.0	Locus_13616	smb297	959	966	-22.8	-10.13	-12.66	-12.66	1	F0VKT7	NA	PF13516.1 PF12756.2	Putative uncharacterized protein
maker-3767811-est_gff_Cufflinks-exonerate_est2genome-est_gff_TopHat-gene-0.8	NA	smb297	440	447	-27.7	-12.53	-15.16	-15.16	1	H2YWG5	GO:0000166;GO:0003824;GO:0004043;GO:0008152;GO:0016491;GO:0031177;GO:0055114;GO:0008152;GO:0031406;GO:0008150;GO:0016903;GO:0055114;GO:0031177;GO:0003824;GO:0005488;GO:0004043;GO:0016620;GO:0016597;GO:0003674;GO:0000166;GO:0016491;GO:0072341;GO:0019842;GO:0043176;GO:0036094	PF07993.7 PF01370.16 PF01073.14 PF13460.1 PF04321.12 PF05368.8 PF00106.20 PF02558.11 PF00291.20	Uncharacterized protein
maker-3765309-est_gff_Cufflinks-exonerate_est2genome-est_gff_TopHat-gene-0.3	Locus_77740	smb297	265	272	-20.72	-9.89	-10.82	-10.82	1	NA	NA	PF10983.3	NA
maker-3764934-est_gff_Cufflinks-est_gff_TopHat-gene-0.0	NA	smb297	752	759	-23.11	-10.14	-12.96	-12.96	1	H2X1F1	NA	PF04378.8 PF03602.10	Uncharacterized protein
maker-3763081-est_gff_Cufflinks-exonerate_est2genome-est_gff_TopHat-gene-0.11	Locus_38995	smb297	875	882	-25	-9.15	-15.84	-15.84	1	NA	NA	PF06679.7	NA
maker-3761043-exonerate_est2genome-est_gff_TopHat-gene-0.3	Locus_54334	smb297	59	66	-22	-11.64	-10.35	-10.35	1	D8M2T7	NA	PF03227.11	Singapore isolate B (sub-type 7) whole genome shotgun sequence assembly, scaffold_2
maker-3759878-est_gff_Cufflinks-exonerate_est2genome-est_gff_TopHat-gene-0.0	Locus_51851	smb297	1267	1274	-22	-10	-11.99	-11.99	1	C5KHY7	NA	PF12697.2 PF01042.16 PF00561.15 PF12695.2 PF00975.15 PF00756.15 PF11187.3 PF09752.4 PF05448.7	Translation initiation inhibitor, putative
maker-3758424-est_gff_Cufflinks-exonerate_est2genome-est_gff_TopHat-gene-0.2	Locus_19850	smb297	394	401	-23.5	-13.1	-10.39	-10.39	1	F1A3I0	NA	NA	Putative uncharacterized protein
maker-3756123-est_gff_Cufflinks-exonerate_est2genome-est_gff_TopHat-gene-0.2	Locus_317	smb297	257	264	-21.55	-9.75	-11.79	-11.79	1	D7FQ56	NA	PF04547.7 PF06708.6	Putative uncharacterized protein
maker-3752257-est_gff_Cufflinks-est_gff_TopHat-gene-0.0	NA	smb297	312	319	-22.3	-9.18	-13.11	-13.11	1	G5A999	NA	PF12697.2	Putative uncharacterized protein
maker-3751730-est_gff_Cufflinks-exonerate_est2genome-est_gff_TopHat-gene-0.6	Locus_12097	smb297	539	546	-22.5	-8.76	-13.73	-13.73	1	E1ZX97	GO:0005488;GO:0005488;GO:0003674	PF13646.1 PF02985.17 PF12348.3 PF12755.2 PF12717.2 PF13513.1 PF00514.18 PF11241.3	Translational activator GCN1
maker-3751404-exonerate_est2genome-est_gff_TopHat-gene-0.0	Locus_9864	smb297	244	251	-19.93	-9.04	-10.88	-10.88	1	NA	NA	NA	NA
maker-3750299-est_gff_Cufflinks-exonerate_est2genome-est_gff_TopHat-gene-0.0	Locus_45171	smb297	118	125	-19.7	-9.51	-10.18	-10.18	1	NA	NA	NA	NA
maker-3745659-est_gff_Cufflinks-exonerate_est2genome-est_gff_TopHat-gene-0.0	Locus_13471	smb297	712	719	-21.11	-9.24	-11.86	-11.86	1	G0RND3	GO:0016020;GO:0016021;GO:0016020;GO:0005575;GO:0031224;GO:0016021;GO:0044425	PF03062.14	Predicted protein
maker-3739021-est_gff_Cufflinks-exonerate_est2genome-est_gff_TopHat-gene-0.1	Locus_17552	smb297	198	205	-23.34	-12.83	-10.5	-10.5	1	NA	NA	NA	NA
maker-3736452-est_gff_Cufflinks-exonerate_est2genome-est_gff_TopHat-gene-0.0	Locus_73348	smb297	336	343	-22.09	-11.79	-10.29	-10.29	1	NA	NA	NA	NA
maker-3734372-est_gff_Cufflinks-exonerate_est2genome-est_gff_TopHat-gene-0.0	Locus_9003	smb297	447	454	-24.5	-9.68	-14.81	-14.81	1	NA	NA	NA	NA
maker-3729735-est_gff_Cufflinks-exonerate_est2genome-est_gff_TopHat-gene-0.2	Locus_30146	smb297	21	28	-19.1	-8.59	-10.5	-10.5	1	C3YPM2	NA	PF07004.7	Putative uncharacterized protein
maker-3722463-est_gff_Cufflinks-exonerate_est2genome-est_gff_TopHat-gene-0.0	Locus_18665	smb297	721	728	-22.6	-10.39	-12.2	-12.2	1	NA	NA	NA	NA
maker-3722036-est_gff_Cufflinks-exonerate_est2genome-est_gff_TopHat-gene-0.4	Locus_4671	smb297	1338	1345	-24.5	-11.71	-12.78	-12.78	1	NA	NA	NA	NA
maker-3721470-est_gff_Cufflinks-gene-0.1	Locus_5438	smb297	519	526	-27	-9.39	-17.6	-17.6	1	NA	NA	NA	NA
maker-3718385-est_gff_Cufflinks-est_gff_TopHat-gene-0.2	Locus_60061	smb297	1148	1155	-22.3	-7.56	-14.73	-14.73	1	NA	NA	NA	NA
maker-3718272-est_gff_Cufflinks-exonerate_est2genome-est_gff_TopHat-gene-0.0	Locus_73893	smb297	30	37	-21.91	-10.75	-11.15	-11.15	1	A7SQG7	NA	NA	Predicted protein
maker-3716574-exonerate_est2genome-gene-0.1	Locus_38554	smb297	18	25	-16.6	-5.91	-10.68	-10.68	1	NA	NA	NA	NA
maker-3716307-est_gff_Cufflinks-est_gff_TopHat-gene-0.7	Locus_1088	smb297	38	45	-20.6	-10.22	-10.37	-10.37	1	NA	NA	NA	NA
maker-3714213-est_gff_Cufflinks-exonerate_est2genome-est_gff_TopHat-gene-0.2	Locus_68303	smb297	728	735	-18.4	-7	-11.39	-11.39	1	D2V4H9	GO:0016021;GO:0016020;GO:0005575;GO:0031224;GO:0016021;GO:0044425	PF12371.3	Transmembrane protein 131
maker-3706964-est_gff_Cufflinks-exonerate_est2genome-est_gff_TopHat-gene-0.0	Locus_3582	smb297	1250	1257	-28.15	-11.85	-16.29	-16.29	1	NA	NA	NA	NA
maker-3704984-exonerate_est2genome-est_gff_TopHat-gene-0.0	Locus_36183	smb297	1051	1058	-25.9	-10.86	-15.03	-15.03	1	I1EWB1	NA	PF12796.2 PF13637.1 PF13857.1 PF00023.25 PF13606.1 PF01485.16	Uncharacterized protein
maker-3704842-est_gff_Cufflinks-exonerate_est2genome-est_gff_TopHat-gene-0.8	Locus_2046	smb297	207	214	-30.2	-9.51	-20.68	-20.68	1	C3ZDZ2	GO:0016021;GO:0055085;GO:0008150;GO:0006810;GO:0016020;GO:0005575;GO:0031224;GO:0016021;GO:0055085;GO:0051179;GO:0051234;GO:0044425;GO:0009987	PF07690.11 PF06779.9	Putative uncharacterized protein
maker-3704218-est_gff_Cufflinks-exonerate_est2genome-est_gff_TopHat-gene-0.4	NA	smb297	162	169	-27.9	-12.84	-15.05	-15.05	1	NA	NA	PF08051.6	NA
maker-3696563-est_gff_Cufflinks-gene-0.3	Locus_24196	smb297	129	136	-20.8	-8.85	-11.94	-11.94	1	NA	NA	NA	NA
maker-3695032-est_gff_Cufflinks-exonerate_est2genome-est_gff_TopHat-gene-0.0	Locus_24098	smb297	459	466	-22.5	-12.26	-10.23	-10.23	1	NA	NA	PF04777.8	NA
maker-3688091-est_gff_Cufflinks-est_gff_TopHat-gene-0.0	Locus_19092	smb297	237	244	-22.15	-11.04	-11.1	-11.1	1	NA	NA	NA	NA
maker-3685514-est_gff_Cufflinks-exonerate_est2genome-est_gff_TopHat-gene-0.2	Locus_5760	smb297	789	796	-18.55	-5.93	-12.61	-12.61	1	F2UD55	GO:0003824;GO:0004553;GO:0005975;GO:0043169;GO:0008152;GO:0008150;GO:0005975;GO:0003824;GO:0005488;GO:0004553;GO:0044238;GO:0016798;GO:0003674;GO:0016787;GO:0043169;GO:0043167	PF02836.12 PF00703.16 PF02837.13	Putative uncharacterized protein
maker-3620137-est_gff_Cufflinks-exonerate_est2genome-est_gff_TopHat-gene-0.1	Locus_7738	smb297	84	91	-22.6	-9.33	-13.26	-13.26	1	B4ILG3	GO:0008270;GO:0016787;GO:0046914;GO:0008270;GO:0046872;GO:0003824;GO:0005488;GO:0003674;GO:0016787;GO:0043169;GO:0043167	PF00850.14	GM20078
maker-3619384-exonerate_est2genome-est_gff_TopHat-gene-0.2	Locus_32626	smb297	77	84	-22.31	-8.62	-13.68	-13.68	1	B7FPT9	GO:0003676;GO:0003676;GO:0003677;GO:0003887;GO:0005622;GO:0006139;GO:0006260;GO:0008408;GO:0044237;GO:0008152;GO:0008150;GO:0003677;GO:0044260;GO:0006259;GO:0006139;GO:0016740;GO:0034061;GO:0009058;GO:0005575;GO:0004518;GO:0003676;GO:0004527;GO:0034641;GO:0009059;GO:0044249;GO:0034645;GO:0005622;GO:0003824;GO:0005488;GO:0043170;GO:0006260;GO:0044238;GO:0016788;GO:0005623;GO:0003887;GO:0003674;GO:…	PF01612.15	Pol1-like DNA polymerase
maker-3608432-est_gff_Cufflinks-exonerate_est2genome-est_gff_TopHat-gene-0.2	Locus_3748	smb297	145	152	-22.3	-11.65	-10.64	-10.64	1	B4IMW6	GO:0006508;GO:0008234;GO:0008233;GO:0008152;GO:0008150;GO:0070011;GO:0008234;GO:0003824;GO:0043170;GO:0019538;GO:0044238;GO:0003674;GO:0016787;GO:0006508	PF02902.14	GM10411
maker-3604216-est_gff_Cufflinks-est_gff_TopHat-gene-0.0	Locus_19843	smb297	795	802	-28.73	-12.93	-15.79	-15.79	1	B6YPR6	GO:0000166;GO:0005737;GO:0016491;GO:0016616;GO:0046168;GO:0047636;GO:0050662;GO:0051287;GO:0055114;GO:0006066;GO:0005737;GO:0044237;GO:0008152;GO:0008150;GO:0006072;GO:0005975;GO:0019405;GO:0044424;GO:0016614;GO:0016646;GO:0046168;GO:0019751;GO:0019637;GO:0006796;GO:0055114;GO:0016052;GO:0005575;GO:0016645;GO:0019563;GO:0048037;GO:0009056;GO:0050662;GO:0005622;GO:0044262;GO:0003824;GO:0005488;GO:…	PF02317.12 PF01210.18 PF01118.19 PF12637.2 PF03807.12	Predicted protein
maker-3544126-est_gff_Cufflinks-exonerate_est2genome-est_gff_TopHat-gene-0.5	Locus_8011	smb297	926	933	-23.8	-12.86	-10.93	-10.93	1	NA	NA	PF04013.7	NA
maker-3522247-exonerate_est2genome-est_gff_TopHat-gene-0.1	Locus_41261	smb297	172	179	-24.65	-12.64	-12	-12	1	C5LPK4	GO:0005622;GO:0005840;GO:0030529;GO:0042254;GO:0044085;GO:0005737;GO:0043228;GO:0008150;GO:0005840;GO:0071841;GO:0044424;GO:0043232;GO:0005575;GO:0071840;GO:0022613;GO:0005622;GO:0071843;GO:0042254;GO:0030529;GO:0043226;GO:0044444;GO:0032991;GO:0005623;GO:0044464;GO:0009987;GO:0043229	PF00466.15	mRNA turnover protein 4 mrt4, putative
maker-2444544-est_gff_Cufflinks-exonerate_est2genome-est_gff_TopHat-gene-0.0	Locus_33313	smb297	580	587	-19.1	-7.76	-11.33	-11.33	1	C5KHT2	GO:0016021;GO:0016020;GO:0005575;GO:0031224;GO:0016021;GO:0044425	PF02990.11 PF11694.3	Putative uncharacterized protein
maker-2280944-est_gff_Cufflinks-exonerate_est2genome-est_gff_TopHat-gene-0.2	Locus_6958	smb297	126	133	-20	-9.89	-10.1	-10.1	1	F0VNS5	GO:0000166;GO:0004672;GO:0004674;GO:0005524;GO:0006468;GO:0016772;GO:0004672;GO:0044237;GO:0008152;GO:0008150;GO:0044260;GO:0004674;GO:0016310;GO:0016301;GO:0016740;GO:0032555;GO:0043412;GO:0006796;GO:0032553;GO:0030554;GO:0036211;GO:0006468;GO:0016773;GO:0003824;GO:0005488;GO:0043170;GO:0019538;GO:0032559;GO:0005524;GO:0006464;GO:0044267;GO:0017076;GO:0044238;GO:0006793;GO:0035639;GO:0003674;GO:…	PF00069.20	Putative uncharacterized protein
maker-3813742-est_gff_Cufflinks-exonerate_est2genome-est_gff_TopHat-gene-0.13	NA	smb295	896	903	-23.3	-11.08	-12.21	-12.21	1	NA	NA	PF13432.1 PF13424.1 PF13428.1 PF13176.1	NA
maker-3811827-est_gff_Cufflinks-exonerate_est2genome-est_gff_TopHat-gene-0.3	Locus_40109	smb295	105	112	-23.01	-8.99	-14.01	-14.01	1	Q8IC35	GO:0016020;GO:0016020;GO:0005575	PF13087.1 PF13086.1 PF13245.1 PF13604.1 PF01443.13 PF00397.21 PF13481.1 PF01695.12 PF02562.11 PF09848.4 PF00270.24 PF05729.7 PF00004.24 PF04851.10 PF02456.10 PF13401.1 PF00035.20 PF00580.16	Erythrocyte membrane-associated antigen
maker-3811466-exonerate_est2genome-est_gff_TopHat-gene-0.0	Locus_26295	smb295	364	371	-23.3	-11.87	-11.42	-11.42	1	NA	NA	NA	NA
maker-3811231-est_gff_Cufflinks-est_gff_TopHat-gene-0.15	Locus_2937	smb295	80	87	-24.4	-9.41	-14.98	-14.98	1	H9GJZ0	GO:0003824;GO:0008152;GO:0016740;GO:0016785;GO:0030170;GO:0008152;GO:0008150;GO:0016740;GO:0048037;GO:0003824;GO:0005488;GO:0070279;GO:0030170;GO:0003674;GO:0019842;GO:0016785;GO:0036094	PF05889.8 PF01212.16 PF00282.14	Uncharacterized protein
maker-3810809-est_gff_Cufflinks-exonerate_est2genome-est_gff_TopHat-gene-0.0	Locus_18097	smb295	306	313	-20.3	-6.31	-13.98	-13.98	1	B8CFE4	NA	PF13975.1	Predicted protein
maker-3810795-est_gff_Cufflinks-exonerate_est2genome-est_gff_TopHat-gene-0.5	Locus_10516	smb295	200	207	-27.1	-15.24	-11.85	-11.85	1	NA	NA	NA	NA
maker-3810525-est_gff_Cufflinks-est_gff_TopHat-gene-0.0	Locus_52887	smb295	105	112	-26.05	-8.62	-17.42	-17.42	1	NA	NA	NA	NA
maker-3808153-exonerate_est2genome-gene-0.2	Locus_53818	smb295	316	323	-21.3	-8.12	-13.17	-13.17	1	NA	NA	PF01462.13	NA
maker-3807850-exonerate_est2genome-gene-0.0	Locus_26323	smb295	92	99	-25.6	-14.15	-11.44	-11.44	1	NA	NA	NA	NA
maker-3806856-est_gff_Cufflinks-est_gff_TopHat-gene-0.1	Locus_22290	smb295	71	78	-23.1	-12.38	-10.71	-10.71	1	H9KCZ4	GO:0003723;GO:0004000;GO:0006396;GO:0016491;GO:0055114;GO:0044237;GO:0008152;GO:0008150;GO:0006396;GO:0016814;GO:0044260;GO:0016810;GO:0006139;GO:0019239;GO:0004000;GO:0055114;GO:0003676;GO:0034641;GO:0010467;GO:0003824;GO:0005488;GO:0043170;GO:0003723;GO:0044238;GO:0003674;GO:0016491;GO:0016070;GO:0090304;GO:0016787;GO:0009987;GO:0006807	PF00248.16	Uncharacterized protein
maker-3805788-est_gff_Cufflinks-gene-0.0	Locus_23471	smb295	518	525	-23.2	-13.14	-10.05	-10.05	1	H6BQA1	GO:0006066;GO:0008812;GO:0016614;GO:0050660;GO:0055114;GO:0006066;GO:0008152;GO:0008150;GO:0050660;GO:0016614;GO:0055114;GO:0048037;GO:0050662;GO:0003824;GO:0005488;GO:0044281;GO:0008812;GO:0003674;GO:0016491	PF05199.8	Choline dehydrogenase
maker-3805537-est_gff_Cufflinks-exonerate_est2genome-gene-0.12	Locus_28121	smb295	899	906	-24.2	-11.1	-13.09	-13.09	1	NA	NA	PF13424.1 PF13414.1 PF13432.1 PF00515.23 PF07719.12 PF13428.1 PF13174.1 PF13176.1 PF13181.1 PF12895.2	NA
maker-3804762-est_gff_Cufflinks-exonerate_est2genome-est_gff_TopHat-gene-0.2	Locus_18240	smb295	595	602	-21	-10.36	-10.63	-10.63	1	D8LIG2	NA	PF01535.15 PF13041.1 PF13812.1	Putative uncharacterized protein
maker-3803749-est_gff_Cufflinks-exonerate_est2genome-est_gff_TopHat-gene-0.3	Locus_25416	smb295	17	24	-18.6	-7.88	-10.71	-10.71	1	NA	NA	NA	NA
maker-3803650-est_gff_Cufflinks-est_gff_TopHat-gene-0.0	Locus_63882	smb295	17	24	-17.1	-5.99	-11.1	-11.1	1	NA	NA	NA	NA
maker-3800828-est_gff_Cufflinks-est_gff_TopHat-gene-0.2	Locus_38504	smb295	312	319	-27.42	-15.51	-11.9	-11.9	1	NA	NA	PF01322.15	NA
maker-3795775-est_gff_Cufflinks-est_gff_TopHat-gene-0.1	Locus_7965	smb295	104	111	-23.4	-11.91	-11.48	-11.48	1	NA	NA	PF04658.8	NA
maker-3795695-est_gff_Cufflinks-exonerate_est2genome-est_gff_TopHat-gene-0.1	Locus_4936	smb295	31	38	-25.1	-8.89	-16.2	-16.2	1	C5KPV3	GO:0003824;GO:0009058;GO:0016740;GO:0016779;GO:0008152;GO:0008150;GO:0016740;GO:0009058;GO:0003824;GO:0003674;GO:0016779;GO:0016772	PF01467.21 PF08687.6 PF06574.7	Ethanolamine-phosphate cytidylyltransferase, putative
maker-3795674-est_gff_Cufflinks-exonerate_est2genome-gene-0.7	Locus_12071	smb295	216	223	-23.51	-3.61	-19.89	-19.89	1	A5K6I2	NA	PF13458.1 PF07699.8	Cysteine repeat modular protein, putative
maker-3795279-est_gff_Cufflinks-exonerate_est2genome-est_gff_TopHat-gene-0.7	Locus_4192	smb295	1192	1199	-20.1	-10.08	-10.01	-10.01	1	NA	NA	NA	NA
maker-3793640-est_gff_Cufflinks-exonerate_est2genome-est_gff_TopHat-gene-0.2	Locus_106	smb295	134	141	-23.03	-10.07	-12.95	-12.95	1	C5LVE0	GO:0000166;GO:0004672;GO:0005524;GO:0006468;GO:0016301;GO:0016310;GO:0016772;GO:0004672;GO:0044237;GO:0008152;GO:0008150;GO:0044260;GO:0016310;GO:0016301;GO:0016740;GO:0032555;GO:0043412;GO:0006796;GO:0032553;GO:0030554;GO:0036211;GO:0006468;GO:0016773;GO:0003824;GO:0005488;GO:0043170;GO:0019538;GO:0032559;GO:0005524;GO:0006464;GO:0044267;GO:0017076;GO:0044238;GO:0006793;GO:0035639;GO:0003674;GO:…	PF00069.20 PF07714.12 PF03109.11 PF01636.18 PF07387.6	Calcium-dependent protein kinase, putative
maker-3792893-est_gff_Cufflinks-est_gff_TopHat-gene-0.1	Locus_52900	smb295	200	207	-20.42	-8.94	-11.47	-11.47	1	NA	NA	PF10105.4	NA
maker-3791317-est_gff_Cufflinks-exonerate_est2genome-est_gff_TopHat-gene-0.2	NA	smb295	910	917	-20.4	-6.81	-13.58	-13.58	1	D8LG06	NA	PF13041.1 PF13812.1 PF01535.15 PF12854.2	Putative uncharacterized protein
maker-3789729-est_gff_Cufflinks-exonerate_est2genome-est_gff_TopHat-gene-0.2	Locus_11277	smb295	986	993	-22.9	-7.98	-14.91	-14.91	1	A8IH98	GO:0005216;GO:0005216;GO:0005249;GO:0006810;GO:0006811;GO:0006813;GO:0016020;GO:0016021;GO:0055085;GO:0022891;GO:0005216;GO:0008150;GO:0015075;GO:0006810;GO:0030001;GO:0022803;GO:0022838;GO:0016020;GO:0005575;GO:0022892;GO:0015079;GO:0008324;GO:0022857;GO:0022836;GO:0022832;GO:0031224;GO:0015267;GO:0046873;GO:0005267;GO:0022890;GO:0005215;GO:0016021;GO:0055085;GO:0005249;GO:0006811;GO:0005261;GO:…	PF00520.26	Predicted protein
maker-3789193-est_gff_Cufflinks-exonerate_est2genome-est_gff_TopHat-gene-0.0	Locus_16170	smb295	419	426	-25.9	-11.29	-14.6	-14.6	1	Q2H816	GO:0003968;GO:0016740;GO:0003968;GO:0003824;GO:0034062;GO:0003674;GO:0016779;GO:0016772	PF05183.7	Putative uncharacterized protein
maker-3788958-exonerate_est2genome-gene-0.1	Locus_8815	smb295	107	114	-18.74	-8.61	-10.12	-10.12	1	NA	NA	NA	NA
maker-3785921-exonerate_est2genome-est_gff_TopHat-gene-0.1	Locus_10141	smb295	21	28	-18	-5.46	-12.53	-12.53	1	F4PL61	NA	NA	Putative uncharacterized protein
maker-3785801-est_gff_Cufflinks-exonerate_est2genome-est_gff_TopHat-gene-0.0	Locus_18327	smb295	1254	1261	-22.26	-11.55	-10.7	-10.7	1	D8LII2	NA	PF01535.15 PF13041.1 PF00540.13 PF13812.1	Putative uncharacterized protein
maker-3779770-est_gff_Cufflinks-exonerate_est2genome-est_gff_TopHat-gene-0.0	Locus_39389	smb295	154	161	-17.8	-5.93	-11.86	-11.86	1	NA	NA	PF04547.7	NA
maker-3779172-est_gff_Cufflinks-exonerate_est2genome-gene-0.11	Locus_40890	smb295	203	210	-24.1	-12.22	-11.87	-11.87	1	B9Q5H6	GO:0003677;GO:0003723;GO:0005488;GO:0016070;GO:0044237;GO:0008152;GO:0008150;GO:0003677;GO:0044260;GO:0006139;GO:0003676;GO:0034641;GO:0005488;GO:0043170;GO:0003723;GO:0044238;GO:0003674;GO:0016070;GO:0090304;GO:0009987;GO:0006807	PF02854.14 PF07489.6 PF11679.3	MIF4G domain-containing protein, putative
maker-3779069-exonerate_est2genome-est_gff_TopHat-gene-0.0	Locus_14730	smb295	65	72	-22	-8.7	-13.29	-13.29	1	G0R134	GO:0003824;GO:0003824;GO:0006520;GO:0030170;GO:0044237;GO:0008152;GO:0008150;GO:0044106;GO:0043436;GO:0009308;GO:0006520;GO:0034641;GO:0048037;GO:0019752;GO:0042180;GO:0003824;GO:0005488;GO:0044281;GO:0070279;GO:0030170;GO:0044238;GO:0003674;GO:0006082;GO:0009987;GO:0019842;GO:0006807;GO:0036094	PF01053.15 PF00155.16	Putative uncharacterized protein
maker-3778349-est_gff_Cufflinks-exonerate_est2genome-est_gff_TopHat-gene-0.1	Locus_36812	smb295	14	21	-21.9	-7.48	-14.41	-14.41	1	C5LV78	GO:0016020;GO:0016020;GO:0005575	PF04893.12 PF03878.10	Terbinafine resistance locus protein YIP1, putative
maker-3764314-est_gff_Cufflinks-exonerate_est2genome-est_gff_TopHat-gene-0.1	Locus_11384	smb295	42	49	-20.32	-9.94	-10.37	-10.37	1	NA	NA	PF12733.2	NA
maker-3763127-est_gff_Cufflinks-exonerate_est2genome-est_gff_TopHat-gene-0.1	Locus_3537	smb295	19	26	-22.7	-12.24	-10.45	-10.45	1	H3BIN9	NA	NA	Uncharacterized protein
maker-3762832-est_gff_Cufflinks-exonerate_est2genome-est_gff_TopHat-gene-0.2	Locus_54595	smb295	86	93	-24	-13.14	-10.85	-10.85	1	B7FNS9	GO:0004221;GO:0004221;GO:0006508;GO:0006511;GO:0008233;GO:0008234;GO:0016021;GO:0016787;GO:0008233;GO:0044237;GO:0008152;GO:0008150;GO:0030163;GO:0044260;GO:0070011;GO:0008234;GO:0004221;GO:0044248;GO:0016020;GO:0005575;GO:0051603;GO:0044257;GO:0019941;GO:0016790;GO:0009056;GO:0003824;GO:0043170;GO:0019538;GO:0031224;GO:0044267;GO:0016021;GO:0044238;GO:0016788;GO:0003674;GO:0006511;GO:0016787;GO:…	NA	Ubiquitin carboxyl-terminal hydrolase
maker-3759741-est_gff_Cufflinks-exonerate_est2genome-est_gff_TopHat-gene-0.2	Locus_35871	smb295	341	348	-21.8	-11.61	-10.18	-10.18	1	NA	NA	NA	NA
maker-3758147-est_gff_Cufflinks-exonerate_est2genome-est_gff_TopHat-gene-0.3	Locus_59070	smb295	48	55	-22.5	-11.67	-10.82	-10.82	1	NA	NA	PF11527.3	NA
maker-3756812-est_gff_Cufflinks-exonerate_est2genome-est_gff_TopHat-gene-0.3	Locus_24036	smb295	679	686	-22.6	-9.21	-13.38	-13.38	1	Q229C1	GO:0004832;GO:0005215;GO:0006810;GO:0016020;GO:0016021;GO:0016874;GO:0022857;GO:0055085;GO:0004832;GO:0004812;GO:0008150;GO:0006810;GO:0016876;GO:0016020;GO:0005575;GO:0022857;GO:0003824;GO:0031224;GO:0005215;GO:0016021;GO:0055085;GO:0051179;GO:0051234;GO:0003674;GO:0016875;GO:0016874;GO:0044425;GO:0009987	PF00083.19 PF07690.11	Major Facilitator Superfamily protein
maker-3756123-est_gff_Cufflinks-exonerate_est2genome-est_gff_TopHat-gene-0.2	Locus_317	smb295	274	281	-27.4	-6.7	-20.69	-20.69	1	D7FQ56	NA	PF04547.7 PF06708.6	Putative uncharacterized protein
maker-3756026-est_gff_Cufflinks-exonerate_est2genome-est_gff_TopHat-gene-0.1	Locus_60668	smb295	23	30	-22.9	-9.76	-13.13	-13.13	1	F0ZGL6	NA	PF02597.15	Putative uncharacterized protein
maker-3754110-est_gff_Cufflinks-exonerate_est2genome-est_gff_TopHat-gene-0.1	Locus_70400	smb295	315	322	-21.1	-9.99	-11.1	-11.1	1	B3LBA3	GO:0003735;GO:0005622;GO:0005840;GO:0006412;GO:0005737;GO:0044237;GO:0003735;GO:0043228;GO:0008152;GO:0008150;GO:0005840;GO:0044260;GO:0044424;GO:0043232;GO:0009058;GO:0005575;GO:0005198;GO:0009059;GO:0044249;GO:0034645;GO:0010467;GO:0005622;GO:0043170;GO:0019538;GO:0030529;GO:0044267;GO:0044238;GO:0043226;GO:0044444;GO:0032991;GO:0005623;GO:0006412;GO:0003674;GO:0044464;GO:0009987;GO:0043229	PF01084.15 PF06702.7	Putative uncharacterized protein
maker-3752152-est_gff_Cufflinks-exonerate_est2genome-est_gff_TopHat-gene-0.8	Locus_17472	smb295	444	451	-23.3	-11.1	-12.19	-12.19	1	NA	NA	PF04828.9	NA
maker-3745242-est_gff_Cufflinks-exonerate_est2genome-est_gff_TopHat-gene-0.1	Locus_22472	smb295	343	350	-24.81	-9.36	-15.44	-15.44	1	F9X7E0	NA	PF04080.8	Putative uncharacterized protein
maker-3744821-est_gff_Cufflinks-exonerate_est2genome-est_gff_TopHat-gene-0.2	Locus_25167	smb295	373	380	-22.16	-11.05	-11.1	-11.1	1	F0VN05	GO:0000166;GO:0001932;GO:0004672;GO:0004674;GO:0005524;GO:0005952;GO:0006468;GO:0008603;GO:0016301;GO:0016310;GO:0016740;GO:0016772;GO:0004672;GO:0044237;GO:0008152;GO:0008603;GO:0008150;GO:0042325;GO:0080090;GO:0044260;GO:0004674;GO:0016310;GO:0044424;GO:0016301;GO:0016740;GO:0032555;GO:0043412;GO:0006796;GO:0032553;GO:0030554;GO:0005575;GO:0036211;GO:0060255;GO:0019207;GO:0006468;GO:0001932;GO:…	PF00027.24	Putative AGC kinase TgPKG1
maker-3744252-est_gff_Cufflinks-est_gff_TopHat-gene-0.8	Locus_6749	smb295	265	272	-22.4	-9.72	-12.67	-12.67	1	Q9FNX2	GO:0003957;GO:0008750;GO:0015992;GO:0016021;GO:0016491;GO:0050661;GO:0055114;GO:0015078;GO:0008750;GO:0022891;GO:0008152;GO:0008150;GO:0015075;GO:0008746;GO:0006810;GO:0016652;GO:0050661;GO:0016020;GO:0055114;GO:0005575;GO:0022892;GO:0003957;GO:0048037;GO:0015992;GO:0006818;GO:0008324;GO:0050662;GO:0022857;GO:0003824;GO:0005488;GO:0031224;GO:0022890;GO:0005215;GO:0016021;GO:0006811;GO:0051179;GO:…	PF02233.11 PF00205.17 PF13460.1 PF05542.6	Uncharacterized protein
maker-3736915-exonerate_est2genome-est_gff_TopHat-gene-0.3	Locus_68512	smb295	827	834	-25.6	-14.51	-11.08	-11.08	1	NA	NA	NA	NA
maker-3732229-est_gff_Cufflinks-exonerate_est2genome-est_gff_TopHat-gene-0.3	NA	smb295	307	314	-25.6	-13.62	-11.97	-11.97	1	B8C4E1	GO:0000105;GO:0000105;GO:0000287;GO:0003879;GO:0005737;GO:0016740;GO:0016757;GO:0005737;GO:0044237;GO:0008152;GO:0008150;GO:0000287;GO:0044106;GO:0009075;GO:0043436;GO:0044424;GO:0046483;GO:0016740;GO:0009308;GO:0044283;GO:0016053;GO:0009058;GO:0006520;GO:0005575;GO:0009076;GO:0046394;GO:0003879;GO:0016757;GO:0034641;GO:0044249;GO:0044271;GO:0019752;GO:0046872;GO:0009309;GO:0005622;GO:0003824;GO:…	PF08029.6	ATP phosphoribosyltransferase
maker-3732087-est_gff_Cufflinks-exonerate_est2genome-est_gff_TopHat-gene-0.4	Locus_550	smb295	251	258	-23	-12.38	-10.61	-10.61	1	NA	NA	NA	NA
maker-3730458-est_gff_Cufflinks-exonerate_est2genome-est_gff_TopHat-gene-0.0	NA	smb295	52	59	-21.7	-10.62	-11.07	-11.07	1	NA	NA	PF03938.9	NA
maker-3730253-est_gff_Cufflinks-exonerate_est2genome-est_gff_TopHat-gene-0.5	Locus_18415	smb295	358	365	-24.46	-14.2	-10.25	-10.25	1	F0XVL8	GO:0003677;GO:0003677;GO:0003700;GO:0006355;GO:0008270;GO:0044237;GO:0008152;GO:0008150;GO:0003677;GO:0080090;GO:0044260;GO:2000112;GO:0006139;GO:0009889;GO:0046914;GO:0009058;GO:2001141;GO:0031326;GO:0006351;GO:0003676;GO:0060255;GO:0003700;GO:0001071;GO:0034641;GO:0009059;GO:0006355;GO:0008270;GO:0044249;GO:0034645;GO:0046872;GO:0010467;GO:0005488;GO:0043170;GO:0032774;GO:0031323;GO:0050794;GO:…	PF13506.1	Putative uncharacterized protein
maker-3724387-est_gff_Cufflinks-exonerate_est2genome-est_gff_TopHat-gene-0.14	NA	smb295	389	396	-26.5	-12.69	-13.8	-13.8	1	NA	NA	NA	NA
maker-3718712-est_gff_Cufflinks-exonerate_est2genome-est_gff_TopHat-gene-0.2	Locus_20715	smb295	687	694	-26.6	-16.55	-10.04	-10.04	1	I1CVG6	NA	PF00026.18	Uncharacterized protein
maker-3713409-est_gff_Cufflinks-est_gff_TopHat-gene-0.6	Locus_11900	smb295	694	701	-25.5	-11.8	-13.69	-13.69	1	B5YP12	GO:0005509;GO:0005509;GO:0005509;GO:0046872;GO:0005488;GO:0003674;GO:0043169;GO:0043167	NA	Predicted protein
maker-3705300-est_gff_Cufflinks-exonerate_est2genome-est_gff_TopHat-gene-0.3	Locus_41115	smb295	36	43	-27.73	-14.79	-12.94	-12.94	1	A3E3S4	NA	PF09749.4	Uncharacterized protein
maker-3704787-est_gff_Cufflinks-est_gff_TopHat-gene-0.3	Locus_17315	smb295	130	137	-23.2	-12.17	-11.02	-11.02	1	NA	NA	NA	NA
maker-3704434-est_gff_Cufflinks-est_gff_TopHat-gene-0.1	Locus_22280	smb295	43	50	-21.95	-11.92	-10.02	-10.02	1	NA	NA	PF07714.12 PF00069.20 PF01258.12	NA
maker-3700297-est_gff_Cufflinks-est_gff_TopHat-gene-0.0	Locus_464	smb295	72	79	-23.3	-11.85	-11.44	-11.44	1	G4Z136	GO:0016020;GO:0016021;GO:0016020;GO:0005575;GO:0031224;GO:0016021;GO:0044425	NA	Putative uncharacterized protein
maker-3699877-est_gff_Cufflinks-est_gff_TopHat-gene-0.4	NA	smb295	381	388	-24.53	-13.78	-10.74	-10.74	1	F1Q5D0	NA	PF01833.19 PF00084.15	Si:ch211-46o5.1
maker-3698522-est_gff_Cufflinks-exonerate_est2genome-est_gff_TopHat-gene-0.1	Locus_496	smb295	1048	1055	-23.4	-12.06	-11.33	-11.33	1	NA	NA	NA	NA
maker-3692425-est_gff_Cufflinks-est_gff_TopHat-gene-0.3	Locus_3718	smb295	884	891	-23.44	-13.35	-10.08	-10.08	1	A0D0J6	NA	PF13948.1 PF06911.7 PF04513.7 PF13166.1 PF05478.6	Chromosome undetermined scaffold_33, whole genome shotgun sequence
maker-3685514-est_gff_Cufflinks-exonerate_est2genome-est_gff_TopHat-gene-0.2	Locus_5760	smb295	236	243	-22.92	-10.99	-11.92	-11.92	1	F2UD55	GO:0003824;GO:0004553;GO:0005975;GO:0043169;GO:0008152;GO:0008150;GO:0005975;GO:0003824;GO:0005488;GO:0004553;GO:0044238;GO:0016798;GO:0003674;GO:0016787;GO:0043169;GO:0043167	PF02836.12 PF00703.16 PF02837.13	Putative uncharacterized protein
maker-3620805-est_gff_Cufflinks-exonerate_est2genome-est_gff_TopHat-gene-0.0	Locus_31340	smb295	786	793	-25.26	-13.14	-12.11	-12.11	1	C5K6K3	GO:0003676;GO:0003676;GO:0004386;GO:0005524;GO:0008026;GO:0016787;GO:0017111;GO:0016818;GO:0032555;GO:0008026;GO:0032553;GO:0030554;GO:0003676;GO:0003824;GO:0005488;GO:0032559;GO:0005524;GO:0016462;GO:0017076;GO:0004386;GO:0042623;GO:0035639;GO:0070035;GO:0003674;GO:0000166;GO:0016817;GO:0016787;GO:0016887;GO:0036094	PF00270.24 PF00271.26 PF04851.10 PF06862.7	Helicase, putative
maker-3620554-exonerate_est2genome-est_gff_TopHat-gene-0.2	Locus_6408	smb295	79	86	-23.92	-10.54	-13.37	-13.37	1	A9UYA7	GO:0008270;GO:0016787;GO:0046872;GO:0046914;GO:0008270;GO:0046872;GO:0003824;GO:0005488;GO:0003674;GO:0016787;GO:0043169;GO:0043167	PF01753.13 PF13640.1	Predicted protein
maker-3619824-est_gff_Cufflinks-est_gff_TopHat-gene-0.0	NA	smb295	279	286	-22.1	-12.02	-10.07	-10.07	1	Q1JTE1	GO:0000166;GO:0003824;GO:0004043;GO:0008152;GO:0008270;GO:0009058;GO:0016491;GO:0016740;GO:0016747;GO:0031177;GO:0055114;GO:0008152;GO:0031406;GO:0008150;GO:0016747;GO:0016903;GO:0016740;GO:0046914;GO:0009058;GO:0016746;GO:0055114;GO:0031177;GO:0008270;GO:0046872;GO:0003824;GO:0005488;GO:0004043;GO:0016620;GO:0016597;GO:0003674;GO:0000166;GO:0016491;GO:0072341;GO:0043169;GO:0019842;GO:0043167;GO:…	PF00109.21 PF02801.17 PF00550.20	Polyketide synthase, putative
maker-3600394-est_gff_Cufflinks-exonerate_est2genome-gene-0.1	Locus_10932	smb295	450	457	-19.7	-9.5	-10.19	-10.19	1	C3YH52	GO:0030246;GO:0030246;GO:0005488;GO:0003674	PF00090.14	Putative uncharacterized protein
maker-3597850-est_gff_Cufflinks-exonerate_est2genome-est_gff_TopHat-gene-0.0	Locus_41051	smb295	285	292	-26.3	-11.06	-15.23	-15.23	1	A2FE09	NA	PF12796.2 PF00023.25 PF13637.1 PF13606.1 PF13857.1	Ankyrin repeat protein, putative
maker-2526413-est_gff_Cufflinks-exonerate_est2genome-est_gff_TopHat-gene-0.0	Locus_51518	smb295	572	579	-24.5	-9.75	-14.74	-14.74	1	NA	NA	PF03798.11	NA
maker-2020923-est_gff_Cufflinks-exonerate_est2genome-est_gff_TopHat-gene-0.2	Locus_8736	smb295	61	68	-23.22	-12.53	-10.68	-10.68	1	B8BTM9	GO:0008158;GO:0016020;GO:0016021;GO:0004872;GO:0004888;GO:0038023;GO:0016020;GO:0005575;GO:0060089;GO:0031224;GO:0016021;GO:0008158;GO:0004871;GO:0003674;GO:0044425	PF12349.3 PF02460.13 PF03176.10	Putative uncharacterized protein
maker-3729661-est_gff_Cufflinks-exonerate_est2genome-est_gff_TopHat-gene-0.1	NA	smb271	14	21	-14.6	-4.18	-10.41	-10.41	1	NA	NA	NA	NA
maker-3728168-est_gff_Cufflinks-exonerate_est2genome-gene-0.11	Locus_31236	smb271	1092	1099	-20.1	-7.47	-12.62	-12.62	1	C5LU10	GO:0005488;GO:0005488;GO:0003674	NA	Putative uncharacterized protein
maker-3612791-est_gff_Cufflinks-exonerate_est2genome-est_gff_TopHat-gene-0.1	Locus_14535	smb271	202	209	-24.16	-11.18	-12.97	-12.97	1	I0YIQ7	NA	PF01612.15	Uncharacterized protein
maker-646223-est_gff_Cufflinks-exonerate_est2genome-est_gff_TopHat-gene-0.0	Locus_2770	smb215	332	339	-23.69	-12.85	-10.83	-10.83	1	F0YDH7	GO:0006629;GO:0006633;GO:0016021;GO:0016705;GO:0055114;GO:0044255;GO:0044237;GO:0008610;GO:0008152;GO:0008150;GO:0016705;GO:0043436;GO:0044283;GO:0016020;GO:0016053;GO:0009058;GO:0006629;GO:0055114;GO:0005575;GO:0046394;GO:0044249;GO:0019752;GO:0003824;GO:0042180;GO:0032787;GO:0044281;GO:0031224;GO:0016021;GO:0044238;GO:0003674;GO:0006633;GO:0016491;GO:0006082;GO:0044425;GO:0009987;GO:0006631	PF00487.19	Putative uncharacterized protein
maker-3814897-est_gff_Cufflinks-exonerate_est2genome-est_gff_TopHat-gene-0.0	Locus_39420	smb215	320	327	-18.71	-8.33	-10.37	-10.37	1	F2UQ48	NA	NA	Putative uncharacterized protein
maker-3813987-exonerate_est2genome-est_gff_TopHat-gene-0.0	Locus_10432	smb215	999	1006	-21.8	-9.41	-12.38	-12.38	1	NA	NA	NA	NA
maker-3811791-est_gff_Cufflinks-exonerate_est2genome-est_gff_TopHat-gene-0.6	Locus_37875	smb215	841	848	-24.4	-9.97	-14.42	-14.42	1	NA	NA	NA	NA
maker-3810449-exonerate_est2genome-est_gff_TopHat-gene-0.4	Locus_33768	smb215	163	170	-20.62	-7.23	-13.38	-13.38	1	NA	NA	NA	NA
maker-3809280-est_gff_Cufflinks-exonerate_est2genome-est_gff_TopHat-gene-0.7	Locus_17330	smb215	555	562	-22.5	-12.3	-10.19	-10.19	1	NA	NA	NA	NA
maker-3808971-est_gff_Cufflinks-exonerate_est2genome-est_gff_TopHat-gene-0.3	Locus_19668	smb215	201	208	-19.8	-6.87	-12.92	-12.92	1	NA	NA	PF05050.7	NA
maker-3808393-est_gff_Cufflinks-exonerate_est2genome-est_gff_TopHat-gene-0.6	Locus_11851	smb215	463	470	-19.94	-5.08	-14.85	-14.85	1	Q22M67	GO:0000166;GO:0004672;GO:0004674;GO:0005524;GO:0006468;GO:0016301;GO:0016310;GO:0016740;GO:0016772;GO:0004672;GO:0044237;GO:0008152;GO:0008150;GO:0044260;GO:0004674;GO:0016310;GO:0016301;GO:0016740;GO:0032555;GO:0043412;GO:0006796;GO:0032553;GO:0030554;GO:0036211;GO:0006468;GO:0016773;GO:0003824;GO:0005488;GO:0043170;GO:0019538;GO:0032559;GO:0005524;GO:0006464;GO:0044267;GO:0017076;GO:0044238;GO:…	PF00069.20 PF07714.12	Protein kinase domain containing protein
maker-3805618-est_gff_Cufflinks-exonerate_est2genome-gene-0.6	Locus_15160	smb215	489	496	-23.65	-9.66	-13.98	-13.98	1	NA	NA	PF00612.22	NA
maker-3803067-exonerate_est2genome-est_gff_TopHat-gene-0.6	Locus_52419	smb215	147	154	-22.2	-9.87	-12.32	-12.32	1	A9UYJ3	NA	PF01722.13	Predicted protein
maker-3795279-est_gff_Cufflinks-exonerate_est2genome-est_gff_TopHat-gene-0.9	Locus_2272	smb215	408	415	-18.91	-8.57	-10.33	-10.33	1	NA	NA	PF13424.1 PF09543.5 PF07719.12	NA
maker-3785400-est_gff_Cufflinks-exonerate_est2genome-est_gff_TopHat-gene-0.5	Locus_35971	smb215	96	103	-26.1	-10.63	-15.46	-15.46	1	B5YLS2	GO:0016020;GO:0016020;GO:0016021;GO:0016020;GO:0005575;GO:0031224;GO:0016021;GO:0044425	PF03151.11	Predicted protein
maker-3782822-est_gff_Cufflinks-exonerate_est2genome-est_gff_TopHat-gene-0.0	Locus_19312	smb215	1094	1101	-21.2	-9.27	-11.92	-11.92	1	NA	NA	PF11367.3	NA
maker-3774995-est_gff_Cufflinks-est_gff_TopHat-gene-0.0	Locus_77833	smb215	55	62	-21.39	-7.32	-14.06	-14.06	1	I1RBN7	NA	PF13472.1 PF00657.17	Uncharacterized protein
maker-3771129-est_gff_Cufflinks-exonerate_est2genome-est_gff_TopHat-gene-0.0	Locus_30276	smb215	179	186	-15.15	-3.46	-11.68	-11.68	1	B6KUR7	GO:0005622;GO:0006464;GO:0016740;GO:0016881;GO:0044237;GO:0008152;GO:0008150;GO:0044260;GO:0016740;GO:0043412;GO:0016881;GO:0005575;GO:0036211;GO:0005622;GO:0003824;GO:0043170;GO:0019538;GO:0006464;GO:0044267;GO:0044238;GO:0005623;GO:0003674;GO:0016879;GO:0016874;GO:0044464;GO:0009987	PF00632.20	Ubiquitin-transferase domain-containing protein
maker-3765040-exonerate_est2genome-gene-0.3	NA	smb215	100	107	-17	-6.34	-10.65	-10.65	1	NA	NA	NA	NA
maker-3763337-est_gff_Cufflinks-exonerate_est2genome-est_gff_TopHat-gene-0.1	Locus_9002	smb215	113	120	-21.1	-9.04	-12.05	-12.05	1	NA	NA	PF00168.25 PF13185.1 PF13492.1 PF01590.21	NA
maker-3760975-est_gff_Cufflinks-exonerate_est2genome-est_gff_TopHat-gene-0.2	Locus_18403	smb215	107	114	-23.9	-9.91	-13.98	-13.98	1	NA	NA	PF06364.7	NA
maker-3758514-exonerate_est2genome-est_gff_TopHat-gene-0.6	Locus_23846	smb215	756	763	-23.7	-11.5	-12.19	-12.19	1	A0CCE9	GO:0000166;GO:0000166;GO:0000184;GO:0003677;GO:0004386;GO:0005524;GO:0005737;GO:0008270;GO:0017111;GO:0005737;GO:0044237;GO:0008152;GO:0008150;GO:0003677;GO:0017111;GO:0006402;GO:0044260;GO:0016071;GO:0044424;GO:0006139;GO:0044248;GO:0016818;GO:0046914;GO:0032555;GO:0000184;GO:0032553;GO:0030554;GO:0005575;GO:0003676;GO:0034641;GO:0008270;GO:0046872;GO:0009056;GO:0005622;GO:0003824;GO:0005488;GO:…	PF13087.1 PF13086.1 PF13245.1 PF13604.1 PF13401.1 PF00910.17 PF00773.14 PF09848.4 PF13481.1 PF06110.6 PF12846.2 PF04851.10 PF05127.9 PF13207.1 PF13238.1 PF03962.10	Chromosome undetermined scaffold_167, whole genome shotgun sequence
maker-3752597-est_gff_Cufflinks-exonerate_est2genome-est_gff_TopHat-gene-0.0	Locus_1472	smb215	697	704	-21.59	-7.77	-13.81	-13.81	1	A9TG27	GO:0003824;GO:0003824;GO:0004556;GO:0005509;GO:0005975;GO:0043169;GO:0008152;GO:0008150;GO:0005975;GO:0005509;GO:0016160;GO:0046872;GO:0004556;GO:0003824;GO:0005488;GO:0004553;GO:0044238;GO:0016798;GO:0003674;GO:0016787;GO:0043169;GO:0043167	PF00128.19	Predicted protein
maker-3751773-est_gff_Cufflinks-est_gff_TopHat-gene-0.1	Locus_2904	smb215	711	718	-24.9	-14.24	-10.65	-10.65	1	F0VNL3	NA	PF13414.1 PF07719.12 PF00515.23 PF13424.1 PF13432.1	Putative uncharacterized protein
maker-3738374-est_gff_Cufflinks-exonerate_est2genome-est_gff_TopHat-gene-0.7	Locus_18756	smb215	465	472	-23.5	-10.17	-13.32	-13.32	1	G0QWN5	GO:0000413;GO:0000413;GO:0003755;GO:0006457;GO:0016853;GO:0044237;GO:0008152;GO:0008150;GO:0044260;GO:0000413;GO:0043412;GO:0016853;GO:0036211;GO:0016859;GO:0018193;GO:0003824;GO:0043170;GO:0019538;GO:0006464;GO:0044267;GO:0044238;GO:0006457;GO:0003674;GO:0009987;GO:0003755;GO:0018208	PF07719.12 PF13414.1 PF00515.23 PF13424.1 PF13181.1 PF13432.1 PF13371.1 PF13174.1 PF13428.1 PF13176.1 PF12895.2	Peptidyl-prolyl cis-trans isomerase, putative
maker-3735463-est_gff_Cufflinks-exonerate_est2genome-est_gff_TopHat-gene-0.9	Locus_1357	smb215	620	627	-22.6	-10.73	-11.86	-11.86	1	F0YCK8	GO:0005622;GO:0008152;GO:0008270;GO:0008152;GO:0008150;GO:0046914;GO:0005575;GO:0008270;GO:0046872;GO:0005622;GO:0005488;GO:0005623;GO:0003674;GO:0044464;GO:0043169;GO:0043167	PF01734.17 PF01735.13	Putative uncharacterized protein
maker-3728460-est_gff_Cufflinks-est_gff_TopHat-gene-0.3	Locus_8710	smb215	162	169	-23.4	-10.15	-13.24	-13.24	1	NA	NA	NA	NA
maker-3721748-est_gff_Cufflinks-exonerate_est2genome-est_gff_TopHat-gene-0.2	Locus_14327	smb215	1046	1053	-27.3	-12.18	-15.11	-15.11	1	A0DWU4	GO:0008270;GO:0046872;GO:0046914;GO:0008270;GO:0046872;GO:0005488;GO:0003674;GO:0043169;GO:0043167	PF13639.1 PF13923.1 PF12678.2 PF00097.20 PF12861.2 PF13920.1 PF11793.3 PF14446.1 PF13445.1 PF05290.6 PF12906.2 PF13771.1 PF00628.24	Chromosome undetermined scaffold_67, whole genome shotgun sequence
maker-3720672-est_gff_Cufflinks-exonerate_est2genome-est_gff_TopHat-gene-0.4	Locus_5609	smb215	79	86	-24	-11.13	-12.86	-12.86	1	C5LLW2	GO:0016491;GO:0050660;GO:0055114;GO:0008152;GO:0008150;GO:0050660;GO:0055114;GO:0048037;GO:0050662;GO:0003824;GO:0005488;GO:0003674;GO:0016491	NA	Putative uncharacterized protein
maker-3719903-est_gff_Cufflinks-est_gff_TopHat-gene-0.4	NA	smb215	176	183	-19.5	-9.11	-10.38	-10.38	1	NA	NA	NA	NA
maker-3714082-est_gff_Cufflinks-est_gff_TopHat-gene-0.9	Locus_8530	smb215	198	205	-23.6	-13.36	-10.23	-10.23	1	NA	NA	PF02748.10 PF01948.13	NA
maker-3704091-est_gff_Cufflinks-est_gff_TopHat-gene-0.1	Locus_17490	smb215	245	252	-24.1	-11.06	-13.03	-13.03	1	NA	NA	NA	NA
maker-3702600-est_gff_Cufflinks-exonerate_est2genome-est_gff_TopHat-gene-0.6	Locus_4231	smb215	251	258	-21.4	-9.83	-11.56	-11.56	1	NA	NA	PF00400.27	NA
maker-3697142-est_gff_Cufflinks-exonerate_est2genome-est_gff_TopHat-gene-0.0	Locus_12061	smb215	76	83	-23.12	-9.79	-13.32	-13.32	1	I1MN40	NA	PF13519.1 PF04056.9 PF11838.3 PF07005.6 PF00300.17 PF09455.5 PF02809.15	Uncharacterized protein
maker-3604216-est_gff_Cufflinks-est_gff_TopHat-gene-0.0	Locus_19843	smb215	653	660	-19.2	-8.5	-10.69	-10.69	1	B6YPR6	GO:0000166;GO:0005737;GO:0016491;GO:0016616;GO:0046168;GO:0047636;GO:0050662;GO:0051287;GO:0055114;GO:0006066;GO:0005737;GO:0044237;GO:0008152;GO:0008150;GO:0006072;GO:0005975;GO:0019405;GO:0044424;GO:0016614;GO:0016646;GO:0046168;GO:0019751;GO:0019637;GO:0006796;GO:0055114;GO:0016052;GO:0005575;GO:0016645;GO:0019563;GO:0048037;GO:0009056;GO:0050662;GO:0005622;GO:0044262;GO:0003824;GO:0005488;GO:…	PF02317.12 PF01210.18 PF01118.19 PF12637.2 PF03807.12	Predicted protein
maker-3604184-exonerate_est2genome-est_gff_TopHat-gene-0.3	Locus_14963	smb215	152	159	-23.5	-13.1	-10.39	-10.39	1	C1MI88	GO:0003824;GO:0003824;GO:0008152;GO:0016020;GO:0008152;GO:0008150;GO:0016020;GO:0005575;GO:0003824;GO:0003674	PF01569.16 PF06738.7	Predicted protein
maker-3084420-est_gff_Cufflinks-exonerate_est2genome-est_gff_TopHat-gene-0.0	Locus_13335	smb215	67	74	-20.1	-7.99	-12.1	-12.1	1	NA	NA	NA	NA
maker-151450-est_gff_Cufflinks-est_gff_TopHat-gene-0.1	Locus_38523	smb215	428	435	-24.1	-11.86	-12.23	-12.23	1	Q4N1Q1	GO:0004672;GO:0004674;GO:0005524;GO:0006468;GO:0016772;GO:0004672;GO:0044237;GO:0008152;GO:0008150;GO:0044260;GO:0004674;GO:0016310;GO:0016301;GO:0016740;GO:0032555;GO:0043412;GO:0006796;GO:0032553;GO:0030554;GO:0036211;GO:0006468;GO:0016773;GO:0003824;GO:0005488;GO:0043170;GO:0019538;GO:0032559;GO:0005524;GO:0006464;GO:0044267;GO:0017076;GO:0044238;GO:0006793;GO:0035639;GO:0003674;GO:0000166;GO:…	PF00069.20 PF07714.12 PF06293.9 PF01636.18 PF08295.7 PF02958.15 PF07914.6	Putative uncharacterized protein
maker-3812628-est_gff_Cufflinks-est_gff_TopHat-gene-0.6	NA	smb203	392	399	-16.9	-6.38	-10.51	-10.51	1	A9VBU8	GO:0005262;GO:0016020;GO:0070588;GO:0022891;GO:0005216;GO:0008150;GO:0015075;GO:0006810;GO:0034220;GO:0030001;GO:0022803;GO:0070588;GO:0022838;GO:0070838;GO:0016020;GO:0005575;GO:0072511;GO:0022892;GO:0008324;GO:0022857;GO:0015267;GO:0005215;GO:0055085;GO:0006811;GO:0005261;GO:0051179;GO:0051234;GO:0003674;GO:0006812;GO:0006816;GO:0009987;GO:0005262	PF00033.14 PF11309.3	Predicted protein
maker-3796133-est_gff_Cufflinks-exonerate_est2genome-est_gff_TopHat-gene-0.7	Locus_3787	smb203	36	43	-18.8	-5.7	-13.09	-13.09	1	C5L973	NA	PF10748.4 PF05110.8	Putative uncharacterized protein
maker-3704188-est_gff_Cufflinks-exonerate_est2genome-est_gff_TopHat-gene-0.1	Locus_24655	smb203	194	201	-11.65	-1.37	-10.27	-10.27	1	E7F8A9	GO:0000166;GO:0000166;GO:0005524;GO:0006200;GO:0006810;GO:0015197;GO:0015833;GO:0016020;GO:0016021;GO:0016887;GO:0017111;GO:0042626;GO:0055085;GO:0044237;GO:0008152;GO:0008150;GO:0017111;GO:0006810;GO:0009259;GO:0009203;GO:0044270;GO:0046483;GO:0006139;GO:0044248;GO:0034655;GO:0016818;GO:0009141;GO:0006163;GO:0009143;GO:0009146;GO:0032555;GO:0016020;GO:0032553;GO:0030554;GO:0009199;GO:0005575;GO:…	PF00005.22 PF02463.14 PF00664.18 PF13481.1 PF13304.1 PF01935.12 PF13555.1 PF13401.1 PF13558.1 PF03308.11 PF13238.1 PF13476.1 PF00270.24 PF00006.20 PF13207.1	ATP-binding cassette, sub-family B (MDR/TAP), member 2
maker-3567211-exonerate_est2genome-est_gff_TopHat-gene-0.1	Locus_42213	smb203	232	239	-13.36	-3.25	-10.1	-10.1	1	I0YXB3	NA	PF00106.20 PF13700.1	Putative uncharacterized protein
maker-3524838-est_gff_Cufflinks-exonerate_est2genome-est_gff_TopHat-gene-0.0	Locus_8826	smb203	220	227	-16.4	-6.1	-10.29	-10.29	1	H3G9G4	GO:0009055;GO:0009055;GO:0015035;GO:0045454;GO:0008150;GO:0042592;GO:0015035;GO:0065008;GO:0003824;GO:0050794;GO:0045454;GO:0015036;GO:0016667;GO:0009055;GO:0003674;GO:0019725;GO:0016491;GO:0050789;GO:0009987;GO:0065007	PF04399.8 PF13417.1 PF13409.1 PF13410.1 PF00462.19	Uncharacterized protein
maker-3815121-est_gff_Cufflinks-exonerate_est2genome-gene-0.9	Locus_43667	smb163	79	86	-23.31	-12.39	-10.91	-10.91	1	G8BR29	GO:0006476;GO:0008270;GO:0070403;GO:0044237;GO:0008152;GO:0008150;GO:0044260;GO:0046914;GO:0043412;GO:0070403;GO:0036211;GO:0008270;GO:0048037;GO:0046872;GO:0050662;GO:0005488;GO:0043170;GO:0019538;GO:0006476;GO:0035601;GO:0006464;GO:0044267;GO:0044238;GO:0003674;GO:0000166;GO:0043169;GO:0009987;GO:0043167;GO:0051287;GO:0036094	PF02146.12	Putative uncharacterized protein TPHA0C00480
maker-3814758-est_gff_Cufflinks-est_gff_TopHat-gene-0.4	Locus_52000	smb163	764	771	-23	-11.91	-11.08	-11.08	1	NA	NA	PF09782.4	NA
maker-3814549-est_gff_Cufflinks-exonerate_est2genome-est_gff_TopHat-gene-0.0	Locus_14104	smb163	297	304	-26.21	-12.33	-13.87	-13.87	1	NA	NA	PF00595.19 PF13180.1	NA
maker-3813714-est_gff_Cufflinks-exonerate_est2genome-est_gff_TopHat-gene-0.4	Locus_10040	smb163	109	116	-24.6	-12.83	-11.76	-11.76	1	F2UCE5	GO:0000413;GO:0003755;GO:0006457;GO:0016853;GO:0044237;GO:0008152;GO:0008150;GO:0044260;GO:0000413;GO:0043412;GO:0016853;GO:0036211;GO:0016859;GO:0018193;GO:0003824;GO:0043170;GO:0019538;GO:0006464;GO:0044267;GO:0044238;GO:0006457;GO:0003674;GO:0009987;GO:0003755;GO:0018208	PF00085.15	Peptidyl-prolyl cis-trans isomerase
maker-3813670-est_gff_Cufflinks-gene-0.3	Locus_6140	smb163	123	130	-24	-6.12	-17.87	-17.87	1	NA	NA	NA	NA
maker-3812778-est_gff_Cufflinks-est_gff_TopHat-gene-0.2	Locus_11704	smb163	445	452	-20.3	-10.14	-10.15	-10.15	1	C5K803	NA	NA	Putative uncharacterized protein
maker-3812278-est_gff_Cufflinks-exonerate_est2genome-est_gff_TopHat-gene-0.6	Locus_18609	smb163	187	194	-25	-11.86	-13.13	-13.13	1	E9C5D1	GO:0004725;GO:0006470;GO:0008138;GO:0016311;GO:0016787;GO:0016791;GO:0035335;GO:0044237;GO:0008152;GO:0008150;GO:0044260;GO:0043412;GO:0006796;GO:0036211;GO:0004721;GO:0035335;GO:0006470;GO:0003824;GO:0043170;GO:0019538;GO:0004725;GO:0006464;GO:0044267;GO:0044238;GO:0006793;GO:0016788;GO:0016791;GO:0003674;GO:0042578;GO:0016787;GO:0008138;GO:0009987;GO:0016311	PF00782.15 PF00102.22 PF12013.3	Predicted protein
maker-3811631-exonerate_est2genome-est_gff_TopHat-gene-0.8	Locus_52364	smb163	23	30	-23.5	-10.98	-12.51	-12.51	1	NA	NA	PF10944.3	NA
maker-3810775-est_gff_Cufflinks-exonerate_est2genome-est_gff_TopHat-gene-0.1	Locus_5231	smb163	294	301	-31.3	-14.6	-16.69	-16.69	1	A0EDV3	NA	PF04405.9 PF06169.7	Chromosome undetermined scaffold_90, whole genome shotgun sequence
maker-3810312-exonerate_est2genome-est_gff_TopHat-gene-0.6	Locus_10039	smb163	107	114	-27.3	-10.29	-17	-17	1	H2ZKL1	GO:0000166;GO:0008270;GO:0016491;GO:0055114;GO:0008152;GO:0008150;GO:0046914;GO:0055114;GO:0008270;GO:0046872;GO:0003824;GO:0005488;GO:0003674;GO:0000166;GO:0016491;GO:0043169;GO:0043167;GO:0036094	PF08240.7 PF00107.21	Uncharacterized protein
maker-3807889-exonerate_est2genome-est_gff_TopHat-gene-0.3	Locus_12708	smb163	25	32	-21.9	-11.01	-10.88	-10.88	1	NA	NA	NA	NA
maker-3807565-est_gff_Cufflinks-exonerate_est2genome-gene-0.5	Locus_46864	smb163	288	295	-27.1	-9.82	-17.27	-17.27	1	NA	NA	PF04021.7	NA
maker-3805645-est_gff_Cufflinks-exonerate_est2genome-est_gff_TopHat-gene-0.7	Locus_49949	smb163	74	81	-26.8	-16.68	-10.11	-10.11	1	NA	NA	NA	NA
maker-3805027-exonerate_est2genome-est_gff_TopHat-gene-0.8	Locus_23542	smb163	389	396	-26.06	-12.52	-13.53	-13.53	1	NA	NA	NA	NA
maker-3805012-exonerate_est2genome-gene-0.6	NA	smb163	35	42	-28.5	-10.22	-18.27	-18.27	1	NA	NA	NA	NA
maker-3804041-est_gff_Cufflinks-exonerate_est2genome-est_gff_TopHat-gene-0.3	Locus_27632	smb163	127	134	-22.3	-11.56	-10.73	-10.73	1	NA	NA	NA	NA
maker-3803976-est_gff_Cufflinks-est_gff_TopHat-gene-0.5	Locus_21485	smb163	642	649	-26.9	-12.83	-14.06	-14.06	1	NA	NA	PF01545.16	NA
maker-3803214-est_gff_Cufflinks-exonerate_est2genome-est_gff_TopHat-gene-0.0	Locus_12822	smb163	125	132	-23.8	-11.47	-12.32	-12.32	1	F0YFY1	GO:0009058;GO:0008152;GO:0008150;GO:0009058	PF00534.15 PF13692.1 PF13524.1	Putative uncharacterized protein
maker-3802365-exonerate_est2genome-est_gff_TopHat-gene-0.4	Locus_7218	smb163	301	308	-22.3	-11.74	-10.55	-10.55	1	NA	NA	NA	NA
maker-3801688-est_gff_Cufflinks-est_gff_TopHat-gene-0.4	Locus_5365	smb163	1054	1061	-24.8	-8.82	-15.97	-15.97	1	Q6P7M1	NA	PF13621.1 PF01753.13 PF08007.7	Putative uncharacterized protein
maker-3801478-est_gff_Cufflinks-est_gff_TopHat-gene-0.0	NA	smb163	492	499	-28.4	-16.14	-12.25	-12.25	1	NA	NA	NA	NA
maker-3800759-est_gff_Cufflinks-exonerate_est2genome-gene-0.1	Locus_51952	smb163	479	486	-29.28	-13.42	-15.85	-15.85	1	NA	NA	PF00924.13	NA
maker-3799859-est_gff_Cufflinks-exonerate_est2genome-est_gff_TopHat-gene-0.4	Locus_52176	smb163	52	59	-24.7	-14.01	-10.68	-10.68	1	NA	NA	NA	NA
maker-3798914-est_gff_Cufflinks-gene-0.0	Locus_11348	smb163	181	188	-24	-8.89	-15.1	-15.1	1	NA	NA	NA	NA
maker-3798405-est_gff_Cufflinks-exonerate_est2genome-est_gff_TopHat-gene-0.4	NA	smb163	195	202	-22.4	-5.33	-17.06	-17.06	1	NA	NA	NA	NA
maker-3798389-est_gff_Cufflinks-est_gff_TopHat-gene-0.3	Locus_40609	smb163	173	180	-25.14	-13.5	-11.63	-11.63	1	F0V831	GO:0004379;GO:0004379;GO:0006499;GO:0016740;GO:0016746;GO:0004379;GO:0044237;GO:0008152;GO:0006499;GO:0008150;GO:0016747;GO:0044260;GO:0016740;GO:0043412;GO:0009058;GO:0016746;GO:0043543;GO:0018377;GO:0019107;GO:0036211;GO:0009059;GO:0006498;GO:0044249;GO:0034645;GO:0031365;GO:0042157;GO:0003824;GO:0043170;GO:0019538;GO:0006464;GO:0006497;GO:0044267;GO:0044238;GO:0016410;GO:0042158;GO:0003674;GO:…	PF02799.10 PF01233.14 PF13527.1 PF13508.1 PF01698.11	Glycylpeptide N-tetradecanoyltransferase
maker-3795562-est_gff_Cufflinks-exonerate_est2genome-est_gff_TopHat-gene-0.2	Locus_30215	smb163	164	171	-23.1	-12.44	-10.65	-10.65	1	F1A1K2	GO:0000413;GO:0000413;GO:0003755;GO:0006457;GO:0016853;GO:0044237;GO:0008152;GO:0008150;GO:0044260;GO:0000413;GO:0043412;GO:0016853;GO:0036211;GO:0016859;GO:0018193;GO:0003824;GO:0043170;GO:0019538;GO:0006464;GO:0044267;GO:0044238;GO:0006457;GO:0003674;GO:0009987;GO:0003755;GO:0018208	PF00160.16	Peptidyl-prolyl cis-trans isomerase
maker-3791608-est_gff_Cufflinks-exonerate_est2genome-est_gff_TopHat-gene-0.4	Locus_40855	smb163	640	647	-19.8	-9.17	-10.62	-10.62	1	D7G4I1	NA	PF01535.15 PF13812.1 PF13041.1 PF01713.16	Predicted mitochondrial protein
maker-3790169-est_gff_Cufflinks-exonerate_est2genome-est_gff_TopHat-gene-0.6	Locus_49273	smb163	657	664	-24.7	-13.23	-11.46	-11.46	1	F2U5S8	GO:0005622;GO:0007165;GO:0008150;GO:0051716;GO:0007165;GO:0023052;GO:0005575;GO:0005622;GO:0050794;GO:0005623;GO:0007154;GO:0050789;GO:0050896;GO:0044464;GO:0009987;GO:0065007	PF00071.17 PF08477.8 PF00025.16 PF04670.7 PF13191.1 PF04548.11 PF00350.18	Putative uncharacterized protein
maker-3789193-est_gff_Cufflinks-exonerate_est2genome-est_gff_TopHat-gene-0.0	Locus_16170	smb163	613	620	-26.25	-9.16	-17.08	-17.08	1	Q2H816	GO:0003968;GO:0016740;GO:0003968;GO:0003824;GO:0034062;GO:0003674;GO:0016779;GO:0016772	PF05183.7	Putative uncharacterized protein
maker-3782806-est_gff_Cufflinks-est_gff_TopHat-gene-0.0	Locus_22447	smb163	332	339	-22.4	-3.59	-18.8	-18.8	1	NA	NA	PF08030.7	NA
maker-3779673-exonerate_est2genome-est_gff_TopHat-gene-0.3	Locus_7079	smb163	241	248	-22.26	-11.33	-10.92	-10.92	1	NA	NA	NA	NA
maker-3779338-est_gff_Cufflinks-exonerate_est2genome-est_gff_TopHat-gene-0.5	Locus_22127	smb163	168	175	-34.2	-9.26	-24.93	-24.93	1	NA	NA	NA	NA
maker-3779130-est_gff_Cufflinks-exonerate_est2genome-est_gff_TopHat-gene-0.3	Locus_12231	smb163	1244	1251	-28.8	-13.89	-14.9	-14.9	1	H3G747	GO:0003824;GO:0008152;GO:0008152;GO:0008150;GO:0003824;GO:0003674	PF13365.1 PF12812.2 PF00089.21 PF00949.16 PF13180.1 PF00944.14 PF01732.11 PF10459.4	Uncharacterized protein
maker-3774995-est_gff_Cufflinks-est_gff_TopHat-gene-0.0	Locus_77833	smb163	15	22	-22.1	-5.57	-16.52	-16.52	1	I1RBN7	NA	PF13472.1 PF00657.17	Uncharacterized protein
maker-3770119-est_gff_Cufflinks-exonerate_est2genome-est_gff_TopHat-gene-0.0	Locus_14754	smb163	799	806	-24.2	-13.67	-10.52	-10.52	1	E9Q1V8	GO:0000166;GO:0003674;GO:0004672;GO:0004674;GO:0005524;GO:0005575;GO:0006468;GO:0008150;GO:0016772;GO:0004672;GO:0044237;GO:0008152;GO:0008150;GO:0044260;GO:0004674;GO:0016310;GO:0016301;GO:0016740;GO:0032555;GO:0043412;GO:0006796;GO:0032553;GO:0030554;GO:0005575;GO:0036211;GO:0006468;GO:0016773;GO:0003824;GO:0005488;GO:0043170;GO:0019538;GO:0032559;GO:0005524;GO:0006464;GO:0044267;GO:0017076;GO:…	PF00069.20 PF07714.12 PF06293.9	Uncharacterized protein
maker-3768646-exonerate_est2genome-est_gff_TopHat-gene-0.0	Locus_16075	smb163	187	194	-22.84	-7.37	-15.46	-15.46	1	G4YU57	NA	PF00413.19 PF12388.3 PF13582.1 PF05572.8	Putative uncharacterized protein
maker-3767690-est_gff_Cufflinks-exonerate_est2genome-est_gff_TopHat-gene-0.2	NA	smb163	1272	1279	-25.5	-14.78	-10.71	-10.71	1	NA	NA	NA	NA
maker-3767183-est_gff_Cufflinks-est_gff_TopHat-gene-0.2	Locus_43164	smb163	129	136	-23.85	-11.01	-12.83	-12.83	1	NA	NA	PF00642.19 PF09543.5	NA
maker-3765418-exonerate_est2genome-est_gff_TopHat-gene-0.9	Locus_39229	smb163	108	115	-33.4	-6.91	-26.48	-26.48	1	NA	NA	NA	NA
maker-3765316-est_gff_Cufflinks-exonerate_est2genome-est_gff_TopHat-gene-0.2	Locus_40784	smb163	182	189	-24.3	-14.23	-10.06	-10.06	1	NA	NA	PF13851.1 PF00170.16 PF04513.7 PF04156.9 PF07888.6	NA
maker-3764739-est_gff_Cufflinks-exonerate_est2genome-est_gff_TopHat-gene-0.1	Locus_7598	smb163	76	83	-23.15	-9.09	-14.05	-14.05	1	A0DCC5	GO:0000166;GO:0005524;GO:0032555;GO:0032553;GO:0030554;GO:0005488;GO:0032559;GO:0005524;GO:0017076;GO:0035639;GO:0003674;GO:0000166;GO:0036094	PF02493.15 PF02762.9	Chromosome undetermined scaffold_45, whole genome shotgun sequence
maker-3762967-est_gff_Cufflinks-est_gff_TopHat-gene-0.2	NA	smb163	175	182	-30.8	-10.32	-20.47	-20.47	1	D8LSE8	GO:0000166;GO:0003676;GO:0004386;GO:0005524;GO:0008026;GO:0016787;GO:0017111;GO:0016818;GO:0032555;GO:0008026;GO:0032553;GO:0030554;GO:0003676;GO:0003824;GO:0005488;GO:0032559;GO:0005524;GO:0016462;GO:0017076;GO:0004386;GO:0042623;GO:0035639;GO:0070035;GO:0003674;GO:0000166;GO:0016817;GO:0016787;GO:0016887;GO:0036094	PF04408.18	Putative uncharacterized protein
maker-3762930-est_gff_Cufflinks-est_gff_TopHat-gene-0.4	NA	smb163	428	435	-26.7	-10.38	-16.31	-16.31	1	D8LRI4	GO:0005509;GO:0005509;GO:0005509;GO:0046872;GO:0005488;GO:0003674;GO:0043169;GO:0043167	NA	Putative uncharacterized protein
maker-3761013-est_gff_Cufflinks-gene-0.2	Locus_10476	smb163	232	239	-32.4	-9.5	-22.89	-22.89	1	C5LPU4	NA	NA	Putative uncharacterized protein
maker-3758642-est_gff_Cufflinks-exonerate_est2genome-est_gff_TopHat-gene-0.0	Locus_55790	smb163	57	64	-24.9	-12.23	-12.66	-12.66	1	F0W7N3	GO:0003743;GO:0006413;GO:0044237;GO:0008152;GO:0008150;GO:0008135;GO:0044260;GO:0003743;GO:0009058;GO:0006413;GO:0003676;GO:0009059;GO:0044249;GO:0034645;GO:0010467;GO:0005488;GO:0043170;GO:0019538;GO:0044267;GO:0003723;GO:0044238;GO:0006412;GO:0003674;GO:0009987	PF08662.6	Eukaryotic translation initiation factor 2A, putative
maker-3756259-est_gff_Cufflinks-exonerate_est2genome-est_gff_TopHat-gene-0.12	Locus_19339	smb163	64	71	-21.4	-9.27	-12.12	-12.12	1	I1LYY6	NA	PF03741.11 PF13903.1	Uncharacterized protein
maker-3755469-est_gff_Cufflinks-exonerate_est2genome-est_gff_TopHat-gene-0.8	Locus_15146	smb163	347	354	-30.1	-18.51	-11.58	-11.58	1	NA	NA	NA	Predicted protein
maker-3752402-exonerate_est2genome-gene-0.3	Locus_22590	smb163	39	46	-20.4	-9.28	-11.11	-11.11	1	NA	NA	NA	NA
maker-3745224-est_gff_Cufflinks-est_gff_TopHat-gene-0.2	Locus_52600	smb163	1087	1094	-25.31	-11.19	-14.11	-14.11	1	NA	NA	PF00240.18 PF11976.3	NA
maker-3744681-est_gff_Cufflinks-exonerate_est2genome-est_gff_TopHat-gene-0.1	Locus_23496	smb163	218	225	-23.6	-6.31	-17.28	-17.28	1	NA	NA	NA	NA
maker-3737445-est_gff_Cufflinks-est_gff_TopHat-gene-0.8	Locus_39263	smb163	130	137	-31.02	-17.91	-13.1	-13.1	1	F2U0K0	NA	PF04403.8	Putative uncharacterized protein
maker-3732175-exonerate_est2genome-est_gff_TopHat-gene-0.4	NA	smb163	755	762	-21.5	-7.6	-13.89	-13.89	1	NA	NA	PF00252.13	Predicted protein
maker-3729281-est_gff_Cufflinks-exonerate_est2genome-est_gff_TopHat-gene-0.4	Locus_4861	smb163	882	889	-22.4	-7.95	-14.44	-14.44	1	NA	NA	PF14006.1	NA
maker-3727821-est_gff_Cufflinks-exonerate_est2genome-est_gff_TopHat-gene-0.2	Locus_6928	smb163	444	451	-27.6	-4.61	-22.98	-22.98	1	NA	NA	PF06965.7 PF04547.7	NA
maker-3721192-est_gff_Cufflinks-est_gff_TopHat-gene-0.8	Locus_41070	smb163	486	493	-23.7	-8.48	-15.21	-15.21	1	NA	NA	PF02183.13 PF13747.1 PF08286.6	NA
maker-3720838-est_gff_Cufflinks-exonerate_est2genome-est_gff_TopHat-gene-0.7	Locus_39789	smb163	147	154	-23.15	-12.43	-10.71	-10.71	1	NA	NA	PF05466.7 PF00033.14 PF05795.6 PF11333.3 PF04145.10 PF03154.10	NA
maker-3717065-est_gff_Cufflinks-est_gff_TopHat-gene-0.2	NA	smb163	109	116	-28.1	-15.18	-12.91	-12.91	1	C3YH07	GO:0003779;GO:0003779;GO:0015629;GO:0016043;GO:0030036;GO:0043228;GO:0008092;GO:0008150;GO:0071841;GO:0044424;GO:0043232;GO:0006996;GO:0005575;GO:0003779;GO:0016043;GO:0071840;GO:0030036;GO:0005622;GO:0005488;GO:0005856;GO:0007010;GO:0043226;GO:0030029;GO:0005623;GO:0071842;GO:0003674;GO:0005515;GO:0044464;GO:0009987;GO:0043229;GO:0015629	PF02181.18 PF05451.6	Putative uncharacterized protein
maker-3715574-est_gff_Cufflinks-exonerate_est2genome-est_gff_TopHat-gene-0.1	Locus_22424	smb163	860	867	-25.11	-8.14	-16.96	-16.96	1	NA	NA	PF06009.7 PF10475.4 PF07889.7 PF04513.7 PF10186.4 PF09744.4	NA
maker-3709454-est_gff_Cufflinks-est_gff_TopHat-gene-0.5	NA	smb163	399	406	-30.4	-15.73	-14.66	-14.66	1	NA	NA	NA	NA
maker-3706340-est_gff_Cufflinks-exonerate_est2genome-est_gff_TopHat-gene-0.2	Locus_10577	smb163	50	57	-20.75	-9.44	-11.3	-11.3	1	NA	NA	NA	NA
maker-3704037-est_gff_Cufflinks-est_gff_TopHat-gene-0.2	Locus_38137	smb163	355	362	-25	-9.91	-15.08	-15.08	1	G4YUU9	NA	PF00149.23 PF12850.2	Putative uncharacterized protein
maker-3699111-est_gff_Cufflinks-exonerate_est2genome-est_gff_TopHat-gene-0.1	Locus_9885	smb163	765	772	-29.8	-8.54	-21.25	-21.25	1	B4XU25	GO:0000166;GO:0004367;GO:0005737;GO:0005975;GO:0006072;GO:0009331;GO:0016491;GO:0016614;GO:0016616;GO:0042803;GO:0046168;GO:0050662;GO:0051287;GO:0055114;GO:0006066;GO:0005737;GO:0044237;GO:0008152;GO:0008150;GO:0006072;GO:0005975;GO:0019405;GO:0046983;GO:0044424;GO:0016614;GO:0046168;GO:0019751;GO:0019637;GO:0006796;GO:0055114;GO:0016052;GO:0005575;GO:0042803;GO:0019563;GO:0048037;GO:0004367;GO:…	PF07479.9 PF01210.18 PF03719.10 PF03807.12 PF01262.16 PF00899.16	Uncharacterized protein
maker-3686369-est_gff_Cufflinks-exonerate_est2genome-est_gff_TopHat-gene-0.1	Locus_539	smb163	376	383	-21.82	-6.98	-14.83	-14.83	1	NA	NA	PF00036.27 PF13405.1 PF13499.1 PF13202.1 PF13833.1 PF09325.5	NA
maker-3560828-exonerate_est2genome-est_gff_TopHat-gene-0.3	Locus_51080	smb163	174	181	-22.16	-9.86	-12.29	-12.29	1	C5KYW1	NA	PF12848.2	Putative uncharacterized protein
[truncated: 139 more rows]
