# Supplementary material for: Integrating microRNA and mRNA expression profiling in Symbiodinium microadriaticum, a dinoflagellate symbiont of reef-building corals
Source: BMC Genomics. 2013 Oct 12;14:704. doi: 10.1186/1471-2164-14-704 (PMC3853145; doi:10.1186/1471-2164-14-704)
Supplement: Additional file 3 — Table detailing the annotated plant-like targets assorted by seed matching to CDS or UTR (n = 19 in 51,917 genes from the genomic gene set). [file 1471-2164-14-704-S3.xlsx]

## Sheet: CDS targets
CDS	Locus	microRNA	Start	End	Seed	dGduplex	dGopen	ddG	ddGScore	Multiplicity	Mismatches	Uniprot	GO	Pfam	Protein
Locus_29820_Transcript_1/1_Confidence_1.000_Length_1165	-	smb107.3	1109	1088	22:00:01	-41.3	-21.15	-20.14	-20.14	1	1	NA	NA	NA	NA
maker-3717765-est_gff_Cufflinks-exonerate_est2genome-est_gff_TopHat-gene-0.0	NA	smb163	850	829	22:02:00	-42.3	-7.56	-34.73	-34.73	1	2	NA	NA	PF13833.1	NA
maker-3807005-est_gff_Cufflinks-exonerate_est2genome-est_gff_TopHat-gene-0.1	Locus_4129	smb163	1244	1223	22:02:00	-42.3	-7.56	-34.73	-34.73	1	2	NA	NA	PF13833.1	NA
Locus_29820_Transcript_1/1_Confidence_1.000_Length_1165	-	smb107.2	1109	1088	22:01:01	-34.7	-21.15	-13.54	-13.54	1	2	NA	NA	NA	NA
Locus_14016_Transcript_1/3_Confidence_0.778_Length_1468	-	smb295	132	111	22:03:00	-37.5	-16.25	-21.24	-21.24	1	3	A0BSP4	GO:0016881;GO:0003824;GO:0003674;GO:0016881;GO:0016879;GO:0016874	PF00179.21;PF00575.18;PF05773.17	NA
maker-3797433-est_gff_Cufflinks-est_gff_TopHat-gene-0.0	Locus_873	smb163	725	704	22:03:00	-37.8	-9.48	-28.31	-28.31	1	3	D3BT32	NA	PF13833.1;PF12799.2	Putative uncharacterized protein
maker-3765335-est_gff_Cufflinks-exonerate_est2genome-est_gff_TopHat-gene-0.1	Locus_39804	smb203	691	670	22:03:00	-26.5	-11.57	-14.92	-14.92	1	3	G1P526	GO:0000413;GO:0000413;GO:0003755;GO:0005622;GO:0006457;GO:0008270;GO:0016853;GO:0046907;GO:0044237;GO:0008152;GO:0008150;GO:0006810;GO:0044260;GO:0000413;GO:0046914;GO:0043412;GO:0005575;GO:0016853;GO:0036211;GO:0016859;GO:0008270;GO:0018193;GO:0046872;GO:0005622;GO:0003824;GO:0005488;GO:0043170;GO:0019538;GO:0006464;GO:0046907;GO:0044267;GO:0044238;GO:0051179;GO:0005623;GO:0051234;GO:0006457;GO:…	PF00169.24;PF11506.3	AGAP000864-PA
Locus_16286_Transcript_1/7_Confidence_0.588_Length_838	-	smb215	161	140	22:03:00	-28.2	-7.02	-21.17	-21.17	1	3	E1BRU6	GO:0000209;GO:0004842;GO:0005737;GO:0008270;GO:0030163;GO:0044425;GO:0045806;GO:0046755;GO:0046872;GO:0051865;GO:0070086;GO:0060627;GO:0022414;GO:0005737;GO:0051865;GO:0044237;GO:0008152;GO:0005622;GO:0003824;GO:0032879;GO:0005488;GO:0070086;GO:0046753;GO:0043170;GO:0019538;GO:0008150;GO:0051051;GO:0019787;GO:0006810;GO:0030163;GO:0044260;GO:0006464;GO:0000003;GO:0050794;GO:0044267;GO:0044424;GO:…	PF13920.1;PF13923.1;PF00097.20;PF13639.1;PF14447.1;PF04710.9;PF13445.1;PF04641.7;PF09297.6	Uncharacterized protein
maker-3778859-exonerate_est2genome-gene-0.3	Locus_63167	smb271	140	119	22:02:01	-25.5	-6.47	-19.02	-19.02	1	3	D8LBV8	NA	PF08241.7;PF13847.1;PF08242.7;PF13489.1;PF13649.1;PF12847.2;PF05175.9;PF13659.1;PF05401.6;PF06325.8;PF03848.9;PF05148.10;PF10294.4	Putative uncharacterized protein
maker-3807684-est_gff_Cufflinks-est_gff_TopHat-gene-0.5	NA	smb295	243	222	22:03:00	-37.5	-16.25	-21.24	-21.24	1	3	A0BSP4	GO:0016881;GO:0016881;GO:0003824;GO:0003674;GO:0016879;GO:0016874	PF00179.21;PF00575.18;PF05773.17	Chromosome undetermined scaffold_125 whole genome shotgun sequence
maker-3803854-est_gff_Cufflinks-exonerate_est2genome-est_gff_TopHat-gene-0.14	NA	smb365	66	45	22:01:02	-34.6	-10.25	-24.34	-24.34	1	3	I1N768	NA	PF01645.12;PF01493.14;PF01070.13	Uncharacterized protein
Locus_18807_Transcript_2/4_Confidence_0.630_Length_1199	-	smb379	1129	1108	22:03:00	-30.1	-8.92	-21.17	-21.17	1	3	G1X3S3	GO:0003824;GO:0009116;GO:0009116;GO:0044237;GO:0008152;GO:0003824;GO:0008150;GO:0044281;GO:0006139;GO:0044238;GO:0003674;GO:0034641;GO:0055086;GO:0009987;GO:0006807	PF12796.2;PF00023.25;PF13857.1;PF13606.1;PF13637.1	NA
Locus_7556_Transcript_1/1_Confidence_1.000_Length_804	-	smb379	87	66	22:02:01	-28.2	-8.93	-19.26	-19.26	1	3	F1RD60	GO:0005524;GO:0031072;GO:0032555;GO:0032553;GO:0030554;GO:0005488;GO:0032559;GO:0005524;GO:0017076;GO:0031072;GO:0035639;GO:0003674;GO:0000166;GO:0005515;GO:0036094	PF00226.26;PF10500.4;PF02535.17;PF07942.7;PF03274.9;PF07778.6;PF03993.7;PF11928.3	NA
maker-3691938-est_gff_Cufflinks-exonerate_est2genome-est_gff_TopHat-gene-0.5	Locus_40390	smb379	1240	1219	22:02:01	-29.7	-9.92	-19.77	-19.77	1	3	NA	NA	PF01926.18;PF13671.1;PF08277.7;PF13476.1	NA
maker-3710605-est_gff_Cufflinks-exonerate_est2genome-est_gff_TopHat-gene-0.0	Locus_43847	smb379	3093	3072	22:02:01	-30	-12.09	-17.9	-17.9	1	3	C9EAE4	NA	PF11975.3;PF00620.22	NA
Locus_21465_Transcript_1/2_Confidence_1.000_Length_1613	-	smb427	1020	1000	21:03:00	-27.4	-11.49	-15.9	-15.9	1	3	H0X821	GO:0020037;GO:0005488;GO:0005506;GO:0046914;GO:0046906;GO:0003674;GO:0020037;GO:0043169;GO:0043167;GO:0046872	PF01231.13	NA

## Sheet: UTR targets
UTR	Locus	microRNA	Start	End	Seed	dGduplex	dGopen	ddG	ddGScore	Multiplicity	Mismatches	Uniprot	GO	Pfam	Protein
maker-3783984-est_gff_Cufflinks-gene-0.1	Locus_10892	smb83	41	21	21:01:00	-30.3	-7.49	-22.8	-22.8	1	1	NA	NA	PF04702.7	NA
maker-3791485-est_gff_Cufflinks-gene-0.0	NA	smb83	41	21	21:02:00	-28.3	-10.84	-17.45	-17.45	1	2	NA	NA	NA	NA
maker-3690433-est_gff_Cufflinks-exonerate_est2genome-est_gff_TopHat-gene-0.6	Locus_6507	smb379	283	262	22:02:01	-31.1	-16.07	-15.02	-15.02	1	3	NA	NA	NA	NA
