# Supplementary material for: Integrating microRNA and mRNA expression profiling in Symbiodinium microadriaticum, a dinoflagellate symbiont of reef-building corals
Source: BMC Genomics. 2013 Oct 12;14:704. doi: 10.1186/1471-2164-14-704 (PMC3853145; doi:10.1186/1471-2164-14-704)
Supplement: Additional file 4 — Annotation of genes from the Symbiodinium microadriaticum transcriptome assembly. [file 1471-2164-14-704-S4.xlsx]

## Sheet: Sheet1
Gene ID	Hit database:ID;description	Hit organism	evalue	Hit length	Hit identities	GO annotation
Locus_1	s:Q09803;Suppressor protein of bem1/bed5 double mutants	Schizosaccharomyces pombe (strain 972 / ATCC 24843)	1e-114	432	223	GO:0016020;GO:0065008;GO:0072594;GO:0031090;GO:0043328;GO:0005737;GO:0006623;GO:0005623;GO:0044237;GO:0044422;GO:0015031;GO:0051234;GO:0006605;GO:0032511;GO:0008152;GO:0051649;GO:0005622;GO:0072666;GO:0003824;GO:0032553;GO:0005488;GO:0033365;GO:0043170;GO:0019538;GO:0030554;GO:0032559;GO:0043227;GO:0051651;GO:0033036;GO:0008104;GO:0008150;GO:0035639;GO:0010008;GO:0005524;GO:0032507;GO:0003674;GO:…
Locus_2	t:A8JA15;Predicted protein of CLR family	Chlamydomonas reinhardtii	1e-38	1235	99	GO:0016773;GO:0004672;GO:0044237;GO:0006796;GO:0008152;GO:0003824;GO:0043170;GO:0019538;GO:0008150;GO:0003674;GO:0044260;GO:0006464;GO:0036211;GO:0016310;GO:0044267;GO:0016301;GO:0006468;GO:0009987;GO:0016740;GO:0044238;GO:0006793;GO:0043412;GO:0016772
Locus_3	s:Q6IRP4;Abhydrolase domain-containing protein 13	Xenopus laevis	1e-08	336	51	GO:0016020;GO:0003824;GO:0003674;GO:0005575;GO:0031224;GO:0016787;GO:0044425;GO:0016021
Locus_4	s:P43299;Protein PROLIFERA	Arabidopsis thaliana	1e-61	716	143	GO:0006268;GO:0005737;GO:0032392;GO:0009058;GO:0005623;GO:0044237;GO:2001141;GO:0007165;GO:0008152;GO:0007154;GO:0005622;GO:0003824;GO:0032553;GO:0005488;GO:0071322;GO:0009743;GO:0043170;GO:0043227;GO:0030554;GO:0032559;GO:0006261;GO:0070887;GO:0008150;GO:0071103;GO:0035639;GO:0051716;GO:0010468;GO:0003677;GO:0005524;GO:0031326;GO:0080090;GO:0003674;GO:0032774;GO:0000166;GO:0017111;GO:0023052;GO:…
Locus_5	s:Q9FKW4;Calcium-dependent protein kinase 28	Arabidopsis thaliana	2e-19	523	83	GO:0016020;GO:0016773;GO:0005623;GO:0004672;GO:0044237;GO:0006796;GO:0008152;GO:0032553;GO:0003824;GO:0005488;GO:0043170;GO:0019538;GO:0030554;GO:0032559;GO:0008150;GO:0035639;GO:0005524;GO:0003674;GO:0000166;GO:0005886;GO:0005575;GO:0044260;GO:0006464;GO:0004674;GO:0005509;GO:0036211;GO:0016310;GO:0071944;GO:0044267;GO:0016301;GO:0006468;GO:0044464;GO:0043169;GO:0009987;GO:0016740;GO:0017076;GO:…
Locus_6	t:C5KR87;Putative uncharacterized protein	Perkinsus marinus (strain ATCC 50983 / TXsc)	5e-14	1265	52	GO:0016020;GO:0051234;GO:0022891;GO:0005488;GO:0005216;GO:0008150;GO:0015075;GO:0003674;GO:0005575;GO:0006810;GO:0005509;GO:0022803;GO:0031224;GO:0022892;GO:0015267;GO:0044425;GO:0043169;GO:0009987;GO:0005215;GO:0043167;GO:0016021;GO:0055085;GO:0022838;GO:0006811;GO:0046872;GO:0051179;GO:0022857
Locus_7	s:Q44653;30S ribosomal protein S1	Buchnera aphidicola subsp.	2e-06	559	48	GO:0005737;GO:0032991;GO:0009058;GO:0005623;GO:0044237;GO:0003735;GO:0043228;GO:0008152;GO:0005622;GO:0005488;GO:0043170;GO:0019538;GO:0006412;GO:0008150;GO:0005840;GO:0003674;GO:0005575;GO:0003676;GO:0044260;GO:0030529;GO:0005198;GO:0044267;GO:0044424;GO:0044464;GO:0009059;GO:0009987;GO:0043229;GO:0003723;GO:0043232;GO:0044238;GO:0044249;GO:0043226;GO:0034645;GO:0010467;GO:0044444
Locus_8	t:C5L900;Putative uncharacterized protein	Perkinsus marinus (strain ATCC 50983 / TXsc)	8e-82	571	178
Locus_9	-
Locus_10	s:Q8C1B2;TCDD-inducible poly [ADP-ribose] polymerase	Mus musculus	3e-08	657	57	GO:0048008;GO:0065008;GO:0007166;GO:0022414;GO:0001568;GO:0048869;GO:0044236;GO:0046660;GO:0044237;GO:0007165;GO:0008209;GO:0008152;GO:0007154;GO:0003824;GO:0005488;GO:0060322;GO:0043170;GO:0019538;GO:0048514;GO:0008210;GO:0007167;GO:0008150;GO:0006629;GO:0032502;GO:0051716;GO:0003006;GO:0042445;GO:0009888;GO:0060537;GO:0048608;GO:0008202;GO:0003674;GO:0007169;GO:0001944;GO:0002520;GO:0023052;GO:…
Locus_11	s:Q54I71;Protein aardvark	Dictyostelium discoideum	2e-07	757	32	GO:0031154;GO:0022414;GO:0005737;GO:0075259;GO:0005623;GO:0044422;GO:0015031;GO:0051234;GO:0043228;GO:0009605;GO:0022610;GO:0051649;GO:0005622;GO:0005488;GO:0009306;GO:0007155;GO:0033036;GO:0008104;GO:0008150;GO:0046903;GO:0032502;GO:0003006;GO:0044430;GO:0048608;GO:0003674;GO:0007163;GO:0045294;GO:0032501;GO:0006810;GO:0005575;GO:0048513;GO:0019954;GO:0032940;GO:0051645;GO:0048856;GO:0051640;GO:…
Locus_12	s:Q41093;Fucoxanthin-chlorophyll a-c binding protein E, chloroplastic	Phaeodactylum tricornutum	2e-13	197	43	GO:0016020;GO:0044434;GO:0009534;GO:0005737;GO:0032991;GO:0005623;GO:0044237;GO:0044422;GO:0008152;GO:0005622;GO:0018298;GO:0005488;GO:0043170;GO:0019538;GO:0043227;GO:0046906;GO:0008150;GO:0015979;GO:0003674;GO:0009507;GO:0009521;GO:0005575;GO:0043231;GO:0044260;GO:0006464;GO:0043234;GO:0036211;GO:0031976;GO:0009535;GO:0042651;GO:0044267;GO:0031224;GO:0044424;GO:0044425;GO:0044464;GO:0055035;GO:…
Locus_13	s:Q9LR64;Thylakoid lumenal protein At1g03610, chloroplastic	Arabidopsis thaliana	8e-07	174	30	GO:0016020;GO:0044434;GO:0031978;GO:0009534;GO:0005737;GO:0005623;GO:0044237;GO:0044422;GO:0008152;GO:0006091;GO:0005622;GO:0043170;GO:0019538;GO:0009543;GO:0043227;GO:0008150;GO:0015979;GO:0010206;GO:0003674;GO:0031977;GO:0019684;GO:0009507;GO:0005575;GO:0043231;GO:0044260;GO:0031976;GO:0009535;GO:0042651;GO:0044267;GO:0044424;GO:0030091;GO:0044464;GO:0055035;GO:0009765;GO:0009987;GO:0009536;GO:…
Locus_14	s:Q04960;DnaJ protein homolog	Cucumis sativus	1e-73	413	184	GO:0016020;GO:0005623;GO:0044237;GO:0006457;GO:0008152;GO:0032553;GO:0009408;GO:0005488;GO:0043170;GO:0019538;GO:0030554;GO:0032559;GO:0008150;GO:0035639;GO:0005524;GO:0003674;GO:0000166;GO:0005886;GO:0005575;GO:0044260;GO:0051082;GO:0071944;GO:0009628;GO:0044267;GO:0005515;GO:0050896;GO:0044464;GO:0009266;GO:0043169;GO:0009987;GO:0017076;GO:0031072;GO:0006950;GO:0043167;GO:0044238;GO:0046872;GO:…
Locus_15	s:Q47M62;Carboxylesterase	Thermobifida fusca (strain YX)	6e-39	497	109	GO:0080030;GO:0052689;GO:0080031;GO:0003824;GO:0003674;GO:0005576;GO:0005575;GO:0016787;GO:0004091;GO:0016788;GO:0080032
Locus_16	-
Locus_18	-
Locus_19	s:O55174;Zinc transporter 4	Rattus norvegicus	8e-32	430	111	GO:0016020;GO:0065008;GO:0072503;GO:0031090;GO:0048732;GO:0031988;GO:0022414;GO:0005737;GO:0005623;GO:0044422;GO:0055069;GO:0033189;GO:0051234;GO:0022891;GO:0009605;GO:0000041;GO:0005622;GO:0032879;GO:0010035;GO:0043227;GO:0033273;GO:0008150;GO:0046903;GO:0010008;GO:0032502;GO:0007595;GO:0005770;GO:0050801;GO:0015075;GO:0006829;GO:0009636;GO:0044440;GO:0003674;GO:0019725;GO:0032501;GO:0010038;GO:…
Locus_20	t:D9QQE6;Putative uncharacterized protein	Acetohalobium arabaticum (strain ATCC 49924 / DSM 5501 / Z-7288)	1e-25	155	72
Locus_21	-
Locus_22	t:B9PI04;Zinc finger (CCCH type) protein	Toxoplasma gondii	1e-11	365	44	GO:0005488;GO:0003674;GO:0003676;GO:0043169;GO:0043167;GO:0008270;GO:0046914;GO:0046872
Locus_23	-
Locus_24	-
Locus_25	s:Q5UPX0;Putative ATP-dependent RNA helicase R290	Acanthamoeba polyphaga mimivirus	6e-17	548	37	GO:0008026;GO:0009058;GO:0044237;GO:0008152;GO:0032553;GO:0003824;GO:0005488;GO:0004003;GO:0043170;GO:0030554;GO:0032559;GO:0043138;GO:0008094;GO:0006310;GO:0008150;GO:0035639;GO:0051716;GO:0070035;GO:0005524;GO:0003674;GO:0000166;GO:0017111;GO:0090304;GO:0003676;GO:0044260;GO:0043140;GO:0033554;GO:0006260;GO:0006259;GO:0016817;GO:0016787;GO:0050896;GO:0016887;GO:0016462;GO:0006139;GO:0034641;GO:…
Locus_26	-
Locus_27	-
Locus_28	-
Locus_29	s:A7SE05;Ubiquitin-conjugating enzyme E2 S	Nematostella vectensis	8e-44	204	78	GO:0044085;GO:0032270;GO:0071844;GO:0051443;GO:0032991;GO:0010994;GO:0005623;GO:0044237;GO:0044422;GO:0031396;GO:0051351;GO:0008152;GO:0005622;GO:0009893;GO:0022607;GO:0032553;GO:0003824;GO:0071842;GO:0065003;GO:0005488;GO:0044093;GO:0043170;GO:0019538;GO:0010458;GO:0043227;GO:0000151;GO:0030554;GO:0032559;GO:0008150;GO:0035639;GO:0022403;GO:0000278;GO:0005524;GO:0071822;GO:0019787;GO:0080090;GO:…
Locus_30	s:Q39565;Dynein beta chain, flagellar outer arm	Chlamydomonas reinhardtii	0	4568	1883	GO:0003774;GO:0005737;GO:0032838;GO:0009117;GO:0032991;GO:0005623;GO:0044237;GO:0044422;GO:0043228;GO:0008152;GO:0005622;GO:0006195;GO:0032553;GO:0003824;GO:0071842;GO:0006753;GO:0005488;GO:0019861;GO:0043227;GO:0030554;GO:0032559;GO:0008150;GO:0035639;GO:0005929;GO:0042995;GO:0005524;GO:0044430;GO:0097014;GO:0044281;GO:0009166;GO:0003674;GO:0072521;GO:0009205;GO:0005875;GO:0044460;GO:0000166;GO:…
Locus_31	t:D7F176;Endonuclease-reverse transcriptase	Bombyx mori	3e-08	1049	78	GO:0009058;GO:0044237;GO:0008152;GO:0003824;GO:0005488;GO:0043170;GO:0008150;GO:0003674;GO:0090304;GO:0004518;GO:0003676;GO:0044260;GO:0006260;GO:0006259;GO:0003964;GO:0016787;GO:0006139;GO:0034641;GO:0009059;GO:0009987;GO:0016740;GO:0004519;GO:0003723;GO:0006807;GO:0044238;GO:0044249;GO:0034645;GO:0016779;GO:0016788;GO:0034061;GO:0006278;GO:0016772
Locus_32	-
Locus_33	-
Locus_34	s:Q9C8G9;ABC transporter C family member 1	Arabidopsis thaliana	3e-173	1622	431	GO:0016020;GO:0042625;GO:0031090;GO:0005737;GO:0009117;GO:0005623;GO:0071993;GO:0046685;GO:0044237;GO:0044422;GO:0022891;GO:0051234;GO:0008152;GO:0019829;GO:0005622;GO:0003824;GO:0006195;GO:0032553;GO:0043492;GO:0006753;GO:0005488;GO:0010035;GO:0030554;GO:0032559;GO:0043227;GO:0008559;GO:0008150;GO:0035639;GO:0015291;GO:0005524;GO:0015075;GO:0044281;GO:0009166;GO:0003674;GO:0043225;GO:0072521;GO:…
Locus_35	s:Q940M4;Organic cation/carnitine transporter 7	Arabidopsis thaliana	6e-14	500	62	GO:0016020;GO:0005623;GO:0051234;GO:0015695;GO:0015718;GO:0032553;GO:0005488;GO:0030554;GO:0032559;GO:0008150;GO:0035639;GO:0005524;GO:0015837;GO:0003674;GO:0000166;GO:0046942;GO:0005886;GO:0006810;GO:0005575;GO:2001143;GO:0015697;GO:0071944;GO:0031224;GO:0044425;GO:0044464;GO:0006812;GO:2001142;GO:0009987;GO:0017076;GO:0005215;GO:0071702;GO:0016021;GO:0015849;GO:0055085;GO:0006811;GO:0032555;GO:…
Locus_36	s:Q5ENN5;Ribulose bisphosphate carboxylase, chloroplastic	Heterocapsa triquetra	2e-41	740	80	GO:0016020;GO:0031090;GO:0044434;GO:0005737;GO:0009058;GO:0005623;GO:0009941;GO:0044422;GO:0044237;GO:0008152;GO:0005622;GO:0003824;GO:0016830;GO:0005488;GO:0042170;GO:0016831;GO:0015977;GO:0043227;GO:0009853;GO:0004497;GO:0008150;GO:0015979;GO:0000287;GO:0009526;GO:0055114;GO:0031967;GO:0019685;GO:0003674;GO:0005975;GO:0009507;GO:0016491;GO:0005575;GO:0043231;GO:0031975;GO:0043094;GO:0016051;GO:…
Locus_37	s:Q9R053;Sodium channel protein type 11 subunit alpha	Mus musculus	9e-08	1765	51	GO:0016020;GO:0034706;GO:0032991;GO:0005887;GO:0005623;GO:0051234;GO:0022891;GO:0005272;GO:0032879;GO:0043005;GO:0034702;GO:0005216;GO:0001518;GO:0008150;GO:0042995;GO:0031226;GO:0015075;GO:0034703;GO:0043269;GO:0003674;GO:0006814;GO:0005886;GO:0034762;GO:0030424;GO:0006810;GO:0005575;GO:0050789;GO:0022843;GO:0022836;GO:0043234;GO:0022832;GO:0050794;GO:0035725;GO:0034220;GO:0071944;GO:0030001;GO:…
Locus_38	s:Q5EN22;Sterol 24-C-methyltransferase	Magnaporthe oryzae (strain 70-15 / ATCC MYA-4617 / FGSC 8958)	2e-56	390	138	GO:0006066;GO:0009058;GO:0032259;GO:0008610;GO:0008152;GO:0003824;GO:0008150;GO:0006629;GO:0044281;GO:0008202;GO:0003674;GO:0016741;GO:0008169;GO:0008757;GO:0008168;GO:0016125;GO:0016126;GO:0016740;GO:0044238;GO:0006694;GO:0003838
Locus_39	-
Locus_40	-
Locus_41	-
Locus_42	s:Q05045;Chaperonin CPN60-1, mitochondrial	Cucurbita maxima	4e-150	575	292	GO:0005737;GO:0005623;GO:0044237;GO:0006457;GO:0008152;GO:0005622;GO:0032553;GO:0005488;GO:0043170;GO:0019538;GO:0043227;GO:0030554;GO:0032559;GO:0008150;GO:0035639;GO:0005524;GO:0003674;GO:0000166;GO:0005739;GO:0043231;GO:0005575;GO:0044260;GO:0042026;GO:0044267;GO:0044424;GO:0050896;GO:0044464;GO:0009987;GO:0017076;GO:0043229;GO:0006950;GO:0044238;GO:0043226;GO:0032555;GO:0044444;GO:0036094
Locus_43	s:B9K736;GTPase obg	Thermotoga neapolitana (strain ATCC 49049 / DSM 4359 /	5e-72	438	192	GO:0005737;GO:0009117;GO:0005623;GO:0044237;GO:0008152;GO:0006184;GO:0005622;GO:0006195;GO:0032553;GO:0003824;GO:0006753;GO:0005488;GO:0003924;GO:0008150;GO:0035639;GO:0000287;GO:0044281;GO:0009166;GO:0003674;GO:0072521;GO:0009205;GO:0000166;GO:0009154;GO:0017111;GO:0009199;GO:0009207;GO:0005575;GO:0032561;GO:0046039;GO:0009259;GO:0009203;GO:0044424;GO:0016817;GO:0016787;GO:0072523;GO:0044270;GO:…
Locus_44	s:Q9FL33;DNA replication licensing factor MCM3 homolog	Arabidopsis thaliana	7e-128	776	295	GO:0006268;GO:0032392;GO:0009058;GO:0005623;GO:0044237;GO:0008152;GO:0005622;GO:0032553;GO:0003824;GO:0005488;GO:0043170;GO:0043227;GO:0030554;GO:0032559;GO:0006261;GO:0008150;GO:0071103;GO:0035639;GO:0003677;GO:0005524;GO:0003674;GO:0000166;GO:0017111;GO:0005575;GO:0043231;GO:0090304;GO:0003676;GO:0044260;GO:0006260;GO:0006259;GO:0044424;GO:0016817;GO:0016787;GO:0016462;GO:0006270;GO:0044464;GO:…
Locus_45	s:Q9FYC2;Pheophorbide a oxygenase, chloroplastic	Arabidopsis thaliana	3e-39	537	128	GO:0016020;GO:0051537;GO:0044434;GO:0031090;GO:0022414;GO:0009534;GO:0005737;GO:0005623;GO:0044237;GO:0009941;GO:0044422;GO:0009607;GO:0009814;GO:0008152;GO:0006091;GO:0051187;GO:0005622;GO:0033015;GO:0003824;GO:0005488;GO:0009816;GO:0042170;GO:0009908;GO:0043227;GO:0004497;GO:0008150;GO:0051540;GO:0032502;GO:0010154;GO:0003006;GO:0016703;GO:0009526;GO:0055114;GO:0031967;GO:0003674;GO:0048608;GO:…
Locus_46	-
Locus_47	t:F1ZDR8;Cold-shock DNA-binding protein family protein	Novosphingobium nitrogenifigens DSM 19370	1e-07	164	48	GO:0005737;GO:0009058;GO:0005623;GO:0044237;GO:2001141;GO:0008152;GO:0005622;GO:0005488;GO:0043170;GO:0008150;GO:0010468;GO:0003677;GO:0031326;GO:0080090;GO:0003674;GO:0032774;GO:0031323;GO:0016070;GO:0005575;GO:0050789;GO:0090304;GO:0006351;GO:0003676;GO:0044260;GO:0019222;GO:2000112;GO:0050794;GO:0060255;GO:0019219;GO:0044424;GO:0044464;GO:0006139;GO:0009889;GO:0051171;GO:0034641;GO:0009059;GO:…
Locus_48	s:Q17770;Protein disulfide-isomerase 2	Caenorhabditis elegans	3e-96	493	196	GO:0065008;GO:0040017;GO:0005737;GO:0005623;GO:0003756;GO:0044422;GO:0030968;GO:0001703;GO:0009055;GO:0007165;GO:0008152;GO:0016746;GO:0035966;GO:0007154;GO:0005622;GO:0003824;GO:0043227;GO:0009790;GO:0070887;GO:0043233;GO:0008150;GO:0048598;GO:0032502;GO:0051716;GO:0044281;GO:0003674;GO:0019725;GO:0023052;GO:0032501;GO:0002164;GO:0016491;GO:0005575;GO:0043231;GO:0042221;GO:0050789;GO:0016853;GO:…
Locus_49	-
Locus_50	-
Locus_51	t:Q503N0;Zgc:158532 protein (Fragment)	Danio rerio	1e-08	314	65	GO:0045747;GO:0007166;GO:0023051;GO:0009891;GO:0009058;GO:0005623;GO:0044237;GO:2001141;GO:0008152;GO:0007165;GO:0010646;GO:0007154;GO:0005622;GO:0009893;GO:0007221;GO:0051173;GO:0043170;GO:0045944;GO:0007219;GO:0008150;GO:0051716;GO:0010468;GO:0031326;GO:0080090;GO:0045893;GO:0003674;GO:0048522;GO:0032774;GO:0023052;GO:0031323;GO:0008593;GO:0016070;GO:0005575;GO:0050789;GO:0090304;GO:0006351;GO:…
Locus_52	s:Q9DCM0;Protein ETHE1, mitochondrial	Mus musculus	8e-64	254	120	GO:0005737;GO:0005623;GO:0044422;GO:0005622;GO:0003824;GO:0005488;GO:0043227;GO:0043233;GO:0005759;GO:0003674;GO:0005739;GO:0005575;GO:0043231;GO:0044424;GO:0016787;GO:0031974;GO:0070013;GO:0044464;GO:0043169;GO:0043229;GO:0044429;GO:0044446;GO:0043167;GO:0043226;GO:0005634;GO:0046872;GO:0044444
Locus_53	-
Locus_54	-
Locus_55	t:F0YMG6;Putative uncharacterized protein	Aureococcus anophagefferens	7e-24	503	56
Locus_56	s:P17898;Cholinephosphotransferase 1	Saccharomyces cerevisiae (strain ATCC 204508 /	2e-29	393	65	GO:0016020;GO:0046470;GO:0019867;GO:0005626;GO:0046486;GO:0031090;GO:0006066;GO:0005737;GO:0008654;GO:0009058;GO:0044255;GO:0042598;GO:0005623;GO:0044237;GO:0044422;GO:0008610;GO:0005792;GO:0008152;GO:0005622;GO:0003824;GO:0017169;GO:0006650;GO:0043227;GO:0005789;GO:0008150;GO:0006656;GO:0006629;GO:0044106;GO:0006657;GO:0031967;GO:0044281;GO:0003674;GO:0016780;GO:0005739;GO:0043231;GO:0005575;GO:…
Locus_57	-
Locus_58	s:A0LNW5;Hydroxylamine reductase	Syntrophobacter fumaroxidans (strain DSM 10017 / MPOB)	9e-118	542	258	GO:0005737;GO:0005623;GO:0008152;GO:0005622;GO:0003824;GO:0005488;GO:0008150;GO:0051540;GO:0055114;GO:0003674;GO:0016491;GO:0005575;GO:0044424;GO:0051539;GO:0044464;GO:0043169;GO:0043167;GO:0051536;GO:0016661;GO:0046872
Locus_59	s:O01991;Eukaryotic elongation factor 2 kinase	Caenorhabditis elegans	3e-30	768	103	GO:0016773;GO:0004672;GO:0044237;GO:0006796;GO:0008152;GO:0032553;GO:0003824;GO:0005488;GO:0043170;GO:0019538;GO:0030554;GO:0032559;GO:0008150;GO:0035639;GO:0004686;GO:0005524;GO:0003674;GO:0000166;GO:0005516;GO:0044260;GO:0006464;GO:0004674;GO:0005509;GO:0036211;GO:0016310;GO:0044267;GO:0005515;GO:0004683;GO:0016301;GO:0006468;GO:0043169;GO:0009987;GO:0016740;GO:0017076;GO:0043167;GO:0044238;GO:…
Locus_60	s:P92939;Calcium-transporting ATPase 1, endoplasmic reticulum-type	Arabidopsis thaliana	0	1061	565	GO:0016020;GO:0042625;GO:0065008;GO:0031090;GO:0005737;GO:0005623;GO:0044422;GO:0051234;GO:0022891;GO:0000041;GO:0031301;GO:0008152;GO:0019829;GO:0005622;GO:0055071;GO:0032553;GO:0003824;GO:0043492;GO:0005488;GO:0046686;GO:0010035;GO:0043227;GO:0030554;GO:0032559;GO:0005789;GO:0008150;GO:0035639;GO:0005524;GO:0050801;GO:0015075;GO:0003674;GO:0019725;GO:0000166;GO:0017111;GO:0010038;GO:0005886;GO:…
Locus_61	t:A5K3A6;Putative uncharacterized protein	Plasmodium vivax (strain	4e-27	275	55
Locus_62	s:O35459;Delta(3,5)-Delta(2,4)-dienoyl-CoA isomerase, mitochondrial	Mus musculus	6e-61	327	124	GO:0005737;GO:0044255;GO:0005623;GO:0044237;GO:0008152;GO:0005622;GO:0042180;GO:0003824;GO:0032787;GO:0043227;GO:0008150;GO:0006629;GO:0044281;GO:0003674;GO:0005739;GO:0005575;GO:0043231;GO:0016853;GO:0006082;GO:0043436;GO:0044424;GO:0044464;GO:0042579;GO:0009987;GO:0043229;GO:0005777;GO:0006631;GO:0044238;GO:0043226;GO:0019752;GO:0044444
Locus_63	s:Q08493;cAMP-specific 3',5'-cyclic phosphodiesterase 4C	Homo sapiens	8e-15	712	66	GO:0065008;GO:0009914;GO:0004114;GO:0005737;GO:0023051;GO:0050796;GO:0009117;GO:0051046;GO:0005623;GO:0044237;GO:0051234;GO:0046879;GO:0007165;GO:0008152;GO:0051649;GO:0010646;GO:0007154;GO:0005622;GO:0090278;GO:0006195;GO:0003824;GO:0032879;GO:0005488;GO:0006753;GO:0006198;GO:0008150;GO:0046903;GO:0051051;GO:0005929;GO:0051716;GO:0042995;GO:0009125;GO:0002790;GO:0044281;GO:0009166;GO:0003674;GO:…
Locus_64	-
Locus_65	t:B8C006;Predicted protein	Thalassiosira pseudonana	6e-53	1094	255	GO:0051234;GO:0008150;GO:0003674;GO:0006810;GO:0005215;GO:0051179
Locus_66	-
Locus_67	t:B8CAB4;Predicted protein	Thalassiosira pseudonana	2e-59	926	224
Locus_68	-
Locus_69	-
Locus_70	-
Locus_71	-
Locus_72	s:Q9SD33;UPF0183 protein At3g51130	Arabidopsis thaliana	6e-43	410	137
Locus_73	-
Locus_74	-
Locus_75	-
Locus_76	-
Locus_77	-
Locus_78	-
Locus_80	s:Q2TA14;Lysosomal Pro-X carboxypeptidase	Bos taurus	3e-45	499	171	GO:0008233;GO:0005737;GO:0005623;GO:0008152;GO:0005622;GO:0005764;GO:0003824;GO:0043170;GO:0019538;GO:0043227;GO:0008150;GO:0000323;GO:0003674;GO:0005575;GO:0043231;GO:0005773;GO:0070011;GO:0008236;GO:0044424;GO:0016787;GO:0044464;GO:0006508;GO:0043229;GO:0004180;GO:0008238;GO:0044238;GO:0043226;GO:0017171;GO:0044444
Locus_81	-
Locus_82	-
Locus_83	t:C5L0X1;Putative uncharacterized protein	Perkinsus marinus (strain ATCC 50983 / TXsc)	8e-18	587	58	GO:0008152;GO:0032553;GO:0003824;GO:0005488;GO:0030554;GO:0032559;GO:0008150;GO:0035639;GO:0005524;GO:0003674;GO:0000166;GO:0016874;GO:0043169;GO:0017076;GO:0043167;GO:0046872;GO:0032555;GO:0036094
Locus_85	s:Q9SIC9;Pentatricopeptide repeat-containing protein At2g31400, chloroplastic	Arabidopsis thaliana	7e-40	918	118	GO:0005737;GO:0005623;GO:0007165;GO:0007154;GO:0005622;GO:0005488;GO:0043227;GO:0008150;GO:0051716;GO:0003677;GO:0003674;GO:0023052;GO:0009507;GO:0005575;GO:0043231;GO:0050789;GO:0003676;GO:0050794;GO:0044424;GO:0050896;GO:0044464;GO:0031930;GO:0009987;GO:0009536;GO:0043229;GO:0043226;GO:0010019;GO:0044444;GO:0065007
Locus_86	-
Locus_87	s:Q9H9A7;RecQ-mediated genome instability protein 1	Homo sapiens	2e-11	625	73	GO:0009058;GO:0005623;GO:0044237;GO:0008152;GO:0005622;GO:0005488;GO:0043170;GO:0043227;GO:0008150;GO:0003674;GO:0005575;GO:0043231;GO:0090304;GO:0044260;GO:0006260;GO:0006259;GO:0044424;GO:0005515;GO:0044464;GO:0006139;GO:0034641;GO:0009059;GO:0009987;GO:0043229;GO:0006807;GO:0044238;GO:0044249;GO:0043226;GO:0005634;GO:0034645
Locus_88	s:Q8RY89;Phosphatidylinositol-4-phosphate 5-kinase 8	Arabidopsis thaliana	2e-17	769	63	GO:0016020;GO:0046486;GO:0016773;GO:0046854;GO:0044255;GO:0005623;GO:0044237;GO:0006796;GO:0008152;GO:0003824;GO:0032553;GO:0030258;GO:0005488;GO:0006650;GO:0046488;GO:0030554;GO:0032559;GO:0016308;GO:0008150;GO:0006629;GO:0035639;GO:0005524;GO:0003674;GO:0000166;GO:0005886;GO:0005575;GO:0016310;GO:0071944;GO:0016301;GO:0044464;GO:0009987;GO:0016740;GO:0017076;GO:0016307;GO:0044238;GO:0046834;GO:…
Locus_89	s:Q13423;NAD(P) transhydrogenase, mitochondrial	Homo sapiens	7e-117	1086	355	GO:0016020;GO:0031090;GO:0005737;GO:0015077;GO:0044455;GO:0005623;GO:0044237;GO:0044422;GO:0015078;GO:0051234;GO:0008750;GO:0022891;GO:0008152;GO:0006091;GO:0051187;GO:0005622;GO:0003824;GO:0005488;GO:0043227;GO:0005743;GO:0008150;GO:0015075;GO:0055114;GO:0031967;GO:0044281;GO:0003674;GO:0006732;GO:0006084;GO:0000166;GO:0005739;GO:0008746;GO:0051186;GO:0016491;GO:0006810;GO:0005575;GO:0043231;GO:…
Locus_90	s:Q4WM08;Probable 1,4-beta-D-glucan cellobiohydrolase B	Neosartorya fumigata (strain ATCC MYA-4609 / Af293 / CBS 101355 / FGSC A1100)	6e-48	532	136	GO:0008152;GO:0003824;GO:0005488;GO:0043170;GO:0008150;GO:0009251;GO:0030243;GO:0003674;GO:0004553;GO:0005576;GO:0005975;GO:0016052;GO:0005575;GO:0016162;GO:0044042;GO:0016787;GO:0030247;GO:0005976;GO:0001871;GO:0030248;GO:0000272;GO:0044238;GO:0016798;GO:0009057;GO:0030246;GO:0030245;GO:0009056
Locus_91	-
Locus_92	s:Q9MZ19;Potassium voltage-gated channel subfamily B member 1	Oryctolagus cuniculus	2e-15	858	80	GO:0016020;GO:0032991;GO:0005887;GO:0015077;GO:0005623;GO:0051234;GO:0022891;GO:0006813;GO:0032879;GO:0034702;GO:0005216;GO:0008150;GO:0031226;GO:0015075;GO:0034703;GO:0043269;GO:0003674;GO:0005886;GO:0008076;GO:0034762;GO:0005575;GO:0006810;GO:0050789;GO:0022843;GO:0022836;GO:0043234;GO:0022832;GO:0071805;GO:0050794;GO:0034220;GO:0071944;GO:0030001;GO:0071804;GO:0022803;GO:0031224;GO:0022892;GO:…
Locus_93	s:Q3AFC6;Putative K(+)-stimulated pyrophosphate-energized sodium pump	Carboxydothermus hydrogenoformans (strain Z-2901 / DSM 6008)	3e-38	686	198	GO:0016020;GO:0005623;GO:0009678;GO:0051234;GO:0003824;GO:0008150;GO:0004427;GO:0003674;GO:0006814;GO:0005886;GO:0006810;GO:0005575;GO:0015405;GO:0071944;GO:0015399;GO:0030001;GO:0031224;GO:0016817;GO:0016787;GO:0016462;GO:0044425;GO:0044464;GO:0006812;GO:0016818;GO:0005215;GO:0022804;GO:0016021;GO:0015992;GO:0006818;GO:0006811;GO:0051179;GO:0015672;GO:0022857
Locus_94	s:P07882;Bile salt-activated lipase	Rattus norvegicus	2e-38	612	175	GO:0016020;GO:0044421;GO:0065008;GO:0005626;GO:0007586;GO:0052689;GO:0043208;GO:0031988;GO:0046625;GO:0006643;GO:0006066;GO:0005737;GO:0004771;GO:0006672;GO:0032991;GO:0044255;GO:0042598;GO:0005623;GO:0004806;GO:0044237;GO:0051234;GO:0005792;GO:0008152;GO:0005622;GO:0003824;GO:0005488;GO:0004622;GO:0006665;GO:0006707;GO:0043227;GO:0030157;GO:0008150;GO:0046903;GO:0006629;GO:0046466;GO:0005791;GO:…
Locus_96	s:Q8T1C6;[Skp1-protein]-hydroxyproline N-acetylglucosaminyltransferase	Dictyostelium discoideum	7e-55	423	123	GO:0043413;GO:0005737;GO:0008194;GO:0009058;GO:0005623;GO:0044237;GO:0008152;GO:0005622;GO:0003824;GO:0044262;GO:0005488;GO:0043170;GO:0019538;GO:0008150;GO:0006486;GO:0009101;GO:0016758;GO:0003674;GO:0009100;GO:0005975;GO:0005575;GO:0044260;GO:0016757;GO:0006464;GO:0036211;GO:0008375;GO:0044267;GO:0044424;GO:0044464;GO:0043169;GO:0033830;GO:0009059;GO:0016740;GO:0009987;GO:0070085;GO:0043167;GO:…
Locus_97	s:Q9SYI0;Protein translocase subunit SECA1, chloroplastic	Arabidopsis thaliana	0	1022	493	GO:0016020;GO:0044434;GO:0017038;GO:0009534;GO:0005737;GO:0048869;GO:0032989;GO:0010026;GO:0009646;GO:0005623;GO:0044237;GO:0009941;GO:0044422;GO:0015031;GO:0051234;GO:0006605;GO:0009913;GO:0008152;GO:0051649;GO:0005622;GO:0032553;GO:0071842;GO:0005488;GO:0008544;GO:0009314;GO:0043227;GO:0030554;GO:0032559;GO:0033036;GO:0008104;GO:0009642;GO:0008150;GO:0015979;GO:0035639;GO:0032502;GO:0009657;GO:…
Locus_98	-
Locus_99	s:Q91WF7;Polyphosphoinositide phosphatase	Mus musculus	7e-82	907	213	GO:0016020;GO:0046486;GO:0031090;GO:0005737;GO:0048666;GO:0048869;GO:0022008;GO:0044255;GO:0005623;GO:0044237;GO:0044422;GO:0051130;GO:0007610;GO:0008152;GO:0005622;GO:0003824;GO:0071842;GO:0006650;GO:0046488;GO:0007033;GO:0043227;GO:0008150;GO:0006629;GO:0007399;GO:0032502;GO:0010008;GO:0048699;GO:0031346;GO:0003674;GO:0044440;GO:0048522;GO:0032501;GO:0005575;GO:0043231;GO:0050789;GO:0071841;GO:…
Locus_100	-
Locus_101	t:F0Y7U6;Putative uncharacterized protein	Aureococcus anophagefferens	4e-19	1465	72	GO:0005488;GO:0003674;GO:0005509;GO:0043169;GO:0043167;GO:0046872
Locus_102	-
Locus_103	-
Locus_104	-
Locus_105	s:P84339;Calmodulin	Agaricus bisporus	4e-11	149	98	GO:0005488;GO:0003674;GO:0005509;GO:0043169;GO:0043167;GO:0046872
Locus_106	s:Q6NKZ9;Probable receptor-like serine/threonine-protein kinase At4g34500	Arabidopsis thaliana	1e-42	437	109	GO:0016020;GO:0016773;GO:0005623;GO:0004672;GO:0044237;GO:0006796;GO:0008152;GO:0032553;GO:0003824;GO:0005488;GO:0043170;GO:0019538;GO:0030554;GO:0032559;GO:0008150;GO:0035639;GO:0005524;GO:0003674;GO:0000166;GO:0005886;GO:0005575;GO:0044260;GO:0006464;GO:0004674;GO:0036211;GO:0016310;GO:0071944;GO:0031224;GO:0044267;GO:0016301;GO:0044425;GO:0006468;GO:0044464;GO:0009987;GO:0016740;GO:0017076;GO:…
Locus_107	-
Locus_108	-
Locus_109	-
Locus_110	-
Locus_111	-
Locus_112	-
Locus_113	s:Q7T012;Haloacid dehalogenase-like hydrolase domain-containing protein 3	Danio rerio	2e-10	242	80	GO:0016791;GO:0008152;GO:0003824;GO:0008150;GO:0003674;GO:0005575;GO:0042578;GO:0016787;GO:0016788;GO:0008967
Locus_114	-
Locus_115	s:Q10511;Uncharacterized protein Rv2227/MT2286	Mycobacterium tuberculosis	5e-08	233	44
Locus_116	s:Q9Y6N1;Cytochrome c oxidase assembly protein COX11, mitochondrial	Homo sapiens	1e-45	276	94	GO:0044085;GO:0016020;GO:0031090;GO:0071844;GO:0005737;GO:0015077;GO:0005623;GO:0044422;GO:0015078;GO:0022891;GO:0009055;GO:0004129;GO:0005622;GO:0022607;GO:0003824;GO:0071842;GO:0065003;GO:0005488;GO:0043227;GO:0005743;GO:0008150;GO:0071822;GO:0015075;GO:0008535;GO:0031967;GO:0003674;GO:0016676;GO:0032501;GO:0005739;GO:0015002;GO:0016491;GO:0005575;GO:0043231;GO:0071841;GO:0031975;GO:0070271;GO:…
Locus_118	-
Locus_119	-
Locus_120	-
Locus_121	-
Locus_123	-
Locus_124	t:D8LF40;Putative two-pore calcium channel (Fragment)	Ectocarpus siliculosus	5e-23	965	116	GO:0016020;GO:0051234;GO:0022891;GO:0005216;GO:0008150;GO:0015075;GO:0003674;GO:0005575;GO:0006810;GO:0022803;GO:0031224;GO:0022892;GO:0015267;GO:0044425;GO:0009987;GO:0005215;GO:0016021;GO:0055085;GO:0022838;GO:0006811;GO:0051179;GO:0022857
Locus_125	-
Locus_126	s:Q00766;Glycogen phosphorylase 1	Dictyostelium discoideum	3e-76	853	126	GO:0005623;GO:0044237;GO:0044264;GO:0051234;GO:0005980;GO:0008152;GO:0006091;GO:0005622;GO:0044262;GO:0003824;GO:0005488;GO:0043170;GO:0008150;GO:0009251;GO:0006073;GO:0016758;GO:0055114;GO:0003674;GO:0000166;GO:0005975;GO:0006907;GO:0016052;GO:0006810;GO:0005575;GO:0015980;GO:0004645;GO:0044260;GO:0016757;GO:0070279;GO:0044275;GO:0044042;GO:0006112;GO:0030170;GO:0044464;GO:0005976;GO:0009987;GO:…
Locus_127	t:B9PXM1;Putative uncharacterized protein	Toxoplasma gondii	7e-16	356	55
Locus_128	t:Q01SC7;Putative uncharacterized protein (Precursor)	Solibacter usitatus (strain	5e-68	631	217	GO:0008152;GO:0003824;GO:0008150;GO:0003674
Locus_129	-
Locus_130	-
Locus_131	s:Q42438;Calcium-dependent protein kinase 8	Arabidopsis thaliana	4e-42	533	129	GO:0016020;GO:0016773;GO:0005623;GO:0004672;GO:0044237;GO:0006796;GO:0008152;GO:0032553;GO:0003824;GO:0005488;GO:0043170;GO:0019538;GO:0030554;GO:0032559;GO:0008150;GO:0035639;GO:0005524;GO:0003674;GO:0000166;GO:0005886;GO:0005575;GO:0044260;GO:0006464;GO:0004674;GO:0005509;GO:0036211;GO:0016310;GO:0071944;GO:0044267;GO:0016301;GO:0006468;GO:0044464;GO:0043169;GO:0009987;GO:0016740;GO:0017076;GO:…
Locus_132	-
Locus_133	-
Locus_134	s:Q9TXQ1;Poly(ADP-ribose) polymerase pme-5	Caenorhabditis elegans	2e-22	2276	149	GO:0010941;GO:0005623;GO:0044237;GO:0008152;GO:0005622;GO:0003824;GO:0009314;GO:0019538;GO:0043170;GO:0043227;GO:0008150;GO:0051716;GO:0003674;GO:0006471;GO:0005575;GO:0043231;GO:0050789;GO:0090304;GO:0044260;GO:0006464;GO:0016757;GO:0036211;GO:0060548;GO:0050794;GO:0033554;GO:0043069;GO:0016265;GO:0009628;GO:0006259;GO:0010332;GO:0043067;GO:0044267;GO:0044424;GO:0048519;GO:0048523;GO:0050896;GO:…
Locus_135	s:A1CRV0;Probable glucan 1,3-beta-glucosidase A	Aspergillus clavatus (strain ATCC 1007 / CBS 513.65 / DSM 816 /	6e-20	415	79	GO:0071554;GO:0008152;GO:0003824;GO:0005488;GO:0015926;GO:0008422;GO:0043170;GO:0008150;GO:0003674;GO:0004553;GO:0005576;GO:0005975;GO:0016052;GO:0005575;GO:0071841;GO:0016043;GO:0016787;GO:0007047;GO:0005976;GO:0043169;GO:0004338;GO:0009987;GO:0043167;GO:0070882;GO:0000272;GO:0044238;GO:0071555;GO:0016798;GO:0009057;GO:0046872;GO:0045229;GO:0009056;GO:0071840
Locus_136	-
Locus_137	-
Locus_138	t:B0SKF2;Putative uncharacterized protein	Leptospira biflexa serovar	4e-90	473	194
Locus_139	-
Locus_140	-
Locus_141	t:A8JA15;Predicted protein of CLR family	Chlamydomonas reinhardtii	1e-32	1235	96	GO:0016773;GO:0004672;GO:0044237;GO:0006796;GO:0008152;GO:0003824;GO:0043170;GO:0019538;GO:0008150;GO:0003674;GO:0044260;GO:0006464;GO:0036211;GO:0016310;GO:0044267;GO:0016301;GO:0006468;GO:0009987;GO:0016740;GO:0044238;GO:0006793;GO:0043412;GO:0016772
Locus_144	s:O75387;Large neutral amino acids transporter small subunit 3	Homo sapiens	6e-08	559	52	GO:0016020;GO:0015179;GO:0005887;GO:0005623;GO:0022891;GO:0051234;GO:0015175;GO:0008150;GO:0031226;GO:0005275;GO:0015837;GO:0003674;GO:0046942;GO:0005886;GO:0005575;GO:0006810;GO:0015171;GO:0071944;GO:0015807;GO:0031224;GO:0022892;GO:0044425;GO:0044464;GO:0006865;GO:0009987;GO:0005215;GO:0005342;GO:0022804;GO:0071702;GO:0016021;GO:0003333;GO:0015849;GO:0055085;GO:0044459;GO:0006811;GO:0015804;GO:…
Locus_145	-
Locus_146	s:Q28298;Ribosome-binding protein 1	Canis familiaris	9e-09	1534	92	GO:0016020;GO:0031090;GO:0005737;GO:0005623;GO:0044422;GO:0015031;GO:0051234;GO:0031301;GO:0007165;GO:0007154;GO:0005622;GO:0043227;GO:0033036;GO:0008104;GO:0005789;GO:0008150;GO:0051716;GO:0023052;GO:0006810;GO:0005575;GO:0043231;GO:0050789;GO:0030176;GO:0031300;GO:0050794;GO:0042175;GO:0005783;GO:0031224;GO:0044424;GO:0050896;GO:0044425;GO:0044464;GO:0031227;GO:0009987;GO:0043229;GO:0044446;GO:…
Locus_147	-
Locus_148	s:Q5QM84;Two pore calcium channel protein 1	Oryza sativa subsp. japonica	5e-25	757	222	GO:0016020;GO:0010118;GO:0031090;GO:0016053;GO:0005737;GO:0009058;GO:0044255;GO:0005623;GO:0019216;GO:0044237;GO:0044422;GO:0031408;GO:0008610;GO:0051234;GO:0022891;GO:0008152;GO:0007165;GO:0007154;GO:0005622;GO:0042180;GO:0032879;GO:0005488;GO:0032787;GO:0005216;GO:0043227;GO:0009695;GO:0008150;GO:0006629;GO:0032502;GO:0051716;GO:0031326;GO:0015075;GO:0080090;GO:0044281;GO:0043269;GO:0003674;GO:…
Locus_149	-
Locus_150	-
Locus_153	s:Q7Z4S6;Kinesin-like protein KIF21A	Homo sapiens	1e-107	1674	282	GO:0003774;GO:0005737;GO:0032991;GO:0005623;GO:0044422;GO:0043228;GO:0005622;GO:0032553;GO:0003824;GO:0005488;GO:0030554;GO:0032559;GO:0008150;GO:0035639;GO:0005524;GO:0044430;GO:0003674;GO:0000166;GO:0017111;GO:0005575;GO:0043234;GO:0005874;GO:0044424;GO:0016817;GO:0016787;GO:0005856;GO:0015630;GO:0016462;GO:0044464;GO:0003777;GO:0016818;GO:0009987;GO:0017076;GO:0043229;GO:0043232;GO:0044446;GO:…
Locus_154	s:Q8IVS2;Malonyl-CoA-acyl carrier protein transacylase, mitochondrial	Homo sapiens	1e-48	390	118	GO:0016417;GO:0016053;GO:0005737;GO:0009058;GO:0044255;GO:0005623;GO:0044237;GO:0008610;GO:0008152;GO:0016746;GO:0005622;GO:0042180;GO:0003824;GO:0005488;GO:0032787;GO:0043227;GO:0008150;GO:0006629;GO:0004312;GO:0016419;GO:0016420;GO:0044281;GO:0003674;GO:0006633;GO:0005739;GO:0016747;GO:0005575;GO:0043231;GO:0046394;GO:0004314;GO:0006082;GO:0043436;GO:0044424;GO:0044464;GO:0009987;GO:0016740;GO:…
Locus_155	-
Locus_156	-
Locus_157	-
Locus_158	t:O26186;O-linked GlcNAc transferase	Methanobacterium thermoautotrophicum (strain Delta H)	1e-08	379	40	GO:0003824;GO:0005488;GO:0003674;GO:0016740
Locus_159	-
Locus_160	-
Locus_161	s:Q54R82;Mitogen-activated protein kinase kinase kinase A	Dictyostelium discoideum	3e-50	942	104	GO:0016020;GO:0016773;GO:0022414;GO:0005737;GO:0048869;GO:0075259;GO:0005623;GO:0004672;GO:0004702;GO:0004871;GO:0044237;GO:0006796;GO:0000186;GO:0009605;GO:0008152;GO:0007165;GO:0005622;GO:0007154;GO:0032553;GO:0003824;GO:0005488;GO:0044093;GO:0030554;GO:0032559;GO:0043170;GO:0051347;GO:0019538;GO:0033674;GO:0008150;GO:0035639;GO:0032502;GO:0042325;GO:0051716;GO:0003006;GO:0005524;GO:0051174;GO:…
Locus_162	s:Q0UEB6;Mannitol 2-dehydrogenase	Phaeosphaeria nodorum (strain	2e-72	568	164	GO:0008152;GO:0003824;GO:0005488;GO:0008150;GO:0055114;GO:0003674;GO:0000166;GO:0016491;GO:0016614;GO:0016616;GO:0048037;GO:0050086;GO:0050662;GO:0036094
Locus_163	s:O00410;Importin-5	Homo sapiens	4e-74	1097	280	GO:0016020;GO:0006607;GO:0017038;GO:0005737;GO:0060589;GO:0030695;GO:0032991;GO:0051169;GO:0005623;GO:0044422;GO:0015031;GO:0051234;GO:0043228;GO:0006605;GO:0051649;GO:0005622;GO:0017016;GO:0005488;GO:0008536;GO:0033365;GO:0043227;GO:0044419;GO:0051020;GO:0033036;GO:0008104;GO:0006606;GO:0008150;GO:0043233;GO:0005643;GO:0008565;GO:0031967;GO:0031981;GO:0003674;GO:0005730;GO:0006610;GO:0051704;GO:…
Locus_164	-
Locus_165	-
Locus_166	-
Locus_167	s:P0C7B7;Cys-loop ligand-gated ion channel	Erwinia chrysanthemi	2e-08	321	41	GO:0016020;GO:0005623;GO:0051234;GO:0022891;GO:0005216;GO:0008150;GO:0015276;GO:0015075;GO:0003674;GO:0005886;GO:0006810;GO:0005575;GO:0004872;GO:0022836;GO:0005230;GO:0071944;GO:0022803;GO:0031224;GO:0022892;GO:0015267;GO:0044425;GO:0044464;GO:0005215;GO:0022834;GO:0016021;GO:0022838;GO:0006811;GO:0051179;GO:0022857
Locus_168	t:D5G5X2;Whole genome shotgun sequence assembly, scaffold_113, strain Mel28	Tuber melanosporum (strain Mel28)	2e-07	382	56	GO:0016020;GO:0051234;GO:0022891;GO:0015144;GO:0008150;GO:0005338;GO:0003674;GO:0005575;GO:0006810;GO:0015780;GO:0031224;GO:0022892;GO:0044425;GO:0008643;GO:0009987;GO:0005215;GO:0071702;GO:0016021;GO:0055085;GO:0051179;GO:0022857
Locus_169	s:P17859;Alpha-amylase	Vigna mungo	4e-55	421	131	GO:0004556;GO:0008152;GO:0003824;GO:0005488;GO:0008150;GO:0003674;GO:0004553;GO:0005975;GO:0016160;GO:0005509;GO:0016787;GO:0043169;GO:0043167;GO:0044238;GO:0016798;GO:0046872
Locus_170	s:Q0WUU6;Probable polyol transporter 4	Arabidopsis thaliana	2e-52	526	112	GO:0016020;GO:0022891;GO:0051234;GO:0008150;GO:0015291;GO:0015293;GO:0003674;GO:0005575;GO:0006810;GO:0031224;GO:0022892;GO:0044425;GO:0008643;GO:0009987;GO:0005215;GO:0022804;GO:0071702;GO:0016021;GO:0055085;GO:0051179;GO:0022857
Locus_171	s:Q1XDP7;UPF0051 protein ycf24	Porphyra yezoensis	2e-126	487	222	GO:0051188;GO:0005737;GO:0009058;GO:0005623;GO:0044237;GO:0008152;GO:0005622;GO:0043227;GO:0008150;GO:0051186;GO:0009507;GO:0005575;GO:0043231;GO:0044424;GO:0031163;GO:0044464;GO:0016226;GO:0009987;GO:0009536;GO:0043229;GO:0044249;GO:0043226;GO:0044444
Locus_172	-
Locus_173	-
Locus_174	t:D7FKI0;Putative uncharacterized protein	Ectocarpus siliculosus	8e-11	599	133	GO:0008152;GO:0003824;GO:0004563;GO:0008150;GO:0003674;GO:0004553;GO:0005975;GO:0016787;GO:0044238;GO:0016798;GO:0015929
Locus_175	-
Locus_176	-
Locus_177	s:O88457;Sodium channel protein type 11 subunit alpha	Rattus norvegicus	6e-08	1765	42	GO:0016020;GO:0034706;GO:0032991;GO:0005887;GO:0005623;GO:0051234;GO:0022891;GO:0005272;GO:0032879;GO:0005488;GO:0043005;GO:0034702;GO:0005216;GO:0001518;GO:0008150;GO:0042995;GO:0031226;GO:0015075;GO:0034703;GO:0043269;GO:0003674;GO:0006814;GO:0005886;GO:0034762;GO:0030424;GO:0006810;GO:0005575;GO:0050789;GO:0022843;GO:0022836;GO:0043234;GO:0022832;GO:0050794;GO:0035725;GO:0034220;GO:0071944;GO:…
Locus_178	s:Q8NBF2;NHL repeat-containing protein 2	Homo sapiens	1e-08	726	41
Locus_179	-
Locus_180	-
Locus_183	-
Locus_184	-
Locus_185	-
Locus_186	t:B8LC95;Predicted protein	Thalassiosira pseudonana	3e-16	408	75	GO:0003824;GO:0003674;GO:0016757;GO:0016740
Locus_187	s:Q8GXJ4;Glutamate receptor 3.4	Arabidopsis thaliana	4e-08	959	88	GO:0016020;GO:0001101;GO:0030312;GO:0070417;GO:0007166;GO:0005737;GO:0005623;GO:0030288;GO:0004871;GO:0071215;GO:0007215;GO:0051234;GO:0022891;GO:0014075;GO:0009611;GO:0009605;GO:0030313;GO:0007165;GO:0005622;GO:0007154;GO:0071418;GO:0005488;GO:0009719;GO:0005216;GO:0043227;GO:0004970;GO:0070887;GO:0008150;GO:0015276;GO:0043200;GO:0051716;GO:0071214;GO:0015075;GO:0003674;GO:0019932;GO:0023052;GO:…
Locus_188	-
Locus_189	-
Locus_191	s:Q3ZCI9;T-complex protein 1 subunit theta	Bos taurus	1e-86	548	187	GO:0005737;GO:0005623;GO:0044237;GO:0044422;GO:0043228;GO:0006457;GO:0008152;GO:0005622;GO:0032553;GO:0005488;GO:0043170;GO:0019538;GO:0030554;GO:0032559;GO:0008150;GO:0035639;GO:0005524;GO:0044430;GO:0003674;GO:0000166;GO:0005575;GO:0044260;GO:0051082;GO:0044267;GO:0044424;GO:0005515;GO:0005856;GO:0005815;GO:0015630;GO:0044464;GO:0009987;GO:0017076;GO:0043229;GO:0043232;GO:0044446;GO:0044238;GO:…
Locus_192	s:Q8VYN6;6-phosphofructokinase 5, chloroplastic	Arabidopsis thaliana	4e-91	537	990	GO:0046365;GO:0003872;GO:0006096;GO:0016773;GO:0006066;GO:0005737;GO:0032991;GO:0005623;GO:0044237;GO:0006796;GO:0006006;GO:0008152;GO:0006091;GO:0005622;GO:0044262;GO:0032553;GO:0003824;GO:0005488;GO:0043227;GO:0030554;GO:0032559;GO:0008150;GO:0035639;GO:0005524;GO:0005945;GO:0044281;GO:0003674;GO:0000166;GO:0005975;GO:0009507;GO:0016052;GO:0043231;GO:0005575;GO:0008443;GO:0043234;GO:0016310;GO:…
Locus_193	-
Locus_194	s:Q9GMY6;Pepsin A	Canis familiaris	1e-37	386	92	GO:0008233;GO:0007586;GO:0008152;GO:0003824;GO:0070001;GO:0043170;GO:0019538;GO:0008150;GO:0003674;GO:0005576;GO:0032501;GO:0005575;GO:0004175;GO:0004190;GO:0070011;GO:0016787;GO:0006508;GO:0044238
Locus_195	s:Q3T189;Succinate dehydrogenase [ubiquinone] iron-sulfur subunit, mitochondrial	Bos taurus	7e-22	280	57	GO:0016020;GO:0051537;GO:0031090;GO:0005737;GO:0032991;GO:0045281;GO:0044455;GO:0005623;GO:0044237;GO:0044422;GO:0051234;GO:0009055;GO:0008152;GO:0006091;GO:0051187;GO:0045283;GO:0005622;GO:0003824;GO:0048039;GO:0005488;GO:0043227;GO:0005743;GO:0008150;GO:0051540;GO:0055114;GO:0031967;GO:0003674;GO:0006732;GO:0006084;GO:0005739;GO:0016491;GO:0051186;GO:0016627;GO:0006810;GO:0005575;GO:0043231;GO:…
Locus_196	-
Locus_197	s:Q63164;Dynein heavy chain 1, axonemal	Rattus norvegicus	0	4516	1667	GO:0003774;GO:0005737;GO:0009117;GO:0032991;GO:0035085;GO:0005623;GO:0044237;GO:0044422;GO:0043228;GO:0008152;GO:0005622;GO:0006195;GO:0032553;GO:0003824;GO:0006753;GO:0005488;GO:0043227;GO:0030554;GO:0032559;GO:0008150;GO:0035639;GO:0005929;GO:0042995;GO:0005524;GO:0044430;GO:0044281;GO:0009166;GO:0003674;GO:0072521;GO:0009205;GO:0005875;GO:0000166;GO:0009154;GO:0017111;GO:0009199;GO:0009207;GO:…
Locus_198	s:Q7F0J0;Probable calcium-binding protein CML13	Oryza sativa subsp. japonica	1e-07	169	43	GO:0016020;GO:0005737;GO:0005623;GO:0044237;GO:0008152;GO:0005622;GO:0005488;GO:0043170;GO:0008150;GO:0051716;GO:0003674;GO:0005886;GO:0005575;GO:0090304;GO:0044260;GO:0005509;GO:0033554;GO:0071944;GO:0006259;GO:0044424;GO:0050896;GO:0044464;GO:0006139;GO:0043169;GO:0034641;GO:0009987;GO:0006950;GO:0043167;GO:0006807;GO:0044238;GO:0006974;GO:0006281;GO:0046872
Locus_199	s:Q28BK1;E3 ubiquitin-protein ligase HACE1	Xenopus tropicalis	2e-19	912	100	GO:0016020;GO:0031090;GO:0051674;GO:0005737;GO:0005623;GO:0044237;GO:0044422;GO:0017137;GO:0008152;GO:0005622;GO:0017016;GO:0003824;GO:0032879;GO:0005488;GO:0071842;GO:0043170;GO:0019538;GO:0043227;GO:0051020;GO:0008150;GO:0032580;GO:0019787;GO:0003674;GO:0061025;GO:0006511;GO:0048870;GO:0070647;GO:0016881;GO:0016879;GO:0043231;GO:0005575;GO:0050789;GO:0071841;GO:0007030;GO:0030163;GO:0004842;GO:…
Locus_200	s:Q8S341;Purple acid phosphatase 7	Arabidopsis thaliana	3e-12	328	75	GO:0016791;GO:0003824;GO:0005488;GO:0003674;GO:0005576;GO:0005575;GO:0042578;GO:0016787;GO:0043169;GO:0003993;GO:0043167;GO:0016788;GO:0046872
Locus_201	t:F0YGD5;Putative uncharacterized protein	Aureococcus anophagefferens	8e-12	1153	44
Locus_202	s:Q54J34;Adenylosuccinate lyase	Dictyostelium discoideum	4e-139	466	251	GO:0009167;GO:0009117;GO:0009058;GO:0009156;GO:0046040;GO:0044237;GO:0051234;GO:0008152;GO:0003824;GO:0006753;GO:0008150;GO:0018130;GO:0044281;GO:0003674;GO:0072521;GO:0070626;GO:0004018;GO:0006907;GO:0009168;GO:0006810;GO:0009161;GO:0072522;GO:0006188;GO:0009126;GO:0006164;GO:0009165;GO:0009259;GO:0046483;GO:0006139;GO:0034641;GO:0055086;GO:0009987;GO:0009124;GO:0016192;GO:0009127;GO:0034654;GO:…
Locus_203	s:P33527;Multidrug resistance-associated protein 1	Homo sapiens	4e-146	1531	362	GO:0005626;GO:0005737;GO:0044255;GO:0044237;GO:0043228;GO:0008610;GO:0008152;GO:0005622;GO:0003824;GO:0042180;GO:0006195;GO:0043492;GO:0005488;GO:0032787;GO:0032559;GO:0043233;GO:0006690;GO:0008150;GO:0005524;GO:0044281;GO:0009166;GO:0031981;GO:0072521;GO:0009205;GO:0005730;GO:0017111;GO:0005886;GO:0006810;GO:0015405;GO:0043436;GO:0033559;GO:0009259;GO:0009203;GO:0031224;GO:0044424;GO:0000267;GO:…
Locus_204	s:Q20497;Mediator of RNA polymerase II transcription subunit 12	Caenorhabditis elegans	1e-07	3498	53	GO:0048569;GO:0040025;GO:0022414;GO:0044237;GO:0045927;GO:0040009;GO:0007610;GO:0005654;GO:0008152;GO:0005622;GO:0051240;GO:0040010;GO:0043170;GO:0009790;GO:0043233;GO:0008150;GO:0003006;GO:0040014;GO:0080090;GO:0031981;GO:0032774;GO:0061062;GO:0031323;GO:0032501;GO:0048513;GO:0048580;GO:0044260;GO:0043234;GO:0010171;GO:0051094;GO:0048609;GO:0002119;GO:2000112;GO:0050794;GO:0000003;GO:0002009;GO:…
Locus_205	-
Locus_206	-
Locus_207	-
Locus_208	s:Q9USW3;Probable glycosidase C21B10.07	Schizosaccharomyces pombe (strain 972 / ATCC 24843)	3e-18	419	73	GO:0044237;GO:0008152;GO:0044262;GO:0003824;GO:0008150;GO:0004553;GO:0005975;GO:0044275;GO:0031224;GO:0009277;GO:0016021;GO:0044238;GO:0016798;GO:0016020;GO:0030312;GO:0005623;GO:0003674;GO:0016052;GO:0005575;GO:0005618;GO:0071944;GO:0016787;GO:0044425;GO:0044464;GO:0009987;GO:0009056
Locus_209	s:Q3UES3;Tankyrase-2	Mus musculus	1e-07	1166	48	GO:0065008;GO:0005626;GO:0044450;GO:0007166;GO:0005737;GO:0044237;GO:0043228;GO:0008152;GO:0005622;GO:0003824;GO:0005488;GO:0090263;GO:0033365;GO:0043170;GO:0019538;GO:0008104;GO:0016055;GO:0008150;GO:0051716;GO:0040014;GO:0044430;GO:0060828;GO:0032501;GO:0006471;GO:0071841;GO:0048583;GO:0044260;GO:0006464;GO:0032200;GO:0034502;GO:0050794;GO:0006259;GO:0044267;GO:0044424;GO:0000267;GO:0060249;GO:…
Locus_210	s:Q7Y0F2;Probable nucleoredoxin 1-2	Oryza sativa subsp. japonica	2e-17	581	59	GO:0065008;GO:0048868;GO:0022414;GO:0032989;GO:0009605;GO:0008152;GO:0003824;GO:0008150;GO:0003006;GO:0016049;GO:0006935;GO:0032501;GO:0051704;GO:0000902;GO:0042330;GO:0048610;GO:0050794;GO:0000003;GO:0045454;GO:0010183;GO:0009653;GO:0007275;GO:0060560;GO:0009856;GO:0016667;GO:0048589;GO:0040007;GO:0048869;GO:0009932;GO:0046686;GO:0010035;GO:0032502;GO:0035295;GO:0055114;GO:0009860;GO:0003674;GO:…
Locus_211	-
Locus_212	-
Locus_213	-
Locus_214	t:E1ZMQ5;Putative uncharacterized protein	Chlorella variabilis	5e-14	505	76
Locus_215	t:F7F2G6;Uncharacterized protein	Macaca mulatta	1e-07	2014	59
Locus_216	s:Q8K1Q0;Glycylpeptide N-tetradecanoyltransferase 1	Rattus norvegicus	5e-131	496	237	GO:0005737;GO:0004379;GO:0043009;GO:0044237;GO:0042157;GO:0043228;GO:0008152;GO:0006499;GO:0005622;GO:0003824;GO:0043170;GO:0019538;GO:0009790;GO:0008150;GO:0016747;GO:0032501;GO:0005886;GO:0001701;GO:0044260;GO:0006464;GO:0006497;GO:0030054;GO:0044267;GO:0044424;GO:0005856;GO:0007275;GO:0016740;GO:0043232;GO:0044238;GO:0016410;GO:0043226;GO:0043412;GO:0016020;GO:0009058;GO:0005623;GO:0016746;GO:…
Locus_218	s:P41805;60S ribosomal protein L10	Saccharomyces cerevisiae (strain ATCC 204508 /	2e-26	221	62	GO:0044085;GO:0022613;GO:0022618;GO:0005737;GO:0003735;GO:0044237;GO:0042273;GO:0043228;GO:0008152;GO:0005622;GO:0002181;GO:0065003;GO:0071843;GO:0043170;GO:0019538;GO:0008150;GO:0022626;GO:0005840;GO:0042254;GO:0015934;GO:0071841;GO:0044260;GO:0030529;GO:0044267;GO:0044424;GO:0034623;GO:0043624;GO:0043232;GO:0022625;GO:0044446;GO:0032984;GO:0005829;GO:0044238;GO:0042255;GO:0043226;GO:0006996;GO:…
Locus_220	s:O94462;mRNA-binding protein puf3	Schizosaccharomyces pombe (strain 972 / ATCC 24843)	3e-08	732	29	GO:0019867;GO:0005737;GO:0044237;GO:0008152;GO:0005622;GO:0005488;GO:0043170;GO:0008150;GO:0051716;GO:0005739;GO:0006402;GO:0044260;GO:0016071;GO:0033554;GO:0044424;GO:0006139;GO:0031968;GO:0044248;GO:0003723;GO:0006950;GO:0005741;GO:0044446;GO:0005829;GO:0044238;GO:0043226;GO:0044444;GO:0016020;GO:0031090;GO:0005623;GO:0044422;GO:0003729;GO:0043227;GO:0031967;GO:0003674;GO:0043231;GO:0005575;GO:…
Locus_221	s:Q07970;Kinesin-1	Arabidopsis thaliana	7e-22	793	68	GO:0044085;GO:0008569;GO:0022414;GO:0005737;GO:0043228;GO:0005622;GO:0003824;GO:0005488;GO:0007140;GO:0032559;GO:0008150;GO:0022403;GO:0005524;GO:0044430;GO:0000212;GO:0017111;GO:0000226;GO:0071841;GO:0043234;GO:0048610;GO:0000003;GO:0009971;GO:0007051;GO:0044424;GO:0005856;GO:0007053;GO:0016462;GO:0005872;GO:0007010;GO:0016818;GO:0017076;GO:0043232;GO:0044446;GO:0009524;GO:0007017;GO:0043226;GO:…
Locus_222	s:P12863;Triosephosphate isomerase, cytosolic	Zea mays	3e-06	253	21	GO:0019362;GO:0006096;GO:0006066;GO:0005737;GO:0044237;GO:0006006;GO:0008152;GO:0006094;GO:0006091;GO:0005622;GO:0044262;GO:0003824;GO:0005488;GO:0006098;GO:0034637;GO:0008150;GO:0044281;GO:0006732;GO:0005975;GO:0005739;GO:0005886;GO:0046496;GO:0009628;GO:0044275;GO:0044424;GO:0046364;GO:0046164;GO:0005507;GO:0046483;GO:0010043;GO:0006139;GO:0006950;GO:0044446;GO:0046165;GO:0009532;GO:0044238;GO:…
Locus_224	s:Q9LXW3;Probable cysteine proteinase At3g43960	Arabidopsis thaliana	4e-31	376	95	GO:0021700;GO:0008233;GO:0009913;GO:0008152;GO:0003824;GO:0048364;GO:0008544;GO:0043170;GO:0019538;GO:0004197;GO:0008150;GO:0048767;GO:0016049;GO:0032501;GO:0048513;GO:0070011;GO:0031224;GO:0008234;GO:0048764;GO:0009653;GO:0007275;GO:0048731;GO:0060560;GO:0044238;GO:0048589;GO:0040007;GO:0016020;GO:0048869;GO:0010015;GO:0048469;GO:0032502;GO:0009888;GO:0003674;GO:0005575;GO:0004175;GO:0048856;GO:…
Locus_225	t:Q3B442;Putative uncharacterized protein	Pelodictyon luteolum (strain DSM 273)	2e-08	1099	53
Locus_226	s:Q00766;Glycogen phosphorylase 1	Dictyostelium discoideum	2e-57	853	101	GO:0044237;GO:0044264;GO:0008152;GO:0006091;GO:0005622;GO:0044262;GO:0003824;GO:0005488;GO:0043170;GO:0008150;GO:0016758;GO:0005975;GO:0006810;GO:0044260;GO:0070279;GO:0044275;GO:0044042;GO:0030170;GO:0016740;GO:0016192;GO:0005977;GO:0044238;GO:0051179;GO:0008184;GO:0005623;GO:0051234;GO:0005980;GO:0009251;GO:0006073;GO:0055114;GO:0003674;GO:0000166;GO:0006907;GO:0016052;GO:0005575;GO:0015980;GO:…
Locus_227	-
Locus_228	-
Locus_229	t:F8NC99;Ig family protein (Precursor)	Prevotella multisaccharivorax DSM 17128	2e-12	651	42	GO:0005488;GO:0005509;GO:0016020;GO:0003674;GO:0005575;GO:0043169;GO:0043167;GO:0046872
Locus_230	-
Locus_232	t:F2UR25;Putative uncharacterized protein	Salpingoeca sp. (strain ATCC 50818)	3e-17	692	70	GO:0005488;GO:0003674
Locus_233	s:Q8C8R3;Ankyrin-2	Mus musculus	3e-08	3898	43	GO:0010941;GO:0005737;GO:0043228;GO:0005622;GO:0005488;GO:0008104;GO:0045177;GO:0008150;GO:0051716;GO:0006941;GO:0032501;GO:0005886;GO:0031672;GO:0044449;GO:0003015;GO:0003013;GO:0050794;GO:0016324;GO:0016265;GO:0030016;GO:0043067;GO:0031224;GO:0044424;GO:0005856;GO:0043292;GO:0034613;GO:0043232;GO:0016021;GO:0043226;GO:0030017;GO:0012501;GO:0051179;GO:0044444;GO:0016020;GO:0003012;GO:0005887;GO:…
Locus_234	t:F0WEM2;Putative uncharacterized protein AlNc14C179G8190	Albugo laibachii	1e-09	213	29
Locus_235	-
Locus_236	s:P33550;Probable mannosyltransferase KTR2	Saccharomyces cerevisiae (strain ATCC 204508 /	5e-09	425	57	GO:0044085;GO:0031506;GO:0043413;GO:0010382;GO:0005737;GO:0044036;GO:0044237;GO:0000032;GO:0008152;GO:0005622;GO:0044262;GO:0003824;GO:0071843;GO:0019538;GO:0043170;GO:0008150;GO:0006486;GO:0016758;GO:0009100;GO:0005975;GO:0042546;GO:0071841;GO:0044260;GO:0006464;GO:0031224;GO:0044267;GO:0044424;GO:0044431;GO:0016740;GO:0044446;GO:0070882;GO:0016021;GO:0044238;GO:0043226;GO:0043412;GO:0044444;GO:…
Locus_237	-
Locus_239	-
Locus_240	-
Locus_241	s:Q4UMH6;Putative ankyrin repeat protein RF_0381	Rickettsia felis (strain ATCC	6e-11	1179	46	GO:0044237;GO:0008152;GO:0008150;GO:0044281;GO:0072521;GO:0046483;GO:0006139;GO:0033865;GO:0044238;GO:0006163;GO:0009117;GO:0006753;GO:0015969;GO:0034641;GO:0055086;GO:0009987;GO:0006807
Locus_242	s:Q9NJU9;Calcium-dependent protein kinase 3	Plasmodium falciparum (isolate 3D7)	2e-33	562	116	GO:0016773;GO:0004672;GO:0044237;GO:0008152;GO:0003824;GO:0005488;GO:0043170;GO:0019538;GO:0032559;GO:0008150;GO:0005524;GO:0032501;GO:0044260;GO:0006464;GO:0004674;GO:0005509;GO:0016310;GO:0044267;GO:0016301;GO:0007275;GO:0016740;GO:0017076;GO:0044238;GO:0006793;GO:0032555;GO:0043412;GO:0048869;GO:0006796;GO:0032553;GO:0030554;GO:0035639;GO:0032502;GO:0003674;GO:0000166;GO:0036211;GO:0030154;GO:…
Locus_244	-
Locus_245	s:O23755;Elongation factor 2	Beta vulgaris	3e-23	843	81	GO:0005737;GO:0044237;GO:0008152;GO:0006184;GO:0005622;GO:0006195;GO:0003824;GO:0005488;GO:0003924;GO:0043170;GO:0019538;GO:0008150;GO:0044281;GO:0009166;GO:0072521;GO:0009205;GO:0017111;GO:0008135;GO:0044260;GO:0009259;GO:0009203;GO:0044267;GO:0044424;GO:0072523;GO:0044270;GO:0016462;GO:0046483;GO:0006139;GO:0044248;GO:0034655;GO:0019001;GO:0016818;GO:0017076;GO:0003723;GO:0006414;GO:0009141;GO:…
Locus_246	-
Locus_247	-
Locus_248	-
Locus_249	s:Q8NK02;1,4-beta-D-glucan cellobiohydrolase B	Emericella nidulans (strain FGSC A4 / ATCC 38163 / CBS 112.46 /	6e-48	526	96	GO:0008152;GO:0003824;GO:0005488;GO:0043170;GO:0008150;GO:0030243;GO:0004553;GO:0005975;GO:0044042;GO:0044238;GO:0016798;GO:0030246;GO:0009251;GO:0003674;GO:0005576;GO:0016052;GO:0005575;GO:0016162;GO:0016787;GO:0030247;GO:0005976;GO:0001871;GO:0030248;GO:0000272;GO:0009057;GO:0030245;GO:0009056
Locus_251	t:F2WQ53;Mitochondrial ATP synthase F0 lipid binding subunit-like protein 3	Karlodinium micrum	6e-09	130	35	GO:0015988;GO:0044237;GO:0015078;GO:0022891;GO:0008152;GO:0005622;GO:0005488;GO:0008150;GO:0009145;GO:0018130;GO:0009206;GO:0015075;GO:0044281;GO:0006754;GO:0072521;GO:0009205;GO:0006810;GO:0015986;GO:0043234;GO:0006164;GO:0009201;GO:0034220;GO:0009259;GO:0031224;GO:0044424;GO:0046483;GO:0006139;GO:0022890;GO:0005215;GO:0034654;GO:0009141;GO:0016021;GO:0044238;GO:0006163;GO:0055085;GO:0006811;GO:…
Locus_252	s:Q07652;Voltage-dependent R-type calcium channel subunit alpha-1E	Rattus norvegicus	2e-07	2222	49	GO:0022891;GO:0032879;GO:0005216;GO:0008150;GO:0005245;GO:0015075;GO:0034703;GO:0043269;GO:0005886;GO:0034762;GO:0006810;GO:0043204;GO:0022836;GO:0043234;GO:0032412;GO:0022832;GO:0050794;GO:0034220;GO:0030001;GO:0022803;GO:0031224;GO:0015267;GO:0010959;GO:0032409;GO:0005215;GO:0070588;GO:0051924;GO:0016021;GO:0034704;GO:0055085;GO:0022838;GO:0006811;GO:0005261;GO:0051179;GO:0070838;GO:0016020;GO:…
Locus_253	-
Locus_254	s:P74582;Aconitate hydratase 2	Synechocystis sp. (strain	4e-129	868	234	GO:0044237;GO:0008152;GO:0006091;GO:0051187;GO:0003824;GO:0005488;GO:0008150;GO:0052633;GO:0051540;GO:0006732;GO:0006084;GO:0047456;GO:0044248;GO:0006099;GO:0016829;GO:0016836;GO:0051536;GO:0055114;GO:0003994;GO:0003674;GO:0051186;GO:0015980;GO:0051539;GO:0016835;GO:0043169;GO:0009987;GO:0046356;GO:0043167;GO:0045333;GO:0009060;GO:0046872;GO:0009109;GO:0009056;GO:0052632
Locus_255	s:Q5F3Z5;DnaJ homolog subfamily B member 6	Gallus gallus	3e-20	326	54	GO:0005737;GO:0044237;GO:0008152;GO:0005622;GO:0005488;GO:0043170;GO:0019538;GO:0008150;GO:0044260;GO:0044267;GO:0044424;GO:0048471;GO:0031072;GO:0044238;GO:0043226;GO:0044444;GO:0005623;GO:0006457;GO:0043227;GO:0003674;GO:0005575;GO:0043231;GO:0051082;GO:0005515;GO:0044464;GO:0009987;GO:0043229;GO:0005634
Locus_256	-
Locus_257	s:P29363;Threonine synthase	Pseudomonas aeruginosa (strain ATCC 15692 /	1e-38	469	104	GO:0044237;GO:0008152;GO:0042180;GO:0003824;GO:0005488;GO:0008150;GO:0044106;GO:0044281;GO:0043436;GO:0070279;GO:0004795;GO:0009066;GO:0030170;GO:0009308;GO:0009067;GO:0008652;GO:0016829;GO:0044238;GO:0044283;GO:0016053;GO:0009058;GO:0006520;GO:0003674;GO:0046394;GO:0006566;GO:0006082;GO:0016835;GO:0009088;GO:0034641;GO:0009987;GO:0019842;GO:0006807;GO:0016838;GO:0048037;GO:0044249;GO:0044271;GO:…
Locus_258	s:Q6DER6;Histone H2A.Z-like	Xenopus tropicalis	1e-09	128	61	GO:0044085;GO:0044237;GO:0043228;GO:0008152;GO:0006334;GO:0005622;GO:0065003;GO:0005488;GO:0043170;GO:0008150;GO:0003677;GO:0032501;GO:0000786;GO:0065004;GO:0071841;GO:0044260;GO:0034728;GO:0006259;GO:0044424;GO:0006323;GO:0006139;GO:0007275;GO:0043232;GO:0044446;GO:0044238;GO:0043226;GO:0051276;GO:0006996;GO:0034621;GO:0071844;GO:0032991;GO:0005623;GO:0044422;GO:0022607;GO:0071842;GO:0043227;GO:…
Locus_259	s:Q9H0J9;Poly [ADP-ribose] polymerase 12	Homo sapiens	1e-08	701	48	GO:0005622;GO:0003824;GO:0005488;GO:0044424;GO:0016740;GO:0016763;GO:0043226;GO:0046914;GO:0005623;GO:0043227;GO:0003674;GO:0005575;GO:0043231;GO:0003676;GO:0016757;GO:0044464;GO:0043169;GO:0043229;GO:0003950;GO:0043167;GO:0008270;GO:0005634;GO:0046872
Locus_260	-
Locus_261	s:P35084;DNA-directed RNA polymerase II subunit rpb1	Dictyostelium discoideum	0	1727	849	GO:0044237;GO:0005654;GO:0008152;GO:0005622;GO:0003824;GO:0005488;GO:0003899;GO:0043170;GO:0008150;GO:0043233;GO:0055029;GO:0003677;GO:0080090;GO:0031981;GO:0032774;GO:0031323;GO:0006810;GO:0044260;GO:0043234;GO:2000112;GO:0050794;GO:0044424;GO:0031974;GO:0070013;GO:0006139;GO:0009889;GO:0051171;GO:0016740;GO:0044446;GO:0016192;GO:0044238;GO:0043226;GO:0051179;GO:0044428;GO:0005665;GO:0034062;GO:…
Locus_262	s:Q7RAH3;Calcium-dependent protein kinase 1	Plasmodium yoelii yoelii	9e-36	535	117	GO:0016773;GO:0004672;GO:0044237;GO:0008152;GO:0003824;GO:0005488;GO:0043170;GO:0019538;GO:0032559;GO:0008150;GO:0005524;GO:0044260;GO:0006464;GO:0004674;GO:0005509;GO:0016310;GO:0044267;GO:0016301;GO:0016740;GO:0017076;GO:0044238;GO:0006793;GO:0032555;GO:0043412;GO:0016020;GO:0006796;GO:0032553;GO:0030554;GO:0035639;GO:0003674;GO:0000166;GO:0005575;GO:0036211;GO:0006468;GO:0043169;GO:0009987;GO:…
Locus_263	t:C5LWR2;Putative uncharacterized protein	Perkinsus marinus (strain ATCC 50983 / TXsc)	2e-41	186	78
Locus_264	s:O49299;Probable phosphoglucomutase, cytoplasmic 1	Arabidopsis thaliana	1e-149	583	295	GO:0006066;GO:0005737;GO:0044237;GO:0006006;GO:0008152;GO:0005622;GO:0044262;GO:0003824;GO:0005488;GO:0008150;GO:0000287;GO:0044281;GO:0005975;GO:0032501;GO:0005886;GO:0044424;GO:0007275;GO:0016868;GO:0005829;GO:0044238;GO:0043226;GO:0044444;GO:0019318;GO:0016020;GO:0048229;GO:0005623;GO:0046686;GO:0010035;GO:0043227;GO:0032502;GO:0003674;GO:0010038;GO:0009507;GO:0005575;GO:0043231;GO:0042221;GO:…
Locus_265	s:Q9P3U1;Uncharacterized RNA-binding protein C328.05	Schizosaccharomyces pombe (strain 972 / ATCC 24843)	6e-08	468	31	GO:0050658;GO:0005737;GO:0051169;GO:0005622;GO:0015931;GO:0005488;GO:0008150;GO:0006810;GO:0006913;GO:0030529;GO:0046907;GO:0051028;GO:0016973;GO:0044424;GO:0051236;GO:0003723;GO:0044446;GO:0006403;GO:0006405;GO:0005829;GO:0043226;GO:0051179;GO:0044444;GO:0044428;GO:0030530;GO:0032991;GO:0051168;GO:0005623;GO:0044422;GO:0051234;GO:0051649;GO:0050657;GO:0043227;GO:0033036;GO:0003674;GO:0000166;GO:…
Locus_266	-
Locus_268	-
Locus_269	s:P93031;GDP-mannose 4,6 dehydratase 2	Arabidopsis thaliana	8e-27	373	98	GO:0006066;GO:0005737;GO:0032989;GO:0044237;GO:0006005;GO:0008152;GO:0005622;GO:0044262;GO:0003824;GO:0005488;GO:0042353;GO:0034637;GO:0008150;GO:0042354;GO:0016049;GO:0044281;GO:0005975;GO:0000902;GO:0042350;GO:0006013;GO:0044424;GO:0046364;GO:0009653;GO:0006139;GO:0019001;GO:0008446;GO:0017076;GO:0046165;GO:0060560;GO:0016829;GO:0046368;GO:0016836;GO:0005829;GO:0044238;GO:0044283;GO:0032555;GO:…
Locus_270	s:Q7RAV5;Calcium-dependent protein kinase 3	Plasmodium yoelii yoelii	4e-39	538	109	GO:0016773;GO:0004672;GO:0044237;GO:0008152;GO:0003824;GO:0005488;GO:0043170;GO:0019538;GO:0032559;GO:0008150;GO:0005524;GO:0032501;GO:0044260;GO:0006464;GO:0004674;GO:0005509;GO:0016310;GO:0044267;GO:0016301;GO:0007275;GO:0016740;GO:0017076;GO:0044238;GO:0006793;GO:0032555;GO:0043412;GO:0048869;GO:0006796;GO:0032553;GO:0030554;GO:0035639;GO:0032502;GO:0003674;GO:0000166;GO:0036211;GO:0030154;GO:…
Locus_271	s:Q9P2S5;WD repeat-containing protein WRAP73	Homo sapiens	2e-55	460	150	GO:0005737;GO:0043228;GO:0005622;GO:0044430;GO:0044424;GO:0005856;GO:0043232;GO:0044446;GO:0043226;GO:0044444;GO:0005623;GO:0044422;GO:0005575;GO:0005815;GO:0015630;GO:0044464;GO:0043229;GO:0005813
Locus_272	s:Q6DRG7;Protein phosphatase 1 regulatory subunit 12A	Danio rerio	5e-19	1049	86	GO:0044085;GO:0005737;GO:0008287;GO:0044237;GO:0022610;GO:0030036;GO:0008152;GO:0005622;GO:0005488;GO:0007155;GO:0008150;GO:0051174;GO:0035507;GO:0031323;GO:0032501;GO:0048513;GO:0071841;GO:0051336;GO:0050790;GO:0043234;GO:0050794;GO:0044424;GO:0061008;GO:0007275;GO:0007010;GO:0048731;GO:0071889;GO:0030155;GO:0001889;GO:0006793;GO:0006996;GO:0019208;GO:0030029;GO:0071844;GO:0032991;GO:0005623;GO:…
Locus_273	-
Locus_274	s:Q8QZR1;Tyrosine aminotransferase	Mus musculus	5e-89	454	172	GO:0005737;GO:0044237;GO:0016847;GO:0006559;GO:0008152;GO:0031406;GO:0005622;GO:0042180;GO:0003824;GO:0005488;GO:0048545;GO:0009719;GO:0032787;GO:0046689;GO:0004838;GO:0008483;GO:0008150;GO:0044106;GO:0014070;GO:0009072;GO:0016769;GO:0044281;GO:0005739;GO:0046395;GO:0019439;GO:0009063;GO:0043436;GO:0070279;GO:0044424;GO:0030170;GO:0044248;GO:0016740;GO:0009308;GO:0042218;GO:0008652;GO:0006950;GO:…
Locus_275	s:Q6DC39;PPPDE peptidase domain-containing protein 1	Danio rerio	1e-11	196	44	GO:0009790;GO:0008150;GO:0048598;GO:0032501;GO:0060027;GO:0002009;GO:0009653;GO:0007275;GO:0048729;GO:0032502;GO:0060429;GO:0009888;GO:0003674;GO:0005575;GO:0048856;GO:0007369;GO:0060026
Locus_276	t:A9BCA5;Putative uncharacterized protein	Prochlorococcus marinus (strain MIT 9211)	1e-45	426	126
Locus_277	-
Locus_278	s:P04630;Calmodulin-like protein	Caenorhabditis elegans	1e-12	161	48	GO:0005488;GO:0005509;GO:0003674;GO:0043169;GO:0043167;GO:0046872
Locus_279	-
Locus_280	s:Q9ZAA7;Glutaconyl-CoA decarboxylase subunit gamma	Acidaminococcus fermentans (strain ATCC 25085 / DSM 20731 /	4e-06	145	30	GO:0003824;GO:0016831;GO:0008150;GO:0006814;GO:0006810;GO:0030001;GO:0016829;GO:0006811;GO:0051179;GO:0015672;GO:0051234;GO:0016830;GO:0018801;GO:0003674;GO:0006812
Locus_281	s:P46975;Oligosaccharyl transferase subunit STT3 homolog	Caenorhabditis elegans	1e-66	757	179	GO:0043413;GO:0044237;GO:0008152;GO:0044262;GO:0003824;GO:0043170;GO:0019538;GO:0009790;GO:0008150;GO:0006486;GO:0040014;GO:0016758;GO:0009100;GO:0005975;GO:0032501;GO:0044260;GO:0006464;GO:0002119;GO:0000003;GO:0031224;GO:0044267;GO:0009791;GO:0048519;GO:0051239;GO:0007275;GO:0016740;GO:0016021;GO:0044238;GO:0043412;GO:0040007;GO:0004576;GO:0016020;GO:0051241;GO:0009058;GO:0032502;GO:0045926;GO:…
Locus_282	-
Locus_283	s:P29974;cGMP-gated cation channel alpha-1	Mus musculus	6e-08	684	44	GO:0005626;GO:0007601;GO:0050877;GO:0030553;GO:0022891;GO:0005622;GO:0005488;GO:0005216;GO:0008150;GO:0042995;GO:0030551;GO:0015075;GO:0032501;GO:0006810;GO:0022803;GO:0031224;GO:0044424;GO:0000267;GO:0015267;GO:0019001;GO:0017076;GO:0005215;GO:0044446;GO:0044463;GO:0016021;GO:0043226;GO:0055085;GO:0022838;GO:0006811;GO:0032555;GO:0051179;GO:0031513;GO:0016020;GO:0005623;GO:0044422;GO:0051234;GO:…
Locus_284	s:P35580;Myosin-10	Homo sapiens	3e-06	1976	57	GO:0051015;GO:0030425;GO:0044085;GO:0065008;GO:0007420;GO:0005737;GO:0043009;GO:0051647;GO:0032989;GO:0032155;GO:0050877;GO:0007097;GO:0043228;GO:0021537;GO:0009605;GO:0030036;GO:0007507;GO:0008092;GO:0005622;GO:0003824;GO:0008360;GO:0005488;GO:0043005;GO:0043531;GO:0016459;GO:0032559;GO:0042641;GO:0009790;GO:0033205;GO:0055013;GO:0008150;GO:0006930;GO:0046903;GO:0007399;GO:0042995;GO:0005524;GO:…
Locus_285	s:A8KBL5;Putative sodium-coupled neutral amino acid transporter 11	Danio rerio	3e-11	448	60	GO:0008150;GO:0015837;GO:0046942;GO:0006814;GO:0006810;GO:0030001;GO:0031224;GO:0006865;GO:0071702;GO:0016021;GO:0015849;GO:0006811;GO:0051179;GO:0015672;GO:0016020;GO:0051234;GO:0005575;GO:0044425;GO:0006812;GO:0071705
Locus_286	-
Locus_287	-
Locus_288	s:Q28811;Deoxyribodipyrimidine photo-lyase	Potorous tridactylus	5e-113	532	269	GO:0044237;GO:0008152;GO:0003824;GO:0018298;GO:0005488;GO:0019538;GO:0043170;GO:0008150;GO:0051716;GO:0003677;GO:0044260;GO:0006464;GO:0033554;GO:0006259;GO:0044267;GO:0006139;GO:0006950;GO:0003913;GO:0016829;GO:0044238;GO:0006974;GO:0043412;GO:0003904;GO:0016830;GO:0003674;GO:0090304;GO:0003676;GO:0036211;GO:0050896;GO:0034641;GO:0009987;GO:0006807;GO:0006281
Locus_289	s:Q9GMY8;Pepsin A	Sorex unguiculatus	6e-33	387	113	GO:0008233;GO:0007586;GO:0008152;GO:0003824;GO:0043170;GO:0019538;GO:0008150;GO:0032501;GO:0004190;GO:0070011;GO:0044238;GO:0070001;GO:0003674;GO:0005576;GO:0005575;GO:0004175;GO:0016787;GO:0006508
Locus_290	-
Locus_291	s:Q7T6X2;Putative serine/threonine-protein kinase/receptor R826	Acanthamoeba polyphaga mimivirus	1e-20	1657	84	GO:0016773;GO:0004672;GO:0044237;GO:0008152;GO:0005622;GO:0003824;GO:0005488;GO:0043170;GO:0019538;GO:0032559;GO:0008150;GO:0051716;GO:0005524;GO:0044281;GO:0004872;GO:0044260;GO:0016849;GO:0006464;GO:0004674;GO:0050794;GO:0016310;GO:0031224;GO:0044267;GO:0009187;GO:0016301;GO:0006139;GO:0016740;GO:0017076;GO:0034654;GO:0016829;GO:0016021;GO:0044238;GO:0006793;GO:0032555;GO:0043412;GO:0009123;GO:…
Locus_292	s:P50889;40S ribosomal protein S1	Leuconostoc lactis	2e-18	429	63	GO:0005737;GO:0044237;GO:0003735;GO:0043228;GO:0008152;GO:0005622;GO:0005488;GO:0043170;GO:0019538;GO:0008150;GO:0005840;GO:0044260;GO:0030529;GO:0044267;GO:0044424;GO:0003723;GO:0043232;GO:0044238;GO:0043226;GO:0044444;GO:0032991;GO:0009058;GO:0005623;GO:0006412;GO:0003674;GO:0005575;GO:0003676;GO:0005198;GO:0044464;GO:0009059;GO:0009987;GO:0043229;GO:0044249;GO:0034645;GO:0010467
Locus_293	-
Locus_294	-
Locus_295	s:O81742;Beta-adaptin-like protein C	Arabidopsis thaliana	0	893	473	GO:0030119;GO:0031988;GO:0005737;GO:0044433;GO:0015031;GO:0030136;GO:0005622;GO:0005488;GO:0008104;GO:0008150;GO:0008565;GO:0005886;GO:0006810;GO:0030117;GO:0043234;GO:0046907;GO:0016023;GO:0044424;GO:0030662;GO:0034613;GO:0005215;GO:0044446;GO:0016192;GO:0045184;GO:0043226;GO:0051179;GO:0044444;GO:0016020;GO:0031090;GO:0032991;GO:0005623;GO:0044422;GO:0051234;GO:0051649;GO:0043227;GO:0033036;GO:…
Locus_296	t:C5BMI1;Alkaline phosphatase-like protein	Teredinibacter turnerae (strain ATCC 39867 / T7901)	1e-16	864	58
Locus_297	t:C5JZM2;Adhesin WI-1	Ajellomyces dermatitidis (strain	2e-13	699	140
Locus_298	-
Locus_299	-
Locus_301	-
Locus_302	s:B1LCI2;Chaperone protein DnaJ	Thermotoga sp. (strain RQ2)	5e-07	369	26	GO:0005737;GO:0044237;GO:0008152;GO:0005622;GO:0009408;GO:0005488;GO:0019538;GO:0043170;GO:0032559;GO:0008150;GO:0005524;GO:0044260;GO:0006260;GO:0009628;GO:0006259;GO:0044267;GO:0044424;GO:0006139;GO:0017076;GO:0031072;GO:0006950;GO:0044238;GO:0032555;GO:0009058;GO:0005623;GO:0006457;GO:0032553;GO:0030554;GO:0035639;GO:0003674;GO:0000166;GO:0005575;GO:0090304;GO:0051082;GO:0005515;GO:0050896;GO:…
Locus_303	s:Q8TET4;Neutral alpha-glucosidase C	Homo sapiens	4e-46	914	147	GO:0008152;GO:0003824;GO:0005488;GO:0015926;GO:0008150;GO:0004553;GO:0005975;GO:0004558;GO:0032450;GO:0044238;GO:0016798;GO:0030246;GO:0003674;GO:0016787
Locus_304	t:B7FZV0;Predicted protein	Phaeodactylum tricornutum (strain CCAP 1055/1)	2e-12	638	71	GO:0006289;GO:0044237;GO:0008152;GO:0003824;GO:0005488;GO:0043170;GO:0008150;GO:0051716;GO:0003677;GO:0044260;GO:0090305;GO:0033554;GO:0006259;GO:0006139;GO:0006950;GO:0044238;GO:0006974;GO:0016788;GO:0003674;GO:0090304;GO:0004518;GO:0003676;GO:0016787;GO:0050896;GO:0034641;GO:0009987;GO:0006807;GO:0006281
Locus_305	s:Q9NJ15;Proprotein convertase subtilisin/kexin type 5	Branchiostoma californiense	3e-27	1696	206	GO:0008233;GO:0008152;GO:0003824;GO:0043170;GO:0019538;GO:0008150;GO:0005886;GO:0070011;GO:0008236;GO:0031224;GO:0016021;GO:0044238;GO:0016020;GO:0005623;GO:0003674;GO:0005576;GO:0005575;GO:0004175;GO:0071944;GO:0016787;GO:0044425;GO:0044464;GO:0006508;GO:0004252;GO:0017171
Locus_306	s:Q7M3S9;RING finger protein B	Dictyostelium discoideum	2e-06	943	22	GO:0005737;GO:0005622;GO:0005488;GO:0044424;GO:0046914;GO:0005623;GO:0003674;GO:0005575;GO:0044464;GO:0043169;GO:0043167;GO:0008270;GO:0046872
Locus_307	-
Locus_308	-
Locus_309	t:D0NMW2;Putative uncharacterized protein	Phytophthora infestans (strain T30-4)	2e-09	203	40	GO:0044237;GO:0008152;GO:0003824;GO:0005488;GO:0043170;GO:0008150;GO:0051716;GO:0003677;GO:0044260;GO:0033554;GO:0006259;GO:0006139;GO:0006950;GO:0044238;GO:0006974;GO:0003674;GO:0090304;GO:0003676;GO:0050896;GO:0034641;GO:0009987;GO:0006807;GO:0006281
Locus_310	t:C7QC24;Alpha-L-rhamnosidase (Precursor)	Catenulispora acidiphila (strain DSM 44928 /	2e-08	1107	53	GO:0008152;GO:0003824;GO:0008150;GO:0003674
Locus_311	-
Locus_313	s:Q72SY0;ATP synthase gamma chain	Leptospira interrogans serogroup Icterohaemorrhagiae serovar copenhageni (strain Fiocruz L1-130)	3e-11	286	30	GO:0015078;GO:0044237;GO:0022891;GO:0008152;GO:0019829;GO:0005622;GO:0003824;GO:0043492;GO:0008150;GO:0009145;GO:0018130;GO:0009206;GO:0015075;GO:0044281;GO:0006754;GO:0072521;GO:0009205;GO:0017111;GO:0005886;GO:0046961;GO:0006810;GO:0015405;GO:0015986;GO:0043234;GO:0006164;GO:0009201;GO:0034220;GO:0009259;GO:0044424;GO:0045261;GO:0016462;GO:0046483;GO:0006139;GO:0016818;GO:0022890;GO:0005215;GO:…
Locus_314	s:P70549;Sodium/calcium exchanger 3	Rattus norvegicus	5e-46	927	110	GO:0030425;GO:0065008;GO:0007420;GO:0005737;GO:0043228;GO:0022891;GO:0021537;GO:0005622;GO:0005488;GO:0015368;GO:0043005;GO:0015491;GO:0060402;GO:0055065;GO:0008150;GO:0007399;GO:0051716;GO:0042995;GO:0044430;GO:0015075;GO:0032501;GO:0005739;GO:0005516;GO:0006874;GO:0006814;GO:0005886;GO:0006810;GO:0048513;GO:0072509;GO:0051591;GO:0007417;GO:0043234;GO:0030001;GO:0031224;GO:0044424;GO:0005856;GO:…
Locus_315	s:Q8MYF1;Probable serine/threonine-protein kinase DDB_G0277449	Dictyostelium discoideum	1e-19	456	85	GO:0016773;GO:0004672;GO:0044237;GO:0008152;GO:0003824;GO:0005488;GO:0043170;GO:0019538;GO:0032559;GO:0008150;GO:0005524;GO:0044260;GO:0006464;GO:0004674;GO:0016310;GO:0044267;GO:0016301;GO:0016740;GO:0017076;GO:0044238;GO:0006793;GO:0032555;GO:0043412;GO:0006796;GO:0032553;GO:0030554;GO:0035639;GO:0003674;GO:0000166;GO:0036211;GO:0006468;GO:0009987;GO:0016772;GO:0036094
Locus_316	-
Locus_317	s:A0MFS9;Anoctamin-like protein At1g73020	Arabidopsis thaliana	2e-08	665	43	GO:0022891;GO:0005216;GO:0008150;GO:0015075;GO:0006810;GO:0043234;GO:0015698;GO:0022803;GO:0031224;GO:0006821;GO:0015267;GO:0005215;GO:0005253;GO:0016021;GO:0022838;GO:0006811;GO:0051179;GO:0016020;GO:0032991;GO:0051234;GO:0034702;GO:0003674;GO:0005575;GO:0008509;GO:0022892;GO:0044425;GO:0005254;GO:0006820;GO:0034707;GO:0022857
Locus_318	-
Locus_320	-
Locus_321	-
Locus_322	s:Q19791;A disintegrin and metalloproteinase with thrombospondin motifs gon-1	Caenorhabditis elegans	4e-43	2150	155	GO:0044421;GO:0008233;GO:0022414;GO:0005604;GO:0008152;GO:0003824;GO:0005488;GO:0043170;GO:0019538;GO:0009790;GO:0008150;GO:0003006;GO:0040039;GO:0048870;GO:0032501;GO:0031012;GO:0048513;GO:0070011;GO:0000003;GO:0002009;GO:0008406;GO:0044420;GO:0009653;GO:0007548;GO:0007275;GO:0048806;GO:0048731;GO:0044238;GO:0046914;GO:0006928;GO:0051179;GO:0051674;GO:0005623;GO:0048729;GO:0032502;GO:0060429;GO:…
Locus_323	-
Locus_324	t:C5LDV2;Putative uncharacterized protein	Perkinsus marinus (strain ATCC 50983 / TXsc)	5e-12	621	94	GO:0005488;GO:0003674
Locus_325	-
Locus_326	-
Locus_327	-
Locus_328	s:Q8W4N3;Ubiquitin carboxyl-terminal hydrolase 2	Arabidopsis thaliana	5e-09	961	44	GO:0008233;GO:0005737;GO:0044237;GO:0008152;GO:0005622;GO:0003824;GO:0005488;GO:0043170;GO:0019538;GO:0008150;GO:0000502;GO:0030163;GO:0044260;GO:0070011;GO:0043234;GO:0044267;GO:0044424;GO:0008234;GO:0004221;GO:0044248;GO:0044238;GO:0043226;GO:0046914;GO:0016788;GO:0044444;GO:0032991;GO:0005623;GO:0043227;GO:0003674;GO:0006511;GO:0009507;GO:0043231;GO:0005575;GO:0051603;GO:0044257;GO:0016787;GO:…
Locus_329	s:O36421;Uncharacterized gene 73 protein	Alcelaphine herpesvirus 1 (strain C500)	1e-10	1300	61
Locus_330	s:Q96PY6;Serine/threonine-protein kinase Nek1	Homo sapiens	1e-59	1258	124	GO:0044085;GO:0044450;GO:0016773;GO:0005737;GO:0032989;GO:0060271;GO:0004672;GO:0044237;GO:0043228;GO:0031965;GO:0008152;GO:0005622;GO:0003824;GO:0005488;GO:0043170;GO:0019538;GO:0032559;GO:0008150;GO:0043233;GO:0022403;GO:0000278;GO:0005524;GO:0044430;GO:0031981;GO:0005730;GO:0000902;GO:0071841;GO:0044260;GO:0006464;GO:0004674;GO:0051301;GO:0016310;GO:0044267;GO:0044424;GO:0031974;GO:0005856;GO:…
Locus_331	s:P46409;Glutathione S-transferase Mu 1	Oryctolagus cuniculus	6e-14	218	41	GO:0005737;GO:0008152;GO:0005622;GO:0003824;GO:0008150;GO:0044424;GO:0016740;GO:0005623;GO:0016765;GO:0003674;GO:0005575;GO:0004364;GO:0044464
Locus_332	s:Q9JIM3;Putative DNA repair and recombination protein RAD26-like	Mus musculus	7e-83	699	210	GO:0005737;GO:0044237;GO:0043228;GO:0008152;GO:0005622;GO:0003824;GO:0005488;GO:0043170;GO:0032559;GO:0008150;GO:0051716;GO:0003677;GO:0005524;GO:0044430;GO:0017111;GO:0044260;GO:0033554;GO:0006259;GO:0044424;GO:0005856;GO:0016462;GO:0006139;GO:0016818;GO:0017076;GO:0043232;GO:0006950;GO:0004386;GO:0044446;GO:0044238;GO:0006974;GO:0043226;GO:0042623;GO:0032555;GO:0044444;GO:0008026;GO:0005623;GO:…
Locus_334	-
Locus_335	s:Q9C671;Probable phosphatidylinositol 4-kinase type 2-beta At1g26270	Arabidopsis thaliana	4e-21	630	65	GO:0016773;GO:0044237;GO:0008152;GO:0003824;GO:0005488;GO:0008150;GO:0016310;GO:0019901;GO:0016301;GO:0016740;GO:0052742;GO:0006793;GO:0043424;GO:0006796;GO:0004430;GO:0003674;GO:0005575;GO:0005515;GO:0009987;GO:0019900;GO:0019899;GO:0016772
Locus_336	-
Locus_337	-
Locus_338	-
Locus_339	s:Q6DEY1;Survival of motor neuron-related-splicing factor 30	Xenopus tropicalis	3e-06	238	46	GO:0005737;GO:0044237;GO:0005654;GO:0008152;GO:0016607;GO:0005622;GO:0005488;GO:0043170;GO:0043233;GO:0008150;GO:0006396;GO:0031981;GO:0044260;GO:0030529;GO:0016071;GO:0044424;GO:0015030;GO:0031974;GO:0070013;GO:0006139;GO:0008380;GO:0003723;GO:0044446;GO:0044238;GO:0043226;GO:0044428;GO:0032991;GO:0005623;GO:0044422;GO:0043227;GO:0044451;GO:0003674;GO:0005681;GO:0006397;GO:0016070;GO:0005575;GO:…
Locus_340	-
Locus_341	s:Q9Z0Y8;Voltage-dependent T-type calcium channel subunit alpha-1I	Rattus norvegicus	9e-08	2201	37	GO:0022891;GO:0032879;GO:0005216;GO:0008150;GO:0005245;GO:0015075;GO:0034703;GO:0043269;GO:0005886;GO:0034762;GO:0006810;GO:0022836;GO:0043234;GO:0032412;GO:0022832;GO:0050794;GO:0034220;GO:0030001;GO:0022803;GO:0031224;GO:0015267;GO:0010959;GO:0032409;GO:0005215;GO:0070588;GO:0051924;GO:0016021;GO:0034704;GO:0055085;GO:0022838;GO:0006811;GO:0005261;GO:0051179;GO:0070838;GO:0016020;GO:0032991;GO:…
Locus_342	s:P02981;Tetracycline resistance protein, class C	Escherichia coli	1e-11	396	95	GO:0008150;GO:0005886;GO:0006810;GO:0031224;GO:0005215;GO:0016021;GO:0055085;GO:0006811;GO:0051179;GO:0015672;GO:0016020;GO:0005623;GO:0015297;GO:0051234;GO:0015291;GO:0003674;GO:0005575;GO:0042221;GO:0071944;GO:0046677;GO:0050896;GO:0044425;GO:0044464;GO:0006812;GO:0009987;GO:0022804;GO:0015992;GO:0006818;GO:0022857
Locus_343	-
Locus_344	-
Locus_345	-
Locus_346	-
Locus_347	t:F0YGW7;Putative uncharacterized protein	Aureococcus anophagefferens	1e-17	691	61
Locus_348	s:Q52T38;S-acyltransferase TIP1	Arabidopsis thaliana	2e-19	620	113	GO:0032989;GO:0000035;GO:0003824;GO:0005488;GO:0008150;GO:0016049;GO:0016747;GO:0000902;GO:0031224;GO:0009653;GO:0016740;GO:0060560;GO:0016021;GO:0046914;GO:0048589;GO:0040007;GO:0016417;GO:0016020;GO:0048869;GO:0016746;GO:0009932;GO:0032502;GO:0003674;GO:0005575;GO:0048856;GO:0016043;GO:0044425;GO:0043169;GO:0009987;GO:0043167;GO:0008270;GO:0009826;GO:0046872;GO:0071840
Locus_349	-
Locus_350	-
Locus_351	s:Q9SCM4;Zinc finger AN1 and C2H2 domain-containing stress-associated protein 13	Arabidopsis thaliana	4e-11	249	28	GO:0005622;GO:0005488;GO:0008150;GO:0046914;GO:0005623;GO:0003674;GO:0005575;GO:0044464;GO:0043169;GO:0043167;GO:0008270;GO:0046872
Locus_352	s:Q06852;Cell surface glycoprotein 1	Clostridium thermocellum (strain ATCC 27405 / DSM 1237)	2e-27	2313	290	GO:0008152;GO:0005488;GO:0043170;GO:0008150;GO:0005975;GO:0044238;GO:0030246;GO:0030312;GO:0005623;GO:0003674;GO:0005576;GO:0016052;GO:0005575;GO:0005618;GO:0071944;GO:0044464;GO:0005976;GO:0030115;GO:0000272;GO:0009057;GO:0009056
Locus_353	t:B5Y5S0;Predicted protein	Phaeodactylum tricornutum (strain CCAP 1055/1)	4e-36	374	83	GO:0031224;GO:0016021;GO:0016020;GO:0005575;GO:0044425
Locus_354	s:Q3EDF8;Pentatricopeptide repeat-containing protein At1g09900	Arabidopsis thaliana	6e-39	598	100	GO:0005488;GO:0016020;GO:0003674;GO:0005575
Locus_355	s:P14802;Uncharacterized oxidoreductase yoxD	Bacillus subtilis	7e-10	238	57	GO:0008152;GO:0003824;GO:0005488;GO:0008150;GO:0055114;GO:0003674;GO:0000166;GO:0016491;GO:0036094
Locus_356	-
Locus_357	-
Locus_358	s:A7E2V1;Centrosomal protein of 76 kDa	Danio rerio	2e-07	662	64	GO:0044450;GO:0005737;GO:0010564;GO:0043228;GO:0005622;GO:0010824;GO:0051493;GO:0008150;GO:0044430;GO:0032886;GO:0000226;GO:0071841;GO:0046605;GO:0050794;GO:0051297;GO:0044424;GO:0005856;GO:0007010;GO:0043232;GO:0044446;GO:0007017;GO:0043226;GO:0006996;GO:0005814;GO:0044444;GO:0007098;GO:0005623;GO:0044422;GO:0046599;GO:0007099;GO:0071842;GO:0051726;GO:0051298;GO:0003674;GO:0005575;GO:0050789;GO:…
Locus_359	s:Q2XVR5;Sodium channel protein type 4 subunit alpha A	Tetraodon nigroviridis	2e-07	1863	82	GO:0034706;GO:0022891;GO:0005272;GO:0032879;GO:0005216;GO:0008150;GO:0015075;GO:0034703;GO:0043269;GO:0006814;GO:0005886;GO:0034762;GO:0006810;GO:0022836;GO:0043234;GO:0022832;GO:0050794;GO:0034220;GO:0030001;GO:0022803;GO:0031224;GO:0015267;GO:0005215;GO:0016021;GO:0055085;GO:0022838;GO:0006811;GO:0005261;GO:0051179;GO:0015672;GO:0016020;GO:0032991;GO:0005887;GO:0005623;GO:0051234;GO:0034702;GO:…
Locus_360	t:A6GBU3;Putative uncharacterized protein	Plesiocystis pacifica	4e-06	658	64	GO:0044085;GO:0044237;GO:0043228;GO:0008152;GO:0006334;GO:0005622;GO:0065003;GO:0005488;GO:0043170;GO:0008150;GO:0003677;GO:0000786;GO:0065004;GO:0071841;GO:0044260;GO:0034728;GO:0006259;GO:0044424;GO:0006323;GO:0006139;GO:0043232;GO:0044446;GO:0044238;GO:0043226;GO:0051276;GO:0006996;GO:0034621;GO:0071844;GO:0032991;GO:0005623;GO:0044422;GO:0022607;GO:0071842;GO:0031497;GO:0071103;GO:0071824;GO:…
Locus_361	s:Q00808;Vegetative incompatibility protein HET-E-1	Podospora anserina	5e-56	1356	122	GO:0005488;GO:0019001;GO:0017076;GO:0032555;GO:0032553;GO:0035639;GO:0003674;GO:0000166;GO:0032561;GO:0005525;GO:0036094
Locus_362	-
Locus_363	s:A3LQW7;ATP-dependent RNA helicase DBP2	Scheffersomyces stipitis (strain ATCC 58785 / CBS 6054 /	1e-42	530	133	GO:0044085;GO:0022613;GO:0005737;GO:0044237;GO:0008152;GO:0005622;GO:0003824;GO:0006364;GO:0005488;GO:0071843;GO:0032559;GO:0043170;GO:0008150;GO:0006396;GO:0005524;GO:0042254;GO:0017111;GO:0071841;GO:0006402;GO:0044260;GO:0016071;GO:0044424;GO:0016462;GO:0006139;GO:0044248;GO:0016818;GO:0017076;GO:0003723;GO:0004386;GO:0044238;GO:0043226;GO:0042623;GO:0032555;GO:0008026;GO:0005623;GO:0000184;GO:…
Locus_364	-
Locus_365	s:P09951;Synapsin-1	Rattus norvegicus	3e-48	704	109	GO:0030425;GO:0065008;GO:0031988;GO:0005737;GO:0044433;GO:0007269;GO:0050877;GO:0043228;GO:0008152;GO:0008021;GO:0030136;GO:0008092;GO:0005622;GO:0044454;GO:0003824;GO:0005488;GO:0043005;GO:0032559;GO:0008150;GO:0043233;GO:0046903;GO:0042995;GO:0005524;GO:0031981;GO:0030672;GO:0032501;GO:0006810;GO:0007267;GO:0030054;GO:0016023;GO:0044424;GO:0000267;GO:0030662;GO:0031974;GO:0070013;GO:0017076;GO:…
Locus_366	-
Locus_367	-
Locus_369	s:Q40296;Fucoxanthin-chlorophyll a-c binding protein B, chloroplastic	Macrocystis pyrifera	1e-29	217	138	GO:0009534;GO:0005737;GO:0044237;GO:0008152;GO:0005622;GO:0018298;GO:0005488;GO:0043170;GO:0019538;GO:0008150;GO:0044260;GO:0006464;GO:0043234;GO:0009535;GO:0044267;GO:0031224;GO:0044424;GO:0044446;GO:0044238;GO:0016021;GO:0016168;GO:0034357;GO:0043226;GO:0009579;GO:0043412;GO:0044436;GO:0044444;GO:0016020;GO:0044434;GO:0032991;GO:0005623;GO:0044422;GO:0043227;GO:0046906;GO:0015979;GO:0003674;GO:…
Locus_370	t:Q6ASB6;Putative uncharacterized protein	Desulfotalea psychrophila	2e-19	255	69
Locus_371	s:Q5XID0;Protein YIPF5	Rattus norvegicus	7e-20	257	49	GO:0031988;GO:0005737;GO:0015031;GO:0005622;GO:0008104;GO:0008150;GO:0032580;GO:0006810;GO:0016023;GO:0031224;GO:0044424;GO:0044431;GO:0044446;GO:0016192;GO:0005795;GO:0030134;GO:0016021;GO:0045184;GO:0043226;GO:0051179;GO:0044444;GO:0016020;GO:0031090;GO:0005623;GO:0044422;GO:0051234;GO:0043227;GO:0033036;GO:0005789;GO:0030135;GO:0005575;GO:0043231;GO:0030133;GO:0031985;GO:0042175;GO:0005783;GO:…
Locus_372	s:O34431;Calcium-transporting ATPase	Bacillus subtilis	3e-64	890	147	GO:0044237;GO:0022891;GO:0008152;GO:0019829;GO:0003824;GO:0043492;GO:0005488;GO:0032559;GO:0008150;GO:0009145;GO:0018130;GO:0005524;GO:0009206;GO:0015075;GO:0044281;GO:0006754;GO:0072521;GO:0009205;GO:0017111;GO:0005886;GO:0006810;GO:0015405;GO:0072509;GO:0006164;GO:0009201;GO:0030001;GO:0009259;GO:0031224;GO:0046873;GO:0016462;GO:0046483;GO:0006139;GO:0016818;GO:0022890;GO:0017076;GO:0005215;GO:…
Locus_373	-
Locus_374	s:Q960Z0;Kinesin-like protein Klp10A	Drosophila melanogaster	5e-85	805	208	GO:0005737;GO:0043228;GO:0005622;GO:0003824;GO:0005488;GO:0032559;GO:0008150;GO:0022403;GO:0000922;GO:0000278;GO:0007059;GO:0005524;GO:0044430;GO:0051322;GO:0017111;GO:0000226;GO:0071841;GO:0051301;GO:0043234;GO:0051297;GO:0007051;GO:0044424;GO:0005856;GO:0016462;GO:0005828;GO:0007010;GO:0016818;GO:0017076;GO:0043232;GO:0044446;GO:0007017;GO:0043226;GO:0000775;GO:0006996;GO:0006928;GO:0000280;GO:…
Locus_375	s:Q8H4S6;Probable protein phosphatase 2C 64	Oryza sativa subsp. japonica	4e-24	427	87	GO:0008152;GO:0003824;GO:0005488;GO:0008150;GO:0005886;GO:0016788;GO:0016020;GO:0016791;GO:0005623;GO:0003674;GO:0005575;GO:0042578;GO:0071944;GO:0016787;GO:0004721;GO:0044464;GO:0043169;GO:0043167;GO:0046872
Locus_376	t:C5LPW6;Putative uncharacterized protein	Perkinsus marinus (strain ATCC 50983 / TXsc)	1e-16	550	39	GO:0005488;GO:0046914;GO:0003674;GO:0043169;GO:0043167;GO:0008270;GO:0046872
Locus_377	-
Locus_378	-
Locus_379	-
Locus_380	-
Locus_381	s:Q04462;Valine--tRNA ligase	Rattus norvegicus	0	1264	481	GO:0005737;GO:0044237;GO:0008152;GO:0004832;GO:0005622;GO:0042180;GO:0003824;GO:0005488;GO:0006418;GO:0043170;GO:0019538;GO:0032559;GO:0004812;GO:0008150;GO:0044106;GO:0005524;GO:0044281;GO:0005739;GO:0044260;GO:0043436;GO:0016876;GO:0044267;GO:0044424;GO:0006139;GO:0009308;GO:0017076;GO:0044238;GO:0043226;GO:0043038;GO:0032555;GO:0044444;GO:0009058;GO:0005623;GO:0006520;GO:0032553;GO:0043227;GO:…
Locus_382	t:B7FZY1;Predicted protein	Phaeodactylum tricornutum (strain CCAP 1055/1)	7e-50	271	104
Locus_383	-
Locus_384	-
Locus_385	-
Locus_386	s:A8WGF4;Intraflagellar transport protein 122 homolog	Xenopus tropicalis	0	1189	605	GO:0005737;GO:0043228;GO:0005622;GO:0005488;GO:0008150;GO:0042995;GO:0044430;GO:0032501;GO:0071841;GO:0044424;GO:0005856;GO:0005932;GO:0007275;GO:0043232;GO:0044446;GO:0044463;GO:0043226;GO:0044444;GO:0005623;GO:0044422;GO:0071842;GO:0032502;GO:0005929;GO:0003674;GO:0005575;GO:0030030;GO:0016043;GO:0005815;GO:0015630;GO:0044464;GO:0009987;GO:0043229;GO:0071840
Locus_387	s:Q9EQ60;Voltage-dependent T-type calcium channel subunit alpha-1H	Rattus norvegicus	1e-07	2359	70	GO:0042446;GO:0030425;GO:0065008;GO:0005737;GO:0044237;GO:0008610;GO:0022891;GO:0008152;GO:0005622;GO:0032879;GO:0043005;GO:0005216;GO:0008150;GO:0042995;GO:0005245;GO:0015075;GO:0043269;GO:0008202;GO:0034754;GO:0034762;GO:0006810;GO:0043204;GO:0010817;GO:0022836;GO:0032412;GO:0022832;GO:0034651;GO:0050794;GO:0032342;GO:0034220;GO:0030001;GO:0022803;GO:0031224;GO:0044424;GO:0008207;GO:0015267;GO:…
Locus_388	-
Locus_389	-
Locus_390	t:A1ZSQ6;Putative uncharacterized protein	Microscilla marina ATCC 23134	2e-73	663	223
Locus_391	-
Locus_392	t:C5LN51;Putative uncharacterized protein	Perkinsus marinus (strain ATCC 50983 / TXsc)	6e-68	646	191
Locus_393	s:Q9FIX3;Pentatricopeptide repeat-containing protein At5g39710	Arabidopsis thaliana	1e-37	747	142	GO:0005488;GO:0003674
Locus_394	-
Locus_395	-
Locus_396	-
Locus_397	s:Q9GLW9;Peroxiredoxin-5, mitochondrial	Papio hamadryas	3e-17	215	59	GO:0005737;GO:0008152;GO:0005622;GO:0003824;GO:0008150;GO:0016209;GO:0016705;GO:0005739;GO:0044424;GO:0016684;GO:0005777;GO:0043226;GO:0051920;GO:0044444;GO:0005623;GO:0043227;GO:0055114;GO:0003674;GO:0016491;GO:0043231;GO:0005575;GO:0004601;GO:0044464;GO:0042579;GO:0043229
Locus_398	-
Locus_399	s:Q4GZT3;Polycystin-2	Bos taurus	5e-14	970	82	GO:0065008;GO:0061333;GO:0045180;GO:0005737;GO:0043009;GO:0001892;GO:0044237;GO:0043228;GO:0022891;GO:0009605;GO:0008152;GO:0031512;GO:0008092;GO:0007507;GO:0005622;GO:0032879;GO:0030027;GO:0005488;GO:0009799;GO:0051606;GO:0060402;GO:0055065;GO:0009719;GO:0005216;GO:0043170;GO:0009790;GO:0008150;GO:0051051;GO:0031252;GO:0051716;GO:0042995;GO:0044430;GO:0015075;GO:0080090;GO:0035239;GO:0044281;GO:…
Locus_400	t:B8C7H1;Predicted protein	Thalassiosira pseudonana	5e-17	564	50	GO:0044237;GO:0043605;GO:0008152;GO:0003824;GO:0008150;GO:0005975;GO:0016813;GO:0016810;GO:0044270;GO:0046483;GO:0044248;GO:0009308;GO:0044238;GO:0000255;GO:0003674;GO:0043603;GO:0000256;GO:0016787;GO:0034641;GO:0009987;GO:0006807;GO:0004848;GO:0009056;GO:0046700
Locus_401	-
Locus_402	t:F8B033;NHL repeat containing protein	Frankia symbiont subsp. Datisca glomerata	4e-20	398	83
Locus_403	s:Q3C1A6;NADP-dependent glyceraldehyde-3-phosphate dehydrogenase	Streptococcus equinus	7e-41	476	112	GO:0008152;GO:0003824;GO:0008150;GO:0008886;GO:0016903;GO:0016620;GO:0055114;GO:0003674;GO:0016491
Locus_404	-
Locus_405	t:G1WYV1;Putative uncharacterized protein	Arthrobotrys oligospora (strain ATCC 24927 / CBS 115.81 / DSM 1491)	6e-06	606	38	GO:0065008;GO:0008150;GO:0050794;GO:0045454;GO:0019725;GO:0050789;GO:0042592;GO:0009987;GO:0065007
Locus_406	-
Locus_407	s:Q7VG78;Probable GMP synthase [glutamine-hydrolyzing]	Helicobacter hepaticus (strain ATCC 51449 / 3B1)	4e-38	1375	91	GO:0044237;GO:0008152;GO:0042180;GO:0003824;GO:0005488;GO:0043170;GO:0032559;GO:0008150;GO:0044106;GO:0051716;GO:0018130;GO:0005524;GO:0044281;GO:0072521;GO:0016884;GO:0016747;GO:0009168;GO:0006529;GO:0009161;GO:0044260;GO:0009126;GO:0006164;GO:0043436;GO:0033554;GO:0006259;GO:0009259;GO:0006541;GO:0009066;GO:0008725;GO:0046483;GO:0006139;GO:0016740;GO:0009308;GO:0017076;GO:0008652;GO:0009067;GO:…
Locus_408	t:A0BWE3;Chromosome undetermined scaffold_131, whole genome shotgun sequence	Paramecium tetraurelia	2e-08	761	76
Locus_409	-
Locus_410	-
Locus_411	t:G0R4J2;Putative uncharacterized protein (Fragment)	Ichthyophthirius multifiliis (strain	8e-09	184	38
Locus_412	s:Q86A77;V-type proton ATPase subunit D	Dictyostelium discoideum	1e-33	257	83	GO:0065008;GO:0031988;GO:0005737;GO:0015988;GO:0030004;GO:0030641;GO:0033176;GO:0015078;GO:0022891;GO:0019829;GO:0005622;GO:0003824;GO:0043492;GO:0008150;GO:0015075;GO:0017111;GO:0046961;GO:0006810;GO:0015405;GO:0044437;GO:0043234;GO:0034220;GO:0006885;GO:0016023;GO:0007035;GO:0044424;GO:0016462;GO:0030139;GO:0022890;GO:0016818;GO:0048878;GO:0005215;GO:0044446;GO:0016192;GO:0043226;GO:0055085;GO:…
Locus_413	s:Q9M9E8;F-box protein At1g78280	Arabidopsis thaliana	3e-10	943	53	GO:0005737;GO:0005622;GO:0003824;GO:0044424;GO:0016740;GO:0005829;GO:0044444;GO:0005623;GO:0003674;GO:0005575;GO:0044464;GO:0016772
Locus_414	-
Locus_415	s:P41389;DNA replication licensing factor mcm5	Schizosaccharomyces pombe (strain 972 / ATCC 24843)	7e-18	720	59	GO:0005737;GO:0044237;GO:0043228;GO:0005654;GO:0008152;GO:0044454;GO:0005622;GO:0003824;GO:0005488;GO:0004003;GO:0031261;GO:0043170;GO:0032559;GO:0008094;GO:0043233;GO:0008150;GO:0022403;GO:0003677;GO:0000278;GO:0005524;GO:0031981;GO:0005656;GO:0017111;GO:0022616;GO:0006271;GO:0044260;GO:0043234;GO:0006260;GO:0006259;GO:0044424;GO:0031974;GO:0070013;GO:0016462;GO:0006139;GO:0051325;GO:0016818;GO:…
Locus_416	s:Q6BE25;Cycloartenol synthase	Cucurbita pepo	3e-171	766	333	GO:0008152;GO:0003824;GO:0008150;GO:0031559;GO:0016871;GO:0003674;GO:0016853;GO:0016866
Locus_417	s:Q9KJ20;Glycine/sarcosine/dimethylglycine N-methyltransferase	Actinopolyspora halophila	2e-11	565	56	GO:0042398;GO:0044237;GO:0031456;GO:0008152;GO:0042180;GO:0003824;GO:0008150;GO:0044106;GO:0044281;GO:0006578;GO:0043436;GO:0008757;GO:0031455;GO:0016740;GO:0009308;GO:0008652;GO:0017174;GO:0044238;GO:0044283;GO:0052729;GO:0016053;GO:0009058;GO:0006544;GO:0032259;GO:0006520;GO:0003674;GO:0016741;GO:0006577;GO:0046394;GO:0009069;GO:0052730;GO:0006082;GO:0008168;GO:0019286;GO:0006575;GO:0034641;GO:…
Locus_418	-
Locus_419	-
Locus_420	-
Locus_421	-
Locus_422	s:P50996;Potassium-transporting ATPase alpha chain 1	Canis familiaris	2e-08	1034	45	GO:0065008;GO:0015988;GO:0015078;GO:0044237;GO:0022891;GO:0008152;GO:0006195;GO:0003824;GO:0032879;GO:0043492;GO:0005488;GO:0032559;GO:0008150;GO:0009145;GO:0000287;GO:0018130;GO:0005524;GO:0009206;GO:0015075;GO:0044281;GO:0009166;GO:0043269;GO:0006754;GO:0072521;GO:0009205;GO:0017111;GO:0005886;GO:0006810;GO:0015405;GO:0006164;GO:0009201;GO:0034220;GO:0006885;GO:0030001;GO:0009259;GO:0009203;GO:…
Locus_423	s:Q6S9E0;Tristetraprolin	Ovis aries	3e-10	325	32	GO:0065008;GO:0032680;GO:0010608;GO:0043489;GO:0005737;GO:0044237;GO:0043228;GO:0008152;GO:0005622;GO:0005488;GO:0031440;GO:0071706;GO:0043170;GO:0008150;GO:0006396;GO:0003677;GO:0017091;GO:0080090;GO:0031329;GO:0009894;GO:0050684;GO:0031323;GO:0032501;GO:0006402;GO:0044260;GO:0010604;GO:0030529;GO:0016071;GO:0048255;GO:0050794;GO:0044424;GO:0051239;GO:0043487;GO:0006139;GO:0009896;GO:0051171;GO:…
Locus_424	-
Locus_425	-
Locus_426	s:Q90YK5;Heparanase	Gallus gallus	5e-34	523	122	GO:0022610;GO:0008152;GO:0003824;GO:0005488;GO:0007160;GO:0007155;GO:0008150;GO:0005975;GO:0044238;GO:0016798;GO:0016020;GO:0003674;GO:0005576;GO:0005575;GO:0016787;GO:0043169;GO:0009987;GO:0043167;GO:0031589
Locus_427	s:P19813;Trehalase	Oryctolagus cuniculus	4e-99	578	232	GO:0044237;GO:0008152;GO:0044262;GO:0003824;GO:0008150;GO:0004553;GO:0005975;GO:0005886;GO:0031224;GO:0016137;GO:0044238;GO:0016798;GO:0005991;GO:0016020;GO:0005984;GO:0005623;GO:0004555;GO:0003674;GO:0005575;GO:0071944;GO:0016787;GO:0044425;GO:0044464;GO:0009311;GO:0009987;GO:0031225;GO:0015927
Locus_428	t:F0VZH7;Kinesinlike protein putative	Albugo laibachii	7e-09	1462	32	GO:0043228;GO:0005622;GO:0003824;GO:0005488;GO:0032559;GO:0008150;GO:0005524;GO:0044430;GO:0017111;GO:0043234;GO:0044424;GO:0005856;GO:0016462;GO:0016818;GO:0017076;GO:0043232;GO:0044446;GO:0007017;GO:0043226;GO:0006928;GO:0032555;GO:0003774;GO:0032991;GO:0005623;GO:0044422;GO:0032553;GO:0030554;GO:0035639;GO:0003674;GO:0000166;GO:0005575;GO:0005874;GO:0016817;GO:0016787;GO:0015630;GO:0044464;GO:…
Locus_429	-
Locus_430	-
Locus_432	-
Locus_433	t:B7G2N1;Predicted protein	Phaeodactylum tricornutum (strain CCAP 1055/1)	1e-49	1033	120	GO:0008152;GO:0003824;GO:0005488;GO:0032559;GO:0008150;GO:0005524;GO:0017076;GO:0032555;GO:0032553;GO:0030554;GO:0035639;GO:0003674;GO:0000166;GO:0016874;GO:0043169;GO:0043167;GO:0046872;GO:0036094
Locus_434	-
Locus_435	-
Locus_436	-
Locus_437	-
Locus_438	-
Locus_439	-
Locus_440	s:P28288;ATP-binding cassette sub-family D member 3	Homo sapiens	4e-39	659	288	GO:0005737;GO:0044237;GO:0008152;GO:0005622;GO:0003824;GO:0006195;GO:0043492;GO:0005488;GO:0032559;GO:0005743;GO:0008150;GO:0044439;GO:0005524;GO:0044281;GO:0009166;GO:0072521;GO:0009205;GO:0017111;GO:0005739;GO:0006810;GO:0015405;GO:0009259;GO:0009203;GO:0031224;GO:0044424;GO:0072523;GO:0042493;GO:0044270;GO:0016462;GO:0046483;GO:0006139;GO:0019866;GO:0044248;GO:0034655;GO:0016818;GO:0005215;GO:…
Locus_441	s:P02719;Sodium channel protein	Electrophorus electricus	8e-07	1820	41	GO:0034706;GO:0022891;GO:0005272;GO:0032879;GO:0005216;GO:0008150;GO:0015075;GO:0034703;GO:0043269;GO:0006814;GO:0005886;GO:0034762;GO:0006810;GO:0022836;GO:0043234;GO:0022832;GO:0050794;GO:0034220;GO:0030001;GO:0022803;GO:0031224;GO:0015267;GO:0005215;GO:0016021;GO:0055085;GO:0022838;GO:0006811;GO:0005261;GO:0051179;GO:0015672;GO:0016020;GO:0032991;GO:0005887;GO:0005623;GO:0051234;GO:0034702;GO:…
Locus_442	-
Locus_443	s:Q96AY4;Tetratricopeptide repeat protein 28	Homo sapiens	2e-12	2481	133	GO:0005488;GO:0003674
Locus_444	-
Locus_445	-
Locus_446	-
Locus_447	-
Locus_448	nr:XP_001177315;PREDICTED: hypothetical protein	Strongylocentrotus purpuratus	1e-07	765	32
Locus_449	-
Locus_450	-
Locus_451	-
Locus_452	s:P35182;Protein phosphatase 2C homolog 1	Saccharomyces cerevisiae (strain ATCC 204508 /	2e-35	281	98	GO:0022414;GO:0007166;GO:0005737;GO:0008287;GO:0044237;GO:0071900;GO:0008152;GO:0005622;GO:0003824;GO:0005488;GO:0048308;GO:0043170;GO:0019538;GO:0008150;GO:0006396;GO:0051716;GO:0042325;GO:0051174;GO:0080090;GO:0019953;GO:0000001;GO:0031323;GO:0043086;GO:0051704;GO:0071841;GO:0032005;GO:0050790;GO:0008033;GO:0048583;GO:0044260;GO:0006464;GO:0043234;GO:0048610;GO:0000003;GO:0050794;GO:0051640;GO:…
Locus_453	t:F5Y3X8;Putative uncharacterized protein	Ramlibacter tataouinensis (strain ATCC BAA-407 / DSM 14655 / LMG 21543 / TTB310)	4e-08	204	46	GO:0008152;GO:0003824;GO:0008150;GO:0016705;GO:0051920;GO:0055114;GO:0003674;GO:0016491
Locus_454	t:A3E3J9;Acyltransferase family protein	Pfiesteria piscicida	5e-43	415	99	GO:0003824;GO:0016747;GO:0016740;GO:0016746;GO:0003674
Locus_455	-
Locus_456	t:Q014A4;Chromosome 08 contig 1, DNA sequence	Ostreococcus tauri	2e-08	349	41
Locus_457	-
Locus_459	s:O15528;25-hydroxyvitamin D-1 alpha hydroxylase, mitochondrial	Homo sapiens	1e-06	508	26	GO:0010979;GO:0019867;GO:0065008;GO:0022414;GO:0005737;GO:0032104;GO:0030500;GO:0030858;GO:0071305;GO:0070167;GO:0044237;GO:0070564;GO:0008610;GO:0009607;GO:0008285;GO:0006775;GO:0001558;GO:0046697;GO:0009913;GO:0009605;GO:0008152;GO:0042363;GO:0005622;GO:0003824;GO:0045682;GO:0005488;GO:0044093;GO:0030522;GO:0055065;GO:0048545;GO:0008544;GO:0009719;GO:0004497;GO:0008150;GO:0016709;GO:0051716;GO:…
Locus_460	t:C5LDV2;Putative uncharacterized protein	Perkinsus marinus (strain ATCC 50983 / TXsc)	1e-63	621	148	GO:0005488;GO:0003674
Locus_461	t:D8LSL8;Putative uncharacterized protein	Ectocarpus siliculosus	3e-38	366	103	GO:0044237;GO:0008152;GO:0003824;GO:0043170;GO:0008150;GO:0051716;GO:0044260;GO:0033554;GO:0006259;GO:0006139;GO:0006950;GO:0044238;GO:0006974;GO:0003674;GO:0090304;GO:0050896;GO:0034641;GO:0009987;GO:0006807;GO:0006281
Locus_462	-
Locus_463	-
Locus_464	s:Q7T2B0;Choline transporter-like protein 4	Danio rerio	9e-22	723	79	GO:0008150;GO:0031224;GO:0016021;GO:0016020;GO:0003674;GO:0005575;GO:0044425
Locus_465	s:Q8NSH8;Probable methylisocitrate lyase 1	Corynebacterium glutamicum	4e-61	305	143	GO:0044237;GO:0008152;GO:0042180;GO:0003824;GO:0032787;GO:0008150;GO:0044281;GO:0072329;GO:0046395;GO:0016833;GO:0043436;GO:0044248;GO:0016829;GO:0016054;GO:0019629;GO:0016830;GO:0003674;GO:0019543;GO:0046421;GO:0006082;GO:0009987;GO:0019541;GO:0044282;GO:0019752;GO:0009056
Locus_466	-
Locus_467	s:C0LGV0;Probable LRR receptor-like serine/threonine-protein kinase At5g48740	Arabidopsis thaliana	3e-35	895	95	GO:0016773;GO:0004672;GO:0044237;GO:0008152;GO:0003824;GO:0005488;GO:0043170;GO:0019538;GO:0032559;GO:0008150;GO:0005524;GO:0004872;GO:0044260;GO:0006464;GO:0004674;GO:0016310;GO:0031224;GO:0044267;GO:0016301;GO:0016740;GO:0017076;GO:0016021;GO:0044238;GO:0006793;GO:0032555;GO:0043412;GO:0016020;GO:0006796;GO:0032553;GO:0030554;GO:0035639;GO:0003674;GO:0000166;GO:0005575;GO:0036211;GO:0044425;GO:…
Locus_468	-
Locus_469	s:Q8H2T0;Probable protein phosphatase 2C 65	Oryza sativa subsp. japonica	4e-15	399	86	GO:0008287;GO:0044237;GO:0008152;GO:0003824;GO:0005488;GO:0043170;GO:0019538;GO:0008150;GO:0044260;GO:0006464;GO:0043234;GO:0004722;GO:0044267;GO:0044238;GO:0006793;GO:0016788;GO:0043412;GO:0016791;GO:0032991;GO:0005623;GO:0006796;GO:0003674;GO:0005575;GO:0042578;GO:0036211;GO:0016787;GO:0004721;GO:0044464;GO:0043169;GO:0009987;GO:0043167;GO:0006470;GO:0016311;GO:0046872
Locus_470	s:Q55DM5;Adenosine 3'-phospho 5'-phosphosulfate transporter 1	Dictyostelium discoideum	9e-12	359	38	GO:0005737;GO:0005622;GO:0008150;GO:0006810;GO:0031224;GO:0044424;GO:0044431;GO:0044446;GO:0016192;GO:0016021;GO:0043226;GO:0055085;GO:0051179;GO:0044444;GO:0016020;GO:0031090;GO:0005623;GO:0044422;GO:0051234;GO:0043227;GO:0006907;GO:0043231;GO:0005575;GO:0044425;GO:0044464;GO:0009987;GO:0043229;GO:0000139;GO:0012505;GO:0006897;GO:0044351;GO:0005794
Locus_471	s:Q8IVS2;Malonyl-CoA-acyl carrier protein transacylase, mitochondrial	Homo sapiens	3e-10	390	49	GO:0005737;GO:0044255;GO:0044237;GO:0008610;GO:0008152;GO:0005622;GO:0042180;GO:0003824;GO:0005488;GO:0032787;GO:0008150;GO:0004312;GO:0016420;GO:0044281;GO:0005739;GO:0016747;GO:0004314;GO:0043436;GO:0044424;GO:0016740;GO:0044238;GO:0043226;GO:0044283;GO:0044444;GO:0016417;GO:0016053;GO:0009058;GO:0005623;GO:0016746;GO:0043227;GO:0006629;GO:0016419;GO:0003674;GO:0006633;GO:0005575;GO:0043231;GO:…
Locus_472	s:Q8R3F5;Malonyl-CoA-acyl carrier protein transacylase, mitochondrial	Mus musculus	2e-43	381	118	GO:0005737;GO:0044255;GO:0044237;GO:0008610;GO:0008152;GO:0005622;GO:0042180;GO:0003824;GO:0005488;GO:0032787;GO:0008150;GO:0004312;GO:0016420;GO:0044281;GO:0005739;GO:0016747;GO:0004314;GO:0043436;GO:0044424;GO:0016740;GO:0044238;GO:0043226;GO:0044283;GO:0044444;GO:0016417;GO:0016053;GO:0009058;GO:0005623;GO:0016746;GO:0043227;GO:0006629;GO:0016419;GO:0003674;GO:0006633;GO:0005575;GO:0043231;GO:…
Locus_473	-
Locus_474	-
Locus_475	s:Q99MB4;COBW domain-containing protein 1	Rattus norvegicus	6e-07	394	28	GO:0005488;GO:0032559;GO:0005524;GO:0017076;GO:0032555;GO:0032553;GO:0030554;GO:0035639;GO:0003674;GO:0000166;GO:0036094
Locus_476	s:P04929;Histidine-rich glycoprotein	Plasmodium lophurae	5e-07	351	26
Locus_478	t:C5K803;Putative uncharacterized protein	Perkinsus marinus (strain ATCC 50983 / TXsc)	3e-12	497	44
Locus_479	s:P93568;Soluble starch synthase 1, chloroplastic/amyloplastic	Solanum tuberosum	1e-90	641	217	GO:0005737;GO:0044237;GO:0044264;GO:0008152;GO:0005622;GO:0044262;GO:0003824;GO:0043170;GO:0034637;GO:0008150;GO:0016758;GO:0005975;GO:0044260;GO:0044042;GO:0044424;GO:0019252;GO:0016740;GO:0044238;GO:0043226;GO:0044444;GO:0005982;GO:0009058;GO:0005623;GO:0043227;GO:0006073;GO:0003674;GO:0046527;GO:0033692;GO:0009011;GO:0009507;GO:0005575;GO:0043231;GO:0016757;GO:0016051;GO:0009501;GO:0000271;GO:…
Locus_480	-
Locus_481	-
Locus_483	-
Locus_484	t:E0WED8;Light-harvesting protein (Fragment)	Symbiodinium sp. clade C3	3e-20	494	49
Locus_485	s:P0AGM0;UPF0118 inner membrane protein yhhT	Escherichia coli (strain K12)	6e-07	349	38	GO:0005886;GO:0031224;GO:0016021;GO:0016020;GO:0005623;GO:0005575;GO:0071944;GO:0044425;GO:0044464
Locus_486	-
Locus_487	s:Q8WXX0;Dynein heavy chain 7, axonemal	Homo sapiens	0	4024	1766	GO:0005737;GO:0043228;GO:0005622;GO:0003824;GO:0005488;GO:0032559;GO:0008150;GO:0042995;GO:0005524;GO:0044430;GO:0048870;GO:0017111;GO:0043234;GO:0044424;GO:0005856;GO:0016462;GO:0016818;GO:0005930;GO:0017076;GO:0043232;GO:0044446;GO:0030286;GO:0044463;GO:0007017;GO:0043226;GO:0006928;GO:0032555;GO:0051179;GO:0003774;GO:0051674;GO:0005858;GO:0032991;GO:0035085;GO:0005623;GO:0044422;GO:0032553;GO:…
Locus_488	-
Locus_489	-
Locus_490	s:O34431;Calcium-transporting ATPase	Bacillus subtilis	2e-51	890	155	GO:0044237;GO:0022891;GO:0008152;GO:0019829;GO:0003824;GO:0043492;GO:0005488;GO:0032559;GO:0008150;GO:0009145;GO:0018130;GO:0005524;GO:0009206;GO:0015075;GO:0044281;GO:0006754;GO:0072521;GO:0009205;GO:0017111;GO:0005886;GO:0006810;GO:0015405;GO:0072509;GO:0006164;GO:0009201;GO:0030001;GO:0009259;GO:0031224;GO:0046873;GO:0016462;GO:0046483;GO:0006139;GO:0016818;GO:0022890;GO:0017076;GO:0005215;GO:…
Locus_491	s:P10039;Tenascin	Gallus gallus	4e-65	1808	162	GO:0044421;GO:0022610;GO:0005488;GO:0007155;GO:0008150;GO:0051716;GO:0031012;GO:0050794;GO:0005102;GO:0007165;GO:0007154;GO:0003674;GO:0023052;GO:0005576;GO:0005575;GO:0050789;GO:0005515;GO:0050896;GO:0009987;GO:0005578;GO:0065007
Locus_492	s:O15757;Serine/threonine-protein phosphatase PP1	Dictyostelium discoideum	1e-66	321	131	GO:0003824;GO:0005488;GO:0008150;GO:0006810;GO:0016192;GO:0016788;GO:0051179;GO:0016791;GO:0051234;GO:0003674;GO:0006907;GO:0042578;GO:0016787;GO:0004721;GO:0043169;GO:0043167;GO:0006897;GO:0044351;GO:0046872
Locus_493	s:Q5T089;MORN repeat-containing protein 1	Homo sapiens	1e-07	497	35
Locus_494	t:A8N4K3;Putative uncharacterized protein	Coprinopsis cinerea (strain Okayama-7 / 130 / ATCC MYA-4618 / FGSC 9003)	7e-07	277	22	GO:0005488;GO:0046914;GO:0003674;GO:0043169;GO:0043167;GO:0008270;GO:0046872
Locus_495	s:Q8TFK8;ATP-dependent RNA helicase DED1	Candida glabrata (strain ATCC 2001 / CBS 138 / JCM 3761 /	4e-79	617	191	GO:0005737;GO:0044237;GO:0008152;GO:0005622;GO:0003824;GO:0005488;GO:0043170;GO:0019538;GO:0032559;GO:0008150;GO:0005524;GO:0017111;GO:0008135;GO:0044260;GO:0044267;GO:0044424;GO:0016462;GO:0016818;GO:0017076;GO:0003723;GO:0004386;GO:0044238;GO:0042623;GO:0032555;GO:0008026;GO:0003743;GO:0009058;GO:0005623;GO:0032553;GO:0006413;GO:0030554;GO:0006412;GO:0035639;GO:0070035;GO:0003674;GO:0000166;GO:…
Locus_496	-
Locus_497	-
Locus_498	s:Q6DW76;Digalactosyldiacylglycerol synthase 1, chloroplastic	Glycine max	2e-81	783	177	GO:0019867;GO:0031988;GO:0005737;GO:0044433;GO:0008194;GO:0043661;GO:0009707;GO:0008152;GO:0005622;GO:0003824;GO:0043659;GO:0044419;GO:0008150;GO:0016758;GO:0044403;GO:0009527;GO:0051704;GO:0009877;GO:0016023;GO:0044424;GO:0031968;GO:0030139;GO:0016740;GO:0044446;GO:0043226;GO:0044444;GO:0016020;GO:0044434;GO:0031090;GO:0009058;GO:0005623;GO:0009941;GO:0044422;GO:0043660;GO:0042170;GO:0043227;GO:…
Locus_499	-
Locus_500	t:A8M288;Putative uncharacterized protein	Salinispora arenicola (strain CNS-205)	5e-12	244	65
Locus_501	s:Q5F478;Serine/threonine-protein phosphatase 6 regulatory ankyrin repeat subunit B	Gallus gallus	6e-18	990	122
Locus_502	-
Locus_503	-
Locus_504	s:Q28EW0;Transmembrane protein 87A	Xenopus tropicalis	1e-31	541	105	GO:0031224;GO:0016021;GO:0016020;GO:0005575;GO:0044425
Locus_505	s:Q43128;ATPase 10, plasma membrane-type	Arabidopsis thaliana	3e-26	947	82	GO:0065008;GO:0005737;GO:0030004;GO:0030641;GO:0015078;GO:0044237;GO:0022891;GO:0008152;GO:0005622;GO:0006195;GO:0003824;GO:0043492;GO:0005488;GO:0032559;GO:0008553;GO:0008150;GO:0009145;GO:0018130;GO:0005524;GO:0009206;GO:0015075;GO:0044281;GO:0009166;GO:0006754;GO:0072521;GO:0009205;GO:0017111;GO:0006810;GO:0015405;GO:0071841;GO:0009812;GO:0006164;GO:0009201;GO:0030054;GO:0006885;GO:0007035;GO:…
Locus_506	-
Locus_507	s:Q6ZMZ0;E3 ubiquitin-protein ligase RNF19B	Homo sapiens	2e-07	732	59	GO:0003824;GO:0005488;GO:0031224;GO:0016021;GO:0046914;GO:0016020;GO:0003674;GO:0005575;GO:0016874;GO:0005515;GO:0044425;GO:0043169;GO:0043167;GO:0008270;GO:0046872
Locus_508	s:Q59N20;Transcription activator MSS11	Candida albicans (strain	2e-07	640	44	GO:0005737;GO:0044237;GO:0008152;GO:0005622;GO:0043170;GO:0008150;GO:0080090;GO:0032774;GO:0031323;GO:0044260;GO:2000112;GO:0050794;GO:0044424;GO:0006139;GO:0009889;GO:0051171;GO:0044238;GO:0043226;GO:0009058;GO:0005623;GO:2001141;GO:0043227;GO:0010468;GO:0031326;GO:0016070;GO:0005575;GO:0043231;GO:0050789;GO:0090304;GO:0006351;GO:0019222;GO:0060255;GO:0019219;GO:0044464;GO:0034641;GO:0009059;GO:…
Locus_509	s:Q8N6T7;NAD-dependent deacetylase sirtuin-6	Homo sapiens	3e-08	355	41	GO:0044237;GO:0043228;GO:0005654;GO:0008152;GO:0044454;GO:0005622;GO:0003824;GO:0005488;GO:0043170;GO:0019538;GO:0008150;GO:0043233;GO:0006476;GO:0031981;GO:0005730;GO:0006471;GO:0035601;GO:0044260;GO:0019213;GO:0006464;GO:0032129;GO:0016810;GO:0044267;GO:0044424;GO:0046969;GO:0031974;GO:0070013;GO:0016740;GO:0016763;GO:0043232;GO:0031933;GO:0044446;GO:0044238;GO:0003956;GO:0043226;GO:0046914;GO:…
Locus_510	-
Locus_511	-
Locus_512	s:Q5TCS8;Adenylate kinase domain-containing protein 1	Homo sapiens	9e-11	1911	110	GO:0044237;GO:0008152;GO:0003824;GO:0005488;GO:0032559;GO:0008150;GO:0005524;GO:0017111;GO:0016301;GO:0016462;GO:0006139;GO:0016818;GO:0016740;GO:0017076;GO:0044238;GO:0032555;GO:0032553;GO:0030554;GO:0035639;GO:0003674;GO:0000166;GO:0019205;GO:0016817;GO:0016787;GO:0034641;GO:0009987;GO:0006807;GO:0016772;GO:0036094
Locus_513	s:A4INM5;Catalase-peroxidase	Geobacillus thermodenitrificans (strain	1e-10	735	38	GO:0044237;GO:0008152;GO:0003824;GO:0005488;GO:0008150;GO:0051716;GO:0005506;GO:0000302;GO:0016209;GO:0033554;GO:0042743;GO:0044248;GO:0042744;GO:0016684;GO:0006950;GO:0004096;GO:0046914;GO:0042542;GO:0006979;GO:0010035;GO:0034599;GO:0046906;GO:0070887;GO:0034614;GO:0055114;GO:0003674;GO:0016491;GO:0042221;GO:0004601;GO:0050896;GO:0070301;GO:0020037;GO:0072593;GO:0043169;GO:0009987;GO:0043167;GO:…
Locus_514	s:Q94887;Neurexin-4	Drosophila melanogaster	1e-07	1284	37	GO:0044085;GO:0021700;GO:0065008;GO:0007272;GO:0007269;GO:0050877;GO:0022610;GO:0007155;GO:0008104;GO:0009790;GO:0048598;GO:0008150;GO:0046903;GO:0007399;GO:0048489;GO:0006904;GO:0019228;GO:0007163;GO:0032501;GO:0005919;GO:0005886;GO:0006810;GO:0042063;GO:0071841;GO:0007267;GO:0021675;GO:0051640;GO:0002009;GO:0030054;GO:0031224;GO:0005911;GO:0009653;GO:0060541;GO:0007275;GO:0016331;GO:0035150;GO:…
Locus_515	-
Locus_516	s:Q8T1C6;[Skp1-protein]-hydroxyproline N-acetylglucosaminyltransferase	Dictyostelium discoideum	9e-35	423	107	GO:0043413;GO:0005737;GO:0008194;GO:0044237;GO:0008152;GO:0005622;GO:0003824;GO:0044262;GO:0005488;GO:0043170;GO:0019538;GO:0008150;GO:0006486;GO:0016758;GO:0009100;GO:0005975;GO:0044260;GO:0006464;GO:0008375;GO:0044267;GO:0044424;GO:0016740;GO:0044238;GO:0043412;GO:0009058;GO:0005623;GO:0009101;GO:0003674;GO:0005575;GO:0016757;GO:0036211;GO:0044464;GO:0043169;GO:0033830;GO:0009059;GO:0009987;GO:…
Locus_517	-
Locus_518	-
Locus_520	-
Locus_521	-
Locus_522	t:B6KP58;Putative uncharacterized protein	Toxoplasma gondii	2e-10	356	35
Locus_523	-
Locus_524	s:P37285;Kinesin light chain 1	Rattus norvegicus	9e-26	560	179	GO:0005626;GO:0005737;GO:0015031;GO:0043228;GO:0008092;GO:0005622;GO:0003824;GO:0005488;GO:0043005;GO:0008104;GO:0008150;GO:0042995;GO:0044430;GO:0015631;GO:0017111;GO:0006810;GO:0043234;GO:0046907;GO:0044424;GO:0000267;GO:0005856;GO:0016462;GO:0034613;GO:0016818;GO:0043232;GO:0044446;GO:0045184;GO:0043226;GO:0051179;GO:0003774;GO:0043025;GO:0032991;GO:0042598;GO:0005623;GO:0044422;GO:0051234;GO:…
Locus_525	-
Locus_527	t:F1QEN8;Uncharacterized protein (Fragment)	Danio rerio	9e-09	1039	113	GO:0038024;GO:0005488;GO:0008150;GO:0004872;GO:0005044;GO:0002376;GO:0030246;GO:0006955;GO:0003674;GO:0050896;GO:0030247;GO:0001871
Locus_528	s:P13983;Extensin	Nicotiana tabacum	1e-08	620	72	GO:0008150;GO:0071841;GO:0070882;GO:0071555;GO:0009505;GO:0045229;GO:0030312;GO:0005623;GO:0071554;GO:0005576;GO:0005575;GO:0005618;GO:0016043;GO:0071944;GO:0044464;GO:0007047;GO:0009987;GO:0009530;GO:0071840
Locus_529	-
Locus_530	s:P38921;Putative mitochondrial carrier protein PET8	Saccharomyces cerevisiae (strain ATCC 204508 /	2e-12	284	65	GO:0072337;GO:0051182;GO:0005737;GO:0022891;GO:0005622;GO:0015931;GO:0005337;GO:0005743;GO:0008150;GO:0005275;GO:0015837;GO:0046942;GO:0005739;GO:0051185;GO:0015858;GO:0006810;GO:0000095;GO:0031224;GO:0044424;GO:0019866;GO:0006865;GO:0005215;GO:0072348;GO:0005342;GO:0044446;GO:0071702;GO:0016021;GO:0015849;GO:0015932;GO:0043226;GO:0055085;GO:0051179;GO:0044444;GO:0016020;GO:0031090;GO:0005623;GO:…
Locus_532	-
Locus_533	-
Locus_534	t:C1MZ14;Predicted protein	Micromonas pusilla	3e-07	318	54
Locus_535	s:P96202;Phthiocerol synthesis polyketide synthase type I PpsC	Mycobacterium tuberculosis	6e-58	2188	148	GO:0044085;GO:0006066;GO:0005737;GO:0044255;GO:0042845;GO:0044237;GO:0008610;GO:0071766;GO:0008152;GO:0031406;GO:0005622;GO:0042180;GO:0003824;GO:0005488;GO:0071843;GO:0032787;GO:0008150;GO:0004312;GO:0044281;GO:0016747;GO:0005886;GO:0071841;GO:0042546;GO:0018958;GO:0043234;GO:0043436;GO:0044424;GO:0019438;GO:0016740;GO:0005215;GO:0042537;GO:0034312;GO:0071770;GO:0046165;GO:0070882;GO:0005829;GO:…
Locus_536	-
Locus_537	t:C5LG59;Putative uncharacterized protein	Perkinsus marinus (strain ATCC 50983 / TXsc)	2e-51	719	128
Locus_538	-
Locus_539	s:Q7Z494;Nephrocystin-3	Homo sapiens	2e-10	1330	85	GO:0007601;GO:0007166;GO:0060271;GO:0032989;GO:0050877;GO:0008152;GO:0045494;GO:0005488;GO:0016055;GO:0008150;GO:0051716;GO:0042995;GO:0060828;GO:0032501;GO:0000902;GO:0048513;GO:0071841;GO:0048583;GO:0060071;GO:0050794;GO:0043954;GO:0048519;GO:0048523;GO:0051239;GO:0009653;GO:0023057;GO:0010648;GO:0007275;GO:0009966;GO:0048731;GO:0044238;GO:0030111;GO:0048496;GO:0050793;GO:0051093;GO:0009968;GO:…
Locus_540	-
Locus_541	s:Q9MA15;Uncharacterized aarF domain-containing protein kinase At1g79600, chloroplastic	Arabidopsis thaliana	9e-73	711	169	GO:0016773;GO:0005737;GO:0004672;GO:0044237;GO:0008152;GO:0005622;GO:0003824;GO:0005488;GO:0043170;GO:0019538;GO:0032559;GO:0008150;GO:0005524;GO:0044260;GO:0006464;GO:0016310;GO:0044267;GO:0044424;GO:0016301;GO:0016740;GO:0017076;GO:0044446;GO:0009532;GO:0044238;GO:0043226;GO:0006793;GO:0032555;GO:0043412;GO:0044444;GO:0044434;GO:0005623;GO:0044422;GO:0006796;GO:0032553;GO:0043227;GO:0030554;GO:…
Locus_542	t:B7G618;Predicted protein	Phaeodactylum tricornutum (strain CCAP 1055/1)	2e-71	468	153
Locus_543	s:O15230;Laminin subunit alpha-5	Homo sapiens	2e-10	3695	73	GO:0044085;GO:0001738;GO:0044421;GO:0048732;GO:0007166;GO:0030323;GO:0090002;GO:0060271;GO:0032989;GO:0005604;GO:0048754;GO:0022610;GO:0034446;GO:0001755;GO:0001525;GO:0032879;GO:0005488;GO:0007160;GO:0007155;GO:0008544;GO:0008104;GO:0009790;GO:0048598;GO:0008150;GO:0060445;GO:0051716;GO:0072657;GO:0005606;GO:0035239;GO:0001763;GO:0007009;GO:0048870;GO:0032501;GO:0048041;GO:0000902;GO:0031012;GO:…
Locus_544	t:F0YPH9;Putative uncharacterized protein (Fragment)	Aureococcus anophagefferens	2e-26	196	83	GO:0005488;GO:0003674;GO:0000166;GO:0036094
Locus_546	-
Locus_547	s:P32023;cGMP-dependent protein kinase, isozyme 2 forms cD5/T2	Drosophila melanogaster	3e-51	934	180	GO:0016773;GO:0046959;GO:0032104;GO:0004672;GO:0044237;GO:0050877;GO:0030553;GO:0008345;GO:0007610;GO:0009605;GO:0008152;GO:0003824;GO:0005488;GO:0044057;GO:0009743;GO:0043170;GO:0019538;GO:0032559;GO:0004692;GO:0008150;GO:0030551;GO:0005524;GO:0032107;GO:0032501;GO:0005886;GO:0007612;GO:0048583;GO:0044260;GO:0006464;GO:0004674;GO:0003015;GO:0003013;GO:0016310;GO:0044267;GO:0051239;GO:0016301;GO:…
Locus_548	-
Locus_549	s:Q7XJ96;Growth arrest-specific protein 8 homolog	Chlamydomonas reinhardtii	2e-17	471	45	GO:0005737;GO:0043228;GO:0005622;GO:0019861;GO:0042995;GO:0044430;GO:0044460;GO:0043234;GO:0044424;GO:0035086;GO:0005856;GO:0005932;GO:0005930;GO:0043232;GO:0044446;GO:0044463;GO:0043226;GO:0044444;GO:0032838;GO:0032991;GO:0005623;GO:0044422;GO:0043227;GO:0005929;GO:0097014;GO:0043231;GO:0005575;GO:0044442;GO:0005874;GO:0005815;GO:0015630;GO:0044464;GO:0009434;GO:0043229
Locus_550	-
Locus_551	-
Locus_552	s:Q27052;Flagellar calcium-binding protein	Trypanosoma rangeli	5e-06	204	47	GO:0005622;GO:0005488;GO:0019861;GO:0042995;GO:0005509;GO:0044424;GO:0043226;GO:0005623;GO:0005929;GO:0003674;GO:0005575;GO:0044464;GO:0043169;GO:0043229;GO:0043167;GO:0046872
Locus_553	s:Q46845;Uncharacterized GST-like protein yghU	Escherichia coli (strain K12)	2e-12	288	39	GO:0042802;GO:0003824;GO:0005488;GO:0046983;GO:0016740;GO:0015036;GO:0016667;GO:0003674;GO:0016491;GO:0042803;GO:0005515
Locus_554	-
Locus_555	-
Locus_556	s:O88345;[Pyruvate dehydrogenase [lipoamide]] kinase isozyme 4, mitochondrial	Spermophilus tridecemlineatus	1e-35	412	118	GO:0016773;GO:0006066;GO:0005737;GO:0004672;GO:0044237;GO:0007610;GO:0006006;GO:0008152;GO:0005622;GO:0044262;GO:0003824;GO:0005488;GO:0043170;GO:0019538;GO:0032559;GO:0043233;GO:0008150;GO:0051716;GO:0005524;GO:0044281;GO:0005975;GO:0032501;GO:0005739;GO:0004872;GO:0044260;GO:0006464;GO:0030431;GO:0004740;GO:0050794;GO:0016310;GO:0044267;GO:0044424;GO:0016775;GO:0031974;GO:0070013;GO:0016301;GO:…
Locus_558	-
Locus_560	s:Q94AH6;Cullin-1	Arabidopsis thaliana	2e-174	738	323	GO:0044085;GO:0031625;GO:0022414;GO:0005737;GO:0044237;GO:0043228;GO:0008152;GO:0005622;GO:0065003;GO:0005488;GO:0009719;GO:0009867;GO:0043170;GO:0019538;GO:0009790;GO:0008150;GO:0043233;GO:0051716;GO:0010154;GO:0003006;GO:0044430;GO:0031461;GO:0031981;GO:0032501;GO:0071841;GO:0009753;GO:0030163;GO:0044260;GO:0043234;GO:0009793;GO:0000003;GO:0050794;GO:0048316;GO:0044267;GO:0044424;GO:0009791;GO:…
Locus_562	s:P28734;Aspartate aminotransferase, cytoplasmic	Daucus carota	5e-106	405	202	GO:0005737;GO:0044237;GO:0008152;GO:0005622;GO:0042180;GO:0003824;GO:0005488;GO:0008483;GO:0008150;GO:0044106;GO:0016769;GO:0044281;GO:0043436;GO:0070279;GO:0009066;GO:0044424;GO:0030170;GO:0016740;GO:0009308;GO:0044238;GO:0006531;GO:0080130;GO:0009058;GO:0005623;GO:0006520;GO:0006103;GO:0003674;GO:0005575;GO:0006082;GO:0043648;GO:0044464;GO:0006536;GO:0034641;GO:0070546;GO:0009987;GO:0009064;GO:…
Locus_563	s:Q5XG71;Small subunit processome component 20 homolog	Mus musculus	9e-29	2788	198	GO:0044085;GO:0022613;GO:0044237;GO:0043228;GO:0008152;GO:0005622;GO:0006364;GO:0005488;GO:0071843;GO:0043170;GO:0008150;GO:0043233;GO:0006396;GO:0031981;GO:0042254;GO:0005730;GO:0071841;GO:0044260;GO:0044424;GO:0031974;GO:0070013;GO:0006139;GO:0043232;GO:0044446;GO:0044238;GO:0043226;GO:0044428;GO:0005623;GO:0044422;GO:0043227;GO:0034470;GO:0016072;GO:0003674;GO:0016070;GO:0005575;GO:0043231;GO:…
Locus_564	-
Locus_565	s:Q63ZU0;Adenosine deaminase	Xenopus tropicalis	5e-19	358	67	GO:0009897;GO:0009116;GO:0045321;GO:0031988;GO:0007166;GO:0005737;GO:0044433;GO:0009163;GO:0046129;GO:0044237;GO:0042110;GO:0008152;GO:0005622;GO:0003824;GO:0005488;GO:0046130;GO:0046112;GO:0043233;GO:0008150;GO:0046101;GO:0051716;GO:0018130;GO:0045744;GO:0035588;GO:0044281;GO:0072521;GO:0009168;GO:0005886;GO:0016814;GO:0006152;GO:0009161;GO:0048583;GO:0009112;GO:0009126;GO:0006164;GO:0016810;GO:…
Locus_566	-
Locus_567	t:G1XSQ0;Putative uncharacterized protein	Arthrobotrys oligospora (strain ATCC 24927 / CBS 115.81 / DSM 1491)	6e-07	1711	70
Locus_568	t:C5LH72;Protein phosphatase 2c, putative	Perkinsus marinus (strain ATCC 50983 / TXsc)	2e-13	688	101	GO:0044237;GO:0008152;GO:0003824;GO:0043170;GO:0019538;GO:0008150;GO:0044260;GO:0006464;GO:0044267;GO:0000413;GO:0044238;GO:0043412;GO:0006457;GO:0003674;GO:0016853;GO:0036211;GO:0016859;GO:0009987;GO:0003755;GO:0018208;GO:0018193
Locus_569	t:B7FS51;Predicted protein	Phaeodactylum tricornutum (strain CCAP 1055/1)	7e-18	613	83
Locus_570	s:P86982;Insoluble matrix shell protein 1 (Fragment)	Venerupis philippinarum	1e-25	148	56	GO:0005576;GO:0005575
Locus_571	s:Q5T655;Coiled-coil domain-containing protein 147	Homo sapiens	3e-76	872	150
Locus_572	s:P0CP46;Polyadenylate-binding protein, cytoplasmic and nuclear	Cryptococcus neoformans var. neoformans serotype D (strain JEC21 / ATCC MYA-565)	6e-06	673	40	GO:0050658;GO:0010608;GO:0005737;GO:0044237;GO:0008152;GO:0005622;GO:0015931;GO:0005488;GO:0019538;GO:0043170;GO:0008150;GO:0006396;GO:0080090;GO:0031323;GO:0006810;GO:0044260;GO:0016071;GO:2000112;GO:0050794;GO:0051028;GO:0044267;GO:0044424;GO:0051236;GO:0006139;GO:0009889;GO:0003723;GO:0006403;GO:0044238;GO:0043226;GO:0051179;GO:0009058;GO:0005623;GO:0051234;GO:0050657;GO:0043227;GO:0033036;GO:…
Locus_573	-
Locus_574	s:P15918;V(D)J recombination-activating protein 1	Homo sapiens	6e-07	1043	29	GO:0010941;GO:0045321;GO:0051865;GO:0044237;GO:0042110;GO:0010466;GO:0008152;GO:0042802;GO:0005622;GO:0003824;GO:0005488;GO:0097285;GO:0070244;GO:0019538;GO:0043170;GO:0008150;GO:0052548;GO:0003677;GO:0019787;GO:0002327;GO:0070229;GO:0016574;GO:0002520;GO:0043086;GO:0070233;GO:0032501;GO:0030183;GO:0016568;GO:0048513;GO:0051336;GO:0071841;GO:0050790;GO:0044260;GO:0002331;GO:0006464;GO:0090305;GO:…
Locus_575	s:Q84L08;GDP-mannose transporter GONST4	Arabidopsis thaliana	5e-09	341	71	GO:0005737;GO:0005622;GO:0008150;GO:0006810;GO:0031224;GO:0044424;GO:0044431;GO:0044446;GO:0071702;GO:0016021;GO:0043226;GO:0051179;GO:0044444;GO:0016020;GO:0031090;GO:0005623;GO:0044422;GO:0051234;GO:0043227;GO:0043231;GO:0005575;GO:0015780;GO:0044425;GO:0044464;GO:0008643;GO:0043229;GO:0000139;GO:0012505;GO:0005794
Locus_576	-
Locus_578	s:P49793;Nuclear pore complex protein Nup98-Nup96	Rattus norvegicus	1e-16	1816	54	GO:0050658;GO:0044085;GO:0051169;GO:0015031;GO:0005654;GO:0005622;GO:0015931;GO:0005488;GO:0065003;GO:0033365;GO:0031080;GO:0008104;GO:0006606;GO:0043233;GO:0008150;GO:0031981;GO:0006810;GO:0071841;GO:0006913;GO:0043234;GO:0046907;GO:0051028;GO:0031224;GO:0044424;GO:0051236;GO:0031974;GO:0070013;GO:0034613;GO:0006461;GO:0006403;GO:0044446;GO:0016021;GO:0043226;GO:0045184;GO:0034621;GO:0051179;GO:…
Locus_579	-
Locus_580	s:O61967;Protein lap1	Caenorhabditis elegans	6e-32	699	124	GO:0044085;GO:0022414;GO:0030728;GO:0015031;GO:0022610;GO:0007155;GO:0051493;GO:0008104;GO:0009790;GO:0008150;GO:0003006;GO:0040014;GO:0070161;GO:0019953;GO:0007163;GO:0032501;GO:0005886;GO:0006810;GO:0048513;GO:0071841;GO:0048609;GO:0050794;GO:0000003;GO:0030054;GO:0048519;GO:0051239;GO:0007548;GO:0007275;GO:0007010;GO:0048806;GO:0045104;GO:0048731;GO:0045103;GO:0055123;GO:0045184;GO:0048565;GO:…
Locus_581	-
Locus_582	s:Q5XIT6;PPPDE peptidase domain-containing protein 1	Rattus norvegicus	6e-07	194	33
Locus_583	t:C5LHC7;Putative uncharacterized protein	Perkinsus marinus (strain ATCC 50983 / TXsc)	6e-25	2503	102
Locus_584	s:P97477;Aurora kinase A	Mus musculus	2e-76	395	152	GO:0031625;GO:0016773;GO:0005737;GO:0004672;GO:0044237;GO:0043228;GO:0008152;GO:0005622;GO:0003824;GO:0005488;GO:0048545;GO:0009719;GO:0043170;GO:0019538;GO:0032559;GO:0008150;GO:0022403;GO:0000922;GO:0000278;GO:0005524;GO:0044430;GO:0071841;GO:0044260;GO:0006464;GO:0004674;GO:0051301;GO:0043234;GO:0016310;GO:0044267;GO:0044424;GO:0032355;GO:0005856;GO:0016301;GO:0016740;GO:0017076;GO:0043232;GO:…
Locus_585	-
Locus_586	-
Locus_587	s:Q6MEC9;Asparagine--tRNA ligase	Protochlamydia amoebophila (strain UWE25)	1e-117	467	217	GO:0005737;GO:0006421;GO:0044237;GO:0008152;GO:0005622;GO:0042180;GO:0003824;GO:0005488;GO:0006418;GO:0043170;GO:0019538;GO:0032559;GO:0004812;GO:0008150;GO:0044106;GO:0005524;GO:0044281;GO:0044260;GO:0043436;GO:0016876;GO:0044267;GO:0044424;GO:0006139;GO:0009308;GO:0017076;GO:0044238;GO:0043038;GO:0032555;GO:0009058;GO:0005623;GO:0006520;GO:0032553;GO:0030554;GO:0006412;GO:0004816;GO:0035639;GO:…
Locus_588	-
Locus_589	s:Q54BF6;Mitochondrial substrate carrier family protein N	Dictyostelium discoideum	2e-15	298	43	GO:0005737;GO:0043228;GO:0022891;GO:0005622;GO:0005488;GO:0006817;GO:0005743;GO:0008150;GO:0044430;GO:0015075;GO:0005739;GO:0006810;GO:0005315;GO:0015698;GO:0031224;GO:0044424;GO:0015103;GO:0005856;GO:0019866;GO:0005215;GO:0043232;GO:0044446;GO:0016192;GO:0016021;GO:0043226;GO:0055085;GO:0006811;GO:0051179;GO:0044444;GO:0016020;GO:0031090;GO:0005623;GO:0044422;GO:0051234;GO:0043227;GO:0015291;GO:…
Locus_590	-
Locus_591	s:Q00472;4-nitrophenylphosphatase	Schizosaccharomyces pombe (strain 972 / ATCC 24843)	5e-28	298	73	GO:0005737;GO:0044237;GO:0008152;GO:0005622;GO:0003824;GO:0043170;GO:0019538;GO:0008150;GO:0003869;GO:0044260;GO:0006464;GO:0044267;GO:0044424;GO:0004035;GO:0005829;GO:0044238;GO:0043226;GO:0006793;GO:0016788;GO:0043412;GO:0044444;GO:0016791;GO:0005623;GO:0006796;GO:0043227;GO:0003674;GO:0005575;GO:0043231;GO:0042578;GO:0036211;GO:0016787;GO:0044464;GO:0009987;GO:0043229;GO:0006470;GO:0016311;GO:…
Locus_592	s:Q54PF1;Casein kinase II subunit beta	Dictyostelium discoideum	6e-49	268	90	GO:0005622;GO:0043234;GO:0044424;GO:0005956;GO:0043226;GO:0032991;GO:0005623;GO:0043227;GO:0003674;GO:0005575;GO:0043231;GO:0030234;GO:0019207;GO:0044464;GO:0043229;GO:0019887;GO:0005634
Locus_593	t:D2W4W1;Predicted protein	Naegleria gruberi	3e-40	1080	113	GO:0016773;GO:0004672;GO:0044237;GO:0008152;GO:0003824;GO:0005488;GO:0043170;GO:0019538;GO:0032559;GO:0008150;GO:0005524;GO:0044260;GO:0006464;GO:0004674;GO:0016310;GO:0044267;GO:0016301;GO:0016740;GO:0017076;GO:0044238;GO:0006793;GO:0032555;GO:0043412;GO:0006796;GO:0032553;GO:0030554;GO:0035639;GO:0003674;GO:0000166;GO:0036211;GO:0006468;GO:0009987;GO:0036094;GO:0016772
Locus_594	-
Locus_595	-
Locus_596	-
Locus_597	s:Q68DV7;RING finger protein 43	Homo sapiens	2e-09	783	42	GO:0005737;GO:0005622;GO:0003824;GO:0005488;GO:0031224;GO:0044424;GO:0044446;GO:0016021;GO:0043226;GO:0046914;GO:0044444;GO:0044428;GO:0016020;GO:0031090;GO:0005623;GO:0044422;GO:0043227;GO:0005789;GO:0031967;GO:0003674;GO:0005575;GO:0043231;GO:0031975;GO:0042175;GO:0005783;GO:0016874;GO:0005515;GO:0044425;GO:0044464;GO:0043169;GO:0043229;GO:0005635;GO:0043167;GO:0012505;GO:0008270;GO:0005634;GO:…
Locus_598	-
Locus_599	s:Q9Y6D5;Brefeldin A-inhibited guanine nucleotide-exchange protein 2	Homo sapiens	5e-24	1785	98	GO:0005085;GO:0005737;GO:0030695;GO:0008092;GO:0005622;GO:0005488;GO:0051056;GO:0008150;GO:0046903;GO:0051716;GO:0007264;GO:0006810;GO:0050811;GO:0048583;GO:0050794;GO:0005102;GO:0044424;GO:0044431;GO:0009966;GO:0044446;GO:0016192;GO:0005829;GO:0043226;GO:0005802;GO:0032012;GO:0017022;GO:0051179;GO:0044444;GO:0006887;GO:0016020;GO:0031090;GO:0032011;GO:0060589;GO:0023051;GO:0005623;GO:0044422;GO:…
Locus_600	s:O93309;Structural maintenance of chromosomes protein 3	Xenopus laevis	8e-177	1209	400	GO:0022414;GO:0044237;GO:0043228;GO:0008152;GO:0005622;GO:0005488;GO:0043170;GO:0032559;GO:0008150;GO:0022403;GO:0000278;GO:0051716;GO:0005524;GO:0080090;GO:0031323;GO:0071841;GO:0044260;GO:0051301;GO:0043234;GO:0048610;GO:2000112;GO:0000003;GO:0050794;GO:0033554;GO:0006260;GO:0006275;GO:0006259;GO:0044424;GO:0006139;GO:0009889;GO:0051171;GO:0017076;GO:0043232;GO:0006950;GO:0044446;GO:0044238;GO:…
Locus_601	-
Locus_602	-
Locus_603	s:P35748;Myosin-11	Oryctolagus cuniculus	2e-13	1972	242	GO:0044085;GO:0031988;GO:0005737;GO:0032989;GO:0008307;GO:0043228;GO:0030036;GO:0008152;GO:0007507;GO:0008092;GO:0005622;GO:0003824;GO:0065003;GO:0005488;GO:0016459;GO:0032559;GO:0042641;GO:0008150;GO:0005524;GO:0044430;GO:0060537;GO:0005859;GO:0017111;GO:0032501;GO:0005516;GO:0048513;GO:0055002;GO:0071841;GO:0006939;GO:0044449;GO:0043234;GO:0072359;GO:0055001;GO:0048739;GO:0016023;GO:0030016;GO:…
Locus_605	-
Locus_606	s:Q50EK3;Cytochrome P450 704C1	Pinus taeda	2e-44	518	145	GO:0008152;GO:0003824;GO:0005488;GO:0004497;GO:0008150;GO:0005506;GO:0016705;GO:0031224;GO:0016021;GO:0046914;GO:0016020;GO:0009055;GO:0046906;GO:0055114;GO:0003674;GO:0016491;GO:0005575;GO:0020037;GO:0044425;GO:0043169;GO:0043167;GO:0046872
Locus_607	t:A9UXW1;Predicted protein	Monosiga brevicollis	1e-24	1009	125
Locus_608	s:Q6NXM2;RCC1 and BTB domain-containing protein 1	Mus musculus	3e-15	531	53	GO:0044237;GO:0008152;GO:0005622;GO:0043170;GO:0008150;GO:0080090;GO:0032774;GO:0031323;GO:0016568;GO:0071841;GO:0044260;GO:2000112;GO:0050794;GO:0044424;GO:0006139;GO:0009889;GO:0051171;GO:0044238;GO:0043226;GO:0051276;GO:0006996;GO:0009058;GO:0005623;GO:2001141;GO:0071842;GO:0043227;GO:0010468;GO:0031326;GO:0016070;GO:0005575;GO:0043231;GO:0050789;GO:0090304;GO:0006351;GO:0019222;GO:0006325;GO:…
Locus_609	-
Locus_610	-
Locus_611	-
Locus_612	s:Q54Q31;Prohibitin-2	Dictyostelium discoideum	2e-67	293	139	GO:0005737;GO:0005622;GO:0005743;GO:0008150;GO:0005739;GO:0006810;GO:0031224;GO:0044424;GO:0019866;GO:0044446;GO:0016192;GO:0016021;GO:0043226;GO:0051179;GO:0044444;GO:0016020;GO:0031090;GO:0005623;GO:0044422;GO:0051234;GO:0043227;GO:0031967;GO:0006907;GO:0005575;GO:0043231;GO:0031975;GO:0031966;GO:0005740;GO:0044425;GO:0044464;GO:0043229;GO:0044429;GO:0006897;GO:0044351
Locus_613	t:G1XG68;Putative uncharacterized protein	Arthrobotrys oligospora (strain ATCC 24927 / CBS 115.81 / DSM 1491)	2e-07	373	42	GO:0005488;GO:0046914;GO:0003674;GO:0043169;GO:0043167;GO:0008270;GO:0046872
Locus_615	-
Locus_616	-
Locus_618	-
Locus_619	-
Locus_620	-
Locus_621	s:Q9QZU7;Gamma-butyrobetaine dioxygenase	Rattus norvegicus	6e-14	387	95	GO:0005737;GO:0044237;GO:0043228;GO:0008152;GO:0005622;GO:0042180;GO:0003824;GO:0005488;GO:0008150;GO:0008336;GO:0044106;GO:0005506;GO:0044281;GO:0006578;GO:0016705;GO:0005739;GO:0043436;GO:0044424;GO:0005856;GO:0051213;GO:0009308;GO:0008652;GO:0043232;GO:0044238;GO:0043226;GO:0046914;GO:0044283;GO:0044444;GO:0016053;GO:0009058;GO:0016706;GO:0005623;GO:0045329;GO:0016702;GO:0006520;GO:0043227;GO:…
Locus_622	-
Locus_624	s:A8MS41;Carbon catabolite repressor protein 4 homolog 4	Arabidopsis thaliana	6e-09	417	54	GO:0005737;GO:0044237;GO:0008152;GO:0005622;GO:0003824;GO:0005488;GO:0043170;GO:0008150;GO:0080090;GO:0000175;GO:0016896;GO:0032774;GO:0031323;GO:0044260;GO:0090305;GO:2000112;GO:0050794;GO:0044424;GO:0006139;GO:0009889;GO:0051171;GO:0004540;GO:0003723;GO:0044238;GO:0043226;GO:0004535;GO:0016788;GO:0009058;GO:0005623;GO:0016796;GO:2001141;GO:0043227;GO:0010468;GO:0031326;GO:0003674;GO:0008408;GO:…
Locus_625	-
Locus_626	-
Locus_627	s:A2Q9L0;Glucose-repressible alcohol dehydrogenase transcriptional effector	Aspergillus niger (strain CBS 513.88 / FGSC A1513)	3e-12	656	84	GO:0005737;GO:0044237;GO:0008152;GO:0005622;GO:0003824;GO:0005488;GO:0043170;GO:0008150;GO:0080090;GO:0000175;GO:0016896;GO:0032774;GO:0031323;GO:0044260;GO:0090305;GO:2000112;GO:0050794;GO:0044424;GO:0006139;GO:0009889;GO:0051171;GO:0004540;GO:0003723;GO:0044238;GO:0043226;GO:0004535;GO:0016788;GO:0009058;GO:0005623;GO:0016796;GO:2001141;GO:0043227;GO:0010468;GO:0031326;GO:0003674;GO:0008408;GO:…
Locus_628	s:P38994;Probable phosphatidylinositol-4-phosphate 5-kinase MSS4	Saccharomyces cerevisiae (strain ATCC 204508 /	3e-27	779	94	GO:0044085;GO:0030437;GO:0016773;GO:0022414;GO:0046854;GO:0032989;GO:0044255;GO:0044237;GO:0008152;GO:0005622;GO:0003824;GO:0030258;GO:0005488;GO:0032559;GO:0016308;GO:0032505;GO:0008150;GO:0003006;GO:0005524;GO:0019953;GO:0005886;GO:0071841;GO:0048610;GO:0000003;GO:0016310;GO:0044424;GO:0009653;GO:0016301;GO:0048646;GO:0016740;GO:0017076;GO:0010927;GO:0044238;GO:0034293;GO:0043226;GO:0030435;GO:…
Locus_629	s:Q700K0;SCO-spondin	Rattus norvegicus	3e-72	5141	439	GO:0044421;GO:0005737;GO:0022610;GO:0005622;GO:0007155;GO:0008150;GO:0044424;GO:0005623;GO:0005576;GO:0005575;GO:0005615;GO:0044464;GO:0009987
Locus_630	-
Locus_631	-
Locus_632	s:P36914;Glucoamylase	Aspergillus oryzae (strain ATCC 42149 / RIB 40)	2e-07	612	37	GO:0008152;GO:0003824;GO:0005488;GO:0015926;GO:0043170;GO:0008150;GO:0004553;GO:0005975;GO:0044238;GO:0016798;GO:0030246;GO:0004339;GO:0003674;GO:0016052;GO:0016787;GO:0030247;GO:0005976;GO:0001871;GO:0000272;GO:2001070;GO:0009057;GO:0009056
Locus_633	t:B9RBL7;Putative uncharacterized protein	Ricinus communis	2e-13	436	65
Locus_634	s:Q923G5;Palmitoyltransferase ZDHHC7	Rattus norvegicus	7e-07	308	27	GO:0044237;GO:0042157;GO:0008152;GO:0003824;GO:0005488;GO:0043170;GO:0019538;GO:0008150;GO:0016747;GO:0044260;GO:0006464;GO:0006497;GO:0044267;GO:0031224;GO:0016740;GO:0044238;GO:0016021;GO:0046914;GO:0043412;GO:0018345;GO:0016020;GO:0009058;GO:0016409;GO:0016746;GO:0043543;GO:0042158;GO:0003674;GO:0005575;GO:0036211;GO:0044425;GO:0043169;GO:0009059;GO:0009987;GO:0043167;GO:0008270;GO:0044249;GO:…
Locus_635	s:Q38961;DNA cross-link repair protein SNM1	Arabidopsis thaliana	9e-49	484	123	GO:0044237;GO:0008152;GO:0005622;GO:0003824;GO:0043170;GO:0008150;GO:0051716;GO:0044260;GO:0033554;GO:0006259;GO:0044424;GO:0006139;GO:0006950;GO:0044238;GO:0006974;GO:0043226;GO:0005623;GO:0043227;GO:0003674;GO:0005575;GO:0043231;GO:0090304;GO:0016787;GO:0050896;GO:0044464;GO:0034641;GO:0009987;GO:0043229;GO:0006807;GO:0005634;GO:0006281
Locus_636	-
Locus_637	s:Q6WWW4;E3 ubiquitin-protein ligase UPL3	Arabidopsis thaliana	6e-81	1888	264	GO:0042023;GO:0032989;GO:0044237;GO:0009913;GO:0008152;GO:0005622;GO:0003824;GO:0005488;GO:0008544;GO:0043170;GO:0019538;GO:0008150;GO:0032501;GO:0005886;GO:0000902;GO:0048513;GO:0044260;GO:0006464;GO:0006260;GO:0006259;GO:0044267;GO:0009653;GO:0006139;GO:0007275;GO:0048731;GO:0044238;GO:0043412;GO:0016020;GO:0010091;GO:0048869;GO:0009058;GO:0010026;GO:0005623;GO:0006261;GO:0032502;GO:0009888;GO:…
Locus_638	s:Q54IP0;DnaJ homolog subfamily C member 7 homolog	Dictyostelium discoideum	2e-17	539	101	GO:0031988;GO:0005737;GO:0044237;GO:0008152;GO:0005622;GO:0005488;GO:0043170;GO:0019538;GO:0008150;GO:0044260;GO:0016023;GO:0044267;GO:0044424;GO:0030139;GO:0031072;GO:0044238;GO:0043226;GO:0044444;GO:0005623;GO:0006457;GO:0043227;GO:0003674;GO:0005575;GO:0043231;GO:0051082;GO:0031410;GO:0031982;GO:0005515;GO:0044464;GO:0009987;GO:0043229;GO:0045335
Locus_639	t:C5KTC6;Putative uncharacterized protein	Perkinsus marinus (strain ATCC 50983 / TXsc)	2e-26	471	95	GO:0022891;GO:0005488;GO:0005216;GO:0008150;GO:0015075;GO:0006810;GO:0005509;GO:0022803;GO:0031224;GO:0015267;GO:0005215;GO:0016021;GO:0055085;GO:0022838;GO:0006811;GO:0051179;GO:0016020;GO:0051234;GO:0003674;GO:0005575;GO:0022892;GO:0044425;GO:0043169;GO:0009987;GO:0043167;GO:0046872;GO:0022857
Locus_640	t:F0YGW7;Putative uncharacterized protein	Aureococcus anophagefferens	1e-20	691	68
Locus_641	s:P70744;Dextranase	Arthrobacter globiformis	2e-10	640	62	GO:0008152;GO:0003824;GO:0008150;GO:0004553;GO:0033904;GO:0016798;GO:0003674;GO:0005576;GO:0005575;GO:0016787
Locus_642	s:Q61550;Double-strand-break repair protein rad21 homolog	Mus musculus	5e-10	635	51	GO:0044237;GO:0043228;GO:0005654;GO:0008152;GO:0005622;GO:0033365;GO:0043170;GO:0008104;GO:0008150;GO:0043233;GO:0022403;GO:0000278;GO:0051716;GO:0007059;GO:0080090;GO:0031981;GO:0032774;GO:0031323;GO:0071841;GO:0044260;GO:0051301;GO:2000112;GO:0034502;GO:0050794;GO:0033554;GO:0016265;GO:0006259;GO:0044424;GO:0031974;GO:0070013;GO:0006139;GO:0009889;GO:0051171;GO:0034613;GO:0043232;GO:0006950;GO:…
Locus_643	s:Q75JD5;Phosphoenolpyruvate carboxykinase [ATP]	Dictyostelium discoideum	5e-165	562	285	GO:0031988;GO:0005737;GO:0006066;GO:0044237;GO:0006006;GO:0008152;GO:0006094;GO:0005622;GO:0044262;GO:0003824;GO:0005488;GO:0016831;GO:0032559;GO:0034637;GO:0008150;GO:0005524;GO:0044281;GO:0005975;GO:0006810;GO:0016023;GO:0044424;GO:0046364;GO:0030139;GO:0017076;GO:0016192;GO:0046165;GO:0016829;GO:0044238;GO:0043226;GO:0044283;GO:0032555;GO:0051179;GO:0044444;GO:0019318;GO:0019319;GO:0009058;GO:…
Locus_644	t:C5LBC3;Putative uncharacterized protein	Perkinsus marinus (strain ATCC 50983 / TXsc)	2e-10	2924	102
Locus_645	t:A3E3S9;Putative uncharacterized protein	Pfiesteria piscicida	5e-06	481	24
Locus_646	-
Locus_649	s:P14002;Thermostable beta-glucosidase B	Clostridium thermocellum (strain ATCC 27405 / DSM 1237)	9e-76	755	230	GO:0008152;GO:0003824;GO:0008422;GO:0015926;GO:0043170;GO:0008150;GO:0030243;GO:0004553;GO:0005975;GO:0044042;GO:0044238;GO:0016798;GO:0009251;GO:0003674;GO:0016052;GO:0016787;GO:0005976;GO:0000272;GO:0009057;GO:0030245;GO:0009056
Locus_650	-
Locus_651	-
Locus_652	s:Q75B43;Metacaspase-1	Ashbya gossypii (strain ATCC 10895 / CBS 109.51 / FGSC 9923 /	5e-08	452	52	GO:0008233;GO:0008152;GO:0003824;GO:0043170;GO:0019538;GO:0004197;GO:0008150;GO:0070011;GO:0016265;GO:0008234;GO:0044238;GO:0012501;GO:0006915;GO:0003674;GO:0004175;GO:0016787;GO:0006508;GO:0009987;GO:0008219
Locus_653	t:F8X3H0;Putative uncharacterized protein	Dysgonomonas mossii DSM 22836	3e-17	512	94
Locus_654	-
Locus_655	-
Locus_656	-
Locus_657	s:O70305;Ataxin-2	Mus musculus	8e-08	1285	44	GO:0065008;GO:0007420;GO:0005737;GO:0032989;GO:0050877;GO:0005622;GO:0005488;GO:0008150;GO:0021587;GO:0007399;GO:0040014;GO:0021575;GO:0048699;GO:0048812;GO:0032501;GO:0048872;GO:0000902;GO:0021549;GO:0048513;GO:0071841;GO:0007417;GO:0021696;GO:0021695;GO:0050692;GO:0044424;GO:0048519;GO:0051239;GO:0021953;GO:0009653;GO:0048471;GO:0007275;GO:0048646;GO:0030902;GO:0048731;GO:0030182;GO:0021702;GO:…
Locus_659	t:A6DPR5;Argininosuccinate synthase	Lentisphaera araneosa HTCC2155	5e-06	411	27	GO:0044237;GO:0009084;GO:0008152;GO:0042180;GO:0003824;GO:0005488;GO:0032559;GO:0008150;GO:0044106;GO:0005524;GO:0044281;GO:0006525;GO:0043436;GO:0009308;GO:0017076;GO:0008652;GO:0044238;GO:0044283;GO:0032555;GO:0016053;GO:0009058;GO:0006520;GO:0032553;GO:0030554;GO:0035639;GO:0003674;GO:0000166;GO:0016879;GO:0046394;GO:0006082;GO:0004055;GO:0006526;GO:0016874;GO:0034641;GO:0009987;GO:0009064;GO:…
Locus_660	-
Locus_662	-
Locus_663	s:Q8R1T4;UDP-N-acetylglucosamine transporter	Mus musculus	7e-09	326	52	GO:0005737;GO:0022891;GO:0015144;GO:0005622;GO:0015295;GO:0008150;GO:0015075;GO:0015293;GO:0005338;GO:0006810;GO:0031224;GO:0044424;GO:0044431;GO:0005215;GO:0044446;GO:0071702;GO:0016021;GO:0043226;GO:0051179;GO:0044444;GO:0015294;GO:0016020;GO:0031090;GO:0005623;GO:0044422;GO:0051234;GO:0043227;GO:0015291;GO:0003674;GO:0043231;GO:0005575;GO:0015780;GO:0005402;GO:0051119;GO:0022892;GO:0044425;GO:…
Locus_664	-
Locus_665	-
Locus_666	s:Q8NBN7;Retinol dehydrogenase 13	Homo sapiens	9e-16	331	66	GO:0005737;GO:0008152;GO:0005622;GO:0003824;GO:0005488;GO:0008150;GO:0005739;GO:0044424;GO:0043226;GO:0044444;GO:0005623;GO:0043227;GO:0055114;GO:0003674;GO:0000166;GO:0016491;GO:0005575;GO:0043231;GO:0044464;GO:0043229;GO:0036094
Locus_667	s:Q5R0L7;Ribosomal RNA small subunit methyltransferase H	Idiomarina loihiensis (strain ATCC BAA-735 / DSM 15497 / L2-TR)	1e-52	315	125	GO:0044085;GO:0022613;GO:0005737;GO:0044237;GO:0008152;GO:0005622;GO:0003824;GO:0006364;GO:0071843;GO:0043170;GO:0008150;GO:0006396;GO:0042254;GO:0071841;GO:0044260;GO:0044424;GO:0006139;GO:0016740;GO:0044238;GO:0005623;GO:0032259;GO:0034470;GO:0016072;GO:0003674;GO:0016741;GO:0016070;GO:0005575;GO:0090304;GO:0008168;GO:0044464;GO:0034641;GO:0009987;GO:0006807;GO:0010467;GO:0034660;GO:0071840
Locus_668	-
Locus_669	-
Locus_670	-
Locus_671	s:Q9D0C1;E3 ubiquitin-protein ligase RNF115	Mus musculus	3e-11	305	25	GO:0005737;GO:0051865;GO:0044237;GO:0008152;GO:0005622;GO:0003824;GO:0005488;GO:0043170;GO:0019538;GO:0008150;GO:0019787;GO:0044260;GO:0006464;GO:0044267;GO:0044424;GO:0016567;GO:0005829;GO:0044238;GO:0032446;GO:0046914;GO:0043412;GO:0044444;GO:0005623;GO:0003674;GO:0070647;GO:0016881;GO:0005575;GO:0016879;GO:0004842;GO:0036211;GO:0016874;GO:0005515;GO:0044464;GO:0043169;GO:0009987;GO:0043167;GO:…
Locus_673	-
Locus_674	t:B3RC43;Putative uncharacterized protein	Cupriavidus taiwanensis (strain R1 / LMG 19424)	2e-113	458	234
Locus_675	s:B2FL98;Kynurenine 3-monooxygenase	Stenotrophomonas maltophilia (strain K279a)	1e-08	455	33	GO:0019362;GO:0044237;GO:0072525;GO:0008152;GO:0003824;GO:0009108;GO:0004497;GO:0008150;GO:0016709;GO:0018130;GO:0044281;GO:0016705;GO:0006732;GO:0046483;GO:0006139;GO:0034654;GO:0044238;GO:0051188;GO:0009117;GO:0004502;GO:0009058;GO:0019363;GO:0072524;GO:0006753;GO:0006733;GO:0055114;GO:0003674;GO:0051186;GO:0016491;GO:0009165;GO:0034641;GO:0055086;GO:0009987;GO:0006807;GO:0044249;GO:0044271
Locus_676	s:Q06031;Leishmanolysin homolog	Crithidia fasciculata	1e-10	653	48	GO:0008233;GO:0022610;GO:0008152;GO:0003824;GO:0005488;GO:0007155;GO:0043170;GO:0019538;GO:0008150;GO:0005886;GO:0070011;GO:0031224;GO:0044238;GO:0046914;GO:0016020;GO:0005623;GO:0004222;GO:0003674;GO:0008237;GO:0005575;GO:0004175;GO:0071944;GO:0016787;GO:0044425;GO:0044464;GO:0043169;GO:0006508;GO:0009987;GO:0031225;GO:0043167;GO:0008270;GO:0046872
Locus_677	s:Q5VS72;Protein arginine N-methyltransferase 7	Oryza sativa subsp. japonica	7e-15	720	77	GO:0005737;GO:0044237;GO:0008152;GO:0008213;GO:0005622;GO:0003824;GO:0043170;GO:0019538;GO:0008150;GO:0044260;GO:0006464;GO:0044267;GO:0044424;GO:0006479;GO:0016740;GO:0044238;GO:0043414;GO:0043412;GO:0005623;GO:0032259;GO:0003674;GO:0016741;GO:0005575;GO:0036211;GO:0008168;GO:0044464;GO:0009987
Locus_678	s:P0C605;cGMP-dependent protein kinase 1	Mus musculus	2e-18	671	57	GO:0065008;GO:0007596;GO:0016773;GO:0007420;GO:0005737;GO:0004672;GO:0044237;GO:0030553;GO:0009605;GO:0022610;GO:0008152;GO:0006184;GO:0005622;GO:0006195;GO:0003824;GO:0005488;GO:0007155;GO:0043170;GO:0019538;GO:0032559;GO:0004692;GO:0008150;GO:0007399;GO:0051716;GO:0030551;GO:0005524;GO:0030168;GO:0080090;GO:0031329;GO:0048699;GO:0044281;GO:0009166;GO:0009894;GO:0072521;GO:0009205;GO:0048870;GO:…
Locus_679	s:Q6AZT7;Nephrocystin-3	Xenopus laevis	3e-07	1300	52	GO:0007166;GO:0060271;GO:0032989;GO:0005488;GO:0016055;GO:0008150;GO:0051716;GO:0042995;GO:0060828;GO:0000902;GO:0071841;GO:0048583;GO:0060071;GO:0050794;GO:0048519;GO:0048523;GO:0051239;GO:0009653;GO:0023057;GO:0010648;GO:0009966;GO:0030111;GO:0050793;GO:0009968;GO:0023051;GO:0048869;GO:0090090;GO:2000050;GO:0005623;GO:0035567;GO:0007165;GO:0010646;GO:0007154;GO:0032990;GO:0071842;GO:0060070;GO:…
Locus_680	-
Locus_681	s:P63142;Potassium voltage-gated channel subfamily A member 2	Rattus norvegicus	2e-07	499	47	GO:0044085;GO:0022891;GO:0065003;GO:0032879;GO:0005488;GO:0043005;GO:0005216;GO:0008150;GO:0042995;GO:0015075;GO:0034703;GO:0043269;GO:0005886;GO:0008076;GO:0034762;GO:0015271;GO:0006810;GO:0022836;GO:0043234;GO:0022832;GO:0050794;GO:0034220;GO:0030001;GO:0071804;GO:0022803;GO:0031224;GO:0015267;GO:0051259;GO:0046873;GO:0005267;GO:0022890;GO:0006461;GO:0005215;GO:0044463;GO:0016021;GO:0055085;GO:…
Locus_682	-
Locus_683	s:P54774;Cell division cycle protein 48 homolog	Glycine max	6e-168	807	412	GO:0003824;GO:0005488;GO:0032559;GO:0008150;GO:0005524;GO:0017111;GO:0005886;GO:0016462;GO:0016818;GO:0017076;GO:0032555;GO:0016020;GO:0005623;GO:0032553;GO:0030554;GO:0035639;GO:0003674;GO:0000166;GO:0005575;GO:0071944;GO:0016817;GO:0016787;GO:0044464;GO:0009987;GO:0007049;GO:0036094
Locus_684	s:Q4WK60;Probable glucan 1,3-beta-glucosidase A	Neosartorya fumigata (strain ATCC MYA-4609 / Af293 / CBS 101355 / FGSC A1100)	9e-07	416	45	GO:0008152;GO:0003824;GO:0005488;GO:0015926;GO:0008422;GO:0043170;GO:0008150;GO:0004553;GO:0005975;GO:0071841;GO:0004338;GO:0070882;GO:0044238;GO:0071555;GO:0016798;GO:0045229;GO:0071554;GO:0003674;GO:0005576;GO:0016052;GO:0005575;GO:0016043;GO:0016787;GO:0007047;GO:0005976;GO:0043169;GO:0009987;GO:0043167;GO:0000272;GO:0009057;GO:0046872;GO:0009056;GO:0071840
Locus_685	s:O75808;Calpain-15	Homo sapiens	2e-30	1086	105	GO:0008233;GO:0044237;GO:0008152;GO:0005622;GO:0003824;GO:0005488;GO:0019538;GO:0043170;GO:0004197;GO:0008150;GO:0004198;GO:0080090;GO:0032774;GO:0031323;GO:0044260;GO:0070011;GO:2000112;GO:0050794;GO:0008234;GO:0006139;GO:0009889;GO:0051171;GO:0044238;GO:0046914;GO:0009058;GO:0005623;GO:2001141;GO:0010468;GO:0031326;GO:0003674;GO:0016070;GO:0005575;GO:0004175;GO:0050789;GO:0090304;GO:0006351;GO:…
Locus_686	s:Q967Y8;Enolase	Eimeria tenella	8e-87	445	159	GO:0006096;GO:0006066;GO:0005737;GO:0044237;GO:0006006;GO:0008152;GO:0006091;GO:0005622;GO:0044262;GO:0003824;GO:0005488;GO:0008150;GO:0000287;GO:0044281;GO:0005975;GO:0043234;GO:0044275;GO:0044424;GO:0046164;GO:0016829;GO:0016836;GO:0005829;GO:0044238;GO:0019320;GO:0044444;GO:0019318;GO:0046365;GO:0032991;GO:0005623;GO:0003674;GO:0016052;GO:0005575;GO:0000015;GO:0016835;GO:0044464;GO:0005996;GO:…
Locus_687	s:Q9Y719;Cell wall alpha-1,3-glucan synthase mok13	Schizosaccharomyces pombe (strain 972 / ATCC 24843)	5e-61	2358	393	GO:0044085;GO:0010382;GO:0030437;GO:0022414;GO:0044036;GO:0008194;GO:0032989;GO:0044237;GO:0044264;GO:0008152;GO:0044262;GO:0003824;GO:0030978;GO:0070597;GO:0005488;GO:0071843;GO:0070592;GO:0043170;GO:0010383;GO:0034637;GO:0032505;GO:0008150;GO:0051716;GO:0003006;GO:0016758;GO:0019953;GO:0042763;GO:0070600;GO:0005975;GO:0042764;GO:0042546;GO:0071841;GO:0044260;GO:0048610;GO:0005628;GO:0000003;GO:…
Locus_688	t:A5UPJ0;Acyl-coA-binding protein, ACBP	Roseiflexus sp. (strain RS-1)	4e-06	88	36	GO:0031406;GO:0005488;GO:0000062;GO:0005504;GO:0033293;GO:0003674;GO:0008289;GO:0048037;GO:0050662
Locus_689	s:Q4GZT3;Polycystin-2	Bos taurus	2e-06	970	68	GO:0065008;GO:0061333;GO:0045180;GO:0005737;GO:0043009;GO:0001892;GO:0044237;GO:0043228;GO:0022891;GO:0009605;GO:0008152;GO:0031512;GO:0008092;GO:0007507;GO:0005622;GO:0032879;GO:0030027;GO:0005488;GO:0009799;GO:0051606;GO:0060402;GO:0055065;GO:0009719;GO:0005216;GO:0043170;GO:0009790;GO:0008150;GO:0051051;GO:0031252;GO:0051716;GO:0042995;GO:0044430;GO:0015075;GO:0080090;GO:0035239;GO:0044281;GO:…
Locus_690	t:G5EBL8;Protein T07C4.10	Caenorhabditis elegans	3e-06	1013	44
Locus_691	-
Locus_692	t:A4RZ84;Predicted protein	Ostreococcus lucimarinus (strain CCE9901)	4e-41	592	111	GO:0044237;GO:0008152;GO:0003824;GO:0005488;GO:0043170;GO:0032559;GO:0008150;GO:0005524;GO:0017111;GO:0044260;GO:0006260;GO:0006259;GO:0016462;GO:0006139;GO:0016818;GO:0003678;GO:0017076;GO:0004386;GO:0044238;GO:0032555;GO:0032392;GO:0009058;GO:0032553;GO:0030554;GO:0071103;GO:0035639;GO:0003674;GO:0000166;GO:0090304;GO:0016817;GO:0016787;GO:0034641;GO:0009059;GO:0009987;GO:0032508;GO:0006807;GO:…
Locus_693	-
Locus_694	s:B0R0T1;Uncharacterized protein KIAA0564 homolog	Danio rerio	4e-176	1896	537	GO:0044237;GO:0008152;GO:0003824;GO:0006195;GO:0005488;GO:0032559;GO:0008150;GO:0005524;GO:0044281;GO:0009166;GO:0072521;GO:0009205;GO:0017111;GO:0009259;GO:0009203;GO:0072523;GO:0044270;GO:0016462;GO:0046483;GO:0006139;GO:0044248;GO:0034655;GO:0016818;GO:0017076;GO:0009141;GO:0044238;GO:0006163;GO:0009143;GO:0009146;GO:0032555;GO:0009117;GO:0032553;GO:0006753;GO:0030554;GO:0035639;GO:0003674;GO:…
Locus_695	s:Q9FY46;Sulfate transporter 4.1, chloroplastic	Arabidopsis thaliana	3e-47	685	178	GO:0005737;GO:0022891;GO:0005622;GO:0008150;GO:0015075;GO:0015293;GO:0006810;GO:0015698;GO:0031224;GO:0044424;GO:0015103;GO:0008272;GO:0005215;GO:0006950;GO:0044446;GO:0016021;GO:0043226;GO:0055085;GO:0006811;GO:0051179;GO:0044444;GO:0008271;GO:0016020;GO:0031090;GO:0044434;GO:0005623;GO:0009941;GO:0044422;GO:0051234;GO:0042170;GO:0043227;GO:0015291;GO:0009526;GO:0031967;GO:0003674;GO:0015116;GO:…
Locus_698	-
Locus_699	s:P43490;Nicotinamide phosphoribosyltransferase	Homo sapiens	7e-55	491	112	GO:0019362;GO:0007166;GO:0005737;GO:0009891;GO:0044237;GO:0072525;GO:0008152;GO:0005622;GO:0003824;GO:0005488;GO:0009719;GO:0009108;GO:0061448;GO:0043170;GO:0008150;GO:0051716;GO:0018130;GO:0051767;GO:0044281;GO:0007169;GO:0019359;GO:0006732;GO:0004514;GO:0032501;GO:0048513;GO:0007267;GO:0019674;GO:0032869;GO:0010557;GO:0010604;GO:0047280;GO:0050794;GO:0042127;GO:0046496;GO:0005102;GO:0044424;GO:…
Locus_701	-
Locus_702	s:Q39444;ATP-dependent zinc metalloprotease FTSH, chloroplastic (Fragment)	Capsicum annuum	1e-112	662	210	GO:0008233;GO:0005737;GO:0008152;GO:0005622;GO:0003824;GO:0005488;GO:0043170;GO:0019538;GO:0032559;GO:0008150;GO:0005524;GO:0017111;GO:0030163;GO:0070011;GO:0051301;GO:0031224;GO:0044424;GO:0016462;GO:0016818;GO:0017076;GO:0044446;GO:0016021;GO:0044238;GO:0043226;GO:0032555;GO:0044444;GO:0016020;GO:0031090;GO:0044434;GO:0005623;GO:0009941;GO:0044422;GO:0032553;GO:0042170;GO:0043227;GO:0030554;GO:…
Locus_703	-
Locus_704	-
Locus_705	t:A4HW58;Putative kinesin K39	Leishmania infantum	1e-08	2926	91	GO:0043228;GO:0005622;GO:0003824;GO:0005488;GO:0032559;GO:0008150;GO:0005524;GO:0044430;GO:0017111;GO:0043234;GO:0044424;GO:0005856;GO:0016462;GO:0016818;GO:0017076;GO:0043232;GO:0044446;GO:0007017;GO:0043226;GO:0006928;GO:0032555;GO:0003774;GO:0032991;GO:0005623;GO:0044422;GO:0032553;GO:0030554;GO:0035639;GO:0003674;GO:0000166;GO:0005575;GO:0005874;GO:0016817;GO:0016787;GO:0015630;GO:0044464;GO:…
Locus_706	-
Locus_707	s:P53781;Tristetraprolin	Bos taurus	2e-06	324	45	GO:0065008;GO:0032680;GO:0010608;GO:0043489;GO:0005737;GO:0044237;GO:0043228;GO:0008152;GO:0005622;GO:0005488;GO:0031440;GO:0071706;GO:0043170;GO:0008150;GO:0006396;GO:0003677;GO:0017091;GO:0080090;GO:0031329;GO:0009894;GO:0050684;GO:0031323;GO:0032501;GO:0006402;GO:0044260;GO:0010604;GO:0030529;GO:0016071;GO:0048255;GO:0050794;GO:0044424;GO:0051239;GO:0043487;GO:0006139;GO:0009896;GO:0051171;GO:…
Locus_708	s:Q9P7S2;Probable 26S proteasome regulatory subunit rpn6	Schizosaccharomyces pombe (strain 972 / ATCC 24843)	5e-89	421	196	GO:0005737;GO:0044237;GO:0008152;GO:0005622;GO:0005488;GO:0043170;GO:0019538;GO:0008150;GO:0000278;GO:0000502;GO:0030163;GO:0044260;GO:0043234;GO:0050794;GO:0007346;GO:0044267;GO:0044424;GO:0044248;GO:0005829;GO:0044238;GO:0043226;GO:0044444;GO:0032991;GO:0005623;GO:0043227;GO:0051726;GO:0003674;GO:0006511;GO:0043231;GO:0005575;GO:0050789;GO:0051603;GO:0044257;GO:0005838;GO:0022624;GO:0044464;GO:…
Locus_709	s:A9KJH8;50S ribosomal protein L18	Clostridium phytofermentans (strain ATCC 700394 / DSM 18823 / ISDg)	5e-20	122	57	GO:0005737;GO:0044237;GO:0003735;GO:0043228;GO:0008152;GO:0005622;GO:0005488;GO:0043170;GO:0019538;GO:0008150;GO:0005840;GO:0044260;GO:0030529;GO:0044267;GO:0044424;GO:0003723;GO:0043232;GO:0044238;GO:0019843;GO:0043226;GO:0044444;GO:0032991;GO:0009058;GO:0005623;GO:0006412;GO:0003674;GO:0005575;GO:0003676;GO:0005198;GO:0044464;GO:0009059;GO:0009987;GO:0043229;GO:0044249;GO:0034645;GO:0010467
Locus_710	-
Locus_711	s:Q9FMY1;Cytochrome P450 86B1	Arabidopsis thaliana	1e-47	559	127	GO:0005737;GO:0044255;GO:0044237;GO:0042761;GO:0008610;GO:0008152;GO:0005622;GO:0042180;GO:0003824;GO:0005488;GO:0032787;GO:0004497;GO:0008150;GO:0005506;GO:0044281;GO:0016705;GO:0071841;GO:0043436;GO:0042759;GO:0031224;GO:0044424;GO:0019438;GO:0044446;GO:0070882;GO:0016021;GO:0044238;GO:0044550;GO:0071555;GO:0043226;GO:0046914;GO:0001676;GO:0044283;GO:0045229;GO:0044444;GO:0016020;GO:0031090;GO:…
Locus_712	s:Q9LFF1;Pentatricopeptide repeat-containing protein At3g53700, chloroplastic	Arabidopsis thaliana	4e-44	754	170	GO:0022414;GO:0005737;GO:0005622;GO:0005488;GO:0009790;GO:0008150;GO:0010154;GO:0003006;GO:0032501;GO:0009793;GO:0000003;GO:0048316;GO:0044424;GO:0009791;GO:0007275;GO:0043226;GO:0044444;GO:0005623;GO:0043227;GO:0032502;GO:0048608;GO:0003674;GO:0009507;GO:0005575;GO:0043231;GO:0048856;GO:0044464;GO:0009536;GO:0043229
Locus_713	-
Locus_714	-
Locus_715	-
Locus_716	s:Q86WI1;Fibrocystin-L	Homo sapiens	4e-46	4243	200	GO:0044421;GO:0005737;GO:0005622;GO:0008150;GO:0004872;GO:0031224;GO:0044424;GO:0002376;GO:0005829;GO:0016021;GO:0006955;GO:0044444;GO:0016020;GO:0005623;GO:0003674;GO:0005576;GO:0005575;GO:0005615;GO:0050896;GO:0044425;GO:0044464
Locus_717	s:P51612;DNA repair protein complementing XP-C cells homolog	Mus musculus	8e-15	930	81	GO:0005737;GO:0006289;GO:0044237;GO:0010564;GO:0008152;GO:0005622;GO:0005488;GO:0043566;GO:0043170;GO:0008150;GO:0003677;GO:0051716;GO:0071841;GO:0044260;GO:0043234;GO:0050794;GO:0033554;GO:0009628;GO:0006259;GO:0044424;GO:0048519;GO:0048523;GO:0042493;GO:0006139;GO:0009416;GO:0006950;GO:0044446;GO:0044238;GO:0006974;GO:0043226;GO:0051276;GO:0006996;GO:0044428;GO:0032991;GO:0031573;GO:0005623;GO:…
Locus_718	s:Q92804;TATA-binding protein-associated factor 2N	Homo sapiens	8e-06	592	38	GO:0005737;GO:0009891;GO:0044237;GO:0043228;GO:0008152;GO:0005622;GO:0005488;GO:0043170;GO:0043233;GO:0008150;GO:0003677;GO:0080090;GO:0045893;GO:0031981;GO:0005730;GO:0032774;GO:0031323;GO:0044260;GO:0010557;GO:0010604;GO:2000112;GO:0050794;GO:0044424;GO:0031974;GO:0070013;GO:0006139;GO:0009889;GO:0010628;GO:0051171;GO:0003723;GO:0051254;GO:0043232;GO:0044446;GO:0044238;GO:0043226;GO:0046914;GO:…
Locus_719	t:F4PBZ5;Putative uncharacterized protein	Batrachochytrium dendrobatidis (strain JAM81 / FGSC 10211)	1e-16	513	43	GO:0008152;GO:0003824;GO:0005488;GO:0008150;GO:0005506;GO:0050660;GO:0003995;GO:0046914;GO:0046906;GO:0055114;GO:0003674;GO:0016491;GO:0016627;GO:0020037;GO:0043169;GO:0043167;GO:0048037;GO:0046872;GO:0050662
Locus_720	-
Locus_721	-
Locus_723	s:Q9UF83;Uncharacterized protein DKFZp434B061	Homo sapiens	5e-07	564	67
Locus_724	-
Locus_725	s:O94335;Dolichyl-diphosphooligosaccharide--protein glycosyltransferase subunit stt3	Schizosaccharomyces pombe (strain 972 / ATCC 24843)	2e-67	752	223	GO:0043413;GO:0005737;GO:0044237;GO:0008152;GO:0005622;GO:0044262;GO:0003824;GO:0043170;GO:0019538;GO:0008150;GO:0006486;GO:0016758;GO:0009100;GO:0005975;GO:0044260;GO:0006464;GO:0043234;GO:0031224;GO:0044267;GO:0044424;GO:0016740;GO:0044446;GO:0008250;GO:0016021;GO:0044238;GO:0043226;GO:0043412;GO:0044444;GO:0004576;GO:0016020;GO:0004579;GO:0031090;GO:0032991;GO:0009058;GO:0005623;GO:0044422;GO:…
Locus_726	s:Q8WMP9;Group XV phospholipase A2	Bos taurus	6e-15	407	87	GO:0005737;GO:0006672;GO:0044255;GO:0044237;GO:0008152;GO:0005622;GO:0003824;GO:0042180;GO:0004623;GO:0032787;GO:0008150;GO:0000323;GO:0044281;GO:0016747;GO:0005739;GO:0043436;GO:0044424;GO:0000267;GO:0004620;GO:0016740;GO:0008374;GO:0044238;GO:0043226;GO:0016788;GO:0044444;GO:0052689;GO:0006643;GO:0005623;GO:0047499;GO:0016746;GO:0005764;GO:0005625;GO:0006665;GO:0043227;GO:0006629;GO:0003674;GO:…
Locus_727	s:P83775;Putative NADPH-dependent methylglyoxal reductase GRP2	Candida albicans (strain	3e-31	341	106	GO:0005737;GO:0044237;GO:0008152;GO:0005622;GO:0003824;GO:0005488;GO:0008150;GO:0044424;GO:0016614;GO:0005623;GO:0055114;GO:0003674;GO:0000166;GO:0016491;GO:0005575;GO:0043892;GO:0016616;GO:0044464;GO:0009987;GO:0048037;GO:0050662;GO:0036094
Locus_728	-
Locus_730	-
Locus_732	s:Q9FIZ9;Putative aquaporin NIP4-1	Arabidopsis thaliana	4e-12	283	145	GO:0042044;GO:0008150;GO:0006810;GO:0031224;GO:0005215;GO:0016021;GO:0055085;GO:0051179;GO:0016020;GO:0051234;GO:0003674;GO:0005575;GO:0044425;GO:0009987;GO:0006833
Locus_733	s:P81600;Alcohol dehydrogenase class-3 chain H	Gadus morhua	9e-08	375	33	GO:0006066;GO:0005737;GO:0008152;GO:0005622;GO:0003824;GO:0005488;GO:0008150;GO:0044281;GO:0051903;GO:0044424;GO:0016614;GO:0006067;GO:0004022;GO:0046914;GO:0005623;GO:0034308;GO:0055114;GO:0003674;GO:0000166;GO:0016491;GO:0005575;GO:0006069;GO:0016616;GO:0044464;GO:0043169;GO:0043167;GO:0008270;GO:0046872;GO:0036094
Locus_734	s:Q43011;Asparagine synthetase [glutamine-hydrolyzing]	Oryza sativa subsp. japonica	3e-53	591	108	GO:0044237;GO:0008152;GO:0042180;GO:0003824;GO:0005488;GO:0032559;GO:0008150;GO:0044106;GO:0005524;GO:0044281;GO:0016884;GO:0006529;GO:0043436;GO:0006541;GO:0009066;GO:0009308;GO:0017076;GO:0008652;GO:0009067;GO:0044238;GO:0044283;GO:0032555;GO:0016053;GO:0009058;GO:0006520;GO:0032553;GO:0030554;GO:0035639;GO:0003674;GO:0000166;GO:0016879;GO:0046394;GO:0006082;GO:0006528;GO:0016874;GO:0034641;GO:…
Locus_735	s:Q8BSY0;Aspartyl/asparaginyl beta-hydroxylase	Mus musculus	5e-11	741	62	GO:0005737;GO:0044237;GO:0008285;GO:0031301;GO:0008152;GO:0035107;GO:0005622;GO:0003824;GO:0005488;GO:0060173;GO:0043170;GO:0019538;GO:0004597;GO:0008150;GO:0016705;GO:0032501;GO:0044260;GO:0006464;GO:0010171;GO:0060325;GO:0050794;GO:0042127;GO:0044267;GO:0031224;GO:0007389;GO:0044424;GO:0048519;GO:0048523;GO:0009653;GO:0051213;GO:0031227;GO:0007275;GO:0018126;GO:0044446;GO:0008283;GO:0044238;GO:…
Locus_736	-
Locus_737	-
Locus_738	-
Locus_739	s:Q94IN5;Pyruvate dehydrogenase [NADP+], mitochondrial	Euglena gracilis	7e-62	1803	115	GO:0005737;GO:0044237;GO:0008152;GO:0006091;GO:0005622;GO:0042180;GO:0003824;GO:0005488;GO:0032787;GO:0008150;GO:0051540;GO:0005506;GO:0044281;GO:0005739;GO:0006810;GO:0022900;GO:0043436;GO:0016722;GO:0016903;GO:0044424;GO:0010181;GO:0016620;GO:0043226;GO:0046914;GO:0051536;GO:0051179;GO:0044444;GO:0005623;GO:0051234;GO:0009055;GO:0043227;GO:0016723;GO:0055114;GO:0050444;GO:0003674;GO:0000166;GO:…
Locus_740	s:Q55587;Uncharacterized protein sll0335	Synechocystis sp. (strain	3e-12	481	50
Locus_741	t:F7SRA5;Pyrrolo-quinoline quinone	Halomonas sp. TD01	2e-09	385	92
Locus_742	s:Q0P3P1;Photosystem I iron-sulfur center	Ostreococcus tauri	1e-09	81	27	GO:0009534;GO:0005737;GO:0044237;GO:0008152;GO:0006091;GO:0005622;GO:0003824;GO:0005488;GO:0008150;GO:0051540;GO:0019684;GO:0006810;GO:0022900;GO:0043234;GO:0009767;GO:0009522;GO:0009535;GO:0044424;GO:0009773;GO:0044446;GO:0034357;GO:0043226;GO:0051536;GO:0009579;GO:0051179;GO:0044436;GO:0044444;GO:0016020;GO:0044434;GO:0032991;GO:0005623;GO:0044422;GO:0051234;GO:0009055;GO:0043227;GO:0015979;GO:…
Locus_743	-
Locus_744	s:Q1LXZ7;IQ motif-containing protein H	Danio rerio	2e-32	1059	106
Locus_745	-
Locus_746	t:C5L973;Putative uncharacterized protein	Perkinsus marinus (strain ATCC 50983 / TXsc)	2e-10	389	28
Locus_747	s:Q9R0D8;WD repeat-containing protein 54	Mus musculus	4e-10	334	60	GO:0008150;GO:0003674;GO:0005575
Locus_748	s:Q87AD6;Beta-lactamase hydrolase-like protein	Xylella fastidiosa (strain Temecula1 / ATCC 700964)	5e-45	431	92	GO:0003824;GO:0003674;GO:0016787
Locus_749	-
Locus_750	t:G1PXJ4;Uncharacterized protein	Myotis lucifugus	2e-06	1065	77
Locus_751	s:Q04836;31 kDa ribonucleoprotein, chloroplastic	Arabidopsis thaliana	2e-20	329	64	GO:0009534;GO:0005737;GO:0009451;GO:0044237;GO:0008152;GO:0005622;GO:0005488;GO:0043170;GO:0008150;GO:0006396;GO:0044260;GO:0030529;GO:0016071;GO:0009535;GO:0044424;GO:0006139;GO:0003723;GO:0006950;GO:0044446;GO:0002376;GO:0009532;GO:0044238;GO:0034357;GO:0043226;GO:0009579;GO:0006955;GO:0043412;GO:0044436;GO:0044444;GO:0016020;GO:0044434;GO:0032991;GO:0005623;GO:0009941;GO:0044422;GO:0008187;GO:…
Locus_752	-
Locus_753	s:Q8RWS8;Pentatricopeptide repeat-containing protein At2g41720	Arabidopsis thaliana	4e-30	822	153	GO:0005488;GO:0003674
Locus_754	-
Locus_755	t:A3E3Q5;Putative uncharacterized protein	Pfiesteria piscicida	5e-12	285	58	GO:0044237;GO:0008152;GO:0005622;GO:0005488;GO:0043170;GO:0008150;GO:0003677;GO:0032774;GO:0044260;GO:0044424;GO:0006139;GO:0044238;GO:0043226;GO:0009058;GO:0005623;GO:0043227;GO:0003674;GO:0016070;GO:0005575;GO:0043231;GO:0090304;GO:0006351;GO:0003676;GO:0044464;GO:0034641;GO:0009059;GO:0009987;GO:0043229;GO:0006807;GO:0044249;GO:0005634;GO:0034645;GO:0010467
Locus_756	s:Q03MK3;60 kDa chaperonin	Streptococcus thermophilus (strain ATCC BAA-491 / LMD-9)	5e-50	539	104	GO:0005737;GO:0044237;GO:0008152;GO:0005622;GO:0005488;GO:0043170;GO:0019538;GO:0032559;GO:0008150;GO:0005524;GO:0044260;GO:0044267;GO:0044424;GO:0017076;GO:0044238;GO:0032555;GO:0005623;GO:0006457;GO:0032553;GO:0030554;GO:0035639;GO:0003674;GO:0000166;GO:0005575;GO:0042026;GO:0044464;GO:0009987;GO:0036094
Locus_757	s:Q9LU46;DEAD-box ATP-dependent RNA helicase 35	Arabidopsis thaliana	3e-159	591	330	GO:0003824;GO:0005488;GO:0032559;GO:0005524;GO:0017111;GO:0016462;GO:0016818;GO:0017076;GO:0003723;GO:0004386;GO:0046914;GO:0042623;GO:0032555;GO:0008026;GO:0032553;GO:0030554;GO:0035639;GO:0070035;GO:0003674;GO:0000166;GO:0005575;GO:0003676;GO:0016817;GO:0016787;GO:0016887;GO:0043169;GO:0043167;GO:0008270;GO:0046872;GO:0036094
Locus_758	-
Locus_760	-
Locus_761	s:O14144;Mitochondrial FAD-linked sulfhydryl oxidase erv1	Schizosaccharomyces pombe (strain 972 / ATCC 24843)	3e-08	182	28	GO:0065008;GO:0005737;GO:0044237;GO:0015031;GO:0008152;GO:0005622;GO:0003824;GO:0055065;GO:0033365;GO:0043170;GO:0019538;GO:0008104;GO:0008150;GO:0071806;GO:0005739;GO:0006810;GO:0071841;GO:0005758;GO:0044260;GO:0006464;GO:0072655;GO:0046907;GO:0044267;GO:0055072;GO:0044424;GO:0031974;GO:0006467;GO:0006626;GO:0034613;GO:0048878;GO:0044446;GO:0044238;GO:0045184;GO:0043226;GO:0055085;GO:0006873;GO:…
Locus_762	s:O88502;High affinity cAMP-specific and IBMX-insensitive 3',5'-cyclic phosphodiesterase 8A	Mus musculus	2e-38	823	97	GO:0004114;GO:0044237;GO:0008152;GO:0005622;GO:0003824;GO:0005488;GO:0043170;GO:0008150;GO:0051716;GO:0080090;GO:0032774;GO:0031323;GO:0044260;GO:0008081;GO:2000112;GO:0050794;GO:0004112;GO:0006139;GO:0009889;GO:0051171;GO:0000160;GO:0044238;GO:0000156;GO:0016788;GO:0009058;GO:0005623;GO:0004871;GO:2001141;GO:0007165;GO:0007154;GO:0010468;GO:0031326;GO:0003674;GO:0023052;GO:0016070;GO:0005575;GO:…
Locus_763	-
Locus_764	-
Locus_765	s:P51337;50S ribosomal protein L11, chloroplastic	Porphyra purpurea	1e-26	141	73	GO:0005737;GO:0044237;GO:0003735;GO:0043228;GO:0008152;GO:0005622;GO:0005488;GO:0043170;GO:0019538;GO:0008150;GO:0005840;GO:0044260;GO:0030529;GO:0044267;GO:0044424;GO:0003723;GO:0043232;GO:0044238;GO:0019843;GO:0043226;GO:0044444;GO:0032991;GO:0009058;GO:0005623;GO:0043227;GO:0006412;GO:0003674;GO:0009507;GO:0043231;GO:0005575;GO:0003676;GO:0005198;GO:0044464;GO:0009059;GO:0009536;GO:0009987;GO:…
Locus_766	-
Locus_767	s:Q05973;Sodium channel protein 1 brain	Loligo bleekeri	1e-19	1522	149	GO:0034706;GO:0022891;GO:0005272;GO:0032879;GO:0005216;GO:0008150;GO:0015075;GO:0034703;GO:0043269;GO:0006814;GO:0005886;GO:0034762;GO:0006810;GO:0022836;GO:0043234;GO:0022832;GO:0050794;GO:0034220;GO:0030001;GO:0022803;GO:0031224;GO:0015267;GO:0005215;GO:0016021;GO:0055085;GO:0022838;GO:0006811;GO:0005261;GO:0051179;GO:0015672;GO:0016020;GO:0032991;GO:0005887;GO:0005623;GO:0051234;GO:0034702;GO:…
Locus_768	s:B8N7E5;Probable E3 ubiquitin-protein ligase hulA	Aspergillus flavus (strain ATCC 200026 / FGSC A1120 /	3e-30	812	117	GO:0005737;GO:0044237;GO:0008152;GO:0005622;GO:0003824;GO:0043170;GO:0019538;GO:0008150;GO:0019787;GO:0044260;GO:0006464;GO:0044267;GO:0044424;GO:0016567;GO:0044238;GO:0032446;GO:0043412;GO:0005623;GO:0003674;GO:0070647;GO:0016881;GO:0005575;GO:0016879;GO:0004842;GO:0036211;GO:0016874;GO:0044464;GO:0009987
Locus_769	s:Q8CK11;UvrABC system protein B	Streptomyces coelicolor	1e-17	712	84	GO:0005737;GO:0006289;GO:0044237;GO:0009605;GO:0008152;GO:0005622;GO:0003824;GO:0005488;GO:0043170;GO:0032559;GO:0008150;GO:0051716;GO:0003677;GO:0005524;GO:0004520;GO:0017111;GO:0044260;GO:0090305;GO:0033554;GO:0006259;GO:0044424;GO:0016462;GO:0006139;GO:0016818;GO:0017076;GO:0004536;GO:0006950;GO:0004386;GO:0071496;GO:0044238;GO:0006974;GO:0031668;GO:0016788;GO:0032555;GO:0005623;GO:0007154;GO:…
Locus_770	-
Locus_771	t:B9QFD9;Putative uncharacterized protein	Toxoplasma gondii	2e-09	604	36
Locus_772	-
Locus_773	-
Locus_774	-
Locus_775	-
Locus_776	-
Locus_777	-
Locus_779	-
Locus_780	-
Locus_781	t:G0IUM2;Metallophosphoesterase (Precursor)	Cyclobacterium marinum (strain ATCC 25205 / DSM 745)	5e-32	342	88	GO:0003824;GO:0003674;GO:0016787
Locus_782	s:Q9DEX3;Cathepsin D	Clupea harengus	1e-15	396	47	GO:0008233;GO:0005737;GO:0008152;GO:0005622;GO:0003824;GO:0043170;GO:0019538;GO:0008150;GO:0000323;GO:0004190;GO:0070011;GO:0044424;GO:0044238;GO:0043226;GO:0044444;GO:0005623;GO:0005764;GO:0070001;GO:0043227;GO:0003674;GO:0005575;GO:0043231;GO:0004175;GO:0005773;GO:0016787;GO:0044464;GO:0006508;GO:0043229
Locus_783	t:E0WEC9;Light-harvesting protein (Fragment)	Symbiodinium sp. clade C3	1e-36	592	77
Locus_784	s:Q9SIC9;Pentatricopeptide repeat-containing protein At2g31400, chloroplastic	Arabidopsis thaliana	7e-16	918	70	GO:0005737;GO:0005622;GO:0005488;GO:0008150;GO:0051716;GO:0003677;GO:0050794;GO:0044424;GO:0043226;GO:0044444;GO:0005623;GO:0007165;GO:0007154;GO:0043227;GO:0003674;GO:0023052;GO:0009507;GO:0005575;GO:0043231;GO:0050789;GO:0003676;GO:0050896;GO:0044464;GO:0031930;GO:0009987;GO:0009536;GO:0043229;GO:0010019;GO:0065007
Locus_785	s:A6QPA3;BTB/POZ domain-containing protein 19	Bos taurus	3e-11	291	70
Locus_786	-
Locus_787	-
Locus_788	s:Q42971;Enolase	Oryza sativa subsp. japonica	4e-84	446	168	GO:0006096;GO:0006066;GO:0005737;GO:0044237;GO:0006006;GO:0008152;GO:0006091;GO:0005622;GO:0044262;GO:0003824;GO:0005488;GO:0008150;GO:0000287;GO:0044281;GO:0005975;GO:0043234;GO:0044275;GO:0044424;GO:0046164;GO:0016829;GO:0016836;GO:0005829;GO:0044238;GO:0019320;GO:0044444;GO:0019318;GO:0046365;GO:0032991;GO:0005623;GO:0003674;GO:0016052;GO:0005575;GO:0000015;GO:0016835;GO:0044464;GO:0005996;GO:…
Locus_789	t:Q5ENN0;Chloroplast light harvesting complex protein	Heterocapsa triquetra	1e-09	478	53	GO:0051537;GO:0008152;GO:0003824;GO:0005488;GO:0008150;GO:0051540;GO:0051536;GO:0055114;GO:0003674;GO:0016491;GO:0043169;GO:0043167;GO:0046872
Locus_790	-
Locus_791	t:Q4P1L0;Putative uncharacterized protein	Ustilago maydis (strain 521 / FGSC 9021)	7e-08	174	47	GO:0044237;GO:0008152;GO:0003824;GO:0043170;GO:0019538;GO:0008150;GO:0044260;GO:0006464;GO:0044267;GO:0000413;GO:0044238;GO:0043412;GO:0006457;GO:0003674;GO:0016853;GO:0036211;GO:0016859;GO:0009987;GO:0003755;GO:0018208;GO:0018193
Locus_792	s:Q505D1;Serine/threonine-protein phosphatase 6 regulatory ankyrin repeat subunit A	Mus musculus	1e-07	1053	65	GO:0005654;GO:0005622;GO:0008150;GO:0043233;GO:0031981;GO:0044424;GO:0031974;GO:0070013;GO:0044446;GO:0043226;GO:0044428;GO:0005623;GO:0044422;GO:0043227;GO:0003674;GO:0043231;GO:0005575;GO:0044464;GO:0043229;GO:0005634
Locus_793	-
Locus_794	s:P98167;SCO-spondin	Bos taurus	3e-82	5146	327	GO:0044421;GO:0061134;GO:0005179;GO:0010466;GO:0022610;GO:0008152;GO:0005488;GO:0007155;GO:0008150;GO:0043086;GO:0051336;GO:0050790;GO:0005102;GO:0003674;GO:0005576;GO:0005575;GO:0050789;GO:0030234;GO:0019222;GO:0065009;GO:0044092;GO:0052547;GO:0005615;GO:0005515;GO:0004857;GO:0051346;GO:0030414;GO:0009987;GO:0065007
Locus_795	-
Locus_796	-
Locus_797	t:C5KEL0;Protein phosphatase 2C ABI1, putative	Perkinsus marinus (strain ATCC 50983 / TXsc)	5e-25	516	91	GO:0008152;GO:0005622;GO:0003824;GO:0005488;GO:0008150;GO:0046914;GO:0005623;GO:0003674;GO:0005575;GO:0044464;GO:0043169;GO:0043167;GO:0008270;GO:0046872
Locus_798	s:Q86K80;UPF0420 protein	Dictyostelium discoideum	4e-19	527	68	GO:0031224;GO:0016021;GO:0016020;GO:0005575;GO:0044425
Locus_799	s:Q92953;Potassium voltage-gated channel subfamily B member 2	Homo sapiens	3e-29	911	93	GO:0050877;GO:0022891;GO:0032879;GO:0044057;GO:0005216;GO:0008150;GO:0015075;GO:0034703;GO:0043269;GO:0032501;GO:0005886;GO:0008076;GO:0034762;GO:0006810;GO:0007267;GO:0006939;GO:0022836;GO:0043234;GO:0022832;GO:0050794;GO:0034220;GO:0030001;GO:0071804;GO:0022803;GO:0031224;GO:0051239;GO:0015267;GO:0046873;GO:0005267;GO:0022890;GO:0005215;GO:0019226;GO:0016021;GO:0055085;GO:0005249;GO:0022838;GO:…
Locus_800	s:O70507;Potassium/sodium hyperpolarization-activated cyclic nucleotide-gated channel 4	Mus musculus	8e-18	1186	115	GO:0022891;GO:0016208;GO:0005272;GO:0032879;GO:0005488;GO:0005216;GO:0032559;GO:0008150;GO:0030551;GO:0015075;GO:0043269;GO:0006814;GO:0034762;GO:0006810;GO:0022836;GO:0022832;GO:0050794;GO:0034220;GO:0030001;GO:0071804;GO:0022803;GO:0031224;GO:0015267;GO:0046873;GO:0005267;GO:0022890;GO:0017076;GO:0005215;GO:0016021;GO:0055085;GO:0005249;GO:0022838;GO:0006811;GO:0005261;GO:0032555;GO:0051179;GO:…
Locus_801	s:Q569A6;ER lumen protein retaining receptor 1	Rattus norvegicus	1e-17	212	66	GO:0065008;GO:0005737;GO:0015031;GO:0072595;GO:0005622;GO:0070972;GO:0005488;GO:0033365;GO:0008104;GO:0051651;GO:0008150;GO:0032507;GO:0006810;GO:0004872;GO:0006621;GO:0031224;GO:0044424;GO:0005048;GO:0034613;GO:0044446;GO:0016192;GO:0016021;GO:0045184;GO:0043226;GO:0005793;GO:0051179;GO:0044444;GO:0016020;GO:0031090;GO:0005623;GO:0044422;GO:0051234;GO:0043227;GO:0033036;GO:0005789;GO:0003674;GO:…
Locus_802	s:P07374;Urease	Canavalia ensiformis	0	840	533	GO:0044237;GO:0071941;GO:0008152;GO:0003824;GO:0005488;GO:0009039;GO:0008150;GO:0044281;GO:0016810;GO:0019627;GO:0046914;GO:0016811;GO:0003674;GO:0043603;GO:0016151;GO:0016787;GO:0043169;GO:0034641;GO:0009987;GO:0043167;GO:0006807;GO:0046872
Locus_803	-
Locus_804	t:E8S7B3;Putative uncharacterized protein	Micromonospora sp. (strain L5)	3e-07	366	45
Locus_805	s:Q28653;Serine/threonine-protein phosphatase 2A 56 kDa regulatory subunit delta isoform	Oryctolagus cuniculus	3e-49	586	145	GO:0008287;GO:0005622;GO:0005488;GO:0008150;GO:0051716;GO:0043234;GO:0050794;GO:0008601;GO:0044424;GO:0043226;GO:0019208;GO:0019888;GO:0032991;GO:0005623;GO:0007165;GO:0007154;GO:0043227;GO:0003674;GO:0023052;GO:0043231;GO:0005575;GO:0050789;GO:0030234;GO:0050896;GO:0000159;GO:0044464;GO:0009987;GO:0043229;GO:0005634;GO:0065007
Locus_806	t:B4NQA7;GK21299	Drosophila willistoni	2e-08	645	89
Locus_807	s:P54176;Hemolysin-3	Bacillus cereus	3e-20	219	76	GO:0065008;GO:0001906;GO:0008150;GO:0051704;GO:0005886;GO:0051715;GO:0019835;GO:0016265;GO:0031224;GO:0031640;GO:0016021;GO:0016020;GO:0005623;GO:0035821;GO:0005575;GO:0044179;GO:0071944;GO:0044425;GO:0044464;GO:0009987;GO:0008219;GO:0065007
Locus_808	t:C1N8G7;Mitochondrial carrier family	Micromonas pusilla	2e-64	362	138
Locus_809	t:C1MMR7;Predicted protein	Micromonas pusilla	9e-12	861	104	GO:0044237;GO:0010564;GO:0008152;GO:0005622;GO:0007091;GO:0043170;GO:0019538;GO:0008150;GO:0022403;GO:0000278;GO:0007088;GO:0031461;GO:0071841;GO:0030163;GO:0044260;GO:0031145;GO:0043234;GO:0050794;GO:0007346;GO:0044267;GO:0044424;GO:0005680;GO:0044248;GO:0044446;GO:0044238;GO:0043226;GO:0000152;GO:0006996;GO:0000280;GO:0043161;GO:0044428;GO:0007067;GO:0032991;GO:0005623;GO:0030071;GO:0044422;GO:…
Locus_810	s:Q6Z2T6;Geranylgeranyl diphosphate reductase, chloroplastic	Oryza sativa subsp. japonica	1e-39	463	73	GO:0009534;GO:0005737;GO:0044237;GO:0008152;GO:0005622;GO:0003824;GO:0005488;GO:0008150;GO:0018130;GO:0033014;GO:0009535;GO:0044424;GO:0046483;GO:0044446;GO:0006779;GO:0034357;GO:0043226;GO:0009579;GO:0044436;GO:0044444;GO:0051188;GO:0016020;GO:0046148;GO:0044434;GO:0009058;GO:0005623;GO:0009941;GO:0044422;GO:0043227;GO:0015979;GO:0009526;GO:0055114;GO:0031967;GO:0003674;GO:0000166;GO:0045550;GO:…
Locus_812	s:Q9UBS0;Ribosomal protein S6 kinase beta-2	Homo sapiens	2e-25	482	81	GO:0032270;GO:0016773;GO:0007166;GO:0010608;GO:0009891;GO:0004672;GO:0044237;GO:0005654;GO:0008152;GO:0005622;GO:0003824;GO:0005488;GO:0009719;GO:0038127;GO:0070848;GO:0043170;GO:0019538;GO:0032559;GO:0008150;GO:0043233;GO:0051716;GO:0005524;GO:0004711;GO:0080090;GO:0031981;GO:0007169;GO:0031323;GO:0010557;GO:0044260;GO:0010604;GO:0006464;GO:0004674;GO:2000112;GO:0050794;GO:0016310;GO:0044267;GO:…
Locus_813	s:Q0R4F1;ATP-dependent DNA helicase PIF1	Xenopus laevis	2e-34	635	114	GO:0005622;GO:0003824;GO:0005488;GO:0032559;GO:0003677;GO:0005524;GO:0017111;GO:0044424;GO:0016462;GO:0016818;GO:0017076;GO:0004386;GO:0043226;GO:0032555;GO:0005623;GO:0032553;GO:0043227;GO:0030554;GO:0035639;GO:0003674;GO:0000166;GO:0005575;GO:0043231;GO:0003676;GO:0016817;GO:0016787;GO:0044464;GO:0043229;GO:0005634;GO:0036094
Locus_814	-
Locus_815	s:Q9XZG5;Proteasome subunit alpha type-5	Trypanosoma brucei brucei	6e-28	246	61	GO:0008233;GO:0005737;GO:0044237;GO:0008152;GO:0005622;GO:0003824;GO:0043170;GO:0019538;GO:0008150;GO:0019773;GO:0000502;GO:0030163;GO:0044260;GO:0070011;GO:0043234;GO:0044267;GO:0044424;GO:0044248;GO:0044238;GO:0043226;GO:0032991;GO:0005623;GO:0043227;GO:0003674;GO:0006511;GO:0043231;GO:0004175;GO:0005575;GO:0070003;GO:0051603;GO:0044257;GO:0016787;GO:0044464;GO:0006508;GO:0009987;GO:0043632;GO:…
Locus_816	-
Locus_817	s:P99029;Peroxiredoxin-5, mitochondrial	Mus musculus	7e-30	210	67	GO:0010941;GO:0005737;GO:0061134;GO:0010466;GO:0008152;GO:0005622;GO:0003824;GO:0008150;GO:0052548;GO:0051716;GO:0043027;GO:0000302;GO:0016209;GO:0016705;GO:0043086;GO:0005739;GO:0051336;GO:0050790;GO:0060548;GO:0043154;GO:0050794;GO:0033554;GO:0010951;GO:0016265;GO:0043067;GO:0044424;GO:0048519;GO:0048523;GO:0061135;GO:0016684;GO:0006950;GO:0005777;GO:0005829;GO:0043226;GO:0051920;GO:0012501;GO:…
Locus_818	-
Locus_819	s:Q8WWF6;DnaJ homolog subfamily B member 3	Homo sapiens	4e-08	145	26	GO:0044237;GO:0008152;GO:0005488;GO:0043170;GO:0019538;GO:0008150;GO:0044260;GO:0044267;GO:0031072;GO:0044238;GO:0006457;GO:0003674;GO:0051082;GO:0005515;GO:0009987
Locus_820	s:Q9P7P8;2-hydroxyacid dehydrogenase homolog 1	Schizosaccharomyces pombe (strain 972 / ATCC 24843)	5e-74	332	143	GO:0005737;GO:0008152;GO:0005622;GO:0003824;GO:0005488;GO:0008150;GO:0044424;GO:0016614;GO:0005829;GO:0043226;GO:0044444;GO:0005623;GO:0043227;GO:0055114;GO:0003674;GO:0000166;GO:0016491;GO:0005575;GO:0043231;GO:0016616;GO:0044464;GO:0043229;GO:0048037;GO:0005634;GO:0051287;GO:0050662;GO:0036094
Locus_822	-
Locus_823	-
Locus_824	t:C5LHY3;Putative uncharacterized protein	Perkinsus marinus (strain ATCC 50983 / TXsc)	6e-86	2505	607
Locus_825	s:B5EBQ4;D-alanine--D-alanine ligase	Geobacter bemidjiensis (strain Bem / ATCC BAA-1014 / DSM 16622)	3e-20	305	73	GO:0044085;GO:0010382;GO:0065008;GO:0044036;GO:0005737;GO:0032989;GO:0044237;GO:0030203;GO:0008152;GO:0005622;GO:0003824;GO:0008360;GO:0005488;GO:0071843;GO:0043170;GO:0032559;GO:0008150;GO:0005524;GO:0005975;GO:0000902;GO:0042546;GO:0071841;GO:0044260;GO:0050794;GO:0009252;GO:0044424;GO:0008716;GO:0009653;GO:0009308;GO:0017076;GO:0006023;GO:0070882;GO:0044238;GO:0071555;GO:0032555;GO:0009273;GO:…
Locus_826	s:P70206;Plexin-A1	Mus musculus	7e-12	1894	85	GO:0005626;GO:0048732;GO:0007166;GO:0005622;GO:0005488;GO:0008150;GO:0060445;GO:0051716;GO:0001763;GO:0032501;GO:0005886;GO:0048513;GO:0004872;GO:0050794;GO:0002009;GO:0017154;GO:0031224;GO:0000267;GO:0004888;GO:0009653;GO:0007275;GO:0038023;GO:0048731;GO:0060600;GO:0016021;GO:0061138;GO:0007435;GO:0016020;GO:0005623;GO:0004871;GO:0048729;GO:0007165;GO:0007154;GO:0032502;GO:0060429;GO:0009888;GO:…
Locus_827	-
Locus_828	s:Q8IWZ3;Ankyrin repeat and KH domain-containing protein 1	Homo sapiens	8e-17	2542	81	GO:0005737;GO:0043228;GO:0005622;GO:0005488;GO:0043233;GO:0031981;GO:0005730;GO:0044424;GO:0031974;GO:0070013;GO:0003723;GO:0043232;GO:0044446;GO:0043226;GO:0044428;GO:0005623;GO:0044422;GO:0043227;GO:0003674;GO:0005575;GO:0043231;GO:0003676;GO:0005515;GO:0044464;GO:0043229;GO:0005634
Locus_829	s:Q9S9K4;Aspartic proteinase-like protein 2	Arabidopsis thaliana	4e-21	475	101	GO:0008233;GO:0008152;GO:0003824;GO:0043170;GO:0019538;GO:0008150;GO:0005886;GO:0004190;GO:0070011;GO:0031224;GO:0044238;GO:0046658;GO:0016020;GO:0005623;GO:0070001;GO:0031226;GO:0003674;GO:0005575;GO:0004175;GO:0071944;GO:0016787;GO:0044425;GO:0044464;GO:0006508;GO:0031225;GO:0044459
Locus_830	s:Q5XGK0;Protein spinster homolog 1	Xenopus laevis	3e-37	526	122	GO:0005737;GO:0005622;GO:0005743;GO:0008150;GO:0006869;GO:0005739;GO:0006810;GO:0031224;GO:0044424;GO:0019866;GO:0044446;GO:0010876;GO:0071702;GO:0016021;GO:0043226;GO:0055085;GO:0051179;GO:0044444;GO:0016020;GO:0031090;GO:0005623;GO:0044422;GO:0051234;GO:0043227;GO:0033036;GO:0031967;GO:0005575;GO:0043231;GO:0031975;GO:0031966;GO:0005740;GO:0044425;GO:0044464;GO:0009987;GO:0043229;GO:0044429
Locus_832	-
Locus_833	s:Q7Z895;Dihydroorotate dehydrogenase (fumarate)	Kluyveromyces lactis (strain ATCC 8585 / CBS 2359 / DSM 70799 /	4e-54	315	142	GO:0016634;GO:0009116;GO:0005737;GO:0044237;GO:0008152;GO:0006213;GO:0005622;GO:0003824;GO:0046112;GO:0072527;GO:0008150;GO:0018130;GO:0044281;GO:0006206;GO:0046131;GO:0009161;GO:0009112;GO:0009259;GO:0044424;GO:0006221;GO:0009220;GO:0046483;GO:0006139;GO:0019856;GO:0009119;GO:0009218;GO:0034654;GO:0044238;GO:0006220;GO:0009174;GO:0009260;GO:0009123;GO:0009130;GO:0009117;GO:0009058;GO:0005623;GO:…
Locus_834	t:D3XQB8;HMW glutenin subunit Ry	Secale cereale	2e-07	760	67	GO:0045735;GO:0003674
Locus_835	s:O81716;Probable protein phosphatase 2C 21	Arabidopsis thaliana	5e-26	355	107	GO:0008287;GO:0044237;GO:0008152;GO:0003824;GO:0005488;GO:0009719;GO:0043170;GO:0019538;GO:0008150;GO:0005886;GO:0044260;GO:0006464;GO:0043234;GO:0004722;GO:0044267;GO:0010033;GO:0044238;GO:0006793;GO:0016788;GO:0043412;GO:0016020;GO:0016791;GO:0032991;GO:0005623;GO:0006796;GO:0003674;GO:0005575;GO:0042221;GO:0042578;GO:0036211;GO:0071944;GO:0016787;GO:0004721;GO:0050896;GO:0044464;GO:0009737;GO:…
Locus_836	s:Q6FKI2;FACT complex subunit POB3	Candida glabrata (strain ATCC 2001 / CBS 138 / JCM 3761 /	5e-06	543	62	GO:0044237;GO:0043228;GO:0008152;GO:0005622;GO:0005488;GO:0043170;GO:0008150;GO:0051716;GO:0003677;GO:0080090;GO:0032774;GO:0031323;GO:0044260;GO:2000112;GO:0050794;GO:0033554;GO:0006260;GO:0006259;GO:0044424;GO:0006139;GO:0009889;GO:0051171;GO:0043232;GO:0006950;GO:0044238;GO:0006974;GO:0043226;GO:0009058;GO:0005623;GO:2001141;GO:0043227;GO:0010468;GO:0031326;GO:0003674;GO:0016070;GO:0005575;GO:…
Locus_837	t:C5L1V8;Putative uncharacterized protein (Fragment)	Perkinsus marinus (strain ATCC 50983 / TXsc)	6e-23	186	62
Locus_838	s:A5D410;GTPase obg	Pelotomaculum thermopropionicum (strain DSM 13744 / JCM 10971 /	3e-38	422	123	GO:0005737;GO:0044237;GO:0008152;GO:0006184;GO:0005622;GO:0006195;GO:0003824;GO:0005488;GO:0003924;GO:0008150;GO:0000287;GO:0044281;GO:0009166;GO:0072521;GO:0009205;GO:0017111;GO:0009259;GO:0009203;GO:0044424;GO:0072523;GO:0044270;GO:0016462;GO:0046483;GO:0006139;GO:0044248;GO:0034655;GO:0019001;GO:0016818;GO:0017076;GO:0009141;GO:0044238;GO:0006163;GO:0009143;GO:0009146;GO:0032555;GO:0009117;GO:…
Locus_839	-
Locus_840	-
Locus_841	s:P43245;Multidrug resistance protein 1	Rattus norvegicus	7e-94	1277	237	GO:0065008;GO:0048732;GO:0022414;GO:0005737;GO:0046685;GO:0071345;GO:0044237;GO:0008152;GO:0005622;GO:0003824;GO:0006195;GO:0043492;GO:0005488;GO:0032559;GO:0045177;GO:0008559;GO:0008150;GO:0046903;GO:0007399;GO:0051716;GO:0014070;GO:0002064;GO:0005524;GO:0044281;GO:0009166;GO:0072521;GO:0009205;GO:0017111;GO:0032501;GO:0005739;GO:0005886;GO:0006810;GO:0015405;GO:0048513;GO:0007417;GO:0048609;GO:…
Locus_842	s:Q54BT3;ABC transporter B family member 2	Dictyostelium discoideum	7e-54	1397	133	GO:0044237;GO:0008152;GO:0003824;GO:0006195;GO:0043492;GO:0005488;GO:0032559;GO:0008150;GO:0005524;GO:0044281;GO:0009166;GO:0072521;GO:0009205;GO:0017111;GO:0005886;GO:0006810;GO:0015405;GO:0009259;GO:0009203;GO:0031224;GO:0072523;GO:0044270;GO:0016462;GO:0046483;GO:0006139;GO:0044248;GO:0034655;GO:0016818;GO:0017076;GO:0005215;GO:0009141;GO:0016021;GO:0044238;GO:0006163;GO:0009143;GO:0055085;GO:…
Locus_843	t:C7D6A1;Putative uncharacterized protein	Thalassiobium sp. R2A62	2e-09	254	54
Locus_844	-
Locus_845	t:A6G1N7;Putative uncharacterized protein	Plesiocystis pacifica	1e-11	552	66	GO:0008152;GO:0008150;GO:0044238;GO:0006629
Locus_846	t:C5K803;Putative uncharacterized protein	Perkinsus marinus (strain ATCC 50983 / TXsc)	3e-15	497	68
Locus_847	-
Locus_848	-
Locus_849	-
Locus_851	s:O95714;E3 ubiquitin-protein ligase HERC2	Homo sapiens	2e-40	4834	137	GO:0022414;GO:0005085;GO:0005737;GO:0030695;GO:0044237;GO:0015031;GO:0008152;GO:0005622;GO:0003824;GO:0005488;GO:0019538;GO:0043170;GO:0008104;GO:0005743;GO:0008150;GO:0051716;GO:0005506;GO:0019787;GO:0019953;GO:0032501;GO:0005739;GO:0006810;GO:0030163;GO:0044260;GO:0006464;GO:0048609;GO:0000003;GO:0046907;GO:0033554;GO:0006259;GO:0044267;GO:0044424;GO:0006139;GO:0019866;GO:0044248;GO:0034613;GO:…
Locus_853	-
Locus_854	t:G8HTB3;Putative uncharacterized protein	Acropora millepora	3e-26	278	65
Locus_855	-
Locus_856	s:P0C8M8;Probable serine/threonine-protein kinase CCRP1	Zea mays	2e-46	626	98	GO:0016773;GO:0004672;GO:0044237;GO:0008152;GO:0003824;GO:0005488;GO:0043170;GO:0019538;GO:0032559;GO:0008150;GO:0005524;GO:0044260;GO:0006464;GO:0004674;GO:0016310;GO:0044267;GO:0016301;GO:0016740;GO:0017076;GO:0044238;GO:0006793;GO:0032555;GO:0043412;GO:0006796;GO:0032553;GO:0030554;GO:0035639;GO:0003674;GO:0000166;GO:0036211;GO:0006468;GO:0009987;GO:0016772;GO:0036094
Locus_857	s:Q5Z6F5;Probable protein phosphatase 2C 59	Oryza sativa subsp. japonica	9e-23	327	60	GO:0008287;GO:0044237;GO:0009607;GO:0008152;GO:0003824;GO:0005488;GO:0043170;GO:0019538;GO:0008150;GO:0051704;GO:0005886;GO:0044260;GO:0006464;GO:0043234;GO:0004722;GO:0044267;GO:0009617;GO:0006950;GO:0044238;GO:0006793;GO:0016788;GO:0043412;GO:0016020;GO:0016791;GO:0032991;GO:0005623;GO:0006796;GO:0003674;GO:0005575;GO:0042578;GO:0006952;GO:0036211;GO:0071944;GO:0016787;GO:0004721;GO:0050896;GO:…
Locus_858	s:O00782;T-complex protein 1 subunit gamma	Oxytricha granulifera	2e-176	559	336	GO:0005737;GO:0044237;GO:0008152;GO:0005622;GO:0005488;GO:0043170;GO:0019538;GO:0032559;GO:0008150;GO:0005524;GO:0044260;GO:0044267;GO:0044424;GO:0017076;GO:0044238;GO:0032555;GO:0005623;GO:0006457;GO:0032553;GO:0030554;GO:0035639;GO:0003674;GO:0000166;GO:0005575;GO:0051082;GO:0005515;GO:0044464;GO:0009987;GO:0036094
Locus_859	t:F0XVI2;Putative uncharacterized protein	Aureococcus anophagefferens	9e-25	471	76
Locus_860	-
Locus_861	s:O08638;Myosin-11	Mus musculus	2e-26	1972	228	GO:0044085;GO:0031988;GO:0005737;GO:0032989;GO:0008307;GO:0043228;GO:0030036;GO:0007507;GO:0008092;GO:0005622;GO:0003824;GO:0065003;GO:0005488;GO:0016459;GO:0032559;GO:0008150;GO:0005524;GO:0044430;GO:0060537;GO:0017111;GO:0032501;GO:0005516;GO:0048513;GO:0055002;GO:0071841;GO:0006939;GO:0043234;GO:0072359;GO:0055001;GO:0048739;GO:0016023;GO:0030016;GO:0048251;GO:0044424;GO:0048770;GO:0005856;GO:…
Locus_862	s:Q9NZS9;Bifunctional apoptosis regulator	Homo sapiens	3e-08	450	47	GO:0010941;GO:0005626;GO:0005737;GO:0005622;GO:0005488;GO:0008150;GO:0005886;GO:0060548;GO:0050794;GO:0016265;GO:0043067;GO:0031224;GO:0044424;GO:0000267;GO:0048519;GO:0048523;GO:0044446;GO:0016021;GO:0043226;GO:0006916;GO:0046914;GO:0012501;GO:0044444;GO:0016020;GO:0031090;GO:0005887;GO:0005623;GO:0044422;GO:0006915;GO:0043227;GO:0005789;GO:0031226;GO:0003674;GO:0043231;GO:0005575;GO:0050789;GO:…
Locus_863	-
Locus_864	t:E8Z657;Arginine/serine-rich splicing factor4-like (Fragment)	Pfiesteria piscicida	1e-26	195	61
Locus_865	s:Q8YRI1;Uncharacterized WD repeat-containing protein alr3466	Nostoc sp. (strain	6e-35	1526	159
Locus_866	t:C1FGH6;Predicted protein	Micromonas sp. (strain RCC299 /	2e-27	235	84	GO:0005488;GO:0003674
Locus_867	-
Locus_868	s:Q9JHU4;Cytoplasmic dynein 1 heavy chain 1	Mus musculus	0	4644	2050	GO:0044085;GO:0022613;GO:0022618;GO:0005737;GO:0044237;GO:0043228;GO:0008152;GO:0005622;GO:0006195;GO:0003824;GO:0065003;GO:0005488;GO:0071843;GO:0032559;GO:0008150;GO:0005524;GO:0044430;GO:0044281;GO:0009166;GO:0072521;GO:0009205;GO:0017111;GO:0006810;GO:0071841;GO:0043234;GO:0009259;GO:0009203;GO:0044424;GO:0072523;GO:0005856;GO:0044270;GO:0016462;GO:0046483;GO:0006139;GO:0044248;GO:0034655;GO:…
Locus_869	t:B7GA35;Predicted protein	Phaeodactylum tricornutum (strain CCAP 1055/1)	3e-06	205	37
Locus_870	-
Locus_871	-
Locus_872	s:Q03132;Erythronolide synthase, modules 3 and 4	Saccharopolyspora erythraea	4e-06	3567	30	GO:0044237;GO:0008152;GO:0031406;GO:0003824;GO:0005488;GO:0008150;GO:0016747;GO:0047879;GO:0016740;GO:0005215;GO:0046914;GO:0016597;GO:0009058;GO:0016746;GO:0055114;GO:0003674;GO:0000166;GO:0016491;GO:0072341;GO:0017000;GO:0000036;GO:0022892;GO:0043169;GO:0009987;GO:0031177;GO:0019842;GO:0017144;GO:0016999;GO:0043167;GO:0008270;GO:0048037;GO:0043176;GO:0044249;GO:0046872;GO:0036094
Locus_873	-
Locus_874	-
Locus_875	s:Q50KB1;Protein disulfide-isomerase-like protein EhSep2	Emiliania huxleyi	4e-37	223	76	GO:0065008;GO:0005737;GO:0003756;GO:0005622;GO:0003824;GO:0008150;GO:0043233;GO:0016862;GO:0050794;GO:0045454;GO:0044424;GO:0031974;GO:0070013;GO:0005788;GO:0044446;GO:0043226;GO:0016864;GO:0044444;GO:0005623;GO:0044422;GO:0043227;GO:0003674;GO:0019725;GO:0005575;GO:0043231;GO:0050789;GO:0016853;GO:0005783;GO:0042592;GO:0044464;GO:0009987;GO:0043229;GO:0044432;GO:0016860;GO:0065007
Locus_876	-
Locus_877	t:C5LX94;Putative uncharacterized protein	Perkinsus marinus (strain ATCC 50983 / TXsc)	5e-12	418	108	GO:0022891;GO:0005488;GO:0005216;GO:0008150;GO:0015075;GO:0006810;GO:0005509;GO:0022803;GO:0031224;GO:0015267;GO:0005215;GO:0016021;GO:0055085;GO:0022838;GO:0006811;GO:0051179;GO:0016020;GO:0051234;GO:0003674;GO:0005575;GO:0022892;GO:0044425;GO:0043169;GO:0009987;GO:0043167;GO:0046872;GO:0022857
Locus_878	-
Locus_879	t:B8CDC6;Predicted protein	Thalassiosira pseudonana	2e-07	2969	108	GO:0015031;GO:0033365;GO:0008104;GO:0008150;GO:0000301;GO:0006810;GO:0046907;GO:0034613;GO:0016192;GO:0045184;GO:0051179;GO:0072594;GO:0051234;GO:0006605;GO:0051649;GO:0033036;GO:0006891;GO:0048193;GO:0006886;GO:0009987;GO:0034067;GO:0072600;GO:0051641;GO:0070727;GO:0000042
Locus_880	t:C1EBG0;Predicted protein	Micromonas sp. (strain RCC299 /	4e-07	265	57
Locus_881	-
Locus_882	-
Locus_883	-
Locus_884	-
Locus_885	s:Q8XA81;Uncharacterized protein yfhR	Escherichia coli O157:H7	9e-13	284	63	GO:0031224;GO:0016021;GO:0016020;GO:0005575;GO:0044425
Locus_886	-
Locus_887	s:O15865;Calcium-dependent protein kinase 2	Plasmodium falciparum (isolate K1 / Thailand)	4e-59	513	116	GO:0016773;GO:0004672;GO:0044237;GO:0008152;GO:0003824;GO:0005488;GO:0043170;GO:0019538;GO:0032559;GO:0008150;GO:0005524;GO:0044260;GO:0006464;GO:0004674;GO:0005509;GO:0016310;GO:0044267;GO:0016301;GO:0016740;GO:0017076;GO:0044238;GO:0006793;GO:0032555;GO:0043412;GO:0006796;GO:0032553;GO:0030554;GO:0035639;GO:0003674;GO:0000166;GO:0036211;GO:0006468;GO:0043169;GO:0009987;GO:0043167;GO:0046872;GO:…
Locus_888	t:E4ZIH4;Similar to viral A-type inclusion protein repeat protein	Leptosphaeria maculans (strain JN3 / isolate v23.1.3 / race Av1-4-5-6-7-8)	3e-06	1174	60	GO:0015031;GO:0033365;GO:0008104;GO:0008150;GO:0000301;GO:0006810;GO:0046907;GO:0034613;GO:0016192;GO:0045184;GO:0051179;GO:0072594;GO:0051234;GO:0006605;GO:0051649;GO:0033036;GO:0006891;GO:0048193;GO:0006886;GO:0009987;GO:0034067;GO:0072600;GO:0051641;GO:0070727;GO:0000042
Locus_890	t:C6MXL0;Putative uncharacterized protein	Legionella drancourtii LLAP12	4e-06	334	36
Locus_891	s:Q6ZMN7;PDZ domain-containing RING finger protein 4	Homo sapiens	7e-16	1036	42	GO:0044237;GO:0008152;GO:0003824;GO:0005488;GO:0043170;GO:0019538;GO:0008150;GO:0019787;GO:0044260;GO:0006464;GO:0044267;GO:0016567;GO:0044238;GO:0032446;GO:0046914;GO:0043412;GO:0003674;GO:0070647;GO:0016881;GO:0016879;GO:0004842;GO:0036211;GO:0016874;GO:0043169;GO:0009987;GO:0043167;GO:0008270;GO:0046872
Locus_892	t:Q968A6;Circumsporozoite protein	Plasmodium atheruri	1e-07	401	40	GO:0005623;GO:0005575;GO:0044464;GO:0009986
Locus_893	-
Locus_894	-
Locus_895	-
Locus_896	t:C5GR14;Adhesin WI-1	Ajellomyces dermatitidis (strain	5e-07	1171	92
Locus_898	s:A0LK14;Phosphoserine aminotransferase	Syntrophobacter fumaroxidans (strain DSM 10017 / MPOB)	6e-09	360	27	GO:0004648;GO:0005737;GO:0044237;GO:0008152;GO:0005622;GO:0042180;GO:0003824;GO:0005488;GO:0008483;GO:0008150;GO:0044106;GO:0016769;GO:0044281;GO:0043436;GO:0070279;GO:0044424;GO:0030170;GO:0046483;GO:0008614;GO:0016740;GO:0006767;GO:0009308;GO:0009070;GO:0042816;GO:0008652;GO:0044238;GO:0044283;GO:0009110;GO:0016053;GO:0009058;GO:0005623;GO:0006520;GO:0042364;GO:0003674;GO:0005575;GO:0046394;GO:…
Locus_899	-
Locus_900	s:P77625;Phosphatase YfbT	Escherichia coli (strain K12)	4e-11	216	64	GO:0008152;GO:0003824;GO:0008150;GO:0016788;GO:0016791;GO:0003674;GO:0042578;GO:0016787;GO:0008967
Locus_901	s:Q54VF4;TPR-containing protein DDB_G0280363	Dictyostelium discoideum	2e-70	1304	157	GO:0044237;GO:0008152;GO:0005622;GO:0005488;GO:0043170;GO:0008150;GO:0006396;GO:0044260;GO:0006139;GO:0044238;GO:0005623;GO:0003674;GO:0016070;GO:0005575;GO:0090304;GO:0044464;GO:0034641;GO:0009987;GO:0006807;GO:0010467
Locus_902	-
Locus_903	-
Locus_904	-
Locus_905	-
Locus_907	-
Locus_908	-
Locus_909	s:O23404;Pyruvate, phosphate dikinase 1, chloroplastic	Arabidopsis thaliana	2e-34	963	117	GO:0005737;GO:0044237;GO:0044264;GO:0008610;GO:0008152;GO:0005622;GO:0044262;GO:0003824;GO:0005488;GO:0043170;GO:0032559;GO:0034637;GO:0008150;GO:0005524;GO:0005975;GO:0044260;GO:0016310;GO:0009628;GO:0044042;GO:0044424;GO:0016301;GO:0019252;GO:0016740;GO:0050242;GO:0017076;GO:0009416;GO:0044446;GO:0009532;GO:0005829;GO:0044238;GO:0043226;GO:0006793;GO:0032555;GO:0044444;GO:0005982;GO:0044434;GO:…
Locus_910	s:Q9MBF8;Dynein-1-beta heavy chain, flagellar inner arm I1 complex	Chlamydomonas reinhardtii	0	4513	2010	GO:0005737;GO:0044237;GO:0043228;GO:0008152;GO:0005622;GO:0006195;GO:0003824;GO:0005488;GO:0019861;GO:0032559;GO:0008150;GO:0042995;GO:0005524;GO:0044430;GO:0044281;GO:0009166;GO:0072521;GO:0009205;GO:0044460;GO:0017111;GO:0071841;GO:0043234;GO:0009259;GO:0009203;GO:0044424;GO:0072523;GO:0035086;GO:0005856;GO:0044270;GO:0016462;GO:0046483;GO:0006139;GO:0044248;GO:0034655;GO:0016818;GO:0005930;GO:…
Locus_911	-
Locus_912	s:Q7NPV7;Probable GTP-binding protein EngB	Chromobacterium violaceum	4e-17	206	61	GO:0044085;GO:0005488;GO:0008150;GO:0071841;GO:0051301;GO:0000910;GO:0019001;GO:0017076;GO:0032555;GO:0071844;GO:0032506;GO:0032553;GO:0022607;GO:0071842;GO:0035639;GO:0003674;GO:0000166;GO:0032561;GO:0016043;GO:0005525;GO:0009987;GO:0000917;GO:0007049;GO:0071840;GO:0036094
Locus_913	s:Q54QQ0;Inosine-5'-monophosphate dehydrogenase	Dictyostelium discoideum	3e-06	515	32	GO:0031988;GO:0005737;GO:0044237;GO:0008152;GO:0005622;GO:0003824;GO:0005488;GO:0008150;GO:0009145;GO:0018130;GO:0009206;GO:0044281;GO:0009205;GO:0072521;GO:0009168;GO:0006810;GO:0009161;GO:0009126;GO:0006164;GO:0009201;GO:0016023;GO:0009259;GO:0044424;GO:0016614;GO:0046483;GO:0006139;GO:0030139;GO:0003938;GO:0016192;GO:0034654;GO:0009141;GO:0006177;GO:0044238;GO:0006163;GO:0043226;GO:0009260;GO:…
Locus_914	s:Q1KME6;Ras-related protein Rab-6A	Gallus gallus	1e-19	208	53	GO:0005737;GO:0015031;GO:0005622;GO:0005488;GO:0033365;GO:0008104;GO:0008150;GO:0051716;GO:0000301;GO:0007264;GO:0006810;GO:0050794;GO:0046907;GO:0044424;GO:0044431;GO:0019001;GO:0034613;GO:0017076;GO:0044446;GO:0016192;GO:0043226;GO:0045184;GO:0032555;GO:0051179;GO:0044444;GO:0016020;GO:0031090;GO:0072594;GO:0005623;GO:0044422;GO:0051234;GO:0006605;GO:0007165;GO:0051649;GO:0007154;GO:0032553;GO:…
Locus_917	-
Locus_918	s:Q3E9C0;Calcium-dependent protein kinase 34	Arabidopsis thaliana	2e-38	523	119	GO:0048868;GO:0016773;GO:0022414;GO:0005737;GO:0032989;GO:0004672;GO:0044237;GO:0001558;GO:0008152;GO:0005622;GO:0003824;GO:0005488;GO:0043170;GO:0019538;GO:0032559;GO:0008150;GO:0003006;GO:0005524;GO:0016049;GO:0032501;GO:0051704;GO:0005886;GO:0000902;GO:0044260;GO:0006464;GO:0004674;GO:0005509;GO:0048610;GO:0000003;GO:0050794;GO:0016310;GO:0044267;GO:0044424;GO:0051239;GO:0009653;GO:0016301;GO:…
Locus_919	-
Locus_920	-
Locus_921	-
Locus_922	t:F0YEW9;Putative uncharacterized protein	Aureococcus anophagefferens	6e-44	1989	148	GO:0003824;GO:0005488;GO:0016747;GO:0016740;GO:0016746;GO:0003674
Locus_923	s:Q8K3P6;Calcium-binding mitochondrial carrier protein SCaMC-2	Rattus norvegicus	9e-06	469	40	GO:0005737;GO:0005622;GO:0005488;GO:0005743;GO:0008150;GO:0005739;GO:0006810;GO:0005509;GO:0031224;GO:0044424;GO:0019866;GO:0044446;GO:0016021;GO:0043226;GO:0055085;GO:0051179;GO:0044444;GO:0016020;GO:0031090;GO:0005623;GO:0044422;GO:0051234;GO:0043227;GO:0031967;GO:0003674;GO:0005575;GO:0043231;GO:0031975;GO:0031966;GO:0005740;GO:0044425;GO:0044464;GO:0043169;GO:0009987;GO:0043229;GO:0044429;GO:…
Locus_924	t:C5K532;Putative uncharacterized protein	Perkinsus marinus (strain ATCC 50983 / TXsc)	3e-21	2249	272
Locus_925	s:Q8R116;Protein notum homolog	Mus musculus	7e-15	503	51	GO:0003824;GO:0008150;GO:0003674;GO:0005576;GO:0005575;GO:0016787
Locus_926	t:D4TJU2;Putative uncharacterized protein (Fragment)	Cylindrospermopsis raciborskii CS-505	2e-53	5313	171	GO:0008233;GO:0022610;GO:0008152;GO:0003824;GO:0005488;GO:0007155;GO:0043170;GO:0019538;GO:0008150;GO:0070011;GO:0005509;GO:0008236;GO:0031224;GO:0016021;GO:0044238;GO:0016020;GO:0016337;GO:0007154;GO:0007156;GO:0003674;GO:0005575;GO:0004175;GO:0016787;GO:0044425;GO:0043169;GO:0006508;GO:0009987;GO:0043167;GO:0004252;GO:0017171;GO:0046872
Locus_927	t:E4ZIV1;Similar to TPR domain protein	Leptosphaeria maculans (strain JN3 / isolate v23.1.3 / race Av1-4-5-6-7-8)	1e-09	657	50	GO:0005488;GO:0003674
Locus_929	s:Q9U489;Protein lin-41	Caenorhabditis elegans	7e-08	1147	66	GO:0048569;GO:0040025;GO:0022414;GO:0005737;GO:0045927;GO:0009913;GO:0005622;GO:0051240;GO:0045682;GO:0005488;GO:0008544;GO:0008150;GO:0040034;GO:0040014;GO:0019953;GO:0061062;GO:0032501;GO:0006810;GO:0048513;GO:0048580;GO:0035121;GO:0010171;GO:0048609;GO:0002119;GO:0050794;GO:0000003;GO:0002009;GO:0016265;GO:0042303;GO:0044424;GO:0009791;GO:0045604;GO:0048519;GO:0051239;GO:0009653;GO:0048581;GO:…
Locus_930	t:Q1ZG79;Lipoprotein, putative	Psychromonas sp. CNPT3	1e-54	910	145
Locus_931	s:Q9P225;Dynein heavy chain 2, axonemal	Homo sapiens	8e-18	4427	140	GO:0005737;GO:0044237;GO:0043228;GO:0008152;GO:0005622;GO:0006195;GO:0003824;GO:0005488;GO:0032559;GO:0008150;GO:0042995;GO:0005524;GO:0044430;GO:0044281;GO:0009166;GO:0072521;GO:0009205;GO:0048870;GO:0017111;GO:0043234;GO:0009259;GO:0009203;GO:0044424;GO:0072523;GO:0005856;GO:0044270;GO:0016462;GO:0046483;GO:0006139;GO:0044248;GO:0034655;GO:0016818;GO:0005930;GO:0017076;GO:0043232;GO:0044446;GO:…
Locus_932	-
Locus_933	s:A8LMD0;Bifunctional purine biosynthesis protein PurH	Dinoroseobacter shibae (strain DFL 12)	4e-16	529	82	GO:0044237;GO:0008152;GO:0003824;GO:0008150;GO:0018130;GO:0044281;GO:0072521;GO:0016814;GO:0006164;GO:0016810;GO:0046483;GO:0006139;GO:0016740;GO:0034654;GO:0044238;GO:0006163;GO:0004643;GO:0009117;GO:0009058;GO:0006753;GO:0003674;GO:0016741;GO:0003937;GO:0072522;GO:0009165;GO:0016787;GO:0034641;GO:0055086;GO:0016742;GO:0009987;GO:0006807;GO:0019238;GO:0044249;GO:0044271
Locus_934	t:A2DFM2;Putative uncharacterized protein	Trichomonas vaginalis	2e-08	400	71
Locus_935	s:Q8C0X2;Sodium/hydrogen exchanger 9B1	Mus musculus	4e-08	565	87	GO:0015078;GO:0022891;GO:0008150;GO:0015075;GO:0006810;GO:0015299;GO:0031224;GO:0022890;GO:0005215;GO:0015300;GO:0016021;GO:0055085;GO:0006811;GO:0051179;GO:0016020;GO:0015077;GO:0015297;GO:0051234;GO:0015291;GO:0003674;GO:0005575;GO:0022892;GO:0044425;GO:0006812;GO:0009987;GO:0022804;GO:0015298;GO:0008324;GO:0022857
Locus_936	s:P33363;Periplasmic beta-glucosidase	Escherichia coli (strain K12)	1e-70	765	163	GO:0008152;GO:0003824;GO:0008422;GO:0015926;GO:0008150;GO:0004553;GO:0005975;GO:0042597;GO:0044238;GO:0016798;GO:0005623;GO:0003674;GO:0005575;GO:0016787;GO:0044464
Locus_937	s:O29502;Probable manganese-dependent inorganic pyrophosphatase	Archaeoglobus fulgidus (strain ATCC 49558 /	1e-18	322	80	GO:0005737;GO:0005622;GO:0003824;GO:0005488;GO:0030145;GO:0044424;GO:0016462;GO:0016818;GO:0046914;GO:0005623;GO:0004427;GO:0003674;GO:0005575;GO:0016817;GO:0016787;GO:0044464;GO:0043169;GO:0043167;GO:0046872
Locus_938	s:Q9P4Z1;E3 ubiquitin-protein ligase TOM1-like	Neurospora crassa (strain ATCC 24698 / 74-OR23-1A / CBS 708.71 / DSM 1257 / FGSC 987)	2e-30	4026	107	GO:0050658;GO:0044237;GO:0008152;GO:0005622;GO:0003824;GO:0015931;GO:0043170;GO:0019538;GO:0008150;GO:0019787;GO:0006810;GO:0030163;GO:0044260;GO:0006464;GO:0051028;GO:0044267;GO:0044424;GO:0051236;GO:0044248;GO:0016567;GO:0006403;GO:0042787;GO:0044238;GO:0043226;GO:0032446;GO:0051179;GO:0043412;GO:0005623;GO:0051234;GO:0050657;GO:0043227;GO:0033036;GO:0003674;GO:0006511;GO:0070647;GO:0016881;GO:…
Locus_941	s:Q9C585;Ubiquitin carboxyl-terminal hydrolase 8	Arabidopsis thaliana	5e-65	871	208	GO:0008233;GO:0044237;GO:0008152;GO:0003824;GO:0043170;GO:0019538;GO:0008150;GO:0030163;GO:0044260;GO:0070011;GO:0044267;GO:0008234;GO:0004221;GO:0044248;GO:0044238;GO:0016788;GO:0003674;GO:0006511;GO:0051603;GO:0044257;GO:0016787;GO:0006508;GO:0009987;GO:0043632;GO:0044265;GO:0019941;GO:0016790;GO:0009057;GO:0009056
Locus_942	-
Locus_943	t:C6D1K4;Metal dependent phosphohydrolase	Paenibacillus sp. (strain JDR-2)	3e-14	216	56	GO:0008152;GO:0003824;GO:0005488;GO:0008150;GO:0008081;GO:0016788;GO:0003674;GO:0042578;GO:0016787;GO:0043169;GO:0043167;GO:0046872
Locus_944	s:Q652N5;Probable anion transporter 4, chloroplastic	Oryza sativa subsp. japonica	5e-33	591	123	GO:0005737;GO:0022891;GO:0005622;GO:0008150;GO:0015075;GO:0006810;GO:0005315;GO:0031224;GO:0044424;GO:0015103;GO:0005215;GO:0044446;GO:0016021;GO:0043226;GO:0055085;GO:0006811;GO:0051179;GO:0044444;GO:0016020;GO:0031090;GO:0044434;GO:0005623;GO:0009941;GO:0044422;GO:0051234;GO:0042170;GO:0043227;GO:0015291;GO:0009526;GO:0031967;GO:0003674;GO:0009507;GO:0005575;GO:0043231;GO:0031975;GO:0008509;GO:…
Locus_946	-
Locus_947	-
Locus_948	-
Locus_949	s:Q95M75;Ammonium transporter Rh type B	Sus scrofa	1e-50	458	147	GO:0031988;GO:0005737;GO:0044433;GO:0022891;GO:0043228;GO:0005622;GO:0008150;GO:0015696;GO:0005886;GO:0006810;GO:0016023;GO:0051739;GO:0031224;GO:0044424;GO:0005856;GO:0005215;GO:0043232;GO:0044446;GO:0016021;GO:0043226;GO:0006811;GO:0051179;GO:0044444;GO:0016020;GO:0031090;GO:0005623;GO:0044422;GO:0051234;GO:0015695;GO:0043227;GO:0003674;GO:0012506;GO:0043231;GO:0005575;GO:0014731;GO:0016323;GO:…
Locus_950	t:C5KSY4;Putative uncharacterized protein	Perkinsus marinus (strain ATCC 50983 / TXsc)	5e-10	226	42	GO:0005488;GO:0003674
Locus_951	s:Q6URW6;Myosin-14	Mus musculus	2e-20	2000	176	GO:0051015;GO:0065008;GO:0005737;GO:0032989;GO:0043228;GO:0008092;GO:0005622;GO:0003824;GO:0008360;GO:0005488;GO:0043005;GO:0016459;GO:0032559;GO:0042641;GO:0008150;GO:0042995;GO:0005524;GO:0044430;GO:0030427;GO:0017111;GO:0005516;GO:0000902;GO:0043234;GO:0050794;GO:0044424;GO:0032432;GO:0005856;GO:0009653;GO:0016462;GO:0001725;GO:0016818;GO:0030898;GO:0017076;GO:0043232;GO:0044446;GO:0044463;GO:…
Locus_952	s:P0C5J9;SH3KBP1-binding protein 1	Rattus norvegicus	6e-07	704	31	GO:0022891;GO:0005216;GO:0008150;GO:0015075;GO:0034703;GO:0005886;GO:0008076;GO:0006810;GO:0022836;GO:0043234;GO:0022832;GO:0030001;GO:0022803;GO:0031224;GO:0015267;GO:0046873;GO:0005267;GO:0022890;GO:0005215;GO:0016021;GO:0005249;GO:0022838;GO:0006811;GO:0005261;GO:0051179;GO:0015672;GO:0016020;GO:0032991;GO:0005887;GO:0015077;GO:0005623;GO:0051234;GO:0006813;GO:0034702;GO:0031226;GO:0003674;GO:…
Locus_953	s:Q8BKC5;Importin-5	Mus musculus	6e-60	1097	277	GO:0005737;GO:0051169;GO:0015031;GO:0005622;GO:0005488;GO:0033365;GO:0008104;GO:0006606;GO:0008150;GO:0008565;GO:0006810;GO:0006913;GO:0046907;GO:0044424;GO:0034613;GO:0005215;GO:0045184;GO:0043226;GO:0051179;GO:0017038;GO:0005623;GO:0051234;GO:0006605;GO:0051649;GO:0043227;GO:0033036;GO:0003674;GO:0006610;GO:0005575;GO:0043231;GO:0022892;GO:0005515;GO:0044464;GO:0006886;GO:0009987;GO:0043229;GO:…
Locus_954	s:Q38677;V-type proton ATPase catalytic subunit A isoform 2	Acetabularia acetabulum	1e-109	613	191	GO:0015988;GO:0033176;GO:0015078;GO:0044237;GO:0022891;GO:0008152;GO:0019829;GO:0003824;GO:0043492;GO:0005488;GO:0032559;GO:0008150;GO:0005524;GO:0015075;GO:0044281;GO:0072521;GO:0009205;GO:0017111;GO:0033180;GO:0046961;GO:0006810;GO:0015405;GO:0043234;GO:0034220;GO:0009259;GO:0016462;GO:0046483;GO:0006139;GO:0016818;GO:0022890;GO:0005215;GO:0017076;GO:0009141;GO:0044238;GO:0006163;GO:0055085;GO:…
Locus_955	-
Locus_956	s:Q9VUQ8;DCN1-like protein	Drosophila melanogaster	2e-20	288	65	GO:0005737;GO:0044237;GO:0032182;GO:0008152;GO:0005622;GO:0005488;GO:0043170;GO:0019538;GO:0008150;GO:0044260;GO:0043130;GO:0006464;GO:0044267;GO:0044424;GO:0044238;GO:0043226;GO:0032446;GO:0043412;GO:0005623;GO:0043227;GO:0003674;GO:0070647;GO:0005575;GO:0043231;GO:0036211;GO:0005515;GO:0044464;GO:0009987;GO:0043229;GO:0045116;GO:0005634
Locus_957	-
Locus_958	t:B9PSF0;Pinin/SDK/memA/ domain-containing protein, putative	Toxoplasma gondii	2e-06	313	40
Locus_959	-
Locus_960	s:Q06572;Pyrophosphate-energized vacuolar membrane proton pump	Hordeum vulgare	3e-112	762	230	GO:0005737;GO:0005622;GO:0003824;GO:0008150;GO:0006810;GO:0015405;GO:0044437;GO:0031224;GO:0044424;GO:0016462;GO:0016818;GO:0005215;GO:0044446;GO:0016021;GO:0043226;GO:0006811;GO:0051179;GO:0015672;GO:0044444;GO:0016020;GO:0031090;GO:0005623;GO:0044422;GO:0009678;GO:0051234;GO:0043227;GO:0004427;GO:0003674;GO:0005575;GO:0043231;GO:0005773;GO:0015399;GO:0016817;GO:0016787;GO:0044425;GO:0044464;GO:…
Locus_961	s:P21448;Multidrug resistance protein 1	Cricetulus griseus	7e-135	1276	296	GO:0044237;GO:0008152;GO:0003824;GO:0006195;GO:0043492;GO:0005488;GO:0032559;GO:0008559;GO:0008150;GO:0005524;GO:0044281;GO:0009166;GO:0072521;GO:0009205;GO:0017111;GO:0005886;GO:0006810;GO:0015405;GO:0009259;GO:0009203;GO:0031224;GO:0072523;GO:0044270;GO:0016462;GO:0046483;GO:0006139;GO:0044248;GO:0034655;GO:0016818;GO:0005215;GO:0017076;GO:0009141;GO:0016021;GO:0044238;GO:0006163;GO:0009143;GO:…
Locus_962	s:Q55774;Uncharacterized ABC transporter ATP-binding protein sll0182	Synechocystis sp. (strain	3e-26	661	110	GO:0044237;GO:0008152;GO:0003824;GO:0006195;GO:0043492;GO:0005488;GO:0032559;GO:0008150;GO:0005524;GO:0044281;GO:0009166;GO:0072521;GO:0009205;GO:0017111;GO:0005886;GO:0006810;GO:0015405;GO:0009259;GO:0009203;GO:0031224;GO:0072523;GO:0044270;GO:0016462;GO:0046483;GO:0006139;GO:0044248;GO:0034655;GO:0016818;GO:0005215;GO:0017076;GO:0009141;GO:0016021;GO:0044238;GO:0006163;GO:0009143;GO:0055085;GO:…
Locus_963	s:Q63170;Dynein heavy chain 7, axonemal	Rattus norvegicus	0	4057	1799	GO:0005737;GO:0043228;GO:0005622;GO:0003824;GO:0005488;GO:0032559;GO:0008150;GO:0042995;GO:0005524;GO:0044430;GO:0017111;GO:0043234;GO:0044424;GO:0005856;GO:0016462;GO:0016818;GO:0005930;GO:0017076;GO:0043232;GO:0044446;GO:0030286;GO:0044463;GO:0007017;GO:0043226;GO:0006928;GO:0032555;GO:0003774;GO:0032991;GO:0035085;GO:0005623;GO:0044422;GO:0032553;GO:0043227;GO:0030554;GO:0035639;GO:0005929;GO:…
Locus_964	s:Q9LKJ3;Alpha-glucan phosphorylase, H isozyme	Triticum aestivum	3e-70	832	158	GO:0005737;GO:0008152;GO:0005622;GO:0003824;GO:0005488;GO:0008150;GO:0016758;GO:0005975;GO:0070279;GO:0044424;GO:0030170;GO:0016740;GO:0044238;GO:0005623;GO:0003674;GO:0005575;GO:0004645;GO:0016757;GO:0044464;GO:0019842;GO:0048037;GO:0036094
Locus_965	s:Q6NXG1;Epithelial splicing regulatory protein 1	Homo sapiens	6e-09	681	68	GO:0044237;GO:0043228;GO:0008152;GO:0005622;GO:0005488;GO:0043170;GO:0043233;GO:0008150;GO:0006396;GO:0080090;GO:0031981;GO:0005730;GO:0031323;GO:0005886;GO:0044260;GO:0016071;GO:0050794;GO:0044424;GO:0031974;GO:0070013;GO:0006139;GO:0051171;GO:0008380;GO:0003723;GO:0043232;GO:0044446;GO:0044238;GO:0043484;GO:0043226;GO:0044428;GO:0016020;GO:0005623;GO:0044422;GO:0003729;GO:0043227;GO:0010468;GO:…
Locus_966	t:Q94IQ2;Phosphoribosylaminoimidazole-succinocarboxamide synthase	Crypthecodinium cohnii	2e-07	522	49	GO:0044237;GO:0008152;GO:0003824;GO:0005488;GO:0032559;GO:0008150;GO:0034023;GO:0018130;GO:0005524;GO:0044281;GO:0072521;GO:0009168;GO:0009161;GO:0009126;GO:0006164;GO:0009259;GO:0046483;GO:0006139;GO:0004639;GO:0017076;GO:0034654;GO:0044238;GO:0006163;GO:0006189;GO:0009260;GO:0032555;GO:0009123;GO:0009167;GO:0009117;GO:0009058;GO:0009156;GO:0046040;GO:0032553;GO:0006753;GO:0030554;GO:0035639;GO:…
Locus_967	s:Q54P63;Charged multivesicular body protein 3	Dictyostelium discoideum	5e-25	207	64	GO:0005737;GO:0015031;GO:0005622;GO:0008104;GO:0008150;GO:0010008;GO:0006810;GO:0043234;GO:0044424;GO:0005768;GO:0000815;GO:0044446;GO:0016192;GO:0045184;GO:0043226;GO:0051179;GO:0044444;GO:0016020;GO:0031090;GO:0032991;GO:0005623;GO:0044422;GO:0051234;GO:0043227;GO:0033036;GO:0044440;GO:0006907;GO:0043231;GO:0005575;GO:0044464;GO:0044425;GO:0043229;GO:0006897;GO:0044351
Locus_968	s:Q5T655;Coiled-coil domain-containing protein 147	Homo sapiens	1e-108	872	213
Locus_970	-
Locus_971	s:Q0VGY8;Protein TANC1	Mus musculus	6e-07	1856	35	GO:0030425;GO:0050877;GO:0043228;GO:0007610;GO:0005622;GO:0014069;GO:0005488;GO:0097060;GO:0043005;GO:0008150;GO:0042995;GO:0044430;GO:0032501;GO:0005886;GO:0071841;GO:0007612;GO:0043954;GO:0097061;GO:0030054;GO:0009628;GO:0044424;GO:0043679;GO:0005856;GO:0008542;GO:0043232;GO:0009416;GO:0044446;GO:0044463;GO:0045202;GO:0045211;GO:0043226;GO:0071956;GO:0016020;GO:0043025;GO:0005623;GO:0043197;GO:…
Locus_972	s:O14135;SET domain-containing protein 8	Schizosaccharomyces pombe (strain 972 / ATCC 24843)	8e-08	429	68	GO:0005737;GO:0005622;GO:0044424;GO:0005829;GO:0043226;GO:0044444;GO:0005623;GO:0043227;GO:0005575;GO:0043231;GO:0044464;GO:0043229;GO:0005634
Locus_973	t:F0Y4H3;Putative uncharacterized protein catA (Fragment)	Aureococcus anophagefferens	9e-07	269	30	GO:0008233;GO:0008152;GO:0003824;GO:0043170;GO:0019538;GO:0008150;GO:0070011;GO:0008236;GO:0070008;GO:0008238;GO:0044238;GO:0003674;GO:0004185;GO:0016787;GO:0006508;GO:0004180;GO:0017171
Locus_974	-
Locus_975	-
Locus_976	-
Locus_977	s:Q9P2N4;A disintegrin and metalloproteinase with thrombospondin motifs 9	Homo sapiens	1e-10	1935	81	GO:0044421;GO:0008233;GO:0045634;GO:0044237;GO:0008152;GO:0003824;GO:0005488;GO:0043170;GO:0019538;GO:0008150;GO:0009100;GO:0032501;GO:0031012;GO:0044260;GO:0070011;GO:0051094;GO:0050794;GO:0045597;GO:0007275;GO:0006516;GO:0045636;GO:0044238;GO:0050932;GO:0046914;GO:0048070;GO:0043473;GO:0050793;GO:0048869;GO:0032502;GO:0004222;GO:0003674;GO:0048522;GO:0008237;GO:0005576;GO:0030318;GO:0005575;GO:…
Locus_978	-
Locus_979	s:Q939N5;Platelet binding protein GspB	Streptococcus gordonii	9e-11	3072	117	GO:0030312;GO:0005623;GO:0005576;GO:0005575;GO:0005618;GO:0071944;GO:0044464
Locus_980	-
Locus_981	-
Locus_982	-
Locus_983	-
Locus_984	s:O62852;Short transient receptor potential channel 5	Oryctolagus cuniculus	9e-09	974	60	GO:0022891;GO:0005216;GO:0008150;GO:0015075;GO:0034703;GO:0005886;GO:0006810;GO:0043234;GO:0034220;GO:0030001;GO:0022803;GO:0031224;GO:0015267;GO:0005215;GO:0070588;GO:0016021;GO:0034704;GO:0055085;GO:0022838;GO:0006811;GO:0005261;GO:0051179;GO:0070838;GO:0016020;GO:0032991;GO:0005623;GO:0051234;GO:0034702;GO:0003674;GO:0005575;GO:0072511;GO:0071944;GO:0022892;GO:0044425;GO:0044464;GO:0006816;GO:…
Locus_985	-
Locus_986	s:P50452;Serpin B8	Homo sapiens	3e-21	374	81	GO:0005737;GO:0061134;GO:0010466;GO:0008152;GO:0005622;GO:0005488;GO:0043170;GO:0019538;GO:0008150;GO:0052548;GO:0080090;GO:0043086;GO:0004867;GO:0051336;GO:0050790;GO:0010951;GO:0044424;GO:0061135;GO:0030162;GO:0005829;GO:0044238;GO:0044444;GO:0005623;GO:0003674;GO:0005575;GO:0050789;GO:0030234;GO:0019222;GO:0065009;GO:0044092;GO:0052547;GO:0060255;GO:0005515;GO:0004857;GO:0051346;GO:0044464;GO:…
Locus_987	-
Locus_988	-
Locus_989	t:B8CCC4;Predicted protein	Thalassiosira pseudonana	3e-27	337	85	GO:0008152;GO:0003824;GO:0005488;GO:0008150;GO:0016740;GO:0032259;GO:0003674;GO:0016741;GO:0003676;GO:0008168
Locus_990	t:C5KSU5;Putative uncharacterized protein	Perkinsus marinus (strain ATCC 50983 / TXsc)	1e-17	283	43
Locus_991	-
Locus_992	s:Q6R5J2;Protein dispatched homolog 1	Danio rerio	8e-33	1464	169	GO:0048732;GO:0007166;GO:0043009;GO:0007420;GO:0032989;GO:0007224;GO:0009605;GO:0048562;GO:0048706;GO:0009790;GO:0048598;GO:0008150;GO:0007399;GO:0051716;GO:0048699;GO:0060537;GO:0048812;GO:0006935;GO:0060538;GO:0032501;GO:0000902;GO:0048513;GO:0043583;GO:0004872;GO:0071841;GO:0007417;GO:0009887;GO:0042330;GO:0003013;GO:0050794;GO:0031224;GO:0007389;GO:0021983;GO:0004888;GO:0009653;GO:0048667;GO:…
Locus_993	-
Locus_994	-
Locus_995	-
Locus_996	s:Q84ZL0;Formin-like protein 5	Oryza sativa subsp. japonica	7e-06	1627	36	GO:0030036;GO:0008092;GO:0003824;GO:0005488;GO:0008150;GO:0071841;GO:0007010;GO:0006996;GO:0030029;GO:0016788;GO:0016791;GO:0071842;GO:0003674;GO:0042578;GO:0003779;GO:0016043;GO:0016787;GO:0005515;GO:0004721;GO:0009987;GO:0071840
Locus_997	t:C5KJD3;Putative uncharacterized protein	Perkinsus marinus (strain ATCC 50983 / TXsc)	3e-32	527	126
Locus_998	s:Q9FRL3;Sugar transporter ERD6-like 6	Arabidopsis thaliana	3e-48	487	154	GO:0005737;GO:0022891;GO:0005622;GO:0008150;GO:0006810;GO:0044437;GO:0031224;GO:0044424;GO:0005215;GO:0044446;GO:0071702;GO:0016021;GO:0043226;GO:0055085;GO:0051179;GO:0044444;GO:0016020;GO:0031090;GO:0005623;GO:0044422;GO:0051234;GO:0043227;GO:0003674;GO:0043231;GO:0005575;GO:0005773;GO:0022892;GO:0044425;GO:0044464;GO:0008643;GO:0009987;GO:0043229;GO:0005774;GO:0022857
Locus_1000	s:Q9SLX0;Importin subunit alpha-1b	Oryza sativa subsp. japonica	6e-15	534	47	GO:0005737;GO:0051169;GO:0015031;GO:0005622;GO:0005488;GO:0033365;GO:0008104;GO:0006606;GO:0008150;GO:0008565;GO:0006810;GO:0006913;GO:0046907;GO:0044424;GO:0048471;GO:0034613;GO:0005215;GO:0045184;GO:0043226;GO:0051179;GO:0044444;GO:0017038;GO:0005623;GO:0051234;GO:0006605;GO:0051649;GO:0043227;GO:0033036;GO:0003674;GO:0005575;GO:0043231;GO:0022892;GO:0044464;GO:0006886;GO:0009987;GO:0043229;GO:…
Locus_1001	-
Locus_1002	s:A4II73;Ovarian cancer-associated gene 2 protein homolog	Xenopus tropicalis	4e-14	230	63
Locus_1003	s:P51954;Serine/threonine-protein kinase Nek1	Mus musculus	4e-46	1203	109	GO:0016773;GO:0005737;GO:0004672;GO:0044237;GO:0043228;GO:0008152;GO:0005622;GO:0003824;GO:0005488;GO:0043170;GO:0019538;GO:0032559;GO:0008150;GO:0022403;GO:0000278;GO:0051716;GO:0005524;GO:0044430;GO:0071841;GO:0044260;GO:0006464;GO:0004674;GO:0051301;GO:0033554;GO:0016310;GO:0009628;GO:0044267;GO:0044424;GO:0005856;GO:0016301;GO:0016740;GO:0017076;GO:0043232;GO:0006950;GO:0044446;GO:0044238;GO:…
Locus_1004	s:Q4WWN2;Palmitoyltransferase erf2	Neosartorya fumigata (strain ATCC MYA-4609 / Af293 / CBS 101355 / FGSC A1100)	2e-10	607	50	GO:0005737;GO:0005622;GO:0003824;GO:0005488;GO:0031224;GO:0044424;GO:0016740;GO:0044446;GO:0016021;GO:0043226;GO:0046914;GO:0044444;GO:0016020;GO:0031090;GO:0005623;GO:0044422;GO:0016746;GO:0043227;GO:0005789;GO:0003674;GO:0005575;GO:0043231;GO:0042175;GO:0005783;GO:0044425;GO:0044464;GO:0043169;GO:0043229;GO:0043167;GO:0012505;GO:0008270;GO:0044432;GO:0046872
Locus_1005	-
Locus_1006	s:P97770;THUMP domain-containing protein 3	Mus musculus	5e-29	505	88	GO:0008152;GO:0003824;GO:0005488;GO:0008150;GO:0016740;GO:0003723;GO:0032259;GO:0003674;GO:0016741;GO:0005575;GO:0003676;GO:0008168
Locus_1007	t:B6AGT2;CRAL/TRIO domain-containing protein	Cryptosporidium muris (strain RN66)	7e-38	473	105
Locus_1008	t:A7NQ99;TPR repeat-containing protein	Roseiflexus castenholzii (strain DSM 13941 / HLO8)	6e-07	1450	57	GO:0003824;GO:0005488;GO:0043531;GO:0032559;GO:0008150;GO:0017111;GO:0016462;GO:0016818;GO:0017076;GO:0006950;GO:0032555;GO:0032553;GO:0030554;GO:0003674;GO:0000166;GO:0006952;GO:0016817;GO:0016787;GO:0050896;GO:0036094
Locus_1010	t:Q8IDY9;Putative uncharacterized protein	Plasmodium falciparum (isolate 3D7)	2e-09	1328	53
Locus_1011	s:Q6NLQ6;Calcium-dependent protein kinase 32	Arabidopsis thaliana	5e-36	538	134	GO:0016773;GO:0005737;GO:0004672;GO:0044237;GO:0008152;GO:0005622;GO:0003824;GO:0005488;GO:0009719;GO:0043170;GO:0019538;GO:0032559;GO:0008150;GO:0051716;GO:0005524;GO:0005886;GO:0004698;GO:0004697;GO:0044260;GO:0006464;GO:0004674;GO:0005509;GO:0050794;GO:0016310;GO:0009738;GO:0030054;GO:0009628;GO:0044267;GO:0044424;GO:0005911;GO:0055044;GO:0016301;GO:0016740;GO:0017076;GO:0006950;GO:0010033;GO:…
Locus_1012	-
Locus_1013	s:Q8BW96;Calcium/calmodulin-dependent protein kinase type 1D	Mus musculus	2e-09	385	38	GO:0060627;GO:0030335;GO:0010941;GO:0016773;GO:0005737;GO:0060263;GO:0004672;GO:0044237;GO:0007610;GO:0009605;GO:0060267;GO:0008152;GO:0005622;GO:0003824;GO:0032879;GO:0005488;GO:0044093;GO:0050921;GO:0043170;GO:0019538;GO:0032559;GO:0090022;GO:0008150;GO:0007399;GO:0051716;GO:0005524;GO:0080090;GO:0048699;GO:0031346;GO:0032774;GO:0051272;GO:0048870;GO:0031323;GO:0006935;GO:0032501;GO:0005516;GO:…
Locus_1014	s:Q19469;Serine/threonine kinase SAD-1	Caenorhabditis elegans	7e-09	914	54	GO:0030425;GO:0044085;GO:0065008;GO:0016773;GO:0032989;GO:0004672;GO:0044237;GO:0050877;GO:0001558;GO:0009605;GO:0008152;GO:0003824;GO:0005488;GO:0032535;GO:0043005;GO:0018105;GO:0043170;GO:0019538;GO:0032559;GO:0008104;GO:0008150;GO:0007399;GO:0042995;GO:0048489;GO:0005524;GO:0016049;GO:0048699;GO:0048812;GO:0007163;GO:0032501;GO:0006935;GO:0006810;GO:0000902;GO:0007267;GO:0071841;GO:0044260;GO:…
Locus_1015	s:Q8WXX0;Dynein heavy chain 7, axonemal	Homo sapiens	0	4024	1510	GO:0005737;GO:0043228;GO:0005622;GO:0003824;GO:0005488;GO:0032559;GO:0008150;GO:0042995;GO:0005524;GO:0044430;GO:0048870;GO:0017111;GO:0043234;GO:0044424;GO:0005856;GO:0016462;GO:0016818;GO:0005930;GO:0017076;GO:0043232;GO:0044446;GO:0030286;GO:0044463;GO:0007017;GO:0043226;GO:0006928;GO:0032555;GO:0051179;GO:0003774;GO:0051674;GO:0005858;GO:0032991;GO:0035085;GO:0005623;GO:0044422;GO:0032553;GO:…
Locus_1016	t:G5ABJ2;Putative uncharacterized protein	Phytophthora sojae (strain	9e-06	611	52	GO:0007596;GO:0065008;GO:0008152;GO:0043170;GO:0019538;GO:0008150;GO:0032501;GO:0050817;GO:0006950;GO:0044238;GO:0009611;GO:0005576;GO:0005575;GO:0050896;GO:0007599;GO:0006508;GO:0050878;GO:0042060;GO:0065007
Locus_1017	-
Locus_1018	s:O15865;Calcium-dependent protein kinase 2	Plasmodium falciparum (isolate K1 / Thailand)	4e-67	513	142	GO:0016773;GO:0004672;GO:0044237;GO:0008152;GO:0003824;GO:0005488;GO:0043170;GO:0019538;GO:0032559;GO:0008150;GO:0005524;GO:0044260;GO:0006464;GO:0004674;GO:0005509;GO:0016310;GO:0044267;GO:0016301;GO:0016740;GO:0017076;GO:0044238;GO:0006793;GO:0032555;GO:0043412;GO:0006796;GO:0032553;GO:0030554;GO:0035639;GO:0003674;GO:0000166;GO:0036211;GO:0006468;GO:0043169;GO:0009987;GO:0043167;GO:0046872;GO:…
Locus_1019	s:Q7ZVA6;Eukaryotic initiation factor 4A-III	Danio rerio	8e-173	406	306	GO:0050658;GO:0010608;GO:0005737;GO:0044237;GO:0005654;GO:0008152;GO:0016607;GO:0005622;GO:0003824;GO:0015931;GO:0005488;GO:0019538;GO:0032559;GO:0043170;GO:0043233;GO:0008150;GO:0006396;GO:0005524;GO:0080090;GO:0031981;GO:0031323;GO:0017111;GO:0006810;GO:0006402;GO:0044260;GO:0016071;GO:2000112;GO:0050794;GO:0051028;GO:0044267;GO:0044424;GO:0051236;GO:0031974;GO:0070013;GO:0016462;GO:0006139;GO:…
Locus_1020	s:Q9NTI2;Probable phospholipid-transporting ATPase IB	Homo sapiens	3e-172	1148	404	GO:0005319;GO:0022891;GO:0008285;GO:0003824;GO:0043492;GO:0005488;GO:0032559;GO:0008150;GO:0005548;GO:0000287;GO:0005524;GO:0006869;GO:0015075;GO:0017111;GO:0006810;GO:0015405;GO:0050794;GO:0042127;GO:0031224;GO:0048519;GO:0048523;GO:0016462;GO:0016818;GO:0017076;GO:0005215;GO:0010876;GO:0071702;GO:0008283;GO:0015914;GO:0016021;GO:0015662;GO:0006811;GO:0042623;GO:0032555;GO:0051179;GO:0016020;GO:…
Locus_1021	-
Locus_1022	-
Locus_1023	s:P54147;Putative ammonium transporter sll0108	Synechocystis sp. (strain	4e-54	507	145	GO:0022891;GO:0008150;GO:0015075;GO:0015696;GO:0005886;GO:0006810;GO:0008519;GO:0034220;GO:0031224;GO:0022890;GO:0005215;GO:0016021;GO:0055085;GO:0006811;GO:0051179;GO:0016020;GO:0005623;GO:0051234;GO:0015695;GO:0003674;GO:0015101;GO:0005575;GO:0071944;GO:0022892;GO:0072488;GO:0044425;GO:0044464;GO:0006812;GO:0009987;GO:0008324;GO:0022857
Locus_1024	s:Q8VHE0;Translocation protein SEC63 homolog	Mus musculus	9e-45	760	122	GO:0005737;GO:0044237;GO:0015031;GO:0008152;GO:0005622;GO:0005488;GO:0043170;GO:0019538;GO:0008104;GO:0008150;GO:0006810;GO:0044260;GO:0031224;GO:0044267;GO:0044424;GO:0031072;GO:0044446;GO:0016021;GO:0044238;GO:0045184;GO:0043226;GO:0051179;GO:0044444;GO:0016020;GO:0031090;GO:0005623;GO:0044422;GO:0051234;GO:0006457;GO:0043227;GO:0033036;GO:0005789;GO:0003674;GO:0043231;GO:0005575;GO:0051082;GO:…
Locus_1025	-
Locus_1026	-
Locus_1027	-
Locus_1028	s:Q6DKP5;WD repeat-containing protein 13	Pan troglodytes	2e-18	485	73	GO:0005622;GO:0044424;GO:0043226;GO:0005623;GO:0043227;GO:0005575;GO:0043231;GO:0044464;GO:0043229;GO:0005634
Locus_1029	s:P94400;Putative metal chaperone YciC	Bacillus subtilis	2e-13	397	35	GO:0005488;GO:0019001;GO:0017076;GO:0032555;GO:0032553;GO:0035639;GO:0003674;GO:0000166;GO:0032561;GO:0005525;GO:0036094
Locus_1030	-
Locus_1031	s:Q7XEY9;SPX domain-containing protein 3	Oryza sativa subsp. japonica	2e-06	277	52	GO:0080040;GO:0070417;GO:0032104;GO:0009605;GO:0008150;GO:0051716;GO:0032107;GO:0080135;GO:0048583;GO:0050794;GO:0033554;GO:0009267;GO:0009628;GO:0080134;GO:0032106;GO:0006950;GO:0032101;GO:0071496;GO:0031668;GO:0016036;GO:0048584;GO:0010646;GO:0007154;GO:0032103;GO:0048522;GO:0050789;GO:0050896;GO:0031669;GO:0009991;GO:0009266;GO:0010647;GO:0009987;GO:0048518;GO:0032109;GO:0009409;GO:0042594;GO:…
Locus_1032	t:D2S0B2;Chromosome segregation ATPase-like protein	Haloterrigena turkmenica (strain ATCC 51198 / DSM 5511 /	6e-06	601	49
Locus_1033	s:Q99MZ6;Myosin-VIIb	Mus musculus	1e-138	2113	336	GO:0043228;GO:0008092;GO:0005622;GO:0003824;GO:0005488;GO:0016459;GO:0032559;GO:0045177;GO:0005524;GO:0044430;GO:0017111;GO:0005886;GO:0043234;GO:0016324;GO:0044424;GO:0005856;GO:0016462;GO:0016818;GO:0017076;GO:0043232;GO:0044446;GO:0043226;GO:0032555;GO:0016020;GO:0003774;GO:0032991;GO:0005623;GO:0044422;GO:0032553;GO:0030554;GO:0035639;GO:0003674;GO:0000166;GO:0005575;GO:0003779;GO:0071944;GO:…
Locus_1034	-
Locus_1035	-
Locus_1036	s:Q57335;Uncharacterized ABC transporter ATP-binding protein HI_0036	Haemophilus influenzae (strain ATCC 51907 / DSM 11121 / KW20 / Rd)	8e-53	592	149	GO:0044237;GO:0008152;GO:0003824;GO:0006195;GO:0043492;GO:0005488;GO:0032559;GO:0008150;GO:0005524;GO:0044281;GO:0009166;GO:0072521;GO:0009205;GO:0017111;GO:0005886;GO:0006810;GO:0015405;GO:0009259;GO:0009203;GO:0031224;GO:0072523;GO:0044270;GO:0016462;GO:0046483;GO:0006139;GO:0044248;GO:0034655;GO:0016818;GO:0005215;GO:0017076;GO:0009141;GO:0016021;GO:0044238;GO:0006163;GO:0009143;GO:0055085;GO:…
Locus_1037	t:A1ZK68;Putative uncharacterized protein	Microscilla marina ATCC 23134	2e-14	144	37
Locus_1038	s:O29740;Uncharacterized transporter AF_0510	Archaeoglobus fulgidus (strain ATCC 49558 /	3e-10	289	69	GO:0008150;GO:0005886;GO:0006810;GO:0031224;GO:0016021;GO:0051179;GO:0016020;GO:0005623;GO:0051234;GO:0005575;GO:0071944;GO:0044425;GO:0044464
Locus_1039	-
Locus_1040	-
Locus_1041	t:F0YG04;Putative uncharacterized protein	Aureococcus anophagefferens	2e-42	609	100
Locus_1042	s:B3PGJ1;Alpha-galactosidase A	Cellvibrio japonicus (strain Ueda107)	2e-32	404	64	GO:0010382;GO:0051069;GO:0044036;GO:0044237;GO:0044264;GO:0008152;GO:0044262;GO:0003824;GO:0005488;GO:0043170;GO:0010383;GO:0008150;GO:0010412;GO:0004553;GO:0005975;GO:0071841;GO:0044260;GO:0044275;GO:0044042;GO:0006080;GO:0044248;GO:0004557;GO:0070882;GO:0044039;GO:0044238;GO:0016998;GO:0016798;GO:0051682;GO:0071554;GO:0003674;GO:0046355;GO:0010410;GO:0016052;GO:0052692;GO:0015925;GO:0016787;GO:…
Locus_1043	-
Locus_1044	-
Locus_1045	-
Locus_1046	s:Q8NDM7;WD repeat-containing protein 96	Homo sapiens	8e-17	1665	145
Locus_1047	-
Locus_1048	s:Q86WI1;Fibrocystin-L	Homo sapiens	3e-28	4243	135	GO:0044421;GO:0005737;GO:0005622;GO:0008150;GO:0004872;GO:0031224;GO:0044424;GO:0002376;GO:0005829;GO:0016021;GO:0006955;GO:0044444;GO:0016020;GO:0005623;GO:0003674;GO:0005576;GO:0005575;GO:0005615;GO:0050896;GO:0044425;GO:0044464
Locus_1049	-
Locus_1050	nr:XP_002730651;PREDICTED: hypothetical protein	Saccoglossus kowalevskii	5e-06	368	48
Locus_1051	s:A7YH32;Cingulin	Canis familiaris	3e-07	1190	53	GO:0043228;GO:0005622;GO:0003824;GO:0016459;GO:0044430;GO:0017111;GO:0005886;GO:0043234;GO:0030054;GO:0044424;GO:0005911;GO:0005856;GO:0016462;GO:0016818;GO:0043232;GO:0044446;GO:0043226;GO:0016020;GO:0003774;GO:0032991;GO:0005623;GO:0044422;GO:0070160;GO:0003674;GO:0005575;GO:0071944;GO:0016817;GO:0016787;GO:0016327;GO:0044464;GO:0044425;GO:0043229;GO:0015629;GO:0005923;GO:0043296;GO:0044459
Locus_1052	-
Locus_1053	s:O95294;RasGAP-activating-like protein 1	Homo sapiens	2e-07	804	36	GO:0005737;GO:0030695;GO:0044237;GO:0008152;GO:0006184;GO:0005622;GO:0006195;GO:0005488;GO:0044093;GO:0051056;GO:0008150;GO:0051716;GO:0080090;GO:0031329;GO:0044281;GO:0009166;GO:0009894;GO:0072521;GO:0009205;GO:0007264;GO:0031323;GO:0005886;GO:0051336;GO:0050790;GO:0048583;GO:0006140;GO:0050794;GO:0009259;GO:0009203;GO:0031224;GO:0044424;GO:0048519;GO:0048523;GO:0072523;GO:0044270;GO:0023057;GO:…
Locus_1054	-
Locus_1055	s:Q9VR91;Probable E3 ubiquitin-protein ligase HERC2	Drosophila melanogaster	3e-16	4912	110	GO:0044237;GO:0008152;GO:0005622;GO:0003824;GO:0005488;GO:0043170;GO:0019538;GO:0008150;GO:0005506;GO:0019787;GO:0030163;GO:0044260;GO:0006464;GO:0044267;GO:0044248;GO:0016567;GO:0042787;GO:0044238;GO:0046914;GO:0032446;GO:0043412;GO:0005623;GO:0046906;GO:0003674;GO:0006511;GO:0070647;GO:0016881;GO:0005575;GO:0016879;GO:0004842;GO:0036211;GO:0051603;GO:0044257;GO:0016874;GO:0020037;GO:0044464;GO:…
Locus_1056	s:Q869L3;Midasin	Dictyostelium discoideum	0	5900	869	GO:0044085;GO:0044237;GO:0008152;GO:0005622;GO:0003824;GO:0006195;GO:0065003;GO:0005488;GO:0043170;GO:0032559;GO:0008150;GO:0005524;GO:0080090;GO:0044281;GO:0009166;GO:0072521;GO:0009205;GO:0032774;GO:0017111;GO:0031323;GO:0044260;GO:2000112;GO:0050794;GO:0009259;GO:0009203;GO:0044424;GO:0072523;GO:0044270;GO:0016462;GO:0046483;GO:0006139;GO:0009889;GO:0051171;GO:0044248;GO:0034655;GO:0016818;GO:…
Locus_1057	s:Q9M2D2;UPF0187 protein At3g61320, chloroplastic	Arabidopsis thaliana	1e-12	410	42	GO:0005737;GO:0005622;GO:0008150;GO:0031224;GO:0044424;GO:0044446;GO:0016021;GO:0043226;GO:0044444;GO:0016020;GO:0031090;GO:0044434;GO:0005623;GO:0009941;GO:0044422;GO:0042170;GO:0043227;GO:0009526;GO:0031967;GO:0009507;GO:0005575;GO:0043231;GO:0031975;GO:0044425;GO:0044464;GO:0009536;GO:0043229;GO:0044435;GO:0031969
Locus_1058	s:P32113;Probable copper-importing P-type ATPase A	Enterococcus hirae	5e-61	727	215	GO:0044237;GO:0022891;GO:0000041;GO:0008152;GO:0003824;GO:0043492;GO:0005488;GO:0032559;GO:0008150;GO:0009145;GO:0018130;GO:0005524;GO:0009206;GO:0015075;GO:0044281;GO:0006754;GO:0072521;GO:0009205;GO:0017111;GO:0005886;GO:0006810;GO:0015405;GO:0043682;GO:0006164;GO:0009201;GO:0005375;GO:0030001;GO:0009259;GO:0031224;GO:0046873;GO:0016462;GO:0046483;GO:0006139;GO:0022890;GO:0016818;GO:0005215;GO:…
Locus_1059	s:Q00808;Vegetative incompatibility protein HET-E-1	Podospora anserina	3e-36	1356	93	GO:0005488;GO:0019001;GO:0017076;GO:0032555;GO:0032553;GO:0035639;GO:0003674;GO:0000166;GO:0032561;GO:0005525;GO:0036094
Locus_1060	-
Locus_1061	s:Q07617;Sperm-associated antigen 1	Homo sapiens	1e-06	926	34	GO:0022414;GO:0005737;GO:0005622;GO:0003824;GO:0005488;GO:0008150;GO:0019953;GO:0000003;GO:0044424;GO:0019001;GO:0017076;GO:0032555;GO:0005623;GO:0032553;GO:0035639;GO:0003674;GO:0000166;GO:0005575;GO:0009566;GO:0032561;GO:0016787;GO:0044464;GO:0005525;GO:0007338;GO:0036094
Locus_1063	-
Locus_1064	s:Q9Y266;Nuclear migration protein nudC	Homo sapiens	4e-42	331	83	GO:0005737;GO:0051647;GO:0007097;GO:0043228;GO:0005654;GO:0005622;GO:0009719;GO:0043233;GO:0008150;GO:0022403;GO:0000278;GO:0044430;GO:0031981;GO:0032501;GO:0071841;GO:0043234;GO:0051301;GO:0051640;GO:0044424;GO:0005856;GO:0031974;GO:0070013;GO:0000910;GO:0007275;GO:0043232;GO:0044446;GO:0008283;GO:0010033;GO:0005829;GO:0051656;GO:0043226;GO:0006996;GO:0000280;GO:0051179;GO:0044444;GO:0044428;GO:…
Locus_1065	s:Q4QJM9;Putative ribosome biogenesis GTPase RsgA	Haemophilus influenzae (strain 86-028NP)	8e-48	346	98	GO:0044237;GO:0008152;GO:0006184;GO:0006195;GO:0003824;GO:0005488;GO:0003924;GO:0008150;GO:0044281;GO:0009166;GO:0072521;GO:0009205;GO:0017111;GO:0009259;GO:0009203;GO:0072523;GO:0044270;GO:0016462;GO:0046483;GO:0006139;GO:0044248;GO:0034655;GO:0019001;GO:0016818;GO:0017076;GO:0009141;GO:0044238;GO:0006163;GO:0009143;GO:0009146;GO:0032555;GO:0009117;GO:0032553;GO:0006753;GO:0035639;GO:0003674;GO:…
Locus_1066	-
Locus_1067	-
Locus_1068	s:Q9LKW9;Sodium/hydrogen exchanger 7	Arabidopsis thaliana	3e-58	1146	160	GO:0005737;GO:0044237;GO:0015078;GO:0022891;GO:0008152;GO:0005622;GO:0005488;GO:0008150;GO:0015075;GO:0000302;GO:0031323;GO:0006814;GO:0005886;GO:0006810;GO:0010163;GO:0050794;GO:0034220;GO:0015299;GO:0009628;GO:0030001;GO:0071804;GO:0031224;GO:0044424;GO:0022890;GO:0005215;GO:0015300;GO:0006950;GO:0044446;GO:0016021;GO:0043226;GO:0055085;GO:0042542;GO:0006811;GO:0051179;GO:0015672;GO:0044444;GO:…
Locus_1069	-
Locus_1070	s:A8I1Q0;Calmodulin	Heterocapsa triquetra	5e-21	149	48	GO:0005488;GO:0005509;GO:0003674;GO:0043169;GO:0043167;GO:0046872
Locus_1071	-
Locus_1072	-
Locus_1073	s:Q28EW0;Transmembrane protein 87A	Xenopus tropicalis	4e-25	541	74	GO:0031224;GO:0016021;GO:0016020;GO:0005575;GO:0044425
Locus_1074	s:Q55GU0;Probable serine/threonine-protein kinase DDB_G0267514	Dictyostelium discoideum	1e-45	916	107	GO:0016773;GO:0004672;GO:0044237;GO:0008152;GO:0003824;GO:0005488;GO:0043170;GO:0019538;GO:0032559;GO:0008150;GO:0005524;GO:0044260;GO:0006464;GO:0004674;GO:0016310;GO:0044267;GO:0016301;GO:0016740;GO:0017076;GO:0044238;GO:0006793;GO:0032555;GO:0043412;GO:0006796;GO:0032553;GO:0030554;GO:0035639;GO:0003674;GO:0000166;GO:0036211;GO:0006468;GO:0009987;GO:0016772;GO:0036094
Locus_1075	-
Locus_1076	-
Locus_1078	t:G5A106;Putative endo-1,3-beta-glucanase	Phytophthora sojae (strain	8e-07	1026	47	GO:0044036;GO:0008152;GO:0043170;GO:0008150;GO:0016998;GO:0071554;GO:0033903;obsolete_molecular_function;GO:0009056;GO:0071840
Locus_1079	t:F0RK07;Putative uncharacterized protein	Deinococcus proteolyticus (strain ATCC 35074 / DSM 20540 / JCM 6276 /	7e-13	185	59
Locus_1080	-
Locus_1081	s:Q91X52;L-xylulose reductase	Mus musculus	7e-43	244	109	GO:0044085;GO:0019362;GO:0006066;GO:0044237;GO:0006006;GO:0008152;GO:0003824;GO:0044262;GO:0065003;GO:0005488;GO:0045177;GO:0019321;GO:0008150;GO:0042995;GO:0044281;GO:0006732;GO:0005975;GO:0005886;GO:0005902;GO:0005997;GO:0016324;GO:0005903;GO:0051260;GO:0046496;GO:0051259;GO:0016614;GO:0046483;GO:0006139;GO:0006461;GO:0044238;GO:0042732;GO:0019318;GO:0016020;GO:0006739;GO:0050038;GO:0009117;GO:…
Locus_1082	s:P53978;Elongation factor 3B	Saccharomyces cerevisiae (strain ATCC 204508 /	6e-24	1044	70	GO:0005737;GO:0044237;GO:0043228;GO:0008152;GO:0005622;GO:0003824;GO:0006195;GO:0005488;GO:0043170;GO:0019538;GO:0032559;GO:0008150;GO:0022626;GO:0005840;GO:0005524;GO:0044281;GO:0009166;GO:0072521;GO:0009205;GO:0017111;GO:0008135;GO:0044260;GO:0030529;GO:0009259;GO:0009203;GO:0044267;GO:0044424;GO:0072523;GO:0044270;GO:0016462;GO:0046483;GO:0006139;GO:0044248;GO:0034655;GO:0016818;GO:0017076;GO:…
Locus_1083	-
Locus_1084	s:Q9JHW1;Carboxypeptidase D	Rattus norvegicus	5e-12	1378	74	GO:0005626;GO:0008233;GO:0071345;GO:0008152;GO:0005622;GO:0003824;GO:0005488;GO:0043170;GO:0019538;GO:0008150;GO:0051716;GO:0070669;GO:0008235;GO:0071352;GO:0005886;GO:0070011;GO:0008236;GO:0031224;GO:0044424;GO:0000267;GO:0070008;GO:0008238;GO:0010033;GO:0016021;GO:0044238;GO:0043226;GO:0046914;GO:0004181;GO:0005802;GO:0016020;GO:0042598;GO:0005623;GO:0005792;GO:0043227;GO:0070887;GO:0034097;GO:…
Locus_1085	s:P16157;Ankyrin-1	Homo sapiens	6e-32	1881	119	GO:0005737;GO:0035088;GO:0032989;GO:0016528;GO:0043228;GO:0009605;GO:0008092;GO:0005622;GO:0005488;GO:0008150;GO:0045197;GO:0046903;GO:0007399;GO:0051716;GO:0048699;GO:0048812;GO:0007163;GO:0032501;GO:0006935;GO:0005886;GO:0030507;GO:0000902;GO:0006810;GO:0071841;GO:0031672;GO:0044449;GO:0042330;GO:0035090;GO:0045199;GO:0050794;GO:0030016;GO:0044424;GO:0005856;GO:0009653;GO:0048667;GO:0043292;GO:…
Locus_1086	-
Locus_1087	s:Q8CEC6;Peptidylprolyl isomerase domain and WD repeat-containing protein 1	Mus musculus	1e-39	646	86	GO:0044237;GO:0008152;GO:0005622;GO:0003824;GO:0043170;GO:0019538;GO:0008150;GO:0006396;GO:0071013;GO:0044260;GO:0006464;GO:0030529;GO:0016071;GO:0044267;GO:0044424;GO:0006139;GO:0008380;GO:0044446;GO:0000413;GO:0044238;GO:0043226;GO:0043412;GO:0044428;GO:0032991;GO:0005623;GO:0044422;GO:0006457;GO:0043227;GO:0003674;GO:0005681;GO:0006397;GO:0016070;GO:0005575;GO:0043231;GO:0016853;GO:0090304;GO:…
Locus_1088	-
Locus_1089	s:Q9LEJ0;Enolase 1	Hevea brasiliensis	3e-42	445	87	GO:0006096;GO:0006066;GO:0005737;GO:0044237;GO:0006006;GO:0008152;GO:0006091;GO:0005622;GO:0044262;GO:0003824;GO:0005488;GO:0008150;GO:0000287;GO:0044281;GO:0005975;GO:0043234;GO:0044275;GO:0044424;GO:0046164;GO:0016829;GO:0016836;GO:0005829;GO:0044238;GO:0019320;GO:0044444;GO:0019318;GO:0046365;GO:0032991;GO:0005623;GO:0003674;GO:0016052;GO:0005575;GO:0000015;GO:0016835;GO:0044464;GO:0005996;GO:…
Locus_1090	-
Locus_1091	t:F0XY50;Putative uncharacterized protein	Aureococcus anophagefferens	4e-47	244	115	GO:0044237;GO:0008152;GO:0003824;GO:0043170;GO:0019538;GO:0008150;GO:0004725;GO:0044260;GO:0006464;GO:0044267;GO:0044238;GO:0006793;GO:0016788;GO:0043412;GO:0016791;GO:0006796;GO:0003674;GO:0042578;GO:0036211;GO:0016787;GO:0004721;GO:0008138;GO:0009987;GO:0035335;GO:0006470;GO:0016311
Locus_1092	-
Locus_1093	s:O34678;Uncharacterized oxidoreductase YtbE	Bacillus subtilis	6e-40	280	100	GO:0008152;GO:0003824;GO:0008150;GO:0055114;GO:0003674;GO:0016491
Locus_1094	s:Q6ZIK0;Probable tocopherol O-methyltransferase, chloroplastic	Oryza sativa subsp. japonica	5e-84	362	155	GO:0005737;GO:0008171;GO:0044237;GO:0006775;GO:0008152;GO:0005622;GO:0003824;GO:0008150;GO:0044281;GO:0050342;GO:0042360;GO:0044424;GO:0010189;GO:0046483;GO:0016740;GO:0043226;GO:0044283;GO:0044444;GO:0009110;GO:0009058;GO:0005623;GO:0032259;GO:0043227;GO:0003674;GO:0016741;GO:0009507;GO:0005575;GO:0043231;GO:0042362;GO:0008168;GO:0006766;GO:0044464;GO:0009987;GO:0009536;GO:0043229;GO:0044249
Locus_1095	-
Locus_1096	s:P21187;Polyadenylate-binding protein	Drosophila melanogaster	7e-57	634	126	GO:0032270;GO:0022414;GO:0010608;GO:0005737;GO:0009891;GO:0044237;GO:0050877;GO:0043228;GO:0009953;GO:0008152;GO:0005622;GO:0007286;GO:0005488;GO:0007140;GO:0019538;GO:0043170;GO:0033205;GO:0008150;GO:0022403;GO:0006396;GO:0003006;GO:0044430;GO:0080090;GO:0019953;GO:0031323;GO:0032501;GO:0071841;GO:0007267;GO:0071013;GO:0010557;GO:0044260;GO:0010604;GO:0030529;GO:0051301;GO:0043234;GO:0048609;GO:…
Locus_1097	t:Q7RRY6;Putative uncharacterized protein PY00581	Plasmodium yoelii yoelii	1e-07	508	63
Locus_1098	t:E5A9A5;Putative uncharacterized protein	Leptosphaeria maculans (strain JN3 / isolate v23.1.3 / race Av1-4-5-6-7-8)	2e-06	652	39	GO:0003824;GO:0003674;GO:0016787
Locus_1099	s:Q86I06;Probable serine/threonine-protein kinase nek3	Dictyostelium discoideum	4e-51	1123	100	GO:0016773;GO:0004672;GO:0044237;GO:0008152;GO:0003824;GO:0005488;GO:0043170;GO:0019538;GO:0032559;GO:0008150;GO:0005524;GO:0044260;GO:0006464;GO:0004674;GO:0016310;GO:0044267;GO:0016301;GO:0016740;GO:0017076;GO:0044238;GO:0006793;GO:0032555;GO:0043412;GO:0006796;GO:0032553;GO:0030554;GO:0035639;GO:0003674;GO:0000166;GO:0036211;GO:0006468;GO:0009987;GO:0016772;GO:0036094
Locus_1100	s:O74349;E3 ubiquitin-protein ligase listerin	Schizosaccharomyces pombe (strain 972 / ATCC 24843)	1e-24	1610	66	GO:0005737;GO:0044237;GO:0008152;GO:0005622;GO:0003824;GO:0005488;GO:0043170;GO:0010558;GO:0008150;GO:0080090;GO:0032774;GO:0031323;GO:0006402;GO:0044260;GO:0051172;GO:0016071;GO:2000112;GO:0050794;GO:0044424;GO:0048523;GO:0048519;GO:0045892;GO:0006139;GO:0009889;GO:0044248;GO:0051171;GO:2000113;GO:0070481;GO:0005829;GO:0044238;GO:0009892;GO:0043226;GO:0009890;GO:0046914;GO:0044444;GO:0009058;GO:…
Locus_1101	s:Q53GL7;Poly [ADP-ribose] polymerase 10	Homo sapiens	1e-07	1025	50	GO:0044085;GO:0005737;GO:0044237;GO:0008285;GO:0043228;GO:0048145;GO:0008152;GO:0005622;GO:0003824;GO:0005488;GO:0019538;GO:0043170;GO:0008150;GO:0043233;GO:0031981;GO:0005730;GO:0006471;GO:0071841;GO:0001672;GO:0044260;GO:0006464;GO:0050794;GO:0042127;GO:0006259;GO:0044267;GO:0044424;GO:0048519;GO:0048523;GO:0031974;GO:0006323;GO:0070013;GO:0006139;GO:0016740;GO:0010847;GO:0016763;GO:0043232;GO:…
Locus_1102	t:C5KEF1;Putative uncharacterized protein	Perkinsus marinus (strain ATCC 50983 / TXsc)	2e-65	281	120
Locus_1103	s:P04072;Thermitase	Thermoactinomyces vulgaris	1e-39	279	120	GO:0008233;GO:0008152;GO:0003824;GO:0005488;GO:0043170;GO:0019538;GO:0008150;GO:0070011;GO:0008236;GO:0044238;GO:0003674;GO:0005576;GO:0005575;GO:0004175;GO:0016787;GO:0043169;GO:0006508;GO:0043167;GO:0004252;GO:0017171;GO:0046872
Locus_1104	s:D7REX8;Protein unc-45 homolog B	Xenopus tropicalis	7e-20	927	119	GO:0044085;GO:0005737;GO:0032989;GO:0031674;GO:0043228;GO:0030036;GO:0007507;GO:0005622;GO:0005488;GO:0008150;GO:0060537;GO:0060538;GO:0032501;GO:0048513;GO:0055002;GO:0071841;GO:0044449;GO:0072359;GO:0055001;GO:0030016;GO:0044424;GO:0009653;GO:0030239;GO:0043292;GO:0061061;GO:0007275;GO:0007010;GO:0048646;GO:0043232;GO:0048731;GO:0010927;GO:0072358;GO:0005829;GO:0043226;GO:0006996;GO:0030017;GO:…
Locus_1105	s:Q4JIM5;Abelson tyrosine-protein kinase 2	Mus musculus	4e-14	1182	70	GO:0016773;GO:0005737;GO:0018212;GO:0004672;GO:0044237;GO:0043228;GO:0022610;GO:0030036;GO:0008152;GO:0005622;GO:0003824;GO:0005488;GO:0007155;GO:0043170;GO:0019538;GO:0032559;GO:0008150;GO:0000287;GO:0005524;GO:0030145;GO:0071841;GO:0044260;GO:0006464;GO:0016310;GO:0044267;GO:0044424;GO:0005856;GO:0016301;GO:0007010;GO:0016740;GO:0017076;GO:0043232;GO:0044238;GO:0043226;GO:0046914;GO:0006793;GO:…
Locus_1106	t:E7RYH5;Nitric oxide reductase	Lautropia mirabilis ATCC 51599	5e-78	754	178	GO:0044237;GO:0015078;GO:0022891;GO:0008152;GO:0004129;GO:0006091;GO:0003824;GO:0005488;GO:0008150;GO:0005506;GO:0015075;GO:0016676;GO:0031224;GO:0022890;GO:0005215;GO:0016021;GO:0046914;GO:0016661;GO:0016020;GO:0015077;GO:0009055;GO:0046906;GO:0055114;GO:0003674;GO:0015002;GO:0016491;GO:0005575;GO:0015980;GO:0022892;GO:0016675;GO:0016966;GO:0020037;GO:0016662;GO:0044425;GO:0043169;GO:0009987;GO:…
Locus_1107	-
Locus_1109	-
Locus_1110	s:P43297;Cysteine proteinase RD21a	Arabidopsis thaliana	7e-60	462	133	GO:0008233;GO:0005737;GO:0008152;GO:0005622;GO:0003824;GO:0005488;GO:0043170;GO:0019538;GO:0004197;GO:0008150;GO:0070011;GO:0030054;GO:0044424;GO:0008234;GO:0005911;GO:0055044;GO:0005829;GO:0044238;GO:0043226;GO:0044444;GO:0005623;GO:0043227;GO:0003674;GO:0005576;GO:0009507;GO:0005575;GO:0043231;GO:0004175;GO:0005773;GO:0005515;GO:0016787;GO:0009506;GO:0044464;GO:0006508;GO:0009536;GO:0043229;GO:…
Locus_1111	s:Q80Y98;Phospholipase DDHD2	Mus musculus	2e-21	699	117	GO:0005737;GO:0008152;GO:0005622;GO:0003824;GO:0005488;GO:0008150;GO:0044424;GO:0016042;GO:0044238;GO:0005623;GO:0006629;GO:0003674;GO:0005575;GO:0016787;GO:0044464;GO:0043169;GO:0043167;GO:0046872;GO:0009056
Locus_1112	s:P96575;Putative acyl--CoA ligase YdaB	Bacillus subtilis	2e-39	503	132	GO:0008152;GO:0003824;GO:0005488;GO:0032559;GO:0008150;GO:0005524;GO:0017076;GO:0032555;GO:0032553;GO:0030554;GO:0035639;GO:0003674;GO:0000166;GO:0016874;GO:0036094
Locus_1113	t:F9TWF2;Putative uncharacterized protein	Marichromatium purpuratum 984	7e-17	381	61
Locus_1114	s:Q59516;Glycerate dehydrogenase	Methylobacterium extorquens (strain ATCC 14718 / DSM 1338 / AM1)	9e-46	314	115	GO:0005737;GO:0008152;GO:0005622;GO:0003824;GO:0005488;GO:0008150;GO:0044424;GO:0016614;GO:0005623;GO:0055114;GO:0003674;GO:0000166;GO:0016491;GO:0005575;GO:0008465;GO:0016616;GO:0044464;GO:0048037;GO:0051287;GO:0050662;GO:0036094
Locus_1115	s:Q9FIZ3;LRR receptor-like serine/threonine-protein kinase GSO2	Arabidopsis thaliana	4e-54	1252	217	GO:0016773;GO:0004672;GO:0044237;GO:0008152;GO:0003824;GO:0005488;GO:0008544;GO:0043170;GO:0019538;GO:0032559;GO:0009790;GO:0008150;GO:0005524;GO:0009553;GO:0032501;GO:0048513;GO:0004872;GO:0044260;GO:0006464;GO:0004674;GO:0016310;GO:0031224;GO:0044267;GO:0016301;GO:0007275;GO:0016740;GO:0017076;GO:0048731;GO:0016021;GO:0044238;GO:0006793;GO:0032555;GO:0043412;GO:0016020;GO:0048229;GO:0006796;GO:…
Locus_1116	s:C1DKY7;Siroheme synthase	Azotobacter vinelandii (strain DJ / ATCC BAA-1303)	4e-08	464	33	GO:0044237;GO:0008152;GO:0003824;GO:0005488;GO:0051266;GO:0008150;GO:0018130;GO:0044281;GO:0009236;GO:0033014;GO:0008757;GO:0046483;GO:0004325;GO:0016740;GO:0006767;GO:0006779;GO:0016829;GO:0044283;GO:0051188;GO:0046148;GO:0009110;GO:0046156;GO:0009058;GO:0032259;GO:0042364;GO:0009235;GO:0055114;GO:0003674;GO:0016741;GO:0000166;GO:0008169;GO:0016491;GO:0051186;GO:0016627;GO:0033013;GO:0008168;GO:…
Locus_1117	-
Locus_1118	s:O75899;Gamma-aminobutyric acid type B receptor subunit 2	Homo sapiens	5e-15	941	73	GO:0030815;GO:0045980;GO:0007166;GO:0005737;GO:0044237;GO:0050877;GO:0008152;GO:0005622;GO:0097060;GO:0043005;GO:0008150;GO:0042995;GO:0051716;GO:0018130;GO:0080090;GO:0044281;GO:0072521;GO:0031323;GO:0043086;GO:0032501;GO:0005886;GO:0051339;GO:0031279;GO:0004872;GO:0007267;GO:0050790;GO:0030809;GO:0051172;GO:0006164;GO:0006140;GO:0050794;GO:0030054;GO:0031224;GO:0044424;GO:0048519;GO:0048523;GO:…
Locus_1119	-
Locus_1120	-
Locus_1121	s:Q9U1S7;Polycystin-2	Caenorhabditis elegans	1e-08	716	80	GO:0030425;GO:0022414;GO:0005737;GO:0022891;GO:0007610;GO:0034608;GO:0005622;GO:0005488;GO:0043005;GO:0005216;GO:0008150;GO:0042995;GO:0015075;GO:0032501;GO:0051704;GO:0005886;GO:0006810;GO:0043204;GO:0005509;GO:0048609;GO:0000003;GO:0034220;GO:0030001;GO:0022803;GO:0031224;GO:0044424;GO:0015267;GO:0005215;GO:0070588;GO:0007617;GO:0033057;GO:0044446;GO:0019098;GO:0044463;GO:0016021;GO:0043226;GO:…
Locus_1122	-
Locus_1123	-
Locus_1124	s:Q01109;Acetyl-hydrolase	Streptomyces hygroscopicus	5e-08	299	71	GO:0044237;GO:0008152;GO:0003824;GO:0008150;GO:0009058;GO:0003674;GO:0017000;GO:0016787;GO:0009987;GO:0017144;GO:0016999;GO:0044249
Locus_1125	t:C5LE32;Putative uncharacterized protein	Perkinsus marinus (strain ATCC 50983 / TXsc)	6e-09	204	44
Locus_1126	s:Q5EA79;Aldose 1-epimerase	Bos taurus	5e-46	342	125	GO:0006066;GO:0005737;GO:0044237;GO:0008152;GO:0005622;GO:0044262;GO:0003824;GO:0005488;GO:0008150;GO:0044281;GO:0005975;GO:0016854;GO:0044424;GO:0044238;GO:0030246;GO:0019318;GO:0005623;GO:0003674;GO:0005575;GO:0016853;GO:0016857;GO:0004034;GO:0044464;GO:0005996;GO:0009987
Locus_1127	-
Locus_1128	-
Locus_1129	t:F7ZKR8;Putative uncharacterized protein	Roseobacter litoralis (strain ATCC 49566 / DSM 6996 / JCM 21268 /	3e-11	857	51
Locus_1130	-
Locus_1131	-
Locus_1132	-
Locus_1133	-
Locus_1134	t:E8Z733;2og-feoxygenase family (Fragment)	Karlodinium veneficum	6e-70	365	134	GO:0008152;GO:0003824;GO:0008150;GO:0016705;GO:0051213;GO:0016706;GO:0055114;GO:0003674;GO:0016491
Locus_1136	s:P25389;Probable serine/threonine-protein kinase KCC4	Saccharomyces cerevisiae (strain ATCC 204508 /	5e-13	1037	49	GO:0044085;GO:0065008;GO:0007114;GO:0016773;GO:0005737;GO:0032989;GO:0004672;GO:0000131;GO:0032155;GO:0044237;GO:0010564;GO:0031565;GO:0043228;GO:0008152;GO:0005622;GO:0003824;GO:0008360;GO:0065003;GO:0005488;GO:0071775;GO:0043170;GO:0019538;GO:0032559;GO:0033205;GO:0032505;GO:0008150;GO:0005524;GO:0044430;GO:0030427;GO:0007117;GO:0005886;GO:0000902;GO:0032173;GO:0071841;GO:0044260;GO:0006464;GO:…
Locus_1137	-
Locus_1138	s:Q869Q0;COBW domain-containing protein DDB_G0274527	Dictyostelium discoideum	7e-11	475	43	GO:0005488;GO:0032559;GO:0005524;GO:0017076;GO:0032555;GO:0032553;GO:0030554;GO:0035639;GO:0003674;GO:0000166;GO:0036094
Locus_1139	-
Locus_1140	-
Locus_1141	t:Q56W01;Protein EGL-9, isoform c	Caenorhabditis elegans	4e-07	465	66	GO:0008152;GO:0031406;GO:0003824;GO:0005488;GO:0008150;GO:0005506;GO:0016705;GO:0051213;GO:0046914;GO:0016706;GO:0055114;GO:0003674;GO:0016491;GO:0043169;GO:0019842;GO:0031418;GO:0043167;GO:0046872;GO:0036094
Locus_1142	t:A7S609;Predicted protein	Nematostella vectensis	2e-13	527	48	GO:0031224;GO:0016021;GO:0016020;GO:0005575;GO:0044425
Locus_1143	-
Locus_1144	-
Locus_1145	-
Locus_1146	-
Locus_1147	t:C5LDP9;Putative uncharacterized protein	Perkinsus marinus (strain ATCC 50983 / TXsc)	1e-09	255	34	GO:0005488;GO:0005509;GO:0003674;GO:0043169;GO:0043167;GO:0046872
Locus_1148	-
Locus_1149	-
Locus_1150	-
Locus_1152	t:A4U2F1;Putative uncharacterized protein	Magnetospirillum gryphiswaldense	4e-09	167	46
Locus_1153	s:P92958;SNF1-related protein kinase catalytic subunit alpha KIN11	Arabidopsis thaliana	2e-60	512	122	GO:0016773;GO:0044255;GO:0004672;GO:0031347;GO:0044237;GO:0009607;GO:0008610;GO:0071941;GO:0008152;GO:0042180;GO:0003824;GO:0005488;GO:0032787;GO:0043170;GO:0019538;GO:0032559;GO:0044419;GO:0008150;GO:0005524;GO:0044281;GO:0005975;GO:0051704;GO:0048583;GO:0044260;GO:0002682;GO:0006464;GO:0004674;GO:0043436;GO:0016310;GO:0044267;GO:0080134;GO:0050688;GO:0016301;GO:0016740;GO:0017076;GO:0006950;GO:…
Locus_1154	-
Locus_1155	t:B0UEQ1;Putative uncharacterized protein	Methylobacterium sp. (strain 4-46)	3e-22	217	71	GO:0003824;GO:0003674;GO:0016787
Locus_1156	t:C5LX97;Putative uncharacterized protein	Perkinsus marinus (strain ATCC 50983 / TXsc)	6e-15	431	94	GO:0022891;GO:0005488;GO:0005216;GO:0008150;GO:0015075;GO:0006810;GO:0005509;GO:0022803;GO:0031224;GO:0015267;GO:0005215;GO:0016021;GO:0055085;GO:0022838;GO:0006811;GO:0051179;GO:0016020;GO:0051234;GO:0003674;GO:0005575;GO:0022892;GO:0044425;GO:0043169;GO:0009987;GO:0043167;GO:0046872;GO:0022857
Locus_1158	s:Q54JM3;NEDD8-activating enzyme E1 regulatory subunit	Dictyostelium discoideum	5e-59	520	115	GO:0044237;GO:0008152;GO:0003824;GO:0005488;GO:0043170;GO:0019538;GO:0008150;GO:0006810;GO:0044260;GO:0006464;GO:0044267;GO:0016192;GO:0044238;GO:0032446;GO:0043412;GO:0051179;GO:0051234;GO:0003674;GO:0070647;GO:0000166;GO:0006907;GO:0036211;GO:0009987;GO:0008641;GO:0045116;GO:0006897;GO:0019781;GO:0044351;GO:0036094
Locus_1159	-
Locus_1160	-
Locus_1161	-
Locus_1163	t:E8Z6Q3;ATP synthase delta chain	Prorocentrum minimum	7e-07	253	28	GO:0015078;GO:0044237;GO:0022891;GO:0008152;GO:0008150;GO:0009145;GO:0018130;GO:0009206;GO:0015075;GO:0044281;GO:0006754;GO:0072521;GO:0009205;GO:0006810;GO:0015986;GO:0006164;GO:0009201;GO:0034220;GO:0009259;GO:0046483;GO:0006139;GO:0022890;GO:0005215;GO:0034654;GO:0009141;GO:0044238;GO:0006163;GO:0055085;GO:0006811;GO:0009260;GO:0051179;GO:0015672;GO:0009117;GO:0015077;GO:0009058;GO:0046933;GO:…
Locus_1164	-
Locus_1165	-
Locus_1166	-
Locus_1167	-
Locus_1168	s:Q9FIY7;Putative SWI/SNF-related matrix-associated actin-dependent regulator of chromatin subfamily A member 3-like 3	Arabidopsis thaliana	3e-113	1277	271	GO:0005737;GO:0044237;GO:0008152;GO:0005622;GO:0003824;GO:0005488;GO:0043170;GO:0032559;GO:0008150;GO:0051716;GO:0003677;GO:0005524;GO:0017111;GO:0016568;GO:0071841;GO:0044260;GO:0033554;GO:0006259;GO:0044424;GO:0016462;GO:0006139;GO:0016818;GO:0017076;GO:0006950;GO:0004386;GO:0044446;GO:0044238;GO:0006974;GO:0043226;GO:0051276;GO:0046914;GO:0006996;GO:0032555;GO:0044444;GO:0044434;GO:0005623;GO:…
Locus_1169	-
Locus_1170	s:Q8VE96;Transmembrane protein C2orf18 homolog	Mus musculus	6e-20	372	92	GO:0005737;GO:0005765;GO:0005622;GO:0008150;GO:0000323;GO:0044437;GO:0031224;GO:0044424;GO:0044446;GO:0016021;GO:0043226;GO:0044444;GO:0016020;GO:0031090;GO:0005623;GO:0044422;GO:0005764;GO:0043227;GO:0003674;GO:0005575;GO:0043231;GO:0005773;GO:0044425;GO:0044464;GO:0043229;GO:0005774
Locus_1171	s:P08201;Nitrite reductase [NAD(P)H] large subunit	Escherichia coli (strain K12)	2e-36	847	93	GO:0044237;GO:0071941;GO:0008152;GO:0006091;GO:0003824;GO:0005488;GO:0008942;GO:0008150;GO:0051540;GO:0005506;GO:0043234;GO:0050660;GO:0046914;GO:0051536;GO:0016661;GO:0050661;GO:0032991;GO:0005623;GO:0009061;GO:0009344;GO:0046906;GO:0042126;GO:0055114;GO:0003674;GO:0000166;GO:0016491;GO:0005575;GO:0015980;GO:0051539;GO:0046857;GO:0020037;GO:0044464;GO:0042128;GO:0043169;GO:0009987;GO:0043167;GO:…
Locus_1172	s:Q9ASU1;Diacylglycerol O-acyltransferase 2	Arabidopsis thaliana	2e-15	314	54	GO:0006066;GO:0005737;GO:0044237;GO:0008610;GO:0008152;GO:0005622;GO:0044262;GO:0003824;GO:0008150;GO:0044281;GO:0005975;GO:0016747;GO:0031224;GO:0044424;GO:0016740;GO:0008374;GO:0044446;GO:0016411;GO:0016021;GO:0044238;GO:0019751;GO:0043226;GO:0044444;GO:0016020;GO:0031090;GO:0009058;GO:0005623;GO:0004144;GO:0044422;GO:0016746;GO:0043227;GO:0005789;GO:0006629;GO:0003674;GO:0043231;GO:0005575;GO:…
Locus_1173	s:Q9Z0Y8;Voltage-dependent T-type calcium channel subunit alpha-1I	Rattus norvegicus	2e-07	2201	57	GO:0022891;GO:0032879;GO:0005216;GO:0008150;GO:0005245;GO:0015075;GO:0034703;GO:0043269;GO:0005886;GO:0034762;GO:0006810;GO:0022836;GO:0043234;GO:0032412;GO:0022832;GO:0050794;GO:0034220;GO:0030001;GO:0022803;GO:0031224;GO:0015267;GO:0010959;GO:0032409;GO:0005215;GO:0070588;GO:0051924;GO:0016021;GO:0034704;GO:0055085;GO:0022838;GO:0006811;GO:0005261;GO:0051179;GO:0070838;GO:0016020;GO:0032991;GO:…
Locus_1174	-
Locus_1175	s:B4UHG0;Translation initiation factor IF-2	Anaeromyxobacter sp. (strain K)	9e-06	946	48	GO:0005737;GO:0044237;GO:0008152;GO:0006184;GO:0005622;GO:0006195;GO:0003824;GO:0005488;GO:0003924;GO:0043170;GO:0019538;GO:0008150;GO:0044281;GO:0009166;GO:0072521;GO:0009205;GO:0017111;GO:0008135;GO:0044260;GO:0009259;GO:0009203;GO:0044267;GO:0044424;GO:0072523;GO:0044270;GO:0016462;GO:0046483;GO:0006139;GO:0044248;GO:0034655;GO:0019001;GO:0016818;GO:0017076;GO:0003723;GO:0009141;GO:0044238;GO:…
Locus_1176	s:O88457;Sodium channel protein type 11 subunit alpha	Rattus norvegicus	2e-06	1765	49	GO:0034706;GO:0022891;GO:0005272;GO:0032879;GO:0005488;GO:0043005;GO:0005216;GO:0008150;GO:0042995;GO:0015075;GO:0034703;GO:0043269;GO:0006814;GO:0005886;GO:0034762;GO:0006810;GO:0022836;GO:0043234;GO:0022832;GO:0050794;GO:0034220;GO:0030001;GO:0022803;GO:0031224;GO:0015267;GO:0005215;GO:0044299;GO:0016021;GO:0055085;GO:0022838;GO:0006811;GO:0005261;GO:0051179;GO:0015672;GO:0016020;GO:0032991;GO:…
Locus_1177	s:Q8YSU5;UPF0187 protein alr2987	Nostoc sp. (strain	1e-10	307	70	GO:0005886;GO:0031224;GO:0016021;GO:0016020;GO:0005623;GO:0005575;GO:0071944;GO:0044425;GO:0044464
Locus_1178	-
Locus_1179	-
Locus_1180	s:P94939;Pyruvate kinase	Mycobacterium intracellulare	5e-07	472	26	GO:0006096;GO:0016773;GO:0006066;GO:0044237;GO:0006006;GO:0008152;GO:0006091;GO:0044262;GO:0003824;GO:0005488;GO:0031420;GO:0032559;GO:0008150;GO:0000287;GO:0005524;GO:0004743;GO:0044281;GO:0005975;GO:0016310;GO:0044275;GO:0046164;GO:0016301;GO:0016740;GO:0017076;GO:0044238;GO:0006793;GO:0032555;GO:0019320;GO:0019318;GO:0046365;GO:0006796;GO:0032553;GO:0030554;GO:0035639;GO:0003674;GO:0000166;GO:…
Locus_1181	s:Q4R4A8;Alpha-1,3-mannosyl-glycoprotein 4-beta-N-acetylglucosaminyltransferase C	Macaca fascicularis	2e-35	478	215	GO:0005737;GO:0008194;GO:0008152;GO:0005622;GO:0003824;GO:0005488;GO:0008150;GO:0016758;GO:0005975;GO:0008375;GO:0031224;GO:0044424;GO:0044431;GO:0016740;GO:0044446;GO:0016021;GO:0044238;GO:0043226;GO:0044444;GO:0016020;GO:0031090;GO:0005623;GO:0044422;GO:0043227;GO:0003674;GO:0043231;GO:0005575;GO:0008454;GO:0016757;GO:0044425;GO:0044464;GO:0043169;GO:0043229;GO:0043167;GO:0000139;GO:0012505;GO:…
Locus_1182	-
Locus_1183	s:P47160;Epsin-3	Saccharomyces cerevisiae (strain ATCC 204508 /	2e-18	408	53	GO:0031988;GO:0005737;GO:0044433;GO:0080025;GO:0015031;GO:0043228;GO:0030136;GO:0005622;GO:0005488;GO:0008104;GO:0008150;GO:0006895;GO:0044430;GO:0030125;GO:0006810;GO:0042147;GO:0030117;GO:0043234;GO:0046907;GO:0016023;GO:0032509;GO:0030864;GO:0030479;GO:0044424;GO:0030120;GO:0030662;GO:0005856;GO:0043232;GO:0044446;GO:0016192;GO:0045184;GO:0043226;GO:0032266;GO:0006892;GO:0051179;GO:0044444;GO:…
Locus_1184	s:Q9LZS3;1,4-alpha-glucan-branching enzyme 2-2, chloroplastic/amyloplastic	Arabidopsis thaliana	1e-130	805	268	GO:0065008;GO:0005737;GO:0042593;GO:0009749;GO:0044237;GO:0044264;GO:0008152;GO:0005622;GO:0006091;GO:0044262;GO:0003824;GO:0005488;GO:0071333;GO:0001678;GO:0071322;GO:0005978;GO:0009743;GO:0043170;GO:0034637;GO:0008150;GO:0051716;GO:0071214;GO:2000897;GO:0003844;GO:0016758;GO:0004553;GO:0005975;GO:0071482;GO:0009750;GO:0034284;GO:0044260;GO:0009628;GO:0044275;GO:0044042;GO:0044424;GO:0034285;GO:…
Locus_1185	-
Locus_1186	s:Q4GZT3;Polycystin-2	Bos taurus	4e-08	970	74	GO:0065008;GO:0061333;GO:0045180;GO:0005737;GO:0043009;GO:0001892;GO:0044237;GO:0043228;GO:0022891;GO:0009605;GO:0008152;GO:0031512;GO:0008092;GO:0007507;GO:0005622;GO:0032879;GO:0030027;GO:0005488;GO:0009799;GO:0051606;GO:0060402;GO:0055065;GO:0009719;GO:0005216;GO:0043170;GO:0009790;GO:0008150;GO:0051051;GO:0031252;GO:0051716;GO:0042995;GO:0044430;GO:0015075;GO:0080090;GO:0035239;GO:0044281;GO:…
Locus_1187	s:Q8CFG5;Voltage-dependent calcium channel subunit alpha-2/delta-3	Rattus norvegicus	3e-21	1085	81	GO:0022891;GO:0005488;GO:0032879;GO:0005216;GO:0008150;GO:0005245;GO:0015075;GO:0034703;GO:0043269;GO:0005886;GO:0034762;GO:0006810;GO:0022836;GO:0043234;GO:0032412;GO:0022832;GO:0050794;GO:0034220;GO:0030001;GO:0022803;GO:0031224;GO:0015267;GO:0010959;GO:0032409;GO:0005215;GO:0070588;GO:0051924;GO:0016021;GO:0034704;GO:0055085;GO:0022838;GO:0006811;GO:0005261;GO:0051179;GO:0070838;GO:0016020;GO:…
Locus_1188	-
Locus_1189	-
Locus_1190	-
Locus_1191	s:Q45VK7;Cytoplasmic dynein 2 heavy chain 1	Mus musculus	0	4306	1793	GO:0044085;GO:0007420;GO:0005737;GO:0032989;GO:0060271;GO:0044237;GO:0043228;GO:0009953;GO:0008152;GO:0031512;GO:0035107;GO:0005622;GO:0006195;GO:0003824;GO:0009799;GO:0005488;GO:0060173;GO:0043170;GO:0019538;GO:0032559;GO:0009790;GO:0008104;GO:0045177;GO:0048598;GO:0008150;GO:0007399;GO:0042995;GO:0005524;GO:0044430;GO:0044281;GO:0009166;GO:0072521;GO:0009205;GO:0017111;GO:0032501;GO:0005886;GO:…
Locus_1192	s:Q15149;Plectin	Homo sapiens	3e-07	4684	50	GO:0044085;GO:0005626;GO:0005737;GO:0008307;GO:0043228;GO:0008092;GO:0005622;GO:0005488;GO:0030055;GO:0008150;GO:0005924;GO:0070161;GO:0005886;GO:0071841;GO:0016265;GO:0030054;GO:0044424;GO:0000267;GO:0005856;GO:0043292;GO:0030056;GO:0043232;GO:0005829;GO:0043226;GO:0009925;GO:0012501;GO:0044444;GO:0045178;GO:0016020;GO:0071844;GO:0005623;GO:0005925;GO:0022607;GO:0071842;GO:0006915;GO:0007044;GO:…
Locus_1193	s:Q98ST7;DBH-like monooxygenase protein 1	Gallus gallus	4e-31	614	94	GO:0006066;GO:0005737;GO:0004500;GO:0044237;GO:0008152;GO:0005622;GO:0003824;GO:0005488;GO:0004497;GO:0008150;GO:0044106;GO:0044281;GO:0016705;GO:0009712;GO:0018958;GO:0031224;GO:0044424;GO:0005507;GO:0006576;GO:0009308;GO:0042537;GO:0044446;GO:0016021;GO:0043226;GO:0046914;GO:0044444;GO:0016020;GO:0034311;GO:0031090;GO:0005623;GO:0044422;GO:0043227;GO:0005789;GO:0055114;GO:0003674;GO:0006584;GO:…
Locus_1194	-
Locus_1195	-
Locus_1196	s:Q9XF62;13 kDa deflagellation-inducible protein	Chlamydomonas reinhardtii	4e-18	111	52	GO:0005622;GO:0044424;GO:0043226;GO:0005623;GO:0043227;GO:0005575;GO:0043231;GO:0044464;GO:0043229;GO:0005634
Locus_1197	s:Q8L493;Branched-chain-amino-acid aminotransferase-like protein 3, chloroplastic	Arabidopsis thaliana	1e-50	373	122	GO:0042559;GO:0005737;GO:0044237;GO:0008152;GO:0005622;GO:0042180;GO:0003824;GO:0009108;GO:0008483;GO:0008150;GO:0044106;GO:0016769;GO:0009072;GO:0018130;GO:0046653;GO:0044281;GO:0006732;GO:0016833;GO:0043436;GO:0044424;GO:0046483;GO:0019438;GO:0016740;GO:0009308;GO:0044446;GO:0009396;GO:0016829;GO:0009532;GO:0044238;GO:0043226;GO:0044283;GO:0044444;GO:0051188;GO:0044434;GO:0016053;GO:0009058;GO:…
Locus_1198	-
Locus_1199	-
Locus_1200	s:Q55BS1;Cleavage and polyadenylation specificity factor subunit 2	Dictyostelium discoideum	3e-43	784	127	GO:0044237;GO:0005654;GO:0008152;GO:0005622;GO:0003824;GO:0005488;GO:0043170;GO:0008150;GO:0043233;GO:0006396;GO:0031981;GO:0044260;GO:0043234;GO:0090305;GO:0006379;GO:0016071;GO:0006378;GO:0044424;GO:0031974;GO:0070013;GO:0006139;GO:0003723;GO:0044446;GO:0044238;GO:0005849;GO:0043226;GO:0044428;GO:0032991;GO:0005623;GO:0044422;GO:0043227;GO:0044451;GO:0043631;GO:0003674;GO:0016070;GO:0006397;GO:…
Locus_1201	s:Q91YD4;Transient receptor potential cation channel subfamily M member 2	Mus musculus	2e-28	1507	105	GO:0019144;GO:0022891;GO:0000041;GO:0003824;GO:0005272;GO:0005216;GO:0008150;GO:0015075;GO:0006814;GO:0005886;GO:0006810;GO:0047631;GO:0034220;GO:0030001;GO:0022803;GO:0031224;GO:0015267;GO:0046873;GO:0016462;GO:0016818;GO:0022890;GO:0005215;GO:0070588;GO:0006950;GO:0016021;GO:0055085;GO:0022838;GO:0006811;GO:0005261;GO:0051179;GO:0015672;GO:0070838;GO:0016020;GO:0071421;GO:0033194;GO:0005623;GO:…
Locus_1202	s:P16102;Halorhodopsin	Halobacterium salinarium (strain ATCC 700922 / JCM 11081 /	2e-08	274	45	GO:0044237;GO:0022891;GO:0009605;GO:0008152;GO:0018298;GO:0051606;GO:0005216;GO:0043170;GO:0019538;GO:0008150;GO:0051716;GO:0009583;GO:0015075;GO:0005886;GO:0009881;GO:0006810;GO:0004872;GO:0044260;GO:0006464;GO:0050794;GO:0009581;GO:0009628;GO:0022803;GO:0044267;GO:0031224;GO:0015267;GO:0005215;GO:0038023;GO:0009416;GO:0009582;GO:0044238;GO:0016021;GO:0022838;GO:0006811;GO:0043412;GO:0051179;GO:…
Locus_1203	-
Locus_1204	s:Q9M291;Protein transport protein Sec24-like CEF	Arabidopsis thaliana	2e-34	1096	160	GO:0031988;GO:0005737;GO:0044433;GO:0015031;GO:0005622;GO:0005488;GO:0008104;GO:0008150;GO:0006810;GO:0030117;GO:0043234;GO:0030658;GO:0046907;GO:0016023;GO:0044424;GO:0030120;GO:0030662;GO:0044431;GO:0034613;GO:0012507;GO:0006950;GO:0044446;GO:0016192;GO:0030134;GO:0005829;GO:0045184;GO:0043226;GO:0046914;GO:0005793;GO:0030127;GO:0051179;GO:0044444;GO:0016020;GO:0031090;GO:0032991;GO:0005623;GO:…
Locus_1205	s:Q9DAN9;Uncharacterized protein C17orf105 homolog	Mus musculus	7e-10	164	46	GO:0008150;GO:0003674;GO:0005575
Locus_1206	s:O54853;Potassium voltage-gated channel subfamily H member 6	Rattus norvegicus	1e-32	950	102	GO:0044085;GO:0044237;GO:0022891;GO:0008152;GO:0065003;GO:0032879;GO:0005216;GO:0043170;GO:0008150;GO:0015276;GO:0051716;GO:0015075;GO:0080090;GO:0043269;GO:0032774;GO:0031323;GO:0005886;GO:0051291;GO:0034762;GO:0006810;GO:0044260;GO:0022836;GO:0022832;GO:2000112;GO:0050794;GO:0034220;GO:0030001;GO:0071804;GO:0022803;GO:0031224;GO:0015267;GO:0051259;GO:0046873;GO:0005267;GO:0006139;GO:0009889;GO:…
Locus_1207	s:Q9ZVX5;Pentatricopeptide repeat-containing protein At2g16880	Arabidopsis thaliana	1e-41	743	140	GO:0005488;GO:0003674;GO:0005575
Locus_1208	s:A2VEC9;SCO-spondin	Homo sapiens	3e-65	5147	462	GO:0044421;GO:0061134;GO:0010466;GO:0022610;GO:0008152;GO:0007155;GO:0008150;GO:0043086;GO:0051336;GO:0050790;GO:0003674;GO:0005576;GO:0005575;GO:0050789;GO:0030234;GO:0019222;GO:0065009;GO:0044092;GO:0052547;GO:0005615;GO:0004857;GO:0051346;GO:0030414;GO:0009987;GO:0065007
Locus_1209	-
Locus_1210	-
Locus_1211	-
Locus_1212	-
Locus_1213	-
Locus_1214	-
Locus_1215	-
Locus_1216	t:F0WSR9;Putative uncharacterized protein AlNc14C237G9414	Albugo laibachii	2e-35	1282	100
Locus_1217	s:Q25691;V-type proton ATPase subunit B	Plasmodium falciparum	6e-112	494	188	GO:0015988;GO:0033176;GO:0015078;GO:0044237;GO:0022891;GO:0008152;GO:0019829;GO:0003824;GO:0043492;GO:0005488;GO:0032559;GO:0008150;GO:0005524;GO:0015075;GO:0044281;GO:0072521;GO:0009205;GO:0017111;GO:0033180;GO:0046961;GO:0006810;GO:0015405;GO:0043234;GO:0034220;GO:0009259;GO:0016462;GO:0046483;GO:0006139;GO:0016818;GO:0022890;GO:0005215;GO:0017076;GO:0009141;GO:0044238;GO:0006163;GO:0055085;GO:…
Locus_1218	t:D5EMX9;Putative uncharacterized protein	Coraliomargarita akajimensis (strain DSM 45221 / IAM 15411 / JCM 23193 / KCTC 12865)	4e-36	282	84
Locus_1219	s:Q9P8P7;Ribosomal RNA small subunit methyltransferase NEP1	Candida albicans	4e-07	267	32	GO:0044085;GO:0022613;GO:0044237;GO:0043228;GO:0008152;GO:0005622;GO:0003824;GO:0006364;GO:0005488;GO:0071843;GO:0043170;GO:0008150;GO:0043233;GO:0006396;GO:0031981;GO:0042254;GO:0005730;GO:0071841;GO:0044260;GO:0008757;GO:0044424;GO:0031974;GO:0070013;GO:0006139;GO:0016740;GO:0003723;GO:0043232;GO:0044446;GO:0044238;GO:0019843;GO:0043226;GO:0044428;GO:0005623;GO:0070037;GO:0044422;GO:0032259;GO:…
Locus_1220	s:Q5UPJ4;Putative helicase L115	Acanthamoeba polyphaga mimivirus	5e-26	1246	108	GO:0003824;GO:0005488;GO:0032559;GO:0003677;GO:0005524;GO:0017111;GO:0016462;GO:0016818;GO:0017076;GO:0004386;GO:0032555;GO:0032553;GO:0030554;GO:0035639;GO:0003674;GO:0000166;GO:0003676;GO:0016817;GO:0016787;GO:0036094
Locus_1221	-
Locus_1222	s:P14105;Myosin-9	Gallus gallus	2e-06	1959	49	GO:0051015;GO:0065008;GO:0005737;GO:0032989;GO:0044237;GO:0032155;GO:0015031;GO:0043228;GO:0043542;GO:0030036;GO:0008152;GO:0001525;GO:0042802;GO:0008092;GO:0005622;GO:0006195;GO:0003824;GO:0008360;GO:0005488;GO:0016459;GO:0043170;GO:0019538;GO:0032559;GO:0008104;GO:0042641;GO:0008150;GO:0031252;GO:0042995;GO:0005524;GO:0044430;GO:0044281;GO:0009166;GO:0072521;GO:0009205;GO:0002520;GO:0048870;GO:…
Locus_1223	t:Q6C359;YALI0F02387p	Yarrowia lipolytica (strain CLIB 122 /	4e-08	1906	99	GO:0005737;GO:0015031;GO:0005622;GO:0005488;GO:0008104;GO:0008150;GO:0008565;GO:0061025;GO:0006810;GO:0071841;GO:0006906;GO:0046907;GO:0044424;GO:0044431;GO:0034613;GO:0005215;GO:0016044;GO:0044446;GO:0016192;GO:0048284;GO:0045184;GO:0043226;GO:0006996;GO:0061024;GO:0051179;GO:0044444;GO:0016020;GO:0031090;GO:0048280;GO:0005623;GO:0044422;GO:0051234;GO:0051649;GO:0071842;GO:0043227;GO:0033036;GO:…
Locus_1224	s:Q04336;Uncharacterized protein YMR196W	Saccharomyces cerevisiae (strain ATCC 204508 /	0	1088	383	GO:0005737;GO:0004573;GO:0008152;GO:0005622;GO:0003824;GO:0015926;GO:0008150;GO:0004553;GO:0005975;GO:0044424;GO:0044238;GO:0016798;GO:0005623;GO:0003674;GO:0005575;GO:0016787;GO:0044464;GO:0009311
Locus_1225	s:Q08871;Linoleoyl-CoA desaturase	Synechocystis sp. (strain	6e-10	359	39	GO:0016215;GO:0008152;GO:0003824;GO:0008150;GO:0016705;GO:0016213;GO:0044238;GO:0006629;GO:0055114;GO:0003674;GO:0016491;GO:0016717
Locus_1226	s:Q5QQ53;Xylosyltransferase oxt	Drosophila pseudoobscura pseudoobscura	5e-13	880	87	GO:0030201;GO:0006066;GO:0005737;GO:0008194;GO:0044237;GO:0044272;GO:0030203;GO:0008152;GO:0005622;GO:0044262;GO:0003824;GO:0043170;GO:0019321;GO:0008150;GO:0006790;GO:0016758;GO:0044281;GO:0009100;GO:0005975;GO:0042285;GO:0006029;GO:0044260;GO:0008375;GO:0031224;GO:0044424;GO:0044431;GO:0016740;GO:0009308;GO:0016763;GO:0006023;GO:0044446;GO:0016021;GO:0044238;GO:0043226;GO:0050650;GO:0042732;GO:…
Locus_1227	-
Locus_1228	s:A7MBI7;Catechol O-methyltransferase	Bos taurus	7e-22	272	57	GO:0065008;GO:0016206;GO:0006066;GO:0005737;GO:0008171;GO:0044237;GO:0050877;GO:0008152;GO:0005622;GO:0003824;GO:0005488;GO:0042424;GO:0008150;GO:0044106;GO:0000287;GO:0044281;GO:0009712;GO:0032501;GO:0005739;GO:0005886;GO:0007267;GO:0018958;GO:0008757;GO:0019614;GO:0031224;GO:0044424;GO:0046164;GO:0042135;GO:0006576;GO:0044248;GO:0016740;GO:0009308;GO:0019226;GO:0042537;GO:0042402;GO:0016021;GO:…
Locus_1229	-
Locus_1230	t:A5EAZ2;Putative uncharacterized protein	Bradyrhizobium sp. (strain BTAi1 / ATCC BAA-1182)	3e-14	320	80	GO:0008152;GO:0003824;GO:0008150;GO:0055114;GO:0003674;GO:0016491
Locus_1231	-
Locus_1232	s:O65251;Flap endonuclease 1	Arabidopsis thaliana	5e-18	383	45	GO:0005737;GO:0044237;GO:0043228;GO:0005654;GO:0008152;GO:0005622;GO:0003824;GO:0005488;GO:0043170;GO:0008150;GO:0043233;GO:0051716;GO:0003677;GO:0031981;GO:0005730;GO:0005739;GO:0044260;GO:0090305;GO:0033554;GO:0006260;GO:0006259;GO:0044424;GO:0031974;GO:0070013;GO:0006139;GO:0043232;GO:0006950;GO:0044446;GO:0005829;GO:0044238;GO:0006974;GO:0043226;GO:0016788;GO:0044444;GO:0044428;GO:0009058;GO:…
Locus_1233	-
Locus_1234	s:Q9NZN3;EH domain-containing protein 3	Homo sapiens	3e-79	535	169	GO:0044085;GO:0007596;GO:0065008;GO:0031988;GO:0005737;GO:0044237;GO:0008152;GO:0006184;GO:0005622;GO:0006195;GO:0003824;GO:0065003;GO:0005488;GO:0003924;GO:0032559;GO:0008150;GO:0010008;GO:0005524;GO:0044281;GO:0009166;GO:0072521;GO:0009205;GO:0017111;GO:0032501;GO:0005886;GO:0006810;GO:0050817;GO:0005509;GO:0046907;GO:0051260;GO:0016023;GO:0009259;GO:0009203;GO:0055038;GO:0044424;GO:0072523;GO:…
Locus_1235	s:Q8C2P3;tRNA-dihydrouridine(16/17) synthase [NAD(P)(+)]-like	Mus musculus	8e-60	475	121	GO:0044237;GO:0008152;GO:0003824;GO:0005488;GO:0017150;GO:0043170;GO:0008150;GO:0006396;GO:0008033;GO:0044260;GO:0050660;GO:0006139;GO:0044238;GO:0034470;GO:0055114;GO:0003674;GO:0016491;GO:0016627;GO:0016070;GO:0005575;GO:0090304;GO:0034641;GO:0009987;GO:0006807;GO:0048037;GO:0006399;GO:0010467;GO:0034660;GO:0050662
Locus_1236	-
Locus_1237	-
Locus_1238	s:Q43088;Ribulose-1,5 bisphosphate carboxylase/oxygenase large subunit N-methyltransferase, chloroplastic	Pisum sativum	2e-15	489	101	GO:0005737;GO:0008152;GO:0005622;GO:0003824;GO:0030785;GO:0008150;GO:0008757;GO:0044424;GO:0016740;GO:0043226;GO:0044444;GO:0005623;GO:0032259;GO:0043227;GO:0003674;GO:0016741;GO:0009507;GO:0005575;GO:0043231;GO:0008168;GO:0044464;GO:0009536;GO:0043229
Locus_1239	-
Locus_1240	s:P50430;Arylsulfatase B	Rattus norvegicus	4e-40	528	148	GO:0005737;GO:0006914;GO:0044237;GO:0009605;GO:0008152;GO:0005622;GO:0003824;GO:0005488;GO:0048545;GO:0009719;GO:0051597;GO:0008150;GO:0000323;GO:0007399;GO:0032501;GO:0005739;GO:0007417;GO:0009628;GO:0044424;GO:0044248;GO:0007275;GO:0004065;GO:0048731;GO:0010033;GO:0007584;GO:0043226;GO:0016788;GO:0044444;GO:0043627;GO:0005623;GO:0005764;GO:0043227;GO:0032502;GO:0005791;GO:0003674;GO:0005575;GO:…
Locus_1241	s:P50513;Ribosomal large subunit pseudouridine synthase D	Zymomonas mobilis	2e-07	317	46	GO:0044085;GO:0022613;GO:0044237;GO:0009451;GO:0008152;GO:0003824;GO:0006364;GO:0005488;GO:0071843;GO:0043170;GO:0008150;GO:0006396;GO:0042254;GO:0071841;GO:0044260;GO:0006139;GO:0003723;GO:0001522;GO:0044238;GO:0043412;GO:0034470;GO:0016072;GO:0003674;GO:0009982;GO:0016070;GO:0016853;GO:0090304;GO:0003676;GO:0034641;GO:0016866;GO:0009987;GO:0006807;GO:0010467;GO:0034660;GO:0071840
Locus_1243	-
Locus_1244	s:Q8K4P0;pre-mRNA 3' end processing protein WDR33	Mus musculus	1e-95	1330	159	GO:0044421;GO:0044237;GO:0008152;GO:0005622;GO:0043170;GO:0008150;GO:0006396;GO:0031012;GO:0044260;GO:0016071;GO:0044424;GO:0044420;GO:0006139;GO:0044238;GO:0043226;GO:0005623;GO:0005581;GO:0043227;GO:0003674;GO:0005576;GO:0006397;GO:0016070;GO:0043231;GO:0005575;GO:0090304;GO:0044464;GO:0034641;GO:0009987;GO:0043229;GO:0006807;GO:0005634;GO:0005578;GO:0010467
Locus_1245	s:Q07282;Tetracycline resistance protein, class E	Escherichia coli	2e-12	405	102	GO:0008150;GO:0005886;GO:0006810;GO:0031224;GO:0005215;GO:0016021;GO:0055085;GO:0006811;GO:0051179;GO:0015672;GO:0016020;GO:0005623;GO:0015297;GO:0051234;GO:0015291;GO:0003674;GO:0005575;GO:0042221;GO:0071944;GO:0046677;GO:0050896;GO:0044425;GO:0044464;GO:0006812;GO:0009987;GO:0022804;GO:0015992;GO:0006818;GO:0022857
Locus_1246	-
Locus_1247	-
Locus_1248	s:Q59754;Pyruvate, phosphate dikinase	Rhizobium meliloti (strain 1021)	1e-18	898	46	GO:0044237;GO:0008152;GO:0003824;GO:0005488;GO:0032559;GO:0008150;GO:0005524;GO:0016310;GO:0016301;GO:0016740;GO:0050242;GO:0017076;GO:0006793;GO:0032555;GO:0006796;GO:0032553;GO:0030554;GO:0035639;GO:0016781;GO:0003674;GO:0000166;GO:0016874;GO:0043169;GO:0009987;GO:0043167;GO:0046872;GO:0016772;GO:0036094
Locus_1250	-
Locus_1251	s:Q03460;Glutamate synthase [NADH], amyloplastic	Medicago sativa	6e-112	2194	219	GO:0005737;GO:0044237;GO:0009084;GO:0008152;GO:0005622;GO:0042180;GO:0003824;GO:0005488;GO:0008150;GO:0051540;GO:0044106;GO:0005506;GO:0006537;GO:0044281;GO:0016638;GO:0043436;GO:0050660;GO:0016040;GO:0006541;GO:0044424;GO:0010181;GO:0009308;GO:0008652;GO:0016639;GO:0015930;GO:0044238;GO:0051538;GO:0043226;GO:0046914;GO:0051536;GO:0044283;GO:0044444;GO:0016053;GO:0009058;GO:0005623;GO:0045181;GO:…
Locus_1252	-
Locus_1253	-
Locus_1254	s:Q6P7Q4;Lactoylglutathione lyase	Rattus norvegicus	2e-10	184	54	GO:0010941;GO:0006518;GO:0044237;GO:0008152;GO:0042180;GO:0003824;GO:0005488;GO:0008150;GO:0044106;GO:0006790;GO:0044281;GO:0006081;GO:0005975;GO:0004462;GO:0060548;GO:0009438;GO:0043436;GO:0050794;GO:0016265;GO:0043067;GO:0000267;GO:0048519;GO:0048523;GO:0009308;GO:0016829;GO:0044238;GO:0006916;GO:0012501;GO:0005623;GO:0006520;GO:0005625;GO:0006915;GO:0006749;GO:0003674;GO:0005575;GO:0050789;GO:…
Locus_1255	t:Q00SC0;Chromosome 19 contig 1, DNA sequence (Fragment)	Ostreococcus tauri	6e-58	402	139
Locus_1256	-
Locus_1257	-
Locus_1258	t:F0Y5L4;Putative uncharacterized protein	Aureococcus anophagefferens	3e-06	263	37	GO:0005622;GO:0005488;GO:0046914;GO:0005623;GO:0003674;GO:0005575;GO:0044464;GO:0043169;GO:0043167;GO:0008270;GO:0046872
Locus_1259	s:Q4KTY1;Serine/threonine-protein kinase H1 homolog	Pinctada fucata	4e-13	415	63	GO:0016773;GO:0004672;GO:0044237;GO:0008152;GO:0003824;GO:0005488;GO:0043170;GO:0019538;GO:0032559;GO:0008150;GO:0005524;GO:0044260;GO:0006464;GO:0004674;GO:0016310;GO:0044267;GO:0016301;GO:0016740;GO:0017076;GO:0044238;GO:0006793;GO:0032555;GO:0043412;GO:0006796;GO:0032553;GO:0030554;GO:0035639;GO:0003674;GO:0000166;GO:0036211;GO:0006468;GO:0009987;GO:0016772;GO:0036094
Locus_1260	-
Locus_1261	-
Locus_1262	-
Locus_1263	s:Q8VE80;THO complex subunit 3	Mus musculus	3e-15	351	55	GO:0050658;GO:0022414;GO:0051169;GO:0044237;GO:0008152;GO:0005622;GO:0015931;GO:0005488;GO:0043170;GO:0044419;GO:0008150;GO:0006396;GO:0044403;GO:0051704;GO:0006810;GO:0044260;GO:0006913;GO:0043234;GO:0016071;GO:0000003;GO:0046907;GO:0051028;GO:0044424;GO:0051236;GO:0006139;GO:0008380;GO:0003723;GO:0006403;GO:0044446;GO:0006405;GO:0044238;GO:0043226;GO:0051179;GO:0044428;GO:0032991;GO:0051168;GO:…
Locus_1264	-
Locus_1265	t:C5KBD0;Putative uncharacterized protein	Perkinsus marinus (strain ATCC 50983 / TXsc)	3e-09	364	42	GO:0008152;GO:0005622;GO:0003824;GO:0005488;GO:0008150;GO:0046914;GO:0005623;GO:0003674;GO:0005575;GO:0044464;GO:0043169;GO:0043167;GO:0008270;GO:0046872
Locus_1266	s:Q5R8E3;Glucosylceramidase	Pongo abelii	2e-60	536	146	GO:0032270;GO:0006066;GO:0005737;GO:0006672;GO:0044255;GO:0071345;GO:0044237;GO:0008610;GO:0005765;GO:0071900;GO:0008152;GO:0030148;GO:0005622;GO:0003824;GO:0005488;GO:0010562;GO:0043170;GO:0019538;GO:0043233;GO:0008150;GO:0000323;GO:0042325;GO:0051716;GO:0051174;GO:0080090;GO:0044281;GO:0004553;GO:0046514;GO:0043086;GO:0043202;GO:0031323;GO:0005975;GO:0032501;GO:0004348;GO:0071841;GO:0044437;GO:…
Locus_1267	s:Q42396;Calcium-dependent protein kinase 12	Arabidopsis thaliana	1e-33	490	121	GO:0016773;GO:0004672;GO:0044237;GO:0008152;GO:0003824;GO:0005488;GO:0043170;GO:0019538;GO:0032559;GO:0008150;GO:0005524;GO:0044260;GO:0006464;GO:0004674;GO:0005509;GO:0016310;GO:0044267;GO:0016301;GO:0016740;GO:0017076;GO:0044238;GO:0006793;GO:0032555;GO:0043412;GO:0006796;GO:0032553;GO:0030554;GO:0035639;GO:0003674;GO:0000166;GO:0036211;GO:0006468;GO:0043169;GO:0009987;GO:0043167;GO:0046872;GO:…
Locus_1268	s:Q4V8F4;Rab9 effector protein with kelch motifs	Rattus norvegicus	3e-11	372	79	GO:0005737;GO:0005622;GO:0010008;GO:0005886;GO:0044424;GO:0005768;GO:0044446;GO:0043226;GO:0044444;GO:0016020;GO:0031090;GO:0005623;GO:0044422;GO:0043227;GO:0044440;GO:0043231;GO:0005575;GO:0071944;GO:0044464;GO:0043229
Locus_1269	-
Locus_1270	s:O87393;Glutamine synthetase 3	Rhizobium meliloti (strain 1021)	1e-115	435	209	GO:0005737;GO:0016211;GO:0044237;GO:0009084;GO:0071941;GO:0008152;GO:0005622;GO:0042180;GO:0003824;GO:0005488;GO:0032559;GO:0008150;GO:0044106;GO:0005524;GO:0044281;GO:0043436;GO:0004356;GO:0006541;GO:0044424;GO:0009308;GO:0017076;GO:0008652;GO:0044238;GO:0016880;GO:0044283;GO:0032555;GO:0016053;GO:0009058;GO:0005623;GO:0006520;GO:0032553;GO:0030554;GO:0035639;GO:0003674;GO:0009399;GO:0000166;GO:…
Locus_1271	s:Q39580;Dynein 8 kDa light chain, flagellar outer arm	Chlamydomonas reinhardtii	1e-06	91	29	GO:0044085;GO:0005737;GO:0043228;GO:0005622;GO:0003824;GO:0019861;GO:0008150;GO:0042995;GO:0044430;GO:0044460;GO:0017111;GO:0071841;GO:0043234;GO:0044424;GO:0043064;GO:0035086;GO:0005856;GO:0016462;GO:0016818;GO:0005930;GO:0043232;GO:0044446;GO:0030286;GO:0044463;GO:0007017;GO:0030031;GO:0043226;GO:0044444;GO:0003774;GO:0071844;GO:0032838;GO:0032991;GO:0005623;GO:0044422;GO:0022607;GO:0071842;GO:…
Locus_1272	s:Q5TYW6;Radial spoke head protein 9 homolog	Danio rerio	1e-30	277	90	GO:0044085;GO:0005737;GO:0060271;GO:0032989;GO:0043228;GO:0005622;GO:0008150;GO:0042995;GO:0035082;GO:0000902;GO:0000226;GO:0071841;GO:0044424;GO:0005856;GO:0009653;GO:0007010;GO:0048646;GO:0005930;GO:0043232;GO:0044446;GO:0010927;GO:0044463;GO:0007017;GO:0030031;GO:0043226;GO:0006996;GO:0006928;GO:0001578;GO:0071844;GO:0048869;GO:0035085;GO:0005623;GO:0044422;GO:0032990;GO:0022607;GO:0071842;GO:…
Locus_1273	s:P27161;Calmodulin	Solanum lycopersicum	2e-16	149	71	GO:0005488;GO:0005509;GO:0003674;GO:0043169;GO:0043167;GO:0046872
Locus_1274	s:P27480;Linoleate 9S-lipoxygenase 1	Phaseolus vulgaris	1e-06	862	49	GO:0005737;GO:0044255;GO:0044237;GO:0008610;GO:0008152;GO:0005622;GO:0003824;GO:0042180;GO:0005488;GO:0032787;GO:0008150;GO:0005506;GO:0044281;GO:0031407;GO:0043436;GO:0044424;GO:0051213;GO:0044238;GO:0016165;GO:0046914;GO:0044283;GO:0016053;GO:0009058;GO:0005623;GO:0031408;GO:0016702;GO:0006629;GO:0055114;GO:0003674;GO:0006633;GO:0016491;GO:0005575;GO:0046394;GO:0006082;GO:0044464;GO:0043169;GO:…
Locus_1275	-
Locus_1276	s:Q5R4A6;Archaemetzincin-2	Pongo abelii	5e-28	360	85	GO:0008233;GO:0008152;GO:0003824;GO:0005488;GO:0043170;GO:0019538;GO:0008150;GO:0070011;GO:0044238;GO:0046914;GO:0003674;GO:0008237;GO:0016787;GO:0043169;GO:0006508;GO:0043167;GO:0008270;GO:0046872
Locus_1277	s:Q2RV56;50S ribosomal protein L19	Rhodospirillum rubrum (strain ATCC 11170 /	2e-09	163	34	GO:0005737;GO:0044237;GO:0003735;GO:0043228;GO:0008152;GO:0005622;GO:0043170;GO:0019538;GO:0008150;GO:0005840;GO:0044260;GO:0030529;GO:0044267;GO:0044424;GO:0043232;GO:0044238;GO:0043226;GO:0044444;GO:0032991;GO:0009058;GO:0005623;GO:0006412;GO:0003674;GO:0005575;GO:0005198;GO:0044464;GO:0009059;GO:0009987;GO:0043229;GO:0044249;GO:0034645;GO:0010467
Locus_1278	t:C5LHY3;Putative uncharacterized protein	Perkinsus marinus (strain ATCC 50983 / TXsc)	0	2505	764
Locus_1279	-
Locus_1280	s:P35251;Replication factor C subunit 1	Homo sapiens	3e-51	1148	142	GO:0065008;GO:0006289;GO:0044237;GO:0043228;GO:0005654;GO:0008152;GO:0005622;GO:0003824;GO:0005488;GO:0044093;GO:0032559;GO:0043170;GO:0008094;GO:0043233;GO:0008150;GO:0022403;GO:0051716;GO:0005663;GO:0003677;GO:0000278;GO:0005524;GO:0080090;GO:0031981;GO:0032774;GO:0003689;GO:0031323;GO:0017111;GO:0022616;GO:0071841;GO:0050790;GO:0006271;GO:0044260;GO:0043234;GO:0032200;GO:0006297;GO:0006312;GO:…
Locus_1281	-
Locus_1282	s:O48652;(6-4)DNA photolyase	Arabidopsis thaliana	1e-112	556	228	GO:0044237;GO:0008152;GO:0003824;GO:0005488;GO:0003914;GO:0043170;GO:0008150;GO:0051716;GO:0003677;GO:0044260;GO:0033554;GO:0009628;GO:0006259;GO:0006139;GO:0009416;GO:0006950;GO:0003913;GO:0016829;GO:0044238;GO:0006974;GO:0016830;GO:0009314;GO:0003674;GO:0000166;GO:0090304;GO:0003676;GO:0050896;GO:0034641;GO:0009987;GO:0006807;GO:0006281;GO:0009411;GO:0036094
Locus_1283	s:Q8JH71;Fructose-bisphosphate aldolase B	Danio rerio	2e-77	364	160	GO:0006096;GO:0006066;GO:0044237;GO:0006006;GO:0008152;GO:0004332;GO:0006091;GO:0044262;GO:0003824;GO:0008150;GO:0044281;GO:0005975;GO:0044275;GO:0046164;GO:0016829;GO:0044238;GO:0019320;GO:0016832;GO:0019318;GO:0046365;GO:0016830;GO:0003674;GO:0016052;GO:0005575;GO:0005996;GO:0009987;GO:0044282;GO:0006007;GO:0009056
Locus_1284	-
Locus_1285	s:D3KCC4;Carnosine synthase 1	Gallus gallus	4e-15	930	129	GO:0042398;GO:0044237;GO:0008152;GO:0042180;GO:0003824;GO:0005488;GO:0032559;GO:0008150;GO:0044106;GO:0005524;GO:0044281;GO:0035498;GO:0043436;GO:0009308;GO:0017076;GO:0008652;GO:0044238;GO:0044283;GO:0032555;GO:0016053;GO:0009058;GO:0047730;GO:0006520;GO:0032553;GO:0030554;GO:0035639;GO:0003674;GO:0000166;GO:0016881;GO:0016879;GO:0005575;GO:0046394;GO:0006082;GO:0016874;GO:0035499;GO:0006575;GO:…
Locus_1286	s:Q2WGJ9;Fer-1-like protein 6	Homo sapiens	1e-07	1857	41	GO:0031224;GO:0016021;GO:0016020;GO:0005575;GO:0044425
Locus_1287	t:B5Y524;Predicted protein	Phaeodactylum tricornutum (strain CCAP 1055/1)	5e-14	526	34
Locus_1288	t:A0DGC1;Chromosome undetermined scaffold_5, whole genome shotgun sequence	Paramecium tetraurelia	1e-29	329	78	GO:0005488;GO:0003674
Locus_1289	-
Locus_1290	s:Q32TF8;EF-hand domain-containing family member C2	Danio rerio	3e-64	748	158	GO:0005488;GO:0008150;GO:0005509;GO:0003674;GO:0005575;GO:0043169;GO:0043167;GO:0046872
Locus_1291	s:Q8YPJ8;Adenylate kinase 1	Nostoc sp. (strain	8e-08	184	50	GO:0005737;GO:0044237;GO:0008152;GO:0005622;GO:0003824;GO:0005488;GO:0032559;GO:0008150;GO:0005524;GO:0044281;GO:0016310;GO:0044424;GO:0016776;GO:0016301;GO:0006139;GO:0016740;GO:0017076;GO:0034654;GO:0044238;GO:0006793;GO:0032555;GO:0004017;GO:0009117;GO:0009058;GO:0005623;GO:0019201;GO:0006796;GO:0032553;GO:0006753;GO:0030554;GO:0035639;GO:0003674;GO:0000166;GO:0005575;GO:0009165;GO:0019205;GO:…
Locus_1292	t:F0WN19;Putative uncharacterized protein AlNc14C164G7851	Albugo laibachii	9e-12	420	53
Locus_1293	-
Locus_1295	-
Locus_1296	s:P10475;Endoglucanase	Bacillus subtilis	4e-29	499	126	GO:0008152;GO:0003824;GO:0005488;GO:0043170;GO:0008150;GO:0030243;GO:0004553;GO:0005975;GO:0044042;GO:0044238;GO:0016798;GO:0030246;GO:0009251;GO:0003674;GO:0008810;GO:0016052;GO:0016787;GO:0030247;GO:0005976;GO:0043169;GO:0001871;GO:0043167;GO:0030248;GO:0000272;GO:0009057;GO:0030245;GO:0009056
Locus_1297	s:Q92376;Kinesin-like protein 1	Schizosaccharomyces pombe (strain 972 / ATCC 24843)	4e-18	832	66	GO:0044085;GO:0065008;GO:0008569;GO:0034453;GO:0031109;GO:0005737;GO:0010564;GO:0044237;GO:0043228;GO:0008152;GO:0008092;GO:0005622;GO:0044454;GO:0006195;GO:0003824;GO:0005488;GO:0051493;GO:0032559;GO:0008104;GO:0051651;GO:0000776;GO:0043233;GO:0008150;GO:0022403;GO:0000922;GO:0000278;GO:0005524;GO:0007059;GO:0032507;GO:0005816;GO:0044430;GO:0044281;GO:0009166;GO:0015631;GO:0031981;GO:0072521;GO:…
Locus_1298	s:Q24492;Replication protein A 70 kDa DNA-binding subunit	Drosophila melanogaster	1e-14	603	47	GO:0010564;GO:0044237;GO:0043228;GO:0008152;GO:0044454;GO:0005622;GO:0030894;GO:0005488;GO:0043566;GO:0043170;GO:0008150;GO:0043233;GO:0005662;GO:0022403;GO:0051716;GO:0000278;GO:0003677;GO:0044430;GO:2000602;GO:0031981;GO:0000226;GO:0071841;GO:0044260;GO:0043234;GO:0000086;GO:0050794;GO:0033554;GO:0007346;GO:0006260;GO:0043601;GO:0006259;GO:0007051;GO:0044424;GO:0048519;GO:0048523;GO:0005856;GO:…
Locus_1299	-
Locus_1300	s:Q6VN19;Ran-binding protein 10	Mus musculus	1e-09	620	48	GO:0005085;GO:0005737;GO:0030695;GO:0048487;GO:0043228;GO:0008092;GO:0005622;GO:0005488;GO:0008536;GO:0051020;GO:0008150;GO:0044430;GO:0015631;GO:0000226;GO:0071841;GO:0005088;GO:0043234;GO:0005881;GO:0005087;GO:0044424;GO:0005856;GO:0007010;GO:0043232;GO:0044446;GO:0007017;GO:0043226;GO:0006996;GO:0044444;GO:0060589;GO:0032991;GO:0005623;GO:0044422;GO:0017016;GO:0071842;GO:0043227;GO:0003674;GO:…
Locus_1301	s:Q42971;Enolase	Oryza sativa subsp. japonica	7e-68	446	133	GO:0006096;GO:0006066;GO:0005737;GO:0044237;GO:0006006;GO:0008152;GO:0006091;GO:0005622;GO:0044262;GO:0003824;GO:0005488;GO:0008150;GO:0000287;GO:0044281;GO:0005975;GO:0043234;GO:0044275;GO:0044424;GO:0046164;GO:0016829;GO:0016836;GO:0005829;GO:0044238;GO:0019320;GO:0044444;GO:0019318;GO:0046365;GO:0032991;GO:0005623;GO:0003674;GO:0016052;GO:0005575;GO:0000015;GO:0016835;GO:0044464;GO:0005996;GO:…
Locus_1302	t:F1QEN8;Uncharacterized protein (Fragment)	Danio rerio	2e-06	1039	80	GO:0038024;GO:0005488;GO:0008150;GO:0004872;GO:0005044;GO:0002376;GO:0030246;GO:0006955;GO:0003674;GO:0050896;GO:0030247;GO:0001871
Locus_1303	-
Locus_1304	-
Locus_1305	s:Q8IVS2;Malonyl-CoA-acyl carrier protein transacylase, mitochondrial	Homo sapiens	4e-34	390	110	GO:0005737;GO:0044255;GO:0044237;GO:0008610;GO:0008152;GO:0005622;GO:0042180;GO:0003824;GO:0005488;GO:0032787;GO:0008150;GO:0004312;GO:0016420;GO:0044281;GO:0005739;GO:0016747;GO:0004314;GO:0043436;GO:0044424;GO:0016740;GO:0044238;GO:0043226;GO:0044283;GO:0044444;GO:0016417;GO:0016053;GO:0009058;GO:0005623;GO:0016746;GO:0043227;GO:0006629;GO:0016419;GO:0003674;GO:0006633;GO:0005575;GO:0043231;GO:…
Locus_1306	s:P27398;Calpain-D	Drosophila melanogaster	7e-53	1594	183	GO:0008233;GO:0007601;GO:0005737;GO:0050877;GO:0008152;GO:0005622;GO:0003824;GO:0005488;GO:0043170;GO:0019538;GO:0004197;GO:0008150;GO:0007399;GO:0004198;GO:0032501;GO:0070011;GO:0044424;GO:0008234;GO:0007275;GO:0048731;GO:0044238;GO:0046914;GO:0005623;GO:0032502;GO:0007600;GO:0003674;GO:0005575;GO:0004175;GO:0048856;GO:0016787;GO:0050896;GO:0044464;GO:0043169;GO:0006508;GO:0003008;GO:0043167;GO:…
Locus_1308	-
Locus_1309	-
Locus_1310	-
Locus_1311	-
Locus_1312	-
Locus_1313	-
Locus_1314	s:O22160;Thylakoid lumenal 15 kDa protein 1, chloroplastic	Arabidopsis thaliana	2e-22	224	55	GO:0009534;GO:0005737;GO:0005622;GO:0005488;GO:0009543;GO:0008150;GO:0031977;GO:0009535;GO:0044424;GO:0044446;GO:0034357;GO:0043226;GO:0009579;GO:0044436;GO:0044444;GO:0016020;GO:0044434;GO:0031978;GO:0005623;GO:0044422;GO:0043227;GO:0003674;GO:0009507;GO:0005575;GO:0043231;GO:0031976;GO:0042651;GO:0005515;GO:0044464;GO:0055035;GO:0009536;GO:0043229;GO:0044435;GO:0031984
Locus_1315	-
Locus_1316	-
Locus_1317	t:B7G187;Predicted protein	Phaeodactylum tricornutum (strain CCAP 1055/1)	8e-09	545	35	GO:0008152;GO:0003824;GO:0005488;GO:0008150;GO:0016630;GO:0055114;GO:0003674;GO:0000166;GO:0016491;GO:0016627;GO:0016628;GO:0036094
Locus_1318	-
Locus_1319	t:C5LDC2;Putative uncharacterized protein	Perkinsus marinus (strain ATCC 50983 / TXsc)	7e-23	513	149
Locus_1320	s:Q9ZAE9;2-epi-5-epi-valiolone synthase	Actinoplanes sp. (strain 50/110)	6e-35	384	110	GO:0005737;GO:0044237;GO:0008152;GO:0005622;GO:0042180;GO:0003824;GO:0008150;GO:0044106;GO:0009072;GO:0044281;GO:0046417;GO:0043436;GO:0044424;GO:0019438;GO:0003856;GO:0009308;GO:0008652;GO:0016829;GO:0044238;GO:0044283;GO:0016053;GO:0009058;GO:0005623;GO:0006520;GO:0003674;GO:0005575;GO:0046394;GO:0006082;GO:0043648;GO:0006725;GO:0016835;GO:0044464;GO:0034641;GO:0009987;GO:0006807;GO:0009073;GO:…
Locus_1321	t:B7G2L4;Predicted protein	Phaeodactylum tricornutum (strain CCAP 1055/1)	1e-09	429	46
Locus_1322	s:Q60847;Collagen alpha-1(XII) chain	Mus musculus	4e-13	3120	70	GO:0044421;GO:0005593;GO:0022610;GO:0030934;GO:0007155;GO:0008150;GO:0031012;GO:0044420;GO:0005581;GO:0003674;GO:0005576;GO:0005575;GO:0005198;GO:0005615;GO:0009987;GO:0005595;GO:0005578
Locus_1323	s:P55004;Phytochrome E	Ipomoea nil	1e-18	1115	87	GO:0016773;GO:0004672;GO:0044237;GO:0009605;GO:0008152;GO:0042802;GO:0003824;GO:0018298;GO:0005488;GO:0051606;GO:0019538;GO:0043170;GO:0032559;GO:0008150;GO:0051716;GO:0009583;GO:0005524;GO:0071214;GO:0080090;GO:0009585;GO:0032774;GO:0031323;GO:0009881;GO:0071482;GO:0004872;GO:0044260;GO:0006464;GO:2000112;GO:0050794;GO:0016310;GO:0009581;GO:0009628;GO:0046983;GO:0044267;GO:0016775;GO:0004888;GO:…
Locus_1324	s:Q10576;Prolyl 4-hydroxylase subunit alpha-1	Caenorhabditis elegans	4e-08	559	52	GO:0005737;GO:0004656;GO:0040002;GO:0045927;GO:0008152;GO:0031406;GO:0007592;GO:0005622;GO:0051240;GO:0003824;GO:0005488;GO:0009790;GO:0008150;GO:0043233;GO:0040014;GO:0005506;GO:0031543;GO:0016705;GO:0032501;GO:0010171;GO:0044424;GO:0051239;GO:0031974;GO:0009653;GO:0070013;GO:0051213;GO:0007275;GO:0005788;GO:0042335;GO:0044446;GO:0043226;GO:0046914;GO:0040018;GO:0031545;GO:0040007;GO:0044444;GO:…
Locus_1325	s:Q55738;DNA gyrase subunit A	Synechocystis sp. (strain	1e-12	860	41	GO:0005737;GO:0044237;GO:0043228;GO:0008152;GO:0005622;GO:0003824;GO:0005488;GO:0043170;GO:0032559;GO:0008094;GO:0008150;GO:0003677;GO:0005524;GO:0017111;GO:0044260;GO:0006259;GO:0044424;GO:0016462;GO:0006139;GO:0016818;GO:0017076;GO:0043232;GO:0044238;GO:0043226;GO:0042623;GO:0032555;GO:0005623;GO:0006265;GO:0032553;GO:0030554;GO:0071103;GO:0035639;GO:0003674;GO:0000166;GO:0005575;GO:0016853;GO:…
Locus_1326	s:Q00526;Cyclin-dependent kinase 3	Homo sapiens	9e-60	305	125	GO:0016773;GO:0004672;GO:0044237;GO:0008152;GO:0003824;GO:0005488;GO:0043170;GO:0019538;GO:0032559;GO:0008150;GO:0022403;GO:0000278;GO:0005524;GO:0071841;GO:0044260;GO:0006464;GO:0004674;GO:0051301;GO:0016310;GO:0044267;GO:0016301;GO:0051325;GO:0016740;GO:0017076;GO:0008283;GO:0044238;GO:0051329;GO:0006793;GO:0006996;GO:0000280;GO:0032555;GO:0043412;GO:0007067;GO:0004693;GO:0006796;GO:0032553;GO:…
Locus_1327	s:O15439;Multidrug resistance-associated protein 4	Homo sapiens	1e-68	1325	393	GO:0007596;GO:0065008;GO:0005626;GO:0031988;GO:0005737;GO:0031088;GO:0044433;GO:0016404;GO:0044237;GO:0022891;GO:0008152;GO:0005622;GO:0003824;GO:0006195;GO:0043492;GO:0005488;GO:0005216;GO:0032559;GO:0008150;GO:0046903;GO:0005524;GO:0015075;GO:0030168;GO:0044281;GO:0009166;GO:0072521;GO:0009205;GO:0017111;GO:0032501;GO:0005886;GO:0006810;GO:0030667;GO:0015405;GO:0050817;GO:0015698;GO:0016023;GO:…
Locus_1328	-
Locus_1329	s:Q9ASX5;Uncharacterized aarF domain-containing protein kinase At5g05200, chloroplastic	Arabidopsis thaliana	1e-100	540	226	GO:0005737;GO:0044237;GO:0008152;GO:0005622;GO:0003824;GO:0005488;GO:0032559;GO:0008150;GO:0005524;GO:0016310;GO:0044424;GO:0016301;GO:0016740;GO:0017076;GO:0044446;GO:0009532;GO:0043226;GO:0006793;GO:0032555;GO:0044444;GO:0044434;GO:0005623;GO:0044422;GO:0006796;GO:0032553;GO:0043227;GO:0030554;GO:0035639;GO:0003674;GO:0000166;GO:0009507;GO:0005575;GO:0043231;GO:0009570;GO:0044464;GO:0009987;GO:…
Locus_1330	s:Q6MJP3;2,3-bisphosphoglycerate-dependent phosphoglycerate mutase	Bdellovibrio bacteriovorus (strain ATCC 15356 / DSM 50701 /	2e-81	248	149	GO:0006096;GO:0006066;GO:0044237;GO:0006006;GO:0008152;GO:0006091;GO:0044262;GO:0003824;GO:0008150;GO:0044281;GO:0005975;GO:0004619;GO:0044275;GO:0046164;GO:0016868;GO:0044238;GO:0019320;GO:0019318;GO:0046365;GO:0003674;GO:0016052;GO:0016853;GO:0005996;GO:0009987;GO:0016866;GO:0044282;GO:0006007;GO:0009056
Locus_1331	s:Q15149;Plectin	Homo sapiens	1e-07	4684	61	GO:0044085;GO:0005626;GO:0005737;GO:0008307;GO:0043228;GO:0008092;GO:0005622;GO:0005488;GO:0030055;GO:0008150;GO:0005924;GO:0070161;GO:0005886;GO:0071841;GO:0016265;GO:0030054;GO:0044424;GO:0000267;GO:0005856;GO:0043292;GO:0030056;GO:0043232;GO:0005829;GO:0043226;GO:0009925;GO:0012501;GO:0044444;GO:0045178;GO:0016020;GO:0071844;GO:0005623;GO:0005925;GO:0022607;GO:0071842;GO:0006915;GO:0007044;GO:…
Locus_1332	s:Q00PI9;Heterogeneous nuclear ribonucleoprotein U-like protein 2	Mus musculus	2e-06	745	38	GO:0005622;GO:0005488;GO:0008150;GO:0044424;GO:0043226;GO:0005623;GO:0043227;GO:0003674;GO:0005575;GO:0043231;GO:0003676;GO:0005515;GO:0044464;GO:0043229;GO:0005634
Locus_1333	-
Locus_1334	s:Q75M35;Protein MEI2-like 3	Oryza sativa subsp. japonica	9e-20	955	53	GO:0005488;GO:0003723;GO:0003674;GO:0000166;GO:0003676;GO:0036094
Locus_1335	-
Locus_1336	t:G4YYU6;Putative uncharacterized protein	Phytophthora sojae (strain	8e-22	1081	154
Locus_1337	-
Locus_1338	-
Locus_1339	-
Locus_1340	-
Locus_1342	s:Q63524;Transmembrane emp24 domain-containing protein 2	Rattus norvegicus	7e-12	201	59	GO:0005626;GO:0031988;GO:0005737;GO:0035148;GO:0035282;GO:0043009;GO:0044433;GO:0001892;GO:0090002;GO:0044237;GO:0015031;GO:0008152;GO:0006184;GO:0007507;GO:0005622;GO:0006195;GO:0005488;GO:0009799;GO:0043170;GO:0008104;GO:0009790;GO:0048598;GO:0008150;GO:0007399;GO:0032580;GO:0072657;GO:0080090;GO:0031329;GO:0044281;GO:0009166;GO:0009894;GO:0035239;GO:0072521;GO:0009205;GO:0007009;GO:0031323;GO:…
Locus_1343	s:Q08CH7;Radial spoke head 10 homolog B	Danio rerio	2e-52	731	112	GO:0008150;GO:0003674;GO:0005575
Locus_1344	-
Locus_1345	s:P12036;Neurofilament heavy polypeptide	Homo sapiens	6e-07	1026	86	GO:0044085;GO:0005737;GO:0043228;GO:0005622;GO:0043005;GO:0008150;GO:0007399;GO:0042995;GO:0044430;GO:0032501;GO:0060053;GO:0005739;GO:0000226;GO:0071841;GO:0043234;GO:0016265;GO:0044424;GO:0005856;GO:0007275;GO:0005883;GO:0007010;GO:0045104;GO:0043232;GO:0048731;GO:0044446;GO:0045103;GO:0044463;GO:0007017;GO:0043226;GO:0006996;GO:0044444;GO:0045109;GO:0071844;GO:0032991;GO:0005623;GO:0044422;GO:…
Locus_1346	-
Locus_1347	-
Locus_1348	s:Q01433;AMP deaminase 2	Homo sapiens	4e-149	879	278	GO:0005737;GO:0044237;GO:0008152;GO:0005622;GO:0003824;GO:0005488;GO:0008150;GO:0018130;GO:0044281;GO:0072521;GO:0009168;GO:0016814;GO:0009161;GO:0009112;GO:0009126;GO:0006164;GO:0016810;GO:0009259;GO:0044424;GO:0046483;GO:0006139;GO:0019239;GO:0034654;GO:0005829;GO:0006144;GO:0044238;GO:0006163;GO:0009260;GO:0044444;GO:0009123;GO:0009167;GO:0009117;GO:0009058;GO:0005623;GO:0009156;GO:0046040;GO:…
Locus_1349	-
Locus_1350	-
Locus_1352	-
Locus_1353	s:Q56YP2;Phosphatidylinositol-4-phosphate 5-kinase 1	Arabidopsis thaliana	5e-31	752	73	GO:0051015;GO:0016773;GO:0046854;GO:0044255;GO:0044237;GO:0008152;GO:0008092;GO:0003824;GO:0030258;GO:0005488;GO:0032559;GO:0016308;GO:0008150;GO:0005524;GO:0005886;GO:0016310;GO:0016301;GO:0016740;GO:0017076;GO:0006950;GO:0044238;GO:0006793;GO:0019637;GO:0032555;GO:0006644;GO:0016020;GO:0046486;GO:0005623;GO:0006796;GO:0032553;GO:0003785;GO:0006650;GO:0046488;GO:0030554;GO:0006629;GO:0035639;GO:…
Locus_1354	s:Q00277;Glutathione peroxidase	Schistosoma mansoni	6e-07	169	36	GO:0008152;GO:0003824;GO:0008150;GO:0016209;GO:0016684;GO:0006950;GO:0004602;GO:0006979;GO:0055114;GO:0003674;GO:0016491;GO:0042221;GO:0004601;GO:0050896
Locus_1355	-
Locus_1356	s:Q8RWG1;Uncharacterized aarF domain-containing protein kinase At4g31390, chloroplastic	Arabidopsis thaliana	2e-145	682	275	GO:0016773;GO:0005737;GO:0004672;GO:0044237;GO:0008152;GO:0005622;GO:0003824;GO:0005488;GO:0043170;GO:0019538;GO:0032559;GO:0008150;GO:0005524;GO:0044260;GO:0006464;GO:0016310;GO:0044267;GO:0044424;GO:0016301;GO:0016740;GO:0017076;GO:0044446;GO:0009532;GO:0044238;GO:0043226;GO:0006793;GO:0032555;GO:0043412;GO:0044444;GO:0044434;GO:0005623;GO:0044422;GO:0006796;GO:0032553;GO:0043227;GO:0030554;GO:…
Locus_1357	t:F0YCK8;Putative uncharacterized protein	Aureococcus anophagefferens	2e-26	1332	115	GO:0008152;GO:0005622;GO:0005488;GO:0008150;GO:0046914;GO:0005623;GO:0003674;GO:0005575;GO:0044464;GO:0043169;GO:0043167;GO:0008270;GO:0046872
Locus_1358	t:C5L7A1;Putative uncharacterized protein	Perkinsus marinus (strain ATCC 50983 / TXsc)	3e-14	525	96
Locus_1359	s:Q9UNH5;Dual specificity protein phosphatase CDC14A	Homo sapiens	1e-66	594	127	GO:0005737;GO:0044237;GO:0043228;GO:0008152;GO:0005622;GO:0003824;GO:0005488;GO:0043170;GO:0019538;GO:0043233;GO:0008150;GO:0044430;GO:0031981;GO:0005730;GO:0004725;GO:0044260;GO:0006464;GO:0051301;GO:0044267;GO:0044424;GO:0031974;GO:0005856;GO:0070013;GO:0043232;GO:0044446;GO:0008283;GO:0044238;GO:0043226;GO:0006793;GO:0016788;GO:0043412;GO:0044444;GO:0044428;GO:0016791;GO:0005623;GO:0044422;GO:…
Locus_1360	s:Q7ZVZ7;Abhydrolase domain-containing protein FAM108C1	Danio rerio	2e-18	294	67	GO:0003824;GO:0003674;GO:0005575;GO:0016787
Locus_1361	t:B9QDW3;Putative uncharacterized protein	Toxoplasma gondii	2e-26	5678	132
Locus_1362	-
Locus_1363	-
Locus_1364	t:A5KWK3;Putative uncharacterized protein	Vibrionales bacterium	4e-14	331	70
Locus_1365	-
Locus_1366	t:F0YG64;Putative uncharacterized protein	Aureococcus anophagefferens	3e-20	528	54	GO:0008152;GO:0003824;GO:0008150;GO:0055114;GO:0003674;GO:0016491
Locus_1367	s:Q9EPU0;Regulator of nonsense transcripts 1	Mus musculus	3e-64	1124	170	GO:0010608;GO:0005737;GO:0044237;GO:0043228;GO:0008152;GO:0005622;GO:0003824;GO:0005488;GO:0019538;GO:0032559;GO:0043170;GO:0008150;GO:0051716;GO:0003677;GO:0005524;GO:0080090;GO:0071044;GO:0031323;GO:0017111;GO:0071841;GO:0006402;GO:0044260;GO:0043234;GO:0030529;GO:0035145;GO:0016071;GO:2000112;GO:0050794;GO:0033554;GO:0006260;GO:0006259;GO:0044267;GO:0044424;GO:0003682;GO:0034623;GO:0016462;GO:…
Locus_1368	-
Locus_1369	-
Locus_1370	s:P77774;Lipoprotein yfgL	Escherichia coli (strain K12)	4e-07	392	81	GO:0019867;GO:0030313;GO:0005886;GO:0044462;GO:0016020;GO:0030312;GO:0005623;GO:0009279;GO:0005575;GO:0031975;GO:0071944;GO:0044464
Locus_1371	-
Locus_1372	s:Q8LGU6;Cell division cycle protein 27 homolog B	Arabidopsis thaliana	1e-12	744	54	GO:0010071;GO:0022414;GO:0005737;GO:0032989;GO:0048508;GO:0043228;GO:0001558;GO:0090421;GO:0005622;GO:0048364;GO:0005488;GO:0009719;GO:0009790;GO:0008150;GO:0022403;GO:0000278;GO:0010154;GO:0003006;GO:0044430;GO:0016049;GO:0031461;GO:0019953;GO:0032501;GO:0000902;GO:0048513;GO:0071841;GO:0009933;GO:0051301;GO:0043234;GO:0048609;GO:0009793;GO:0050794;GO:0000003;GO:0007346;GO:0048316;GO:0010014;GO:…
Locus_1373	-
Locus_1374	t:C1DY28;Predicted protein	Micromonas sp. (strain RCC299 /	2e-19	630	125
Locus_1375	-
Locus_1376	s:Q12955;Ankyrin-3	Homo sapiens	5e-26	4377	72	GO:0005737;GO:0043228;GO:0005622;GO:0005488;GO:0008104;GO:0008150;GO:0051716;GO:0005886;GO:0050794;GO:0044424;GO:0005856;GO:0043232;GO:0045184;GO:0043226;GO:0051179;GO:0016020;GO:0005623;GO:0051234;GO:0007165;GO:0007154;GO:0033036;GO:0003674;GO:0023052;GO:0005575;GO:0050789;GO:0016323;GO:0071944;GO:0005515;GO:0050896;GO:0044425;GO:0044464;GO:0009987;GO:0043229;GO:0044459;GO:0065007
Locus_1377	s:Q6ZUG5;Uncharacterized protein FLJ43738	Homo sapiens	2e-11	572	56
Locus_1378	-
Locus_1379	-
Locus_1380	t:Q5ENU2;Carbonic anhydrase (Fragment)	Heterocapsa triquetra	8e-09	256	53	GO:0003824;GO:0005488;GO:0008150;GO:0004089;GO:0016829;GO:0016836;GO:0046914;GO:0003674;GO:0016835;GO:0043169;GO:0043167;GO:0008270;GO:0015976;GO:0046872
Locus_1381	s:O53573;Carbonic anhydrase	Mycobacterium tuberculosis	3e-19	207	53	GO:0044085;GO:0042802;GO:0003824;GO:0065003;GO:0005488;GO:0008150;GO:0004089;GO:0051260;GO:0046983;GO:0051259;GO:0006461;GO:0016829;GO:0016836;GO:0046914;GO:0022607;GO:0051262;GO:0071822;GO:0003674;GO:0042803;GO:0070271;GO:0016043;GO:0005515;GO:0016835;GO:0051289;GO:0043169;GO:0043167;GO:0008270;GO:0043933;GO:0015976;GO:0046872;GO:0071840
Locus_1382	-
Locus_1383	t:D5H5P4;Putative uncharacterized protein	Salinibacter ruber (strain M8)	4e-48	972	175
Locus_1384	s:P42684;Abelson tyrosine-protein kinase 2	Homo sapiens	9e-15	1182	72	GO:0051015;GO:0060627;GO:0016773;GO:0005737;GO:0018212;GO:0032989;GO:0004672;GO:0006914;GO:0044237;GO:0033189;GO:0043228;GO:0009605;GO:0022610;GO:0030036;GO:0008152;GO:0008092;GO:0005622;GO:0003824;GO:0032879;GO:0005488;GO:0044093;GO:0007155;GO:0051493;GO:0043170;GO:0019538;GO:0032559;GO:0008150;GO:0007399;GO:0000287;GO:0051716;GO:0005524;GO:0031346;GO:0031329;GO:0048699;GO:0009894;GO:0048812;GO:…
Locus_1385	s:A2VEC9;SCO-spondin	Homo sapiens	6e-95	5147	466	GO:0044421;GO:0061134;GO:0010466;GO:0022610;GO:0008152;GO:0007155;GO:0008150;GO:0043086;GO:0051336;GO:0050790;GO:0003674;GO:0005576;GO:0005575;GO:0050789;GO:0030234;GO:0019222;GO:0065009;GO:0044092;GO:0052547;GO:0005615;GO:0004857;GO:0051346;GO:0030414;GO:0009987;GO:0065007
Locus_1386	-
Locus_1387	-
Locus_1388	t:C5LQP0;DEAD box ATP-dependent RNA helicase, putative	Perkinsus marinus (strain ATCC 50983 / TXsc)	6e-18	1815	80	GO:0003824;GO:0005488;GO:0032559;GO:0005524;GO:0017111;GO:0016462;GO:0016818;GO:0017076;GO:0004386;GO:0042623;GO:0032555;GO:0008026;GO:0032553;GO:0030554;GO:0035639;GO:0070035;GO:0003674;GO:0000166;GO:0003676;GO:0016817;GO:0016787;GO:0016887;GO:0036094
Locus_1389	t:A8ZZ08;Putative uncharacterized protein	Desulfococcus oleovorans (strain DSM 6200 / Hxd3)	2e-25	323	100
Locus_1390	-
Locus_1391	s:P54409;T-complex protein 1 subunit eta	Tetrahymena pyriformis	2e-64	558	114	GO:0005737;GO:0044237;GO:0008152;GO:0005622;GO:0005488;GO:0043170;GO:0019538;GO:0032559;GO:0008150;GO:0005524;GO:0044260;GO:0044267;GO:0044424;GO:0017076;GO:0044238;GO:0032555;GO:0005623;GO:0006457;GO:0032553;GO:0030554;GO:0035639;GO:0003674;GO:0000166;GO:0005575;GO:0051082;GO:0005515;GO:0044464;GO:0009987;GO:0036094
Locus_1392	-
Locus_1393	-
Locus_1394	-
Locus_1395	-
Locus_1396	s:Q9FIX3;Pentatricopeptide repeat-containing protein At5g39710	Arabidopsis thaliana	6e-42	747	133	GO:0005488;GO:0003674
Locus_1397	-
Locus_1398	s:P41366;Vitelline membrane outer layer protein 1	Gallus gallus	5e-06	183	41	GO:0044085;GO:0022414;GO:0008150;GO:0019953;GO:0032501;GO:0071841;GO:0048609;GO:0048610;GO:0000003;GO:0043062;GO:0035803;GO:0085029;GO:0071844;GO:0022607;GO:0071842;GO:0030198;GO:0048477;GO:0005576;GO:0005575;GO:0030704;GO:0022412;GO:0016043;GO:0007292;GO:0009987;GO:0007276;GO:0032504;GO:0071840
Locus_1400	-
Locus_1401	-
Locus_1402	s:P17437;Skin secretory protein xP2	Xenopus laevis	3e-09	439	108	GO:0008083;GO:0005488;GO:0005102;GO:0003674;GO:0005576;GO:0005575;GO:0005515
Locus_1404	-
Locus_1405	t:D4TJU2;Putative uncharacterized protein (Fragment)	Cylindrospermopsis raciborskii CS-505	1e-70	5313	199	GO:0008233;GO:0022610;GO:0008152;GO:0003824;GO:0005488;GO:0007155;GO:0043170;GO:0019538;GO:0008150;GO:0070011;GO:0005509;GO:0008236;GO:0031224;GO:0016021;GO:0044238;GO:0016020;GO:0016337;GO:0007154;GO:0007156;GO:0003674;GO:0005575;GO:0004175;GO:0016787;GO:0044425;GO:0043169;GO:0006508;GO:0009987;GO:0043167;GO:0004252;GO:0017171;GO:0046872
Locus_1406	-
Locus_1407	-
Locus_1408	s:P49951;Clathrin heavy chain 1	Bos taurus	0	1675	856	GO:0031988;GO:0005737;GO:0044433;GO:0015031;GO:0030136;GO:0005622;GO:0005488;GO:0008104;GO:0008150;GO:0005739;GO:0005886;GO:0030125;GO:0006810;GO:0030117;GO:0043234;GO:0030658;GO:0046907;GO:0030130;GO:0016023;GO:0030660;GO:0044424;GO:0030120;GO:0030662;GO:0048770;GO:0030140;GO:0044431;GO:0030132;GO:0034613;GO:0042470;GO:0044446;GO:0016192;GO:0045184;GO:0043226;GO:0051179;GO:0044444;GO:0016020;GO:…
Locus_1409	s:Q9JLG8;Calpain-15	Mus musculus	1e-46	1095	114	GO:0008233;GO:0008152;GO:0005622;GO:0003824;GO:0005488;GO:0043170;GO:0019538;GO:0004197;GO:0008150;GO:0004198;GO:0070011;GO:0008234;GO:0044238;GO:0046914;GO:0005623;GO:0003674;GO:0005575;GO:0004175;GO:0016787;GO:0044464;GO:0043169;GO:0006508;GO:0043167;GO:0008270;GO:0046872
Locus_1410	s:A2AL36;Centriolin	Mus musculus	4e-09	2334	96	GO:0005737;GO:0043228;GO:0005622;GO:0008150;GO:0044430;GO:0051301;GO:0044424;GO:0005856;GO:0043232;GO:0044446;GO:0043226;GO:0044444;GO:0005623;GO:0044422;GO:0003674;GO:0005575;GO:0005815;GO:0015630;GO:0044464;GO:0009987;GO:0043229;GO:0005813;GO:0007049
Locus_1411	s:Q9US03;Kinesin-like protein 2	Schizosaccharomyces pombe (strain 972 / ATCC 24843)	3e-19	817	106	GO:0005737;GO:0044237;GO:0043228;GO:0008152;GO:0005622;GO:0044454;GO:0006195;GO:0003824;GO:0005488;GO:0032559;GO:0000776;GO:0043233;GO:0008150;GO:0022403;GO:0000278;GO:0005524;GO:0044430;GO:0044281;GO:0009166;GO:0031981;GO:0072521;GO:0009205;GO:0007163;GO:0000778;GO:0017111;GO:0000226;GO:0071841;GO:0043234;GO:0009259;GO:0009203;GO:0044424;GO:0007051;GO:0072523;GO:0005856;GO:0031974;GO:0044270;GO:…
Locus_1412	-
Locus_1413	-
Locus_1414	-
Locus_1415	t:G3S4A7;Uncharacterized protein (Fragment)	Gorilla gorilla gorilla	1e-06	329	78
Locus_1416	s:Q4WFI6;Probable exo-1,4-beta-xylosidase bxlB	Neosartorya fumigata (strain ATCC MYA-4609 / Af293 / CBS 101355 / FGSC A1100)	1e-46	771	137	GO:0044036;GO:0008152;GO:0003824;GO:0010383;GO:0043170;GO:0008150;GO:0004553;GO:0005975;GO:0044042;GO:0044238;GO:0016798;GO:0071554;GO:0045493;GO:0003674;GO:0005576;GO:0010410;GO:0045491;GO:0016052;GO:0005575;GO:0009044;GO:0016787;GO:0071704;GO:0005976;GO:0000272;GO:2000889;GO:0009057;GO:0009056;GO:0071840
Locus_1417	-
Locus_1418	t:D8R6S7;Putative uncharacterized protein	Selaginella moellendorffii	7e-11	324	88	GO:0005488;GO:0003723;GO:0003674;GO:0003676
Locus_1419	t:Q2GNH3;Putative uncharacterized protein	Chaetomium globosum (strain ATCC 6205 / CBS 148.51 / DSM 1962 /	1e-08	1098	92	GO:0004521;GO:0044237;GO:0008152;GO:0003824;GO:0005488;GO:0043170;GO:0008150;GO:0044260;GO:0006260;GO:0006259;GO:0006139;GO:0016740;GO:0004540;GO:0003723;GO:0016891;GO:0044238;GO:0016893;GO:0016788;GO:0034061;GO:0009058;GO:0003674;GO:0090304;GO:0004518;GO:0003676;GO:0003964;GO:0016787;GO:0034641;GO:0009059;GO:0009987;GO:0004519;GO:0004523;GO:0006807;GO:0044249;GO:0034645;GO:0016779;GO:0006278;GO:…
Locus_1420	t:C5L8P5;Putative uncharacterized protein	Perkinsus marinus (strain ATCC 50983 / TXsc)	9e-14	229	64	GO:0005622;GO:0005488;GO:0046914;GO:0005623;GO:0003674;GO:0005575;GO:0044464;GO:0043169;GO:0043167;GO:0008270;GO:0046872
Locus_1421	s:O53163;Probable enoyl-CoA hydratase echA12	Mycobacterium tuberculosis	2e-07	285	44	GO:0044255;GO:0044237;GO:0008152;GO:0042180;GO:0003824;GO:0032787;GO:0008150;GO:0044281;GO:0005886;GO:0043436;GO:0016829;GO:0016836;GO:0044238;GO:0004300;GO:0016020;GO:0005623;GO:0006629;GO:0003674;GO:0005575;GO:0006082;GO:0071944;GO:0016835;GO:0044464;GO:0009987;GO:0006631;GO:0019752
Locus_1422	-
Locus_1423	-
Locus_1424	s:O88281;Multiple epidermal growth factor-like domains protein 6	Rattus norvegicus	7e-56	1574	407	GO:0005488;GO:0005509;GO:0003674;GO:0005576;GO:0005575;GO:0043169;GO:0043167;GO:0046872
Locus_1425	-
Locus_1426	-
Locus_1427	-
Locus_1428	s:Q55774;Uncharacterized ABC transporter ATP-binding protein sll0182	Synechocystis sp. (strain	1e-129	661	269	GO:0044237;GO:0008152;GO:0003824;GO:0006195;GO:0043492;GO:0005488;GO:0032559;GO:0008150;GO:0005524;GO:0044281;GO:0009166;GO:0072521;GO:0009205;GO:0017111;GO:0005886;GO:0006810;GO:0015405;GO:0009259;GO:0009203;GO:0031224;GO:0072523;GO:0044270;GO:0016462;GO:0046483;GO:0006139;GO:0044248;GO:0034655;GO:0016818;GO:0005215;GO:0017076;GO:0009141;GO:0016021;GO:0044238;GO:0006163;GO:0009143;GO:0055085;GO:…
Locus_1429	-
Locus_1430	t:F0V0Z4;Putative polyketide synthase and related module	Vibrio nigripulchritudo	1e-27	1298	128	GO:0008152;GO:0003824;GO:0005488;GO:0004497;GO:0008150;GO:0016709;GO:0016705;GO:0050660;GO:0005215;GO:0050661;GO:0009058;GO:0004499;GO:0055114;GO:0003674;GO:0000166;GO:0016491;GO:0000036;GO:0022892;GO:0048037;GO:0050662;GO:0036094
Locus_1431	-
Locus_1432	s:Q5ZHX7;NADH-cytochrome b5 reductase 2	Gallus gallus	7e-54	304	136	GO:0006066;GO:0008610;GO:0008152;GO:0003824;GO:0008150;GO:0044281;GO:0008202;GO:0031224;GO:0016125;GO:0016126;GO:0016021;GO:0044238;GO:0006694;GO:0016020;GO:0009058;GO:0004128;GO:0006629;GO:0016653;GO:0055114;GO:0003674;GO:0016491;GO:0005575;GO:0044425;GO:0016651
Locus_1434	-
Locus_1435	-
Locus_1436	-
Locus_1437	t:A8UTK1;Putative uncharacterized protein	Hydrogenivirga sp. 128-5-R1-1	1e-06	144	39
Locus_1438	t:G8HTB3;Putative uncharacterized protein	Acropora millepora	3e-67	278	134
Locus_1439	-
Locus_1440	s:P07293;Voltage-dependent L-type calcium channel subunit alpha-1S	Oryctolagus cuniculus	7e-10	1873	64	GO:0022891;GO:0032879;GO:0005216;GO:0008150;GO:0005245;GO:0015075;GO:0034703;GO:0043269;GO:0005886;GO:0034762;GO:0006810;GO:0022836;GO:0043234;GO:0032412;GO:0022832;GO:0050794;GO:0034220;GO:0030001;GO:0022803;GO:0031224;GO:0015267;GO:0010959;GO:0032409;GO:0005215;GO:0070588;GO:0051924;GO:0016021;GO:0034704;GO:0055085;GO:0022838;GO:0006811;GO:0005261;GO:0051179;GO:0070838;GO:0016020;GO:0032991;GO:…
Locus_1441	-
Locus_1442	s:Q5VQ78;Coatomer subunit beta'-1	Oryza sativa subsp. japonica	0	907	454	GO:0031988;GO:0005737;GO:0044433;GO:0015031;GO:0005622;GO:0005488;GO:0008104;GO:0008150;GO:0006810;GO:0030117;GO:0043234;GO:0046907;GO:0016023;GO:0030137;GO:0030660;GO:0044424;GO:0030662;GO:0044431;GO:0034613;GO:0044446;GO:0016192;GO:0045184;GO:0043226;GO:0051179;GO:0044444;GO:0016020;GO:0031090;GO:0032991;GO:0005623;GO:0044422;GO:0051234;GO:0051649;GO:0043227;GO:0033036;GO:0048475;GO:0012506;GO:…
Locus_1443	t:C5KZ75;Putative uncharacterized protein	Perkinsus marinus (strain ATCC 50983 / TXsc)	5e-24	814	86	GO:0005622;GO:0005488;GO:0046914;GO:0005623;GO:0003674;GO:0005575;GO:0044464;GO:0043169;GO:0043167;GO:0008270;GO:0046872
Locus_1444	s:Q07652;Voltage-dependent R-type calcium channel subunit alpha-1E	Rattus norvegicus	2e-09	2222	63	GO:0022891;GO:0032879;GO:0005216;GO:0008150;GO:0005245;GO:0015075;GO:0034703;GO:0043269;GO:0005886;GO:0034762;GO:0006810;GO:0043204;GO:0022836;GO:0043234;GO:0032412;GO:0022832;GO:0050794;GO:0034220;GO:0030001;GO:0022803;GO:0031224;GO:0015267;GO:0010959;GO:0032409;GO:0005215;GO:0070588;GO:0051924;GO:0016021;GO:0034704;GO:0055085;GO:0022838;GO:0006811;GO:0005261;GO:0051179;GO:0070838;GO:0016020;GO:…
Locus_1445	-
Locus_1446	-
Locus_1447	s:Q9JKA8;Potassium/sodium hyperpolarization-activated cyclic nucleotide-gated channel 3	Rattus norvegicus	6e-14	780	100	GO:0022891;GO:0016208;GO:0005272;GO:0032879;GO:0005488;GO:0005216;GO:0032559;GO:0008150;GO:0030551;GO:0015075;GO:0043269;GO:0006814;GO:0034762;GO:0006810;GO:0022836;GO:0022832;GO:0050794;GO:0034220;GO:0030001;GO:0071804;GO:0022803;GO:0031224;GO:0015267;GO:0046873;GO:0005267;GO:0022890;GO:0017076;GO:0005215;GO:0016021;GO:0055085;GO:0005249;GO:0022838;GO:0006811;GO:0005261;GO:0032555;GO:0051179;GO:…
Locus_1448	s:Q6BUE3;Protein PXR1	Debaryomyces hansenii (strain ATCC 36239 / CBS 767 / JCM 1990 /	1e-06	316	42	GO:0044085;GO:0022613;GO:0044237;GO:0043228;GO:0008152;GO:0005622;GO:0006364;GO:0005488;GO:0071843;GO:0043170;GO:0008150;GO:0043233;GO:0006396;GO:0031981;GO:0042254;GO:0005730;GO:0071841;GO:0044260;GO:0044424;GO:0031974;GO:0070013;GO:0006139;GO:0043232;GO:0044446;GO:0044238;GO:0043226;GO:0044428;GO:0005623;GO:0044422;GO:0043227;GO:0034470;GO:0016072;GO:0003674;GO:0016070;GO:0043231;GO:0005575;GO:…
Locus_1449	-
Locus_1450	s:Q8CHB8;Tubulin polyglutamylase TTLL5	Mus musculus	1e-50	1328	124	GO:0005737;GO:0044237;GO:0043228;GO:0008152;GO:0005622;GO:0003824;GO:0005488;GO:0019538;GO:0043170;GO:0032559;GO:0008150;GO:0042995;GO:0005524;GO:0044430;GO:0032774;GO:0044260;GO:0006464;GO:0044267;GO:0044424;GO:0005856;GO:0006139;GO:0005932;GO:0017076;GO:0043232;GO:0044446;GO:0044463;GO:0044238;GO:0043226;GO:0032555;GO:0043412;GO:0044444;GO:0004835;GO:0009058;GO:0005623;GO:0044422;GO:0032553;GO:…
Locus_1451	s:Q4V8D9;Leucine-rich repeat-containing protein 34	Rattus norvegicus	1e-29	415	115	GO:0008150;GO:0003674;GO:0005575
Locus_1452	s:P0C588;Metal transporter CNNM4	Rattus norvegicus	5e-41	772	148	GO:0007601;GO:0050877;GO:0008150;GO:0032501;GO:0005886;GO:0006810;GO:0048513;GO:0031224;GO:0007275;GO:0031214;GO:0048731;GO:0016021;GO:0006811;GO:0051179;GO:0016020;GO:0005623;GO:0051234;GO:0032502;GO:0007600;GO:0009888;GO:0005575;GO:0048856;GO:0071944;GO:0050896;GO:0044425;GO:0044464;GO:0003008;GO:0050953
Locus_1453	s:Q52I78;Nicotinamide phosphoribosyltransferase	Sus scrofa	6e-128	491	242	GO:0019362;GO:0005737;GO:0044237;GO:0072525;GO:0008152;GO:0005622;GO:0003824;GO:0009108;GO:0008150;GO:0018130;GO:0044281;GO:0006732;GO:0019359;GO:0004514;GO:0019674;GO:0047280;GO:0046496;GO:0044424;GO:0046483;GO:0006139;GO:0016740;GO:0016763;GO:0034654;GO:0044238;GO:0009435;GO:0004516;GO:0051188;GO:0009117;GO:0009058;GO:0019363;GO:0005623;GO:0072524;GO:0006753;GO:0006733;GO:0003674;GO:0051186;GO:…
Locus_1454	-
Locus_1455	-
Locus_1456	-
Locus_1457	s:Q05609;Serine/threonine-protein kinase CTR1	Arabidopsis thaliana	3e-14	821	44	GO:0048569;GO:0016773;GO:0005737;GO:0044255;GO:0004672;GO:0044237;GO:0008610;GO:0008152;GO:0005622;GO:0042180;GO:0003824;GO:0048364;GO:0005488;GO:0009686;GO:0071322;GO:0009719;GO:0032787;GO:0009743;GO:0043170;GO:0019538;GO:0032559;GO:0008150;GO:0040034;GO:0051716;GO:0005524;GO:0048506;GO:0044281;GO:0032501;GO:0048513;GO:2000280;GO:0009750;GO:0048580;GO:0071281;GO:0048583;GO:0034284;GO:0044260;GO:…
Locus_1458	-
Locus_1460	-
Locus_1461	t:F0YG04;Putative uncharacterized protein	Aureococcus anophagefferens	6e-53	609	126
Locus_1462	s:Q10ZG6;50S ribosomal protein L21	Trichodesmium erythraeum (strain IMS101)	1e-09	136	39	GO:0005737;GO:0044237;GO:0003735;GO:0043228;GO:0008152;GO:0005622;GO:0005488;GO:0043170;GO:0019538;GO:0008150;GO:0005840;GO:0044260;GO:0030529;GO:0044267;GO:0044424;GO:0003723;GO:0043232;GO:0044238;GO:0019843;GO:0043226;GO:0044444;GO:0032991;GO:0009058;GO:0005623;GO:0006412;GO:0003674;GO:0005575;GO:0003676;GO:0005198;GO:0044464;GO:0009059;GO:0009987;GO:0043229;GO:0044249;GO:0034645;GO:0010467
Locus_1463	s:Q9EPX2;Papilin	Mus musculus	2e-07	1280	53	GO:0044421;GO:0008233;GO:0061134;GO:0005604;GO:0010466;GO:0008152;GO:0003824;GO:0005488;GO:0008150;GO:0043086;GO:0031012;GO:0004867;GO:0051336;GO:0050790;GO:0070011;GO:0044420;GO:0061135;GO:0046914;GO:0004222;GO:0003674;GO:0008237;GO:0005576;GO:0005575;GO:0004175;GO:0050789;GO:0030234;GO:0019222;GO:0065009;GO:0044092;GO:0052547;GO:0016787;GO:0004857;GO:0051346;GO:0030414;GO:0043169;GO:0043167;GO:…
Locus_1465	-
Locus_1466	-
Locus_1467	-
Locus_1468	-
Locus_1470	-
Locus_1471	-
Locus_1472	s:P27934;Alpha-amylase isozyme 3E	Oryza sativa subsp. japonica	1e-98	437	195	GO:0004556;GO:0008152;GO:0003824;GO:0005488;GO:0009719;GO:0008150;GO:0009739;GO:0004553;GO:0005975;GO:0005509;GO:0010033;GO:0044238;GO:0016798;GO:0003674;GO:0005576;GO:0005575;GO:0042221;GO:0016160;GO:0016787;GO:0050896;GO:0009737;GO:0043169;GO:0048046;GO:0043167;GO:0046872;GO:0009725
Locus_1473	s:Q8H0T4;E3 ubiquitin-protein ligase UPL2	Arabidopsis thaliana	9e-131	3658	472	GO:0005737;GO:0044237;GO:0008152;GO:0005622;GO:0003824;GO:0005488;GO:0043170;GO:0019538;GO:0008150;GO:0005739;GO:0044260;GO:0006464;GO:0044267;GO:0044424;GO:0005829;GO:0044238;GO:0043226;GO:0043412;GO:0044444;GO:0005623;GO:0043227;GO:0003674;GO:0016881;GO:0016879;GO:0043231;GO:0005575;GO:0036211;GO:0016874;GO:0044464;GO:0009987;GO:0043229;GO:0005634
Locus_1474	t:E8V6J7;Deoxyribonuclease II (Precursor)	Terriglobus saanensis (strain ATCC BAA-1853 / DSM 23119 /	7e-54	449	128	GO:0044237;GO:0008152;GO:0003824;GO:0043170;GO:0008150;GO:0004520;GO:0044260;GO:0006259;GO:0016889;GO:0006139;GO:0004531;GO:0004536;GO:0044238;GO:0016788;GO:0003674;GO:0090304;GO:0004518;GO:0016787;GO:0034641;GO:0009987;GO:0004519;GO:0006807;GO:0016894
Locus_1475	-
Locus_1476	-
Locus_1477	-
Locus_1478	-
Locus_1479	s:Q9SIC9;Pentatricopeptide repeat-containing protein At2g31400, chloroplastic	Arabidopsis thaliana	2e-29	918	114	GO:0005737;GO:0005622;GO:0005488;GO:0008150;GO:0051716;GO:0003677;GO:0050794;GO:0044424;GO:0043226;GO:0044444;GO:0005623;GO:0007165;GO:0007154;GO:0043227;GO:0003674;GO:0023052;GO:0009507;GO:0005575;GO:0043231;GO:0050789;GO:0003676;GO:0050896;GO:0044464;GO:0031930;GO:0009987;GO:0009536;GO:0043229;GO:0010019;GO:0065007
Locus_1480	s:Q55680;Uncharacterized protein sll0005	Synechocystis sp. (strain	7e-100	681	200	GO:0016773;GO:0004672;GO:0044237;GO:0008152;GO:0003824;GO:0005488;GO:0043170;GO:0019538;GO:0032559;GO:0008150;GO:0005524;GO:0044260;GO:0006464;GO:0016310;GO:0044267;GO:0016301;GO:0016740;GO:0017076;GO:0044238;GO:0006793;GO:0032555;GO:0043412;GO:0006796;GO:0032553;GO:0030554;GO:0035639;GO:0003674;GO:0000166;GO:0036211;GO:0006468;GO:0009987;GO:0036094;GO:0016772
Locus_1482	-
Locus_1483	-
Locus_1484	s:Q8VHE0;Translocation protein SEC63 homolog	Mus musculus	2e-37	760	128	GO:0005737;GO:0044237;GO:0015031;GO:0008152;GO:0005622;GO:0005488;GO:0043170;GO:0019538;GO:0008104;GO:0008150;GO:0006810;GO:0044260;GO:0031224;GO:0044267;GO:0044424;GO:0031072;GO:0044446;GO:0016021;GO:0044238;GO:0045184;GO:0043226;GO:0051179;GO:0044444;GO:0016020;GO:0031090;GO:0005623;GO:0044422;GO:0051234;GO:0006457;GO:0043227;GO:0033036;GO:0005789;GO:0003674;GO:0043231;GO:0005575;GO:0051082;GO:…
Locus_1485	s:O08749;Dihydrolipoyl dehydrogenase, mitochondrial	Mus musculus	5e-50	509	103	GO:0004148;GO:0021700;GO:0065008;GO:0031988;GO:0022414;GO:0005737;GO:0044433;GO:0044237;GO:0008152;GO:0006091;GO:0005622;GO:0007286;GO:0003824;GO:0005488;GO:0019861;GO:0043170;GO:0019538;GO:0009790;GO:0048598;GO:0008150;GO:0043233;GO:0042995;GO:0003006;GO:0019953;GO:0032501;GO:0005739;GO:0044437;GO:0022900;GO:0048609;GO:0048610;GO:0000003;GO:0050794;GO:0016310;GO:0050660;GO:0016023;GO:0045454;GO:…
Locus_1486	-
Locus_1487	s:Q9QXN3;Activating signal cointegrator 1	Mus musculus	2e-54	581	151	GO:0005737;GO:0044237;GO:0043228;GO:0008152;GO:0005622;GO:0005488;GO:0043170;GO:0008150;GO:0044430;GO:0080090;GO:0032774;GO:0031323;GO:0016922;GO:0044260;GO:2000112;GO:0050794;GO:0005102;GO:0044424;GO:0005856;GO:0006139;GO:0009889;GO:0051171;GO:0043232;GO:0044446;GO:0044238;GO:0043226;GO:0046914;GO:0044444;GO:0009058;GO:0005623;GO:0044422;GO:2001141;GO:0043227;GO:0010468;GO:0031326;GO:0003674;GO:…
Locus_1488	t:C5KR87;Putative uncharacterized protein	Perkinsus marinus (strain ATCC 50983 / TXsc)	7e-14	1265	57	GO:0022891;GO:0005488;GO:0005216;GO:0008150;GO:0015075;GO:0006810;GO:0005509;GO:0022803;GO:0031224;GO:0015267;GO:0005215;GO:0016021;GO:0055085;GO:0022838;GO:0006811;GO:0051179;GO:0016020;GO:0051234;GO:0003674;GO:0005575;GO:0022892;GO:0044425;GO:0043169;GO:0009987;GO:0043167;GO:0046872;GO:0022857
Locus_1489	s:Q5R4G5;ADP-ribosylation factor-like protein 6	Pongo abelii	7e-40	186	76	GO:0044085;GO:0005737;GO:0015031;GO:0043228;GO:0005622;GO:0065003;GO:0005488;GO:0008104;GO:0008150;GO:0051716;GO:0042995;GO:0044430;GO:0007264;GO:0005886;GO:0006810;GO:0071841;GO:0030117;GO:0043234;GO:0050794;GO:0046907;GO:0044424;GO:0005856;GO:0034464;GO:0005932;GO:0034613;GO:0019001;GO:0006461;GO:0005930;GO:0017076;GO:0043232;GO:0044446;GO:0044463;GO:0045184;GO:0043226;GO:0031253;GO:0034621;GO:…
Locus_1490	s:O49290;Carboxyvinyl-carboxyphosphonate phosphorylmutase, chloroplastic	Arabidopsis thaliana	5e-27	339	85	GO:0005737;GO:0008152;GO:0005622;GO:0003824;GO:0008150;GO:0016780;GO:0008807;GO:0044424;GO:0016740;GO:0044446;GO:0009532;GO:0043226;GO:0044444;GO:0044434;GO:0005623;GO:0044422;GO:0043227;GO:0003674;GO:0009507;GO:0005575;GO:0043231;GO:0009570;GO:0044464;GO:0009536;GO:0043229;GO:0044435;GO:0016772
Locus_1491	-
Locus_1493	s:Q6VTH5;Radial spoke head 1 homolog	Cyprinus carpio	6e-13	218	40	GO:0022414;GO:0005737;GO:0043228;GO:0005622;GO:0019861;GO:0008150;GO:0022403;GO:0042995;GO:0044430;GO:0019953;GO:0032501;GO:0048609;GO:0048610;GO:0000003;GO:0044424;GO:0005856;GO:0005932;GO:0007275;GO:0043232;GO:0007283;GO:0044446;GO:0044463;GO:0043226;GO:0051327;GO:0044444;GO:0048869;GO:0005623;GO:0044422;GO:0032502;GO:0005929;GO:0051321;GO:0005575;GO:0005815;GO:0030154;GO:0015630;GO:0044464;GO:…
Locus_1494	t:C1EIH7;Putative uncharacterized protein	Micromonas sp. (strain RCC299 /	1e-16	293	51
Locus_1495	-
Locus_1497	-
Locus_1498	-
Locus_1499	t:F0YGW7;Putative uncharacterized protein	Aureococcus anophagefferens	9e-16	691	66
Locus_1500	s:Q6H6D2;Porphobilinogen deaminase, chloroplastic	Oryza sativa subsp. japonica	6e-48	358	111	GO:0005737;GO:0044237;GO:0009607;GO:0008152;GO:0005622;GO:0003824;GO:0043170;GO:0019538;GO:0008150;GO:0018130;GO:0051704;GO:0018198;GO:0044260;GO:0006464;GO:0033014;GO:0018160;GO:0044267;GO:0044424;GO:0018065;GO:0046483;GO:0016740;GO:0009617;GO:0006950;GO:0044446;GO:0006779;GO:0009532;GO:0044238;GO:0043226;GO:0043412;GO:0044444;GO:0051188;GO:0046148;GO:0044434;GO:0009058;GO:0005623;GO:0009941;GO:…
Locus_1501	s:Q8IVS2;Malonyl-CoA-acyl carrier protein transacylase, mitochondrial	Homo sapiens	2e-50	390	129	GO:0005737;GO:0044255;GO:0044237;GO:0008610;GO:0008152;GO:0005622;GO:0042180;GO:0003824;GO:0005488;GO:0032787;GO:0008150;GO:0004312;GO:0016420;GO:0044281;GO:0005739;GO:0016747;GO:0004314;GO:0043436;GO:0044424;GO:0016740;GO:0044238;GO:0043226;GO:0044283;GO:0044444;GO:0016417;GO:0016053;GO:0009058;GO:0005623;GO:0016746;GO:0043227;GO:0006629;GO:0016419;GO:0003674;GO:0006633;GO:0005575;GO:0043231;GO:…
Locus_1502	t:E8NHH4;WGS CADB00000000 data, contig 29 (Fragment)	Leishmania mexicana (strain MHOM/GT/2001/U1103)	2e-09	3966	119	GO:0044237;GO:0015031;GO:0022891;GO:0008152;GO:0005622;GO:0003824;GO:0042180;GO:0008104;GO:0008150;GO:0044106;GO:0009072;GO:0018130;GO:0008565;GO:0044281;GO:0017111;GO:0009075;GO:0006810;GO:0015405;GO:0015450;GO:0043436;GO:0046907;GO:0004640;GO:0000105;GO:0006576;GO:0016462;GO:0046483;GO:0006547;GO:0016818;GO:0034613;GO:0042430;GO:0016740;GO:0009308;GO:0005215;GO:0016763;GO:0008652;GO:0044238;GO:…
Locus_1503	s:P54638;Acetylornithine deacetylase	Dictyostelium discoideum	4e-89	447	213	GO:0044421;GO:0031988;GO:0005737;GO:0044237;GO:0009084;GO:0008152;GO:0005622;GO:0003824;GO:0042180;GO:0005488;GO:0008150;GO:0044106;GO:0044281;GO:0006525;GO:0006810;GO:0019213;GO:0008777;GO:0016810;GO:0043436;GO:0016023;GO:0044424;GO:0030139;GO:0009308;GO:0008652;GO:0016192;GO:0044238;GO:0043226;GO:0044283;GO:0051179;GO:0044444;GO:0016053;GO:0009058;GO:0005623;GO:0051234;GO:0006520;GO:0043227;GO:…
Locus_1504	-
Locus_1506	-
Locus_1507	-
Locus_1508	-
Locus_1509	-
Locus_1511	s:Q4V8C3;Echinoderm microtubule-associated protein-like 1	Rattus norvegicus	2e-45	814	200	GO:0005737;GO:0043228;GO:0005622;GO:0044430;GO:0043234;GO:0044424;GO:0005856;GO:0043232;GO:0044446;GO:0043226;GO:0032991;GO:0005623;GO:0044422;GO:0005575;GO:0005874;GO:0015630;GO:0044464;GO:0043229
Locus_1512	s:Q40296;Fucoxanthin-chlorophyll a-c binding protein B, chloroplastic	Macrocystis pyrifera	5e-17	217	49	GO:0009534;GO:0005737;GO:0044237;GO:0008152;GO:0005622;GO:0018298;GO:0005488;GO:0043170;GO:0019538;GO:0008150;GO:0044260;GO:0006464;GO:0043234;GO:0009535;GO:0044267;GO:0031224;GO:0044424;GO:0044446;GO:0044238;GO:0016021;GO:0016168;GO:0034357;GO:0043226;GO:0009579;GO:0043412;GO:0044436;GO:0044444;GO:0016020;GO:0044434;GO:0032991;GO:0005623;GO:0044422;GO:0043227;GO:0046906;GO:0015979;GO:0003674;GO:…
Locus_1513	s:Q01065;Calcium/calmodulin-dependent 3',5'-cyclic nucleotide phosphodiesterase 1B	Mus musculus	7e-37	535	91	GO:0004114;GO:0065008;GO:0047555;GO:0006066;GO:0005737;GO:0048101;GO:0044237;GO:0050877;GO:0007610;GO:0008152;GO:0005622;GO:0006195;GO:0003824;GO:0005488;GO:0006198;GO:0009719;GO:0008150;GO:0044106;GO:0051716;GO:0042069;GO:0080090;GO:0044281;GO:0009166;GO:0072521;GO:0009712;GO:0031323;GO:0005516;GO:0032501;GO:0010243;GO:0007267;GO:0007612;GO:0018958;GO:0008081;GO:0050794;GO:0004112;GO:0009628;GO:…
Locus_1514	s:P46863;Bipolar kinesin KRP-130	Drosophila melanogaster	6e-39	1066	116	GO:0044085;GO:0031109;GO:0031111;GO:0005737;GO:0010564;GO:0015031;GO:0043228;GO:0005622;GO:0003824;GO:0065003;GO:0005488;GO:0009306;GO:0051493;GO:0032559;GO:0008104;GO:0008150;GO:0046903;GO:0022403;GO:0000278;GO:0005524;GO:0044430;GO:0007026;GO:0017111;GO:0031114;GO:0032886;GO:0006810;GO:0000226;GO:0071841;GO:0007030;GO:0051301;GO:0043234;GO:0050794;GO:0031535;GO:0007346;GO:0051260;GO:0007019;GO:…
Locus_1515	-
Locus_1516	t:Q6R6N7;Pregnancy-associated glycoprotein 5	Odocoileus virginianus	7e-06	385	47	GO:0008233;GO:0008152;GO:0003824;GO:0043170;GO:0019538;GO:0008150;GO:0004190;GO:0070011;GO:0044238;GO:0070001;GO:0003674;GO:0004175;GO:0016787;GO:0006508
Locus_1517	t:A4A728;Glutathione S-transferase protein	Congregibacter litoralis KT71	3e-44	217	95	GO:0003824;GO:0016740;GO:0003674
Locus_1519	-
Locus_1521	s:P04058;Acetylcholinesterase	Torpedo californica	4e-32	586	146	GO:0065008;GO:0006066;GO:0044237;GO:0050877;GO:0008152;GO:0003824;GO:0006581;GO:0008150;GO:0044106;GO:0044281;GO:0032501;GO:0005886;GO:0031012;GO:0007267;GO:0030054;GO:0004104;GO:0031224;GO:0042135;GO:0044420;GO:0006576;GO:0008291;GO:0044248;GO:0009308;GO:0019226;GO:0042402;GO:0045202;GO:0001507;GO:0016788;GO:0007268;GO:0016020;GO:0001505;GO:0052689;GO:0005623;GO:0007154;GO:0007271;GO:0003990;GO:…
Locus_1522	-
Locus_1523	t:E5U1Q4;Putative uncharacterized protein (Fragment)	Achromobacter xylosoxidans C54	7e-06	191	49
Locus_1524	s:O59731;Uncharacterized J domain-containing protein C3E7.11c	Schizosaccharomyces pombe (strain 972 / ATCC 24843)	4e-36	355	122	GO:0005737;GO:0044237;GO:0008152;GO:0005622;GO:0005488;GO:0043170;GO:0019538;GO:0008150;GO:0044260;GO:0044267;GO:0044424;GO:0031072;GO:0005829;GO:0044238;GO:0044444;GO:0005623;GO:0006457;GO:0003674;GO:0005575;GO:0051082;GO:0005515;GO:0044464;GO:0009987
Locus_1525	t:D1CH48;Magnesium transporter	Thermobaculum terrenum (strain ATCC BAA-798 / YNP1)	4e-11	453	52	GO:0022891;GO:0008152;GO:0003824;GO:0008150;GO:0015075;GO:0006810;GO:0072509;GO:0030001;GO:0015095;GO:0046873;GO:0022890;GO:0005215;GO:0006811;GO:0051179;GO:0070838;GO:0016020;GO:0051234;GO:0003674;GO:0005575;GO:0015693;GO:0072511;GO:0022892;GO:0006812;GO:0008324;GO:0022857
Locus_1527	-
Locus_1528	-
Locus_1529	t:C5LFW1;Equilibrative nucleoside transporter, putative	Perkinsus marinus (strain ATCC 50983 / TXsc)	8e-06	496	54	GO:0022891;GO:0015931;GO:0005337;GO:0008150;GO:0015858;GO:0006810;GO:0005215;GO:0015932;GO:0051179;GO:0016020;GO:0051234;GO:0003674;GO:0005575;GO:0022892;GO:0022857
Locus_1530	-
Locus_1531	-
Locus_1532	t:A0DUI9;Chromosome undetermined scaffold_64, whole genome shotgun sequence	Paramecium tetraurelia	8e-11	1007	50	GO:0003824;GO:0004553;GO:0016798;GO:0003674;GO:0016787;GO:0003796
Locus_1533	-
Locus_1534	s:Q47K67;D-tyrosyl-tRNA(Tyr) deacylase	Dechloromonas aromatica (strain RCB)	1e-11	150	48	GO:0046416;GO:0005737;GO:0044237;GO:0008152;GO:0005622;GO:0042180;GO:0003824;GO:0008150;GO:0044106;GO:0044281;GO:0046395;GO:0009063;GO:0043436;GO:0044424;GO:0044248;GO:0009308;GO:0044238;GO:0016788;GO:0016054;GO:0005623;GO:0006520;GO:0003674;GO:0005575;GO:0009310;GO:0019478;GO:0006082;GO:0016787;GO:0044464;GO:0034641;GO:0009987;GO:0006807;GO:0044282;GO:0019752;GO:0009056
Locus_1535	s:Q84UQ1;DEAD-box ATP-dependent RNA helicase 42	Oryza sativa subsp. japonica	3e-14	1049	41	GO:0003824;GO:0005488;GO:0032559;GO:0005524;GO:0017111;GO:0016462;GO:0016818;GO:0017076;GO:0003723;GO:0004386;GO:0042623;GO:0032555;GO:0008026;GO:0032553;GO:0030554;GO:0035639;GO:0070035;GO:0003674;GO:0000166;GO:0003676;GO:0016817;GO:0016787;GO:0016887;GO:0036094
Locus_1536	s:P04062;Glucosylceramidase	Homo sapiens	1e-73	536	173	GO:0032270;GO:0006066;GO:0005737;GO:0006672;GO:0044255;GO:0031347;GO:0071345;GO:0044237;GO:0008610;GO:0005765;GO:0009605;GO:0071900;GO:0008152;GO:0030148;GO:0005622;GO:0003824;GO:0005488;GO:0032102;GO:0010562;GO:0043170;GO:0019538;GO:0043233;GO:0008150;GO:0000323;GO:0042325;GO:0051716;GO:0051174;GO:0080090;GO:0044281;GO:0004553;GO:0046514;GO:0043086;GO:0043202;GO:0031323;GO:0005975;GO:0032501;GO:…
Locus_1537	-
Locus_1538	s:Q12797;Aspartyl/asparaginyl beta-hydroxylase	Homo sapiens	2e-11	758	43	GO:0005737;GO:0044237;GO:0008307;GO:0008285;GO:0031301;GO:0008152;GO:0035107;GO:0005622;GO:0003824;GO:0005488;GO:0060173;GO:0043170;GO:0019538;GO:0004597;GO:0008150;GO:0016705;GO:0032501;GO:0044260;GO:0006464;GO:0005509;GO:0010171;GO:0060325;GO:0050794;GO:0042127;GO:0044267;GO:0031224;GO:0007389;GO:0044424;GO:0048519;GO:0048523;GO:0009653;GO:0051213;GO:0031227;GO:0007275;GO:0018126;GO:0044446;GO:…
Locus_1539	-
Locus_1540	s:Q9SLG9;Phosphatidylinositol-4-phosphate 5-kinase 5	Arabidopsis thaliana	3e-45	772	131	GO:0016773;GO:0048868;GO:0022414;GO:0005737;GO:0046854;GO:0032989;GO:0044255;GO:0044237;GO:0008152;GO:0005622;GO:0003824;GO:0030258;GO:0005488;GO:0032559;GO:0045177;GO:0016308;GO:0008150;GO:0042995;GO:0003006;GO:0005524;GO:0016049;GO:0009664;GO:0032501;GO:0005886;GO:0051704;GO:0000902;GO:0071841;GO:0048610;GO:0000003;GO:0016310;GO:0016324;GO:0044424;GO:0009653;GO:0016301;GO:0007275;GO:0016740;GO:…
Locus_1541	t:C5KN11;Membrane associated transporter, putative	Perkinsus marinus (strain ATCC 50983 / TXsc)	9e-70	491	164	GO:0008150;GO:0006810;GO:0031224;GO:0016021;GO:0055085;GO:0051179;GO:0016020;GO:0051234;GO:0005575;GO:0044425;GO:0009987
Locus_1542	t:B9Q802;Putative uncharacterized protein	Toxoplasma gondii	2e-66	1161	134
Locus_1543	t:C9NWF3;Putative uncharacterized protein	Vibrio coralliilyticus ATCC BAA-450	2e-12	309	48
Locus_1544	nr:XP_002941465;PREDICTED: hypothetical protein LOC100487475, partial	Xenopus (Silurana) tropicalis	9e-06	308	32
Locus_1545	t:A0DUI9;Chromosome undetermined scaffold_64, whole genome shotgun sequence	Paramecium tetraurelia	1e-08	1007	46	GO:0003824;GO:0004553;GO:0016798;GO:0003674;GO:0016787;GO:0003796
Locus_1546	s:Q922R0;cAMP-dependent protein kinase catalytic subunit PRKX	Mus musculus	2e-13	355	29	GO:0016773;GO:0005737;GO:0004672;GO:0044237;GO:0022610;GO:0043542;GO:0008152;GO:0001525;GO:0005622;GO:0003824;GO:0032879;GO:0005488;GO:0004691;GO:0007155;GO:0018105;GO:0043170;GO:0019538;GO:0032559;GO:0008150;GO:0005524;GO:0035239;GO:0002520;GO:0048870;GO:0032501;GO:0050673;GO:0030856;GO:0048513;GO:0044260;GO:0009887;GO:0006464;GO:0004674;GO:0030855;GO:0050794;GO:0072359;GO:0002009;GO:0016310;GO:…
Locus_1547	s:O30409;Tyrocidine synthase 3	Brevibacillus parabrevis	2e-24	6486	88	GO:0044237;GO:0008152;GO:0031406;GO:0003824;GO:0005488;GO:0008150;GO:0005215;GO:0016788;GO:0016597;GO:0009058;GO:0003674;GO:0072341;GO:0017000;GO:0000036;GO:0016874;GO:0022892;GO:0016787;GO:0009987;GO:0031177;GO:0019842;GO:0017144;GO:0016999;GO:0048037;GO:0043176;GO:0044249;GO:0036094
Locus_1548	t:B7G6H1;Predicted protein	Phaeodactylum tricornutum (strain CCAP 1055/1)	3e-62	1007	174
Locus_1549	s:Q9DAK2;Parkin coregulated gene protein homolog	Mus musculus	2e-59	241	101	GO:0005737;GO:0005622;GO:0008150;GO:0005739;GO:0044424;GO:0043226;GO:0044444;GO:0005623;GO:0043227;GO:0003674;GO:0005575;GO:0043231;GO:0044464;GO:0043229
Locus_1550	s:Q6NZQ8;E3 ubiquitin-protein ligase MARCH1	Mus musculus	2e-08	289	34	GO:0031988;GO:0005737;GO:0044433;GO:0032588;GO:0044237;GO:0005769;GO:0005765;GO:0008152;GO:0031902;GO:0005622;GO:0003824;GO:0005488;GO:0043170;GO:0019538;GO:0008150;GO:0000323;GO:0010008;GO:0019787;GO:0005886;GO:0002504;GO:0044437;GO:0044260;GO:0006464;GO:0005102;GO:0016023;GO:0031224;GO:0044267;GO:0044424;GO:0000209;GO:0042287;GO:0005768;GO:0031901;GO:0016567;GO:0044446;GO:0002376;GO:0016021;GO:…
Locus_1551	t:C5LDV2;Putative uncharacterized protein	Perkinsus marinus (strain ATCC 50983 / TXsc)	2e-09	621	66	GO:0005488;GO:0003674
Locus_1552	-
Locus_1553	t:F0W0Z1;Putative uncharacterized protein AlNc14C5G771	Albugo laibachii	3e-12	785	78	GO:0003824;GO:0005488;GO:0017111;GO:0016462;GO:0016818;GO:0003674;GO:0000166;GO:0016817;GO:0016787;GO:0036094
Locus_1554	s:P47835;40S ribosomal protein S3-B	Xenopus laevis	8e-44	246	101	GO:0005737;GO:0044237;GO:0003735;GO:0043228;GO:0008152;GO:0005622;GO:0005488;GO:0043170;GO:0019538;GO:0008150;GO:0005840;GO:0044260;GO:0030529;GO:0044267;GO:0044424;GO:0003723;GO:0043232;GO:0044446;GO:0044238;GO:0043226;GO:0044444;GO:0015935;GO:0032991;GO:0009058;GO:0005623;GO:0044422;GO:0006412;GO:0003674;GO:0005575;GO:0003676;GO:0005198;GO:0044391;GO:0044464;GO:0009059;GO:0009987;GO:0043229;GO:…
Locus_1555	-
Locus_1557	s:Q9ZPV8;Phosphopantetheine adenylyltransferase	Arabidopsis thaliana	1e-13	176	44	GO:0009116;GO:0005737;GO:0044237;GO:0008152;GO:0005622;GO:0003824;GO:0004595;GO:0005488;GO:0080020;GO:0009108;GO:0032559;GO:0008150;GO:0005524;GO:0080090;GO:0044281;GO:0072521;GO:0006732;GO:0031323;GO:0070566;GO:0006140;GO:0050794;GO:0009628;GO:0044424;GO:0046483;GO:0006139;GO:0009889;GO:0051171;GO:0009119;GO:0016740;GO:0017076;GO:0033865;GO:0006950;GO:0010876;GO:0005829;GO:0044238;GO:0019915;GO:…
Locus_1558	-
Locus_1559	-
Locus_1560	-
Locus_1561	-
Locus_1562	-
Locus_1563	s:Q9US03;Kinesin-like protein 2	Schizosaccharomyces pombe (strain 972 / ATCC 24843)	3e-13	817	79	GO:0005737;GO:0044237;GO:0043228;GO:0008152;GO:0005622;GO:0044454;GO:0006195;GO:0003824;GO:0005488;GO:0032559;GO:0000776;GO:0043233;GO:0008150;GO:0022403;GO:0000278;GO:0005524;GO:0044430;GO:0044281;GO:0009166;GO:0031981;GO:0072521;GO:0009205;GO:0007163;GO:0000778;GO:0017111;GO:0000226;GO:0071841;GO:0043234;GO:0009259;GO:0009203;GO:0044424;GO:0007051;GO:0072523;GO:0005856;GO:0031974;GO:0044270;GO:…
Locus_1564	t:C5L6X4;Putative uncharacterized protein	Perkinsus marinus (strain ATCC 50983 / TXsc)	2e-33	98	80
Locus_1565	-
Locus_1566	s:Q9FNZ1;Zinc finger CCCH domain-containing protein 63	Arabidopsis thaliana	2e-07	443	64	GO:0005488;GO:0003677;GO:0046914;GO:0003674;GO:0003676;GO:0043169;GO:0043167;GO:0008270;GO:0046872
Locus_1567	-
Locus_1568	-
Locus_1569	-
Locus_1570	t:A6QYJ1;Predicted protein	Ajellomyces capsulata (strain	6e-07	956	65	GO:0044237;GO:0008152;GO:0003824;GO:0005488;GO:0043170;GO:0008150;GO:0044260;GO:0006260;GO:0006259;GO:0006139;GO:0016740;GO:0003723;GO:0044238;GO:0034061;GO:0009058;GO:0003674;GO:0090304;GO:0003676;GO:0003964;GO:0034641;GO:0009059;GO:0009987;GO:0006807;GO:0044249;GO:0034645;GO:0016779;GO:0006278;GO:0016772
Locus_1572	s:Q9JI90;E3 ubiquitin-protein ligase RNF14	Mus musculus	7e-08	485	63	GO:0005737;GO:0009891;GO:0044237;GO:0008152;GO:0005622;GO:0003824;GO:0005488;GO:0030522;GO:0048545;GO:0009719;GO:0019538;GO:0043170;GO:0030518;GO:0008150;GO:0051716;GO:0019787;GO:0080090;GO:0060765;GO:0045893;GO:0032774;GO:0031323;GO:0048583;GO:0010557;GO:0044260;GO:0010604;GO:0006464;GO:2000112;GO:0050794;GO:0005102;GO:0044267;GO:0044424;GO:0032355;GO:0006139;GO:0010628;GO:0009889;GO:0035258;GO:…
Locus_1573	-
Locus_1574	t:G3N3M6;Uncharacterized protein	Bos taurus	1e-08	2428	90
Locus_1575	s:Q84C00;Beta-glucanase	Clostridium thermocellum	3e-07	334	27	GO:0008152;GO:0003824;GO:0043170;GO:0042972;GO:0008150;GO:0004553;GO:0005975;GO:0044238;GO:0016798;GO:0003674;GO:0016052;GO:0016787;GO:0005976;GO:0000272;GO:0009057;GO:0009056
Locus_1576	-
Locus_1577	t:A4UHB8;Plastid oxygen-evolving enhancer 1-2	Alexandrium fundyense	5e-13	275	42	GO:0044237;GO:0008152;GO:0006091;GO:0005622;GO:0005488;GO:0008150;GO:0019684;GO:0031323;GO:0043234;GO:0005509;GO:0050794;GO:0044424;GO:0042548;GO:0034357;GO:0009579;GO:0044436;GO:0043467;GO:0016020;GO:0019898;GO:0009654;GO:0032991;GO:0005623;GO:0015979;GO:0003674;GO:0005575;GO:0009521;GO:0050789;GO:0019222;GO:0044464;GO:0044425;GO:0043169;GO:0009987;GO:0010109;GO:0009523;GO:0043167;GO:0042549;GO:…
Locus_1578	s:Q9C512;Mannosyl-oligosaccharide 1,2-alpha-mannosidase MNS1	Arabidopsis thaliana	9e-84	560	180	GO:0043413;GO:0005737;GO:0044237;GO:0008152;GO:0005622;GO:0044262;GO:0003824;GO:0048364;GO:0005488;GO:0043170;GO:0019538;GO:0008150;GO:0006486;GO:0004559;GO:0009100;GO:0004553;GO:0005975;GO:0032501;GO:0048513;GO:0044260;GO:0006464;GO:0005509;GO:0004571;GO:0031224;GO:0044267;GO:0044424;GO:0044431;GO:0007275;GO:0015924;GO:0048731;GO:0044446;GO:0016021;GO:0044238;GO:0043226;GO:0006491;GO:0016798;GO:…
Locus_1579	-
Locus_1580	t:A6G3T0;FHA domain protein	Plesiocystis pacifica	4e-06	456	35
Locus_1582	s:A8ARD9;Glyoxylate/hydroxypyruvate reductase B	Citrobacter koseri (strain ATCC BAA-895 / CDC 4225-83 /	2e-23	324	68	GO:0005737;GO:0008152;GO:0005622;GO:0003824;GO:0005488;GO:0008150;GO:0044424;GO:0030267;GO:0016614;GO:0005623;GO:0055114;GO:0003674;GO:0000166;GO:0016491;GO:0005575;GO:0016616;GO:0044464;GO:0048037;GO:0016618;GO:0051287;GO:0050662;GO:0036094
Locus_1583	-
Locus_1584	t:D2V9F8;Putative uncharacterized protein	Naegleria gruberi	1e-06	709	29	GO:0003824;GO:0003674;GO:0016881;GO:0016879;GO:0016874
Locus_1585	s:O44006;Pyruvate kinase	Eimeria tenella	1e-20	531	52	GO:0006096;GO:0016773;GO:0006066;GO:0044237;GO:0006006;GO:0008152;GO:0006091;GO:0044262;GO:0003824;GO:0005488;GO:0031420;GO:0032559;GO:0008150;GO:0000287;GO:0005524;GO:0004743;GO:0044281;GO:0005975;GO:0016310;GO:0044275;GO:0046164;GO:0016301;GO:0016740;GO:0017076;GO:0044238;GO:0006793;GO:0032555;GO:0019320;GO:0019318;GO:0046365;GO:0006796;GO:0032553;GO:0030554;GO:0035639;GO:0003674;GO:0000166;GO:…
Locus_1586	s:O44006;Pyruvate kinase	Eimeria tenella	1e-29	531	64	GO:0006096;GO:0016773;GO:0006066;GO:0044237;GO:0006006;GO:0008152;GO:0006091;GO:0044262;GO:0003824;GO:0005488;GO:0031420;GO:0032559;GO:0008150;GO:0000287;GO:0005524;GO:0004743;GO:0044281;GO:0005975;GO:0016310;GO:0044275;GO:0046164;GO:0016301;GO:0016740;GO:0017076;GO:0044238;GO:0006793;GO:0032555;GO:0019320;GO:0019318;GO:0046365;GO:0006796;GO:0032553;GO:0030554;GO:0035639;GO:0003674;GO:0000166;GO:…
Locus_1588	s:Q58623;Putative cation-transporting ATPase MJ1226	Methanocaldococcus jannaschii (strain ATCC 43067 / DSM 2661 / JAL-1 / JCM 10045 /	1e-112	805	284	GO:0044237;GO:0022891;GO:0008152;GO:0006195;GO:0003824;GO:0043492;GO:0005488;GO:0032559;GO:0008150;GO:0009145;GO:0018130;GO:0005524;GO:0009206;GO:0015075;GO:0044281;GO:0009166;GO:0006754;GO:0072521;GO:0009205;GO:0017111;GO:0005886;GO:0006810;GO:0015405;GO:0006164;GO:0009201;GO:0009259;GO:0009203;GO:0031224;GO:0072523;GO:0044270;GO:0016462;GO:0046483;GO:0006139;GO:0044248;GO:0034655;GO:0016818;GO:…
Locus_1589	s:Q7M732;Retrotransposon-like protein 1	Mus musculus	1e-05	1744	46	GO:0008150;GO:0032501;GO:0031224;GO:0007275;GO:0016021;GO:0016020;GO:0032502;GO:0005575;GO:0044425
Locus_1590	-
Locus_1591	s:P58724;Blue-light photoreceptor	Listeria monocytogenes	3e-09	253	46	GO:0016773;GO:0004672;GO:0044237;GO:0008152;GO:0003824;GO:0018298;GO:0019538;GO:0043170;GO:0008150;GO:0051716;GO:0080090;GO:0032774;GO:0031323;GO:0009881;GO:0004872;GO:0044260;GO:0006464;GO:2000112;GO:0050794;GO:0016310;GO:0044267;GO:0016775;GO:0016301;GO:0006139;GO:0009889;GO:0051171;GO:0016740;GO:0023014;GO:0038023;GO:0000160;GO:0044238;GO:0006793;GO:0043412;GO:0009058;GO:0004871;GO:0006796;GO:…
Locus_1592	-
Locus_1593	s:P36096;Transmembrane E3 ubiquitin-protein ligase 1	Saccharomyces cerevisiae (strain ATCC 204508 /	2e-19	758	106	GO:0005737;GO:0044237;GO:0008152;GO:0005622;GO:0003824;GO:0005488;GO:0043170;GO:0019538;GO:0008150;GO:0019787;GO:0030163;GO:0044260;GO:0006464;GO:0044267;GO:0031224;GO:0044424;GO:0044431;GO:0044248;GO:0016567;GO:0044446;GO:0044238;GO:0016021;GO:0043226;GO:0032446;GO:0046914;GO:0043412;GO:0044444;GO:0016020;GO:0031090;GO:0005623;GO:0044422;GO:0043227;GO:0003674;GO:0006511;GO:0070647;GO:0016881;GO:…
Locus_1594	s:P18910;Atrial natriuretic peptide receptor 1	Rattus norvegicus	1e-22	1057	63	GO:0065008;GO:0016773;GO:0042562;GO:0007166;GO:0006066;GO:0009891;GO:0004672;GO:0044237;GO:0008285;GO:0030810;GO:0008152;GO:0005622;GO:0003824;GO:0005488;GO:0043170;GO:0019538;GO:0032559;GO:0008150;GO:1900373;GO:0044106;GO:0051716;GO:0018130;GO:0005524;GO:0080090;GO:0044281;GO:0072521;GO:0009712;GO:0031323;GO:0017046;GO:0032501;GO:0005886;GO:0004872;GO:0018958;GO:0044260;GO:0016849;GO:0006464;GO:…
Locus_1595	-
Locus_1596	s:P46850;RNA-splicing ligase RtcB	Escherichia coli (strain K12)	3e-64	408	163	GO:0044237;GO:0008152;GO:0003824;GO:0005488;GO:0043170;GO:0008150;GO:0006396;GO:0016886;GO:0030145;GO:0044260;GO:0006139;GO:0044238;GO:0046914;GO:0003674;GO:0016070;GO:0090304;GO:0016874;GO:0042245;GO:0043169;GO:0034641;GO:0009987;GO:0043167;GO:0006807;GO:0046872;GO:0010467;GO:0008452
Locus_1597	t:F5BWX9;SxtA short isoform (Precursor)	Alexandrium fundyense	1e-41	973	135	GO:0031406;GO:0003824;GO:0005488;GO:0016747;GO:0016740;GO:0005215;GO:0016407;GO:0016410;GO:0016597;GO:0008080;GO:0016746;GO:0003674;GO:0072341;GO:0000036;GO:0022892;GO:0031177;GO:0019842;GO:0048037;GO:0043176;GO:0036094
Locus_1598	-
Locus_1599	s:Q05000;Myosin heavy chain (Fragment)	Podocoryne carnea	2e-07	692	95	GO:0005737;GO:0043228;GO:0008092;GO:0005622;GO:0003824;GO:0005488;GO:0016459;GO:0032559;GO:0005524;GO:0044430;GO:0017111;GO:0043234;GO:0030016;GO:0044424;GO:0005856;GO:0016462;GO:0043292;GO:0016818;GO:0017076;GO:0043232;GO:0044446;GO:0043226;GO:0032555;GO:0044444;GO:0003774;GO:0032991;GO:0005623;GO:0044422;GO:0032553;GO:0030554;GO:0035639;GO:0003674;GO:0000166;GO:0005575;GO:0003779;GO:0016817;GO:…
Locus_1600	s:Q6C2X0;cAMP-dependent protein kinase regulatory subunit	Yarrowia lipolytica (strain CLIB 122 /	5e-32	375	106	GO:0044237;GO:0008152;GO:0016208;GO:0005622;GO:0005488;GO:0032559;GO:0008603;GO:0043170;GO:0019538;GO:0008150;GO:0051716;GO:0042325;GO:0030551;GO:0051174;GO:0080090;GO:0031323;GO:0044260;GO:0006464;GO:0043234;GO:0050794;GO:0016310;GO:0031399;GO:0044267;GO:0044424;GO:0017076;GO:0044238;GO:0005952;GO:0006793;GO:0032555;GO:0043412;GO:0032991;GO:0005623;GO:0006796;GO:0007165;GO:0007154;GO:0032553;GO:…
Locus_1601	t:B7GDY2;Predicted protein	Phaeodactylum tricornutum (strain CCAP 1055/1)	2e-25	269	59	GO:0008152;GO:0003824;GO:0019538;GO:0043170;GO:0008150;GO:0044238;GO:0016667;GO:0055114;GO:0003674;GO:0016491;GO:0016671
Locus_1602	s:B1WVR2;Chaperone protein DnaJ	Cyanothece sp. (strain ATCC 51142)	5e-23	376	47	GO:0005737;GO:0044237;GO:0008152;GO:0005622;GO:0009408;GO:0005488;GO:0019538;GO:0043170;GO:0032559;GO:0008150;GO:0005524;GO:0044260;GO:0006260;GO:0009628;GO:0006259;GO:0044267;GO:0044424;GO:0006139;GO:0017076;GO:0031072;GO:0006950;GO:0044238;GO:0032555;GO:0009058;GO:0005623;GO:0006457;GO:0032553;GO:0030554;GO:0035639;GO:0003674;GO:0000166;GO:0005575;GO:0090304;GO:0051082;GO:0005515;GO:0050896;GO:…
Locus_1603	s:Q9NS87;Kinesin-like protein KIF15	Homo sapiens	4e-44	1388	145	GO:0007596;GO:0065008;GO:0005737;GO:0043228;GO:0005622;GO:0003824;GO:0005488;GO:0032559;GO:0008150;GO:0022403;GO:0000278;GO:0003677;GO:0005524;GO:0044430;GO:0005873;GO:0017111;GO:0032501;GO:0071841;GO:0050817;GO:0043234;GO:0044424;GO:0005856;GO:0016462;GO:0016818;GO:0017076;GO:0043232;GO:0006950;GO:0044446;GO:0008283;GO:0005829;GO:0007017;GO:0043226;GO:0006996;GO:0000280;GO:0006928;GO:0032555;GO:…
Locus_1604	s:Q6F6Q6;Phosphoenolpyruvate carboxylase	Acinetobacter sp. (strain ADP1)	5e-62	894	140	GO:0044237;GO:0008152;GO:0006091;GO:0051187;GO:0003824;GO:0016831;GO:0008150;GO:0006732;GO:0006084;GO:0044248;GO:0006099;GO:0016829;GO:0016830;GO:0015977;GO:0055114;GO:0003674;GO:0051186;GO:0015980;GO:0004611;GO:0071704;GO:0008964;GO:0009987;GO:0046356;GO:0045333;GO:0009060;GO:0009109;GO:0009056
Locus_1605	-
Locus_1606	-
Locus_1607	s:Q8IZH2;5'-3' exoribonuclease 1	Homo sapiens	4e-148	1706	397	GO:0005737;GO:0044237;GO:0043228;GO:0008152;GO:0071025;GO:0016075;GO:0005622;GO:0003824;GO:0005488;GO:0043170;GO:0008150;GO:0003677;GO:0071044;GO:0000291;GO:0005886;GO:0043928;GO:0034661;GO:0006402;GO:0044260;GO:0090305;GO:0016071;GO:0044424;GO:0005856;GO:0006139;GO:0008409;GO:0044248;GO:0003723;GO:0043232;GO:0071028;GO:0071027;GO:0005829;GO:0044238;GO:0043226;GO:0016788;GO:0044444;GO:0016020;GO:…
Locus_1608	s:Q86ZC1;Kinesin heavy chain	Botryotinia fuckeliana	6e-53	880	136	GO:0005737;GO:0043228;GO:0005622;GO:0003824;GO:0005488;GO:0032559;GO:0008150;GO:0005524;GO:0044430;GO:0017111;GO:0043234;GO:0044424;GO:0005856;GO:0016462;GO:0016818;GO:0017076;GO:0043232;GO:0044446;GO:0007017;GO:0043226;GO:0006928;GO:0032555;GO:0003774;GO:0032991;GO:0005623;GO:0044422;GO:0032553;GO:0030554;GO:0035639;GO:0003674;GO:0000166;GO:0005575;GO:0005874;GO:0016817;GO:0016787;GO:0015630;GO:…
Locus_1609	t:B7G4R6;Predicted protein	Phaeodactylum tricornutum (strain CCAP 1055/1)	1e-19	271	129
Locus_1610	-
Locus_1611	s:Q1QSX1;Chaperone protein DnaJ	Chromohalobacter salexigens (strain DSM 3043 / ATCC BAA-138 /	1e-14	381	35	GO:0005737;GO:0044237;GO:0008152;GO:0005622;GO:0009408;GO:0005488;GO:0019538;GO:0043170;GO:0032559;GO:0008150;GO:0005524;GO:0044260;GO:0006260;GO:0009628;GO:0006259;GO:0044267;GO:0044424;GO:0006139;GO:0017076;GO:0031072;GO:0006950;GO:0044238;GO:0032555;GO:0009058;GO:0005623;GO:0006457;GO:0032553;GO:0030554;GO:0035639;GO:0003674;GO:0000166;GO:0005575;GO:0090304;GO:0051082;GO:0005515;GO:0050896;GO:…
Locus_1612	s:P12759;Flagellar radial spoke protein 3	Chlamydomonas reinhardtii	4e-55	516	147	GO:0005737;GO:0043228;GO:0005622;GO:0019861;GO:0042995;GO:0044460;GO:0044424;GO:0035086;GO:0005856;GO:0005930;GO:0043232;GO:0044446;GO:0044463;GO:0043226;GO:0044444;GO:0032838;GO:0005623;GO:0044422;GO:0043227;GO:0005929;GO:0097014;GO:0043231;GO:0005575;GO:0044442;GO:0044464;GO:0009434;GO:0043229
Locus_1613	s:Q54KZ8;Eukaryotic translation initiation factor 3 subunit M	Dictyostelium discoideum	9e-06	401	23	GO:0005737;GO:0044237;GO:0008152;GO:0005622;GO:0005488;GO:0043170;GO:0019538;GO:0008150;GO:0006810;GO:0008135;GO:0044260;GO:0044267;GO:0044424;GO:0003723;GO:0016192;GO:0044238;GO:0051179;GO:0003743;GO:0009058;GO:0005623;GO:0051234;GO:0006413;GO:0006412;GO:0003674;GO:0006907;GO:0005575;GO:0003676;GO:0044464;GO:0009059;GO:0009987;GO:0006897;GO:0044249;GO:0044351;GO:0034645;GO:0010467
Locus_1614	s:Q10074;Putative amino acid permease C3H1.09c	Schizosaccharomyces pombe (strain 972 / ATCC 24843)	2e-40	656	107	GO:0015179;GO:0005737;GO:0034487;GO:0022891;GO:0009605;GO:0000329;GO:0005622;GO:0008150;GO:0000323;GO:0043562;GO:0051716;GO:0005275;GO:0015837;GO:0046942;GO:0006810;GO:0044437;GO:0046907;GO:0033554;GO:0009267;GO:0031224;GO:0044424;GO:0032973;GO:0006865;GO:0005215;GO:0005342;GO:0006950;GO:0044446;GO:0071496;GO:0071702;GO:0016021;GO:0015849;GO:0031668;GO:0043226;GO:0055085;GO:0000324;GO:0051179;GO:…
Locus_1615	s:Q9LDI3;CBL-interacting serine/threonine-protein kinase 24	Arabidopsis thaliana	3e-23	446	80	GO:0016773;GO:0005737;GO:0004672;GO:0044237;GO:0008152;GO:0005622;GO:0003824;GO:0005488;GO:0043170;GO:0019538;GO:0032559;GO:0008150;GO:0051716;GO:0005524;GO:0044437;GO:0044260;GO:0006464;GO:0004674;GO:0050794;GO:0016310;GO:0009628;GO:0044267;GO:0044424;GO:0016301;GO:0016740;GO:0017076;GO:0006950;GO:0044446;GO:0044238;GO:0043226;GO:0006793;GO:0032555;GO:0043412;GO:0044444;GO:0016020;GO:0031090;GO:…
Locus_1616	t:B3SAG9;Putative uncharacterized protein	Trichoplax adhaerens	5e-08	286	38
Locus_1617	-
Locus_1618	s:O74382;Probable phosphoserine phosphatase	Schizosaccharomyces pombe (strain 972 / ATCC 24843)	2e-51	298	179	GO:0005737;GO:0044237;GO:0008152;GO:0005622;GO:0042180;GO:0003824;GO:0005488;GO:0008150;GO:0044106;GO:0000287;GO:0044281;GO:0005509;GO:0043436;GO:0044424;GO:0009070;GO:0009308;GO:0008652;GO:0044238;GO:0006793;GO:0016788;GO:0044283;GO:0004647;GO:0016053;GO:0016791;GO:0009058;GO:0005623;GO:0006796;GO:0006520;GO:0003674;GO:0005575;GO:0046394;GO:0009069;GO:0042578;GO:0006563;GO:0006082;GO:0016787;GO:…
Locus_1619	s:Q9ZFU3;Photosystem I reaction center subunit IV	Mastigocladus laminosus	5e-10	71	32	GO:0044237;GO:0008152;GO:0009538;GO:0005622;GO:0008150;GO:0043234;GO:0009522;GO:0044424;GO:0034357;GO:0009579;GO:0044436;GO:0016020;GO:0032991;GO:0005623;GO:0015979;GO:0005575;GO:0009521;GO:0042651;GO:0044464;GO:0044425;GO:0009987
Locus_1620	s:O57483;Voltage-dependent L-type calcium channel subunit alpha-1S	Rana catesbeiana	3e-08	1688	66	GO:0022891;GO:0032879;GO:0005216;GO:0008150;GO:0005245;GO:0015075;GO:0034703;GO:0043269;GO:0005886;GO:0034762;GO:0006810;GO:0022836;GO:0043234;GO:0032412;GO:0022832;GO:0050794;GO:0034220;GO:0030001;GO:0022803;GO:0031224;GO:0015267;GO:0010959;GO:0032409;GO:0005215;GO:0070588;GO:0051924;GO:0016021;GO:0034704;GO:0055085;GO:0022838;GO:0006811;GO:0005261;GO:0051179;GO:0070838;GO:0016020;GO:0032991;GO:…
Locus_1621	-
Locus_1622	-
Locus_1623	s:Q6N075;Major facilitator superfamily domain-containing protein 5	Homo sapiens	1e-54	450	137	GO:0008150;GO:0006810;GO:0031224;GO:0016021;GO:0051179;GO:0016020;GO:0051234;GO:0005575;GO:0044425
Locus_1624	s:O35986;Zinc finger Ran-binding domain-containing protein 2	Rattus norvegicus	7e-06	330	29	GO:0044237;GO:0008152;GO:0005622;GO:0005488;GO:0043170;GO:0008150;GO:0006396;GO:0044260;GO:0016071;GO:0044424;GO:0006139;GO:0008380;GO:0003723;GO:0044238;GO:0043226;GO:0046914;GO:0005623;GO:0043227;GO:0003674;GO:0006397;GO:0016070;GO:0043231;GO:0005575;GO:0090304;GO:0003676;GO:0044464;GO:0043169;GO:0034641;GO:0009987;GO:0043229;GO:0043167;GO:0006807;GO:0008270;GO:0005634;GO:0046872;GO:0010467
Locus_1625	-
Locus_1626	-
Locus_1627	t:A9BCA5;Putative uncharacterized protein	Prochlorococcus marinus (strain MIT 9211)	1e-15	426	70
Locus_1629	t:E9C1L0;Guanylate cyclase	Capsaspora owczarzaki (strain ATCC 30864)	4e-20	1406	178	GO:0016773;GO:0004672;GO:0044237;GO:0008152;GO:0005622;GO:0003824;GO:0005488;GO:0043170;GO:0019538;GO:0032559;GO:0008150;GO:0051716;GO:0018130;GO:0005524;GO:0044281;GO:0072521;GO:0006810;GO:0044260;GO:0016849;GO:0006464;GO:0006164;GO:0050794;GO:0016310;GO:0009975;GO:0044267;GO:0004383;GO:0009187;GO:0016301;GO:0046483;GO:0006139;GO:0006182;GO:0016740;GO:0017076;GO:0005215;GO:0034654;GO:0016829;GO:…
Locus_1630	-
Locus_1631	s:Q2QKL5;Glutathione gamma-glutamylcysteinyltransferase 3	Lotus japonicus	4e-08	479	61	GO:0006518;GO:0044237;GO:0046938;GO:0008152;GO:0003824;GO:0005488;GO:0008150;GO:0016740;GO:0044550;GO:0046937;GO:0009058;GO:0016746;GO:0010035;GO:0019748;GO:0043043;GO:0003674;GO:0010038;GO:0042221;GO:0050896;GO:0016756;GO:0016755;GO:0043169;GO:0009987;GO:0043167;GO:0044249;GO:0046872
Locus_1632	-
Locus_1633	s:Q9TV66;Potassium/sodium hyperpolarization-activated cyclic nucleotide-gated channel 4	Oryctolagus cuniculus	3e-10	1175	103	GO:0043009;GO:0022891;GO:0016208;GO:0005272;GO:0032879;GO:0005488;GO:0044057;GO:0005216;GO:0032559;GO:0009790;GO:0008150;GO:0015276;GO:0030551;GO:0015075;GO:0043269;GO:0032501;GO:0006814;GO:0034762;GO:0006810;GO:0001701;GO:0022836;GO:0003015;GO:0003013;GO:0022832;GO:0005221;GO:0050794;GO:0034220;GO:0030001;GO:0071804;GO:0022803;GO:0031224;GO:0051239;GO:0015267;GO:0046873;GO:0005267;GO:0007275;GO:…
Locus_1634	-
Locus_1635	s:P77894;Probable cation-transporting ATPase V	Mycobacterium tuberculosis	1e-12	770	96	GO:0044237;GO:0009607;GO:0022891;GO:0008152;GO:0003824;GO:0043492;GO:0005488;GO:0032559;GO:0044419;GO:0008150;GO:0009145;GO:0018130;GO:0005524;GO:0009206;GO:0015075;GO:0044281;GO:0006754;GO:0072521;GO:0009205;GO:0044403;GO:0017111;GO:0051704;GO:0005886;GO:0006810;GO:0015405;GO:0043682;GO:0006164;GO:0009201;GO:0005375;GO:0030001;GO:0009259;GO:0031224;GO:0046873;GO:0016462;GO:0046483;GO:0006139;GO:…
Locus_1636	s:Q9U6A0;Sodium/potassium/calcium exchanger Nckx30C	Drosophila melanogaster	1e-19	888	55	GO:0022891;GO:0015368;GO:0015491;GO:0008150;GO:0015075;GO:0015293;GO:0032501;GO:0006814;GO:0006810;GO:0048513;GO:0072509;GO:0030001;GO:0031224;GO:0046873;GO:0001654;GO:0007275;GO:0022890;GO:0015081;GO:0005215;GO:0015300;GO:0048731;GO:0016021;GO:0055085;GO:0006811;GO:0015085;GO:0007423;GO:0051179;GO:0015672;GO:0070838;GO:0016020;GO:0015077;GO:0015297;GO:0022821;GO:0051234;GO:0006813;GO:0032502;GO:…
Locus_1637	s:Q9I4V0;Nitronate monooxygenase	Pseudomonas aeruginosa (strain ATCC 15692 /	4e-75	328	156	GO:0008152;GO:0003824;GO:0004497;GO:0008150;GO:0016703;GO:0055114;GO:0003674;GO:0016491;GO:0018580;GO:0016701
Locus_1638	t:E8WT97;Filamentation induced by cAMP protein Fic	Geobacter sp. (strain M18)	2e-11	506	56
Locus_1639	-
Locus_1640	-
Locus_1642	s:Q03516;Uncharacterized protein RSN1	Saccharomyces cerevisiae (strain ATCC 204508 /	3e-07	953	67	GO:0008150;GO:0006810;GO:0046907;GO:0031224;GO:0016192;GO:0016021;GO:0051179;GO:0006892;GO:0016020;GO:0051234;GO:0051649;GO:0006893;GO:0003674;GO:0005575;GO:0048193;GO:0044425;GO:0009987;GO:0051641
Locus_1643	s:Q5PPG7;Eukaryotic translation initiation factor 2D	Rattus norvegicus	3e-24	570	122	GO:0005737;GO:0044237;GO:0008152;GO:0005622;GO:0005488;GO:0043170;GO:0019538;GO:0008150;GO:0008135;GO:0044260;GO:0044267;GO:0044424;GO:0003723;GO:0044238;GO:0003743;GO:0009058;GO:0005623;GO:0006413;GO:0006412;GO:0003674;GO:0005575;GO:0003676;GO:0044464;GO:0009059;GO:0009987;GO:0044249;GO:0034645;GO:0010467
Locus_1644	s:Q05744;Cathepsin D	Gallus gallus	2e-37	398	126	GO:0044085;GO:0008233;GO:0005737;GO:0006914;GO:0044237;GO:0009605;GO:0008152;GO:0005622;GO:0003824;GO:0043170;GO:0019538;GO:0008150;GO:0000323;GO:0051716;GO:0005739;GO:0071841;GO:0004190;GO:0070011;GO:0000045;GO:0033554;GO:0009267;GO:0044424;GO:0044248;GO:0006950;GO:0071496;GO:0044238;GO:0031668;GO:0043226;GO:0006996;GO:0044444;GO:0071844;GO:0005623;GO:0007154;GO:0005764;GO:0022607;GO:0071842;GO:…
Locus_1645	s:O60658;High affinity cAMP-specific and IBMX-insensitive 3',5'-cyclic phosphodiesterase 8A	Homo sapiens	4e-35	829	99	GO:0004114;GO:0005737;GO:0044237;GO:0008152;GO:0005622;GO:0003824;GO:0005488;GO:0043170;GO:0008150;GO:0051716;GO:0080090;GO:0044281;GO:0032774;GO:0031323;GO:0044260;GO:0008081;GO:2000112;GO:0050794;GO:0004112;GO:0044424;GO:0009187;GO:0006139;GO:0009889;GO:0051171;GO:0000160;GO:0005829;GO:0044238;GO:0000156;GO:0016788;GO:0044444;GO:0009123;GO:0009117;GO:0009058;GO:0005623;GO:0004871;GO:2001141;GO:…
Locus_1646	s:Q5JVL4;EF-hand domain-containing protein 1	Homo sapiens	4e-47	640	111	GO:0005622;GO:0005488;GO:0019861;GO:0042995;GO:0005509;GO:0044424;GO:0005930;GO:0044463;GO:0043226;GO:0043025;GO:0005623;GO:0044422;GO:0043227;GO:0005929;GO:0003674;GO:0043231;GO:0005575;GO:0005515;GO:0044464;GO:0043169;GO:0008022;GO:0043229;GO:0043167;GO:0044297;GO:0046872
Locus_1647	t:E8Z6C3;Cold shock protein (Fragment)	Pfiesteria piscicida	1e-13	80	37	GO:0044237;GO:0008152;GO:0005488;GO:0043170;GO:0008150;GO:0003677;GO:0080090;GO:0032774;GO:0031323;GO:0044260;GO:2000112;GO:0050794;GO:0006139;GO:0009889;GO:0051171;GO:0044238;GO:0009058;GO:2001141;GO:0010468;GO:0031326;GO:0003674;GO:0016070;GO:0050789;GO:0090304;GO:0006351;GO:0003676;GO:0019222;GO:0060255;GO:0019219;GO:0034641;GO:0009059;GO:0009987;GO:0006355;GO:0006807;GO:0010556;GO:0051252;GO:…
Locus_1648	-
Locus_1649	-
Locus_1650	-
Locus_1651	s:A9V3C0;Kynureninase	Monosiga brevicollis	2e-51	460	102	GO:0019362;GO:0005737;GO:0044237;GO:0072525;GO:0008152;GO:0005622;GO:0042180;GO:0003824;GO:0005488;GO:0009108;GO:0008150;GO:0044106;GO:0009072;GO:0018130;GO:0044281;GO:0006732;GO:0019359;GO:0046395;GO:0019439;GO:0030429;GO:0019674;GO:0009063;GO:0043436;GO:0042436;GO:0070279;GO:0046496;GO:0044424;GO:0030170;GO:0006576;GO:0044270;GO:0046483;GO:0006139;GO:0044248;GO:0042430;GO:0009308;GO:0009074;GO:…
Locus_1652	s:Q03133;Erythronolide synthase, modules 5 and 6	Saccharopolyspora erythraea	1e-117	3172	1936	GO:0044237;GO:0008152;GO:0031406;GO:0003824;GO:0005488;GO:0008150;GO:0016747;GO:0047879;GO:0016740;GO:0005215;GO:0016788;GO:0016597;GO:0009058;GO:0016746;GO:0055114;GO:0003674;GO:0000166;GO:0016491;GO:0072341;GO:0017000;GO:0000036;GO:0022892;GO:0016787;GO:0009987;GO:0031177;GO:0019842;GO:0017144;GO:0016999;GO:0048037;GO:0043176;GO:0044249;GO:0036094
Locus_1654	-
Locus_1655	t:D3BJP3;Putative uncharacterized protein	Polysphondylium pallidum	1e-07	1314	49
Locus_1656	s:Q9UQ35;Serine/arginine repetitive matrix protein 2	Homo sapiens	5e-07	2752	103	GO:0044237;GO:0043228;GO:0005654;GO:0008152;GO:0016607;GO:0005622;GO:0005488;GO:0043170;GO:0043233;GO:0008150;GO:0006396;GO:0031981;GO:0005730;GO:0071013;GO:0044260;GO:0030529;GO:0016071;GO:0044424;GO:0070742;GO:0015030;GO:0031974;GO:0070013;GO:0000377;GO:0006139;GO:0000375;GO:0008380;GO:0003723;GO:0043232;GO:0044446;GO:0044238;GO:0043226;GO:0044428;GO:0032991;GO:0005623;GO:0044422;GO:0043227;GO:…
Locus_1657	s:O17087;Poly(A) RNA polymerase gld-2	Caenorhabditis elegans	2e-21	1113	81	GO:0022414;GO:0005737;GO:0045495;GO:0010564;GO:0044237;GO:0043228;GO:0045927;GO:0040009;GO:0008152;GO:0005622;GO:0003824;GO:0005488;GO:0040010;GO:0043170;GO:0032559;GO:0009790;GO:0008150;GO:0031379;GO:0022403;GO:0006396;GO:0003006;GO:0005524;GO:0032501;GO:0070566;GO:0006810;GO:0048513;GO:0071841;GO:0044260;GO:0051301;GO:0030529;GO:0043234;GO:0016071;GO:0048610;GO:0050794;GO:0000003;GO:0002009;GO:…
Locus_1658	s:O18696;Probable 3',5'-cyclic phosphodiesterase pde-1	Caenorhabditis elegans	2e-41	664	109	GO:0004114;GO:0008152;GO:0003824;GO:0005488;GO:0008150;GO:0051716;GO:0005516;GO:0008081;GO:0050794;GO:0004112;GO:0016788;GO:0007165;GO:0007154;GO:0003674;GO:0023052;GO:0050789;GO:0042578;GO:0005515;GO:0016787;GO:0050896;GO:0043169;GO:0009987;GO:0043167;GO:0046872;GO:0065007
Locus_1659	-
Locus_1660	-
Locus_1661	s:Q9LIG0;Clavaminate synthase-like protein At3g21360	Arabidopsis thaliana	2e-07	330	57	GO:0008152;GO:0005622;GO:0003824;GO:0005488;GO:0008150;GO:0044424;GO:0043226;GO:0005623;GO:0043227;GO:0055114;GO:0003674;GO:0016491;GO:0005575;GO:0043231;GO:0044464;GO:0043169;GO:0043229;GO:0043167;GO:0005634;GO:0046872
Locus_1662	-
Locus_1663	s:F4I1L3;Acetyl-CoA carboxylase 2	Arabidopsis thaliana	2e-07	2355	69	GO:0005737;GO:0044255;GO:0044237;GO:0008610;GO:0008152;GO:0005622;GO:0042180;GO:0003824;GO:0005488;GO:0032787;GO:0032559;GO:0008150;GO:0005524;GO:0044281;GO:0043436;GO:0044424;GO:0017076;GO:0005829;GO:0044238;GO:0044283;GO:0032555;GO:0044444;GO:0016053;GO:0016885;GO:0009058;GO:0005623;GO:0003989;GO:0032553;GO:0030554;GO:0006629;GO:0035639;GO:0003674;GO:0000166;GO:0006633;GO:0005575;GO:0016879;GO:…
Locus_1664	-
Locus_1665	t:D6EHH4;Bi-functional protein secreted alpha-amylase/dextrinase	Streptomyces lividans TK24	2e-09	914	75	GO:0008152;GO:0003824;GO:0005488;GO:0008150;GO:0005975;GO:0044238;GO:0003674;GO:0043169;GO:0043167
Locus_1666	s:P26882;Peptidyl-prolyl cis-trans isomerase D	Bos taurus	1e-08	370	49	GO:0005737;GO:0044237;GO:0043228;GO:0008152;GO:0005622;GO:0003824;GO:0005488;GO:0043170;GO:0019538;GO:0008150;GO:0044260;GO:0006464;GO:0044267;GO:0044424;GO:0005856;GO:0043232;GO:0031072;GO:0000413;GO:0044238;GO:0043226;GO:0043412;GO:0005623;GO:0006457;GO:0003674;GO:0005575;GO:0045111;GO:0016853;GO:0036211;GO:0016859;GO:0005515;GO:0044464;GO:0042277;GO:0009987;GO:0043229;GO:0003755;GO:0018208;GO:…
Locus_1667	s:P16228;Cathepsin E	Rattus norvegicus	1e-27	398	90	GO:0008233;GO:0005737;GO:0008152;GO:0042802;GO:0005622;GO:0003824;GO:0005488;GO:0043170;GO:0019538;GO:0008150;GO:0019884;GO:0002504;GO:0004190;GO:0070011;GO:0019886;GO:0046983;GO:0044424;GO:0005768;GO:0002376;GO:0044238;GO:0043226;GO:0044444;GO:0016485;GO:0005623;GO:0070001;GO:0043227;GO:0002478;GO:0048002;GO:0003674;GO:0002495;GO:0005575;GO:0043231;GO:0004175;GO:0042803;GO:0005515;GO:0016787;GO:…
Locus_1668	-
Locus_1669	t:C5KT39;Paramyosin, putative	Perkinsus marinus (strain ATCC 50983 / TXsc)	3e-23	1207	82
Locus_1670	s:Q43207;70 kDa peptidyl-prolyl isomerase	Triticum aestivum	9e-07	559	46	GO:0044237;GO:0008152;GO:0003824;GO:0005488;GO:0043170;GO:0019538;GO:0008150;GO:0005516;GO:0044260;GO:0006464;GO:0044267;GO:0006950;GO:0000413;GO:0044238;GO:0043412;GO:0006457;GO:0003674;GO:0016853;GO:0036211;GO:0016859;GO:0005515;GO:0050896;GO:0009987;GO:0003755;GO:0018208;GO:0018193
Locus_1671	s:P35317;Sodium/potassium-transporting ATPase subunit alpha	Hydra vulgaris	7e-124	1031	346	GO:0005391;GO:0044237;GO:0022891;GO:0008152;GO:0003824;GO:0043492;GO:0005488;GO:0032559;GO:0008150;GO:0009145;GO:0018130;GO:0005524;GO:0009206;GO:0015075;GO:0044281;GO:0006754;GO:0072521;GO:0009205;GO:0017111;GO:0006814;GO:0006810;GO:0015405;GO:0006164;GO:0009201;GO:0030001;GO:0009259;GO:0031224;GO:0046873;GO:0016462;GO:0046483;GO:0006139;GO:0016818;GO:0022890;GO:0015081;GO:0017076;GO:0005215;GO:…
Locus_1672	-
Locus_1673	s:P44094;Uncharacterized protein HI_1014	Haemophilus influenzae (strain ATCC 51907 / DSM 11121 / KW20 / Rd)	5e-51	315	129	GO:0044237;GO:0008152;GO:0003824;GO:0005488;GO:0008150;GO:0003674;GO:0000166;GO:0009987;GO:0048037;GO:0050662;GO:0036094
Locus_1674	s:Q7UJ69;Dihydroxy-acid dehydratase	Rhodopirellula baltica (strain	2e-153	567	297	GO:0009082;GO:0044237;GO:0008152;GO:0042180;GO:0003824;GO:0005488;GO:0008150;GO:0051540;GO:0044106;GO:0044281;GO:0043436;GO:0009308;GO:0008652;GO:0016829;GO:0016836;GO:0044238;GO:0051536;GO:0044283;GO:0016053;GO:0009058;GO:0006520;GO:0003674;GO:0046394;GO:0006082;GO:0004160;GO:0051539;GO:0016835;GO:0043169;GO:0034641;GO:0009081;GO:0009987;GO:0043167;GO:0006807;GO:0044249;GO:0044271;GO:0019752;GO:…
Locus_1675	t:F0VBV4;Putative uncharacterized protein	Neospora caninum (strain Liverpool)	5e-11	1072	100
Locus_1676	-
Locus_1677	-
Locus_1678	-
Locus_1679	-
Locus_1680	-
Locus_1681	-
Locus_1682	s:Q17FB8;Glycosyltransferase 25 family member	Aedes aegypti	1e-13	607	63	GO:0005737;GO:0044255;GO:0044237;GO:0044264;GO:0008610;GO:0008152;GO:0005622;GO:0003824;GO:0044262;GO:0043170;GO:0034637;GO:0008150;GO:0043233;GO:0005975;GO:0044260;GO:0044424;GO:0031974;GO:0070013;GO:0016740;GO:0005788;GO:0044446;GO:0044238;GO:0043226;GO:0044444;GO:0009058;GO:0005623;GO:0044422;GO:0043227;GO:0006629;GO:0003674;GO:0033692;GO:0005575;GO:0043231;GO:0008653;GO:0016757;GO:0005783;GO:…
Locus_1683	s:Q9NJU9;Calcium-dependent protein kinase 3	Plasmodium falciparum (isolate 3D7)	6e-09	562	34	GO:0016773;GO:0004672;GO:0044237;GO:0008152;GO:0003824;GO:0005488;GO:0043170;GO:0019538;GO:0032559;GO:0008150;GO:0005524;GO:0032501;GO:0044260;GO:0006464;GO:0004674;GO:0005509;GO:0016310;GO:0044267;GO:0016301;GO:0007275;GO:0016740;GO:0017076;GO:0044238;GO:0006793;GO:0032555;GO:0043412;GO:0048869;GO:0006796;GO:0032553;GO:0030554;GO:0035639;GO:0032502;GO:0003674;GO:0000166;GO:0036211;GO:0030154;GO:…
Locus_1685	s:Q9NJU9;Calcium-dependent protein kinase 3	Plasmodium falciparum (isolate 3D7)	3e-67	562	164	GO:0016773;GO:0004672;GO:0044237;GO:0008152;GO:0003824;GO:0005488;GO:0043170;GO:0019538;GO:0032559;GO:0008150;GO:0005524;GO:0032501;GO:0044260;GO:0006464;GO:0004674;GO:0005509;GO:0016310;GO:0044267;GO:0016301;GO:0007275;GO:0016740;GO:0017076;GO:0044238;GO:0006793;GO:0032555;GO:0043412;GO:0048869;GO:0006796;GO:0032553;GO:0030554;GO:0035639;GO:0032502;GO:0003674;GO:0000166;GO:0036211;GO:0030154;GO:…
Locus_1686	-
Locus_1687	s:Q54P92;Methionine synthase	Dictyostelium discoideum	4e-91	1260	181	GO:0000097;GO:0044237;GO:0044272;GO:0008152;GO:0005622;GO:0042180;GO:0003824;GO:0005488;GO:0006555;GO:0008150;GO:0006790;GO:0044106;GO:0044281;GO:0008172;GO:0043436;GO:0008757;GO:0009066;GO:0009086;GO:0046483;GO:0016740;GO:0009308;GO:0009067;GO:0008652;GO:0044238;GO:0008898;GO:0046914;GO:0044283;GO:0016053;GO:0031419;GO:0008705;GO:0009058;GO:0005623;GO:0032259;GO:0000096;GO:0006520;GO:0046906;GO:…
Locus_1688	-
Locus_1690	s:P57760;Serine/threonine-protein kinase 16	Rattus norvegicus	8e-14	305	54	GO:0031988;GO:0016773;GO:0005737;GO:0009891;GO:0004672;GO:0044237;GO:0008152;GO:0005622;GO:0003824;GO:0005488;GO:0009719;GO:0070848;GO:0043170;GO:0019538;GO:0032559;GO:0008150;GO:0051716;GO:0005524;GO:0080090;GO:0045893;GO:0032774;GO:0071559;GO:0031323;GO:0010557;GO:0044260;GO:0010604;GO:0006464;GO:0004674;GO:2000112;GO:0050794;GO:0016310;GO:0016023;GO:0001077;GO:0044267;GO:0044424;GO:0016301;GO:…
Locus_1691	-
Locus_1692	-
Locus_1694	s:P33182;Phosphoenolpyruvate phosphomutase	Tetrahymena pyriformis	2e-22	300	87	GO:0008152;GO:0003824;GO:0050188;GO:0008150;GO:0016868;GO:0003674;GO:0016853;GO:0016866
Locus_1695	s:Q9UF83;Uncharacterized protein DKFZp434B061	Homo sapiens	8e-08	564	82
Locus_1696	-
Locus_1697	t:E0RFT8;Putative uncharacterized protein	Paenibacillus polymyxa (strain	1e-09	115	44
Locus_1698	s:Q9Y394;Dehydrogenase/reductase SDR family member 7	Homo sapiens	2e-25	339	74	GO:0008152;GO:0003824;GO:0005488;GO:0008150;GO:0055114;GO:0003674;GO:0000166;GO:0016491;GO:0036094
Locus_1699	-
Locus_1700	s:Q8VZD5;Shaggy-related protein kinase epsilon	Arabidopsis thaliana	1e-127	410	220	GO:0016773;GO:0005737;GO:0004672;GO:0044237;GO:0008152;GO:0005622;GO:0003824;GO:0005488;GO:0043170;GO:0019538;GO:0032559;GO:0008150;GO:0005524;GO:0044260;GO:0006464;GO:0004674;GO:0016310;GO:0009628;GO:0044267;GO:0044424;GO:0016301;GO:0016740;GO:0017076;GO:0006950;GO:0005829;GO:0044238;GO:0006793;GO:0032555;GO:0043412;GO:0044444;GO:0005623;GO:0006796;GO:0032553;GO:0046777;GO:0030554;GO:0035639;GO:…
Locus_1701	-
Locus_1702	-
Locus_1703	s:Q94K73;Phenylalanine--tRNA ligase, chloroplastic/mitochondrial	Arabidopsis thaliana	9e-67	429	154	GO:0005737;GO:0004826;GO:0044237;GO:0008152;GO:0005622;GO:0042180;GO:0003824;GO:0005488;GO:0006418;GO:0043170;GO:0019538;GO:0032559;GO:0004812;GO:0008150;GO:0043233;GO:0006396;GO:0044106;GO:0000287;GO:0005524;GO:0044281;GO:0005739;GO:0008033;GO:0044260;GO:0043436;GO:0016876;GO:0044267;GO:0044424;GO:0031974;GO:0070013;GO:0006139;GO:0000049;GO:0009308;GO:0017076;GO:0003723;GO:0044446;GO:0009532;GO:…
Locus_1704	t:A2F0U9;EF hand family protein	Trichomonas vaginalis	3e-17	927	116	GO:0005488;GO:0005509;GO:0003674;GO:0043169;GO:0043167;GO:0046872
Locus_1705	-
Locus_1706	s:P00346;Malate dehydrogenase, mitochondrial	Sus scrofa	2e-54	338	111	GO:0005737;GO:0044237;GO:0008152;GO:0006091;GO:0051187;GO:0005622;GO:0044262;GO:0042180;GO:0003824;GO:0005488;GO:0043170;GO:0019538;GO:0008150;GO:0043233;GO:0044281;GO:0006732;GO:0006084;GO:0005975;GO:0005739;GO:0006473;GO:0044260;GO:0006464;GO:0043436;GO:0044267;GO:0044424;GO:0016614;GO:0031974;GO:0070013;GO:0044248;GO:0030060;GO:0044446;GO:0006099;GO:0044238;GO:0043226;GO:0043412;GO:0044444;GO:…
Locus_1708	s:Q08DV6;Ankyrin repeat and SOCS box protein 3	Bos taurus	6e-08	525	47	GO:0005622;GO:0008150;GO:0051716;GO:0050794;GO:0005623;GO:0007165;GO:0007154;GO:0023052;GO:0005575;GO:0050789;GO:0050896;GO:0044464;GO:0009987;GO:0035556;GO:0065007
Locus_1709	-
Locus_1710	s:P07273;Transcription elongation factor S-II	Saccharomyces cerevisiae (strain ATCC 204508 /	4e-06	309	35	GO:0044085;GO:0060260;GO:0006360;GO:0009891;GO:0006354;GO:0042797;GO:0044237;GO:0045898;GO:0008152;GO:0005622;GO:0065003;GO:0005488;GO:0031440;GO:0032784;GO:0019538;GO:0043170;GO:0008150;GO:0006396;GO:0003677;GO:0080090;GO:0045893;GO:0001012;GO:0032786;GO:0050684;GO:0032774;GO:0031323;GO:0065004;GO:0031555;GO:0008135;GO:0000991;GO:0071841;GO:0001098;GO:0010557;GO:0044260;GO:0010604;GO:0090305;GO:…
Locus_1711	t:C5KM39;Putative uncharacterized protein	Perkinsus marinus (strain ATCC 50983 / TXsc)	0	1991	623
Locus_1712	s:Q9XWD6;Cell death abnormality protein 1	Caenorhabditis elegans	1e-11	1111	139	GO:0044085;GO:0031988;GO:0005737;GO:0044433;GO:0031143;GO:0009607;GO:0030036;GO:0035966;GO:0005622;GO:0005488;GO:0008104;GO:0008150;GO:0006911;GO:0051716;GO:0042995;GO:0032501;GO:0051704;GO:0005886;GO:0006810;GO:0031532;GO:0071841;GO:0033554;GO:0016265;GO:0016023;GO:0031224;GO:0044424;GO:0030139;GO:0007010;GO:0009617;GO:0006986;GO:0006950;GO:0016044;GO:0044446;GO:0016192;GO:0010033;GO:0044463;GO:…
Locus_1713	s:P0C7Q7;Putative pentatricopeptide repeat-containing protein At1g12700, mitochondrial	Arabidopsis thaliana	1e-21	602	79	GO:0005737;GO:0044237;GO:0009451;GO:0008152;GO:0005622;GO:0005488;GO:0043170;GO:0008150;GO:0005739;GO:0044260;GO:0016071;GO:0044424;GO:0006139;GO:0044238;GO:0043226;GO:0043412;GO:0044444;GO:0005623;GO:0043227;GO:0080156;GO:0003674;GO:0016070;GO:0005575;GO:0043231;GO:0090304;GO:0044464;GO:0034641;GO:0009987;GO:0000959;GO:0043229;GO:0016556;GO:0006807
Locus_1715	-
Locus_1716	-
Locus_1717	s:P10963;Phosphoenolpyruvate carboxykinase [ATP]	Saccharomyces cerevisiae (strain ATCC 204508 /	1e-77	549	138	GO:0006066;GO:0005737;GO:0044237;GO:0006006;GO:0008152;GO:0006094;GO:0005622;GO:0044262;GO:0003824;GO:0005488;GO:0016831;GO:0032559;GO:0034637;GO:0008150;GO:0005524;GO:0044281;GO:0005975;GO:0044424;GO:0046364;GO:0017076;GO:0046165;GO:0016829;GO:0005829;GO:0044238;GO:0044283;GO:0032555;GO:0044444;GO:0019318;GO:0019319;GO:0009058;GO:0005623;GO:0032553;GO:0016830;GO:0030554;GO:0035639;GO:0003674;GO:…
Locus_1718	s:Q03601;RING finger protein nhl-1	Caenorhabditis elegans	4e-17	974	99	GO:0005488;GO:0008150;GO:0016265;GO:0046914;GO:0012501;GO:0006915;GO:0003674;GO:0005515;GO:0043169;GO:0009987;GO:0043167;GO:0008270;GO:0008219;GO:0046872
Locus_1719	t:E8W4J9;Amino acid adenylation domain protein	Streptomyces flavogriseus (strain ATCC 33331 / DSM 40990 / IAF-45CD)	9e-06	1895	74	GO:0008152;GO:0031406;GO:0003824;GO:0005488;GO:0008150;GO:0005215;GO:0016597;GO:0003674;GO:0072341;GO:0000036;GO:0016874;GO:0022892;GO:0031177;GO:0019842;GO:0048037;GO:0043176;GO:0036094
Locus_1720	t:Q98RQ6;Putative uncharacterized protein orf228	Guillardia theta	3e-22	228	71	GO:0005737;GO:0005622;GO:0044424;GO:0044446;GO:0043226;GO:0044444;GO:0005623;GO:0044422;GO:0043227;GO:0005575;GO:0043231;GO:0044464;GO:0009536;GO:0043229;GO:0044435;GO:0033009
Locus_1721	-
Locus_1722	s:O82637;Probable protein phosphatase 2C 61	Arabidopsis thaliana	4e-17	326	73	GO:0008152;GO:0003824;GO:0005488;GO:0008150;GO:0016788;GO:0016791;GO:0003674;GO:0005575;GO:0042578;GO:0016787;GO:0004721;GO:0043169;GO:0043167;GO:0046872
Locus_1723	s:Q9ZQ88;Ureide permease 4	Arabidopsis thaliana	2e-08	401	59	GO:0005737;GO:0005622;GO:0005488;GO:0032559;GO:0008150;GO:0005524;GO:0006810;GO:0031224;GO:0044424;GO:0017076;GO:0016021;GO:0043226;GO:0032555;GO:0051179;GO:0044444;GO:0016020;GO:0005623;GO:0051234;GO:0032553;GO:0043227;GO:0030554;GO:0035639;GO:0003674;GO:0000166;GO:0009507;GO:0005575;GO:0043231;GO:0044425;GO:0044464;GO:0009536;GO:0043229;GO:0036094
Locus_1725	s:Q9M2F1;40S ribosomal protein S27-2	Arabidopsis thaliana	1e-28	86	56	GO:0005737;GO:0044237;GO:0003735;GO:0043228;GO:0008152;GO:0005622;GO:0005488;GO:0043170;GO:0019538;GO:0008150;GO:0022626;GO:0005840;GO:0044260;GO:0030529;GO:0030054;GO:0044267;GO:0044424;GO:0005911;GO:0055044;GO:0043232;GO:0044446;GO:0005829;GO:0044238;GO:0043226;GO:0022627;GO:0044444;GO:0030312;GO:0015935;GO:0032991;GO:0009058;GO:0005623;GO:0044422;GO:0006412;GO:0003674;GO:0005575;GO:0005618;GO:…
Locus_1726	s:Q12I24;Adenosine deaminase	Shewanella denitrificans (strain OS217 / ATCC BAA-1090 / DSM 15013)	6e-22	331	75	GO:0044237;GO:0008152;GO:0003824;GO:0005488;GO:0008150;GO:0018130;GO:0044281;GO:0072521;GO:0009168;GO:0016814;GO:0009161;GO:0009126;GO:0006164;GO:0016810;GO:0009259;GO:0046483;GO:0006139;GO:0019239;GO:0004000;GO:0034654;GO:0044238;GO:0006163;GO:0009260;GO:0009123;GO:0009167;GO:0009117;GO:0009058;GO:0009156;GO:0006753;GO:0003674;GO:0072522;GO:0009165;GO:0016787;GO:0043169;GO:0034641;GO:0055086;GO:…
Locus_1727	-
Locus_1728	s:Q9C0G6;Dynein heavy chain 6, axonemal	Homo sapiens	0	4158	1698	GO:0005737;GO:0044237;GO:0043228;GO:0008152;GO:0005622;GO:0006195;GO:0003824;GO:0005488;GO:0032559;GO:0008150;GO:0042995;GO:0005524;GO:0044430;GO:0044281;GO:0009166;GO:0072521;GO:0009205;GO:0017111;GO:0043234;GO:0009259;GO:0009203;GO:0044424;GO:0072523;GO:0005856;GO:0044270;GO:0016462;GO:0046483;GO:0006139;GO:0044248;GO:0034655;GO:0016818;GO:0005930;GO:0017076;GO:0043232;GO:0044446;GO:0030286;GO:…
Locus_1729	-
Locus_1730	t:E3QSY4;FkbM family methyltransferase	Colletotrichum graminicola (strain M1.001 / M2 / FGSC 10212)	6e-17	249	56	GO:0008152;GO:0003824;GO:0008150;GO:0016740;GO:0032259;GO:0003674;GO:0016741;GO:0008168
Locus_1731	-
Locus_1732	-
Locus_1733	-
Locus_1734	s:Q93Z81;Vacuolar cation/proton exchanger 3	Arabidopsis thaliana	4e-29	459	81	GO:0065008;GO:0005737;GO:0055062;GO:0015078;GO:0044237;GO:0009607;GO:0022891;GO:0008152;GO:0005622;GO:0015368;GO:0005488;GO:0015491;GO:0055065;GO:0008150;GO:0015075;GO:0051704;GO:0006874;GO:0006814;GO:0006810;GO:0072509;GO:0044437;GO:0015299;GO:0030001;GO:0031224;GO:0072506;GO:0044424;GO:0046873;GO:0009624;GO:0051139;GO:0022890;GO:0048878;GO:0005215;GO:0015300;GO:0044446;GO:0016021;GO:0043226;GO:…
Locus_1735	s:O75899;Gamma-aminobutyric acid type B receptor subunit 2	Homo sapiens	8e-20	941	104	GO:0030815;GO:0045980;GO:0007166;GO:0005737;GO:0044237;GO:0050877;GO:0008152;GO:0005622;GO:0097060;GO:0043005;GO:0008150;GO:0042995;GO:0051716;GO:0018130;GO:0080090;GO:0044281;GO:0072521;GO:0031323;GO:0043086;GO:0032501;GO:0005886;GO:0051339;GO:0031279;GO:0004872;GO:0007267;GO:0050790;GO:0030809;GO:0051172;GO:0006164;GO:0006140;GO:0050794;GO:0030054;GO:0031224;GO:0044424;GO:0048519;GO:0048523;GO:…
Locus_1736	-
Locus_1737	s:P15623;Glutamine synthetase	Bacteroides fragilis (strain YCH46)	2e-23	729	56	GO:0016211;GO:0008152;GO:0003824;GO:0005488;GO:0032559;GO:0008150;GO:0005524;GO:0004356;GO:0017076;GO:0016880;GO:0032555;GO:0032553;GO:0030554;GO:0035639;GO:0003674;GO:0000166;GO:0016879;GO:0016874;GO:0006807;GO:0036094
Locus_1738	t:F0YG04;Putative uncharacterized protein	Aureococcus anophagefferens	2e-34	609	85
Locus_1739	s:P00890;Citrate synthase, mitochondrial	Saccharomyces cerevisiae (strain ATCC 204508 /	3e-86	479	165	GO:0005737;GO:0044237;GO:0009084;GO:0008152;GO:0006091;GO:0051187;GO:0005622;GO:0044262;GO:0042180;GO:0003824;GO:0008150;GO:0043233;GO:0004108;GO:0044106;GO:0072350;GO:0006537;GO:0044281;GO:0006732;GO:0006084;GO:0005975;GO:0005739;GO:0043436;GO:0044424;GO:0031974;GO:0070013;GO:0044248;GO:0016740;GO:0009308;GO:0008652;GO:0044446;GO:0006099;GO:0044238;GO:0043226;GO:0044283;GO:0044444;GO:0016053;GO:…
Locus_1740	s:Q9KVD5;Orotate phosphoribosyltransferase	Vibrio cholerae	1e-23	213	61	GO:0009116;GO:0044237;GO:0008152;GO:0003824;GO:0072527;GO:0008150;GO:0018130;GO:0044281;GO:0006221;GO:0046483;GO:0006139;GO:0016740;GO:0016763;GO:0034654;GO:0044238;GO:0006220;GO:0009117;GO:0009058;GO:0006753;GO:0004588;GO:0003674;GO:0016757;GO:0009165;GO:0072528;GO:0034641;GO:0055086;GO:0009987;GO:0006807;GO:0044249;GO:0044271
Locus_1741	t:C1DYH9;Predicted protein	Micromonas sp. (strain RCC299 /	6e-57	494	143
Locus_1742	t:C5KIB3;Putative uncharacterized protein	Perkinsus marinus (strain ATCC 50983 / TXsc)	2e-64	574	135
Locus_1743	-
Locus_1744	-
Locus_1745	s:Q6GL85;GTP-binding nuclear protein Ran	Xenopus tropicalis	2e-37	216	75	GO:0051169;GO:0044237;GO:0015031;GO:0008152;GO:0006184;GO:0005622;GO:0006195;GO:0003824;GO:0005488;GO:0003924;GO:0008104;GO:0008150;GO:0051716;GO:0044281;GO:0009166;GO:0072521;GO:0009205;GO:0007264;GO:0017111;GO:0006810;GO:0006913;GO:0050794;GO:0046907;GO:0009259;GO:0009203;GO:0044424;GO:0072523;GO:0044270;GO:0016462;GO:0046483;GO:0006139;GO:0044248;GO:0034655;GO:0034613;GO:0019001;GO:0016818;GO:…
Locus_1746	-
Locus_1747	t:B9RN43;Cysteine desulfurylase, putative	Ricinus communis	9e-43	451	147	GO:0008152;GO:0003824;GO:0005488;GO:0008150;GO:0070279;GO:0016854;GO:0030170;GO:0045439;GO:0003674;GO:0016853;GO:0016855;GO:0019842;GO:0048037;GO:0036094
Locus_1748	s:P86491;6-hydroxynicotinate 3-monooxygenase	Pseudomonas fluorescens	8e-09	385	43	GO:0044237;GO:0008152;GO:0003824;GO:0004497;GO:0008150;GO:0019439;GO:0044248;GO:0055114;GO:0003674;GO:0016491;GO:0006725;GO:0009987;GO:0009056
Locus_1749	s:Q6G477;Phosphomethylpyrimidine synthase	Bartonella henselae (strain ATCC 49882 / Houston 1)	4e-57	610	117	GO:0044237;GO:0044272;GO:0008152;GO:0003824;GO:0005488;GO:0008150;GO:0051540;GO:0006790;GO:0018130;GO:0044281;GO:0046483;GO:0019438;GO:0006767;GO:0016829;GO:0051536;GO:0044283;GO:0009110;GO:0009058;GO:0042724;GO:0006772;GO:0042364;GO:0042723;GO:0003674;GO:0009228;GO:0006725;GO:0051539;GO:0006766;GO:0043169;GO:0034641;GO:0009987;GO:0043167;GO:0006807;GO:0044249;GO:0044271;GO:0046872
Locus_1750	-
Locus_1751	t:D4TJU2;Putative uncharacterized protein (Fragment)	Cylindrospermopsis raciborskii CS-505	7e-44	5313	115	GO:0008233;GO:0022610;GO:0008152;GO:0003824;GO:0005488;GO:0007155;GO:0043170;GO:0019538;GO:0008150;GO:0070011;GO:0005509;GO:0008236;GO:0031224;GO:0016021;GO:0044238;GO:0016020;GO:0016337;GO:0007154;GO:0007156;GO:0003674;GO:0005575;GO:0004175;GO:0016787;GO:0044425;GO:0043169;GO:0006508;GO:0009987;GO:0043167;GO:0004252;GO:0017171;GO:0046872
Locus_1752	s:O75643;U5 small nuclear ribonucleoprotein 200 kDa helicase	Homo sapiens	0	2136	614	GO:0044085;GO:0022613;GO:0022618;GO:0044237;GO:0043228;GO:0005654;GO:0008152;GO:0005622;GO:0003824;GO:0065003;GO:0005488;GO:0071843;GO:0032559;GO:0043170;GO:0043233;GO:0008150;GO:0006396;GO:0005524;GO:0031981;GO:0005730;GO:0017111;GO:0071841;GO:0071013;GO:0044260;GO:0030529;GO:0005682;GO:0016071;GO:0045292;GO:0044424;GO:0031974;GO:0070013;GO:0016462;GO:0000377;GO:0006139;GO:0000375;GO:0016818;GO:…
Locus_1753	s:O15865;Calcium-dependent protein kinase 2	Plasmodium falciparum (isolate K1 / Thailand)	2e-89	513	163	GO:0016773;GO:0004672;GO:0044237;GO:0008152;GO:0003824;GO:0005488;GO:0043170;GO:0019538;GO:0032559;GO:0008150;GO:0005524;GO:0044260;GO:0006464;GO:0004674;GO:0005509;GO:0016310;GO:0044267;GO:0016301;GO:0016740;GO:0017076;GO:0044238;GO:0006793;GO:0032555;GO:0043412;GO:0006796;GO:0032553;GO:0030554;GO:0035639;GO:0003674;GO:0000166;GO:0036211;GO:0006468;GO:0043169;GO:0009987;GO:0043167;GO:0046872;GO:…
Locus_1754	s:Q9CWR2;SET and MYND domain-containing protein 3	Mus musculus	1e-06	428	32	GO:0005737;GO:0016279;GO:0044237;GO:0008213;GO:0008152;GO:0005622;GO:0042054;GO:0003824;GO:0005488;GO:0043170;GO:0019538;GO:0008150;GO:0016568;GO:0071841;GO:0044260;GO:0006464;GO:0008757;GO:0016570;GO:0044267;GO:0044424;GO:0006479;GO:0008276;GO:0016569;GO:0016740;GO:0044238;GO:0043226;GO:0051276;GO:0046914;GO:0043414;GO:0006996;GO:0043412;GO:0005623;GO:0032259;GO:0018024;GO:0071842;GO:0043227;GO:…
Locus_1755	-
Locus_1756	-
Locus_1757	s:Q8R3F5;Malonyl-CoA-acyl carrier protein transacylase, mitochondrial	Mus musculus	5e-48	381	130	GO:0005737;GO:0044255;GO:0044237;GO:0008610;GO:0008152;GO:0005622;GO:0042180;GO:0003824;GO:0005488;GO:0032787;GO:0008150;GO:0004312;GO:0016420;GO:0044281;GO:0005739;GO:0016747;GO:0004314;GO:0043436;GO:0044424;GO:0016740;GO:0044238;GO:0043226;GO:0044283;GO:0044444;GO:0016417;GO:0016053;GO:0009058;GO:0005623;GO:0016746;GO:0043227;GO:0006629;GO:0016419;GO:0003674;GO:0006633;GO:0005575;GO:0043231;GO:…
Locus_1758	s:P0AC33;Fumarate hydratase class I, aerobic	Escherichia coli (strain K12)	9e-130	548	229	GO:0005737;GO:0044237;GO:0008152;GO:0051187;GO:0006091;GO:0005622;GO:0003824;GO:0005488;GO:0008150;GO:0051540;GO:0006732;GO:0006084;GO:0044424;GO:0044248;GO:0006099;GO:0016829;GO:0016836;GO:0005829;GO:0051536;GO:0044444;GO:0005623;GO:0055114;GO:0003674;GO:0051186;GO:0005575;GO:0004333;GO:0015980;GO:0051539;GO:0016835;GO:0044464;GO:0043169;GO:0009987;GO:0046356;GO:0043167;GO:0045333;GO:0009060;GO:…
Locus_1759	s:Q5TZA2;Rootletin	Homo sapiens	3e-21	2017	189	GO:0044450;GO:0005737;GO:0043228;GO:0008092;GO:0005622;GO:0005488;GO:0008104;GO:0008150;GO:0042995;GO:0044430;GO:0005886;GO:0000226;GO:0071841;GO:0051297;GO:0044424;GO:0005856;GO:0007010;GO:0043232;GO:0044446;GO:0044463;GO:0007017;GO:0043226;GO:0006996;GO:0005814;GO:0051179;GO:0044444;GO:0016020;GO:0005623;GO:0044422;GO:0071842;GO:0033036;GO:0005929;GO:0003674;GO:0005575;GO:0030030;GO:0005198;GO:…
Locus_1760	-
Locus_1762	s:Q61093;Cytochrome b-245 heavy chain	Mus musculus	3e-09	570	38	GO:0006801;GO:0005737;GO:0044237;GO:0016175;GO:0022891;GO:0008152;GO:0006091;GO:0005622;GO:0003824;GO:0032879;GO:0005488;GO:0005216;GO:0008150;GO:0005506;GO:0015075;GO:0043269;GO:0005739;GO:0005886;GO:0034762;GO:0006810;GO:0022900;GO:0022836;GO:0043234;GO:0022832;GO:0050665;GO:0050794;GO:0034220;GO:0050660;GO:0046983;GO:0022803;GO:0031224;GO:0044424;GO:0015267;GO:0042743;GO:0005215;GO:0046982;GO:…
Locus_1763	-
Locus_1764	-
Locus_1765	-
Locus_1766	s:A8WFT6;Aminoglycoside phosphotransferase domain-containing protein 1	Danio rerio	6e-13	355	95	GO:0005737;GO:0044237;GO:0008152;GO:0005622;GO:0003824;GO:0008150;GO:0016310;GO:0044424;GO:0016301;GO:0016740;GO:0006793;GO:0005623;GO:0006796;GO:0003674;GO:0005575;GO:0044464;GO:0009987;GO:0016772
Locus_1767	-
Locus_1768	s:Q9H172;ATP-binding cassette sub-family G member 4	Homo sapiens	2e-61	646	163	GO:0005319;GO:0044237;GO:0008152;GO:0042802;GO:0003824;GO:0006195;GO:0005488;GO:0032559;GO:0008150;GO:0005524;GO:0006869;GO:0044281;GO:0009166;GO:0072521;GO:0009205;GO:0017111;GO:0005886;GO:0006810;GO:0017127;GO:0009259;GO:0009203;GO:0046983;GO:0031224;GO:0072523;GO:0044270;GO:0016462;GO:0046483;GO:0006139;GO:0044248;GO:0034655;GO:0016818;GO:0005215;GO:0017076;GO:0046982;GO:0010876;GO:0071702;GO:…
Locus_1769	-
Locus_1770	s:P80197;Actin-fragmin kinase	Physarum polycephalum	3e-07	737	29	GO:0016773;GO:0005737;GO:0004672;GO:0044237;GO:0008152;GO:0005622;GO:0003824;GO:0005488;GO:0032559;GO:0008150;GO:0005524;GO:0004674;GO:0016310;GO:0044424;GO:0016301;GO:0016740;GO:0017076;GO:0006793;GO:0032555;GO:0005623;GO:0006796;GO:0032553;GO:0030554;GO:0035639;GO:0003674;GO:0000166;GO:0005575;GO:0044464;GO:0009987;GO:0016772;GO:0036094
Locus_1771	s:O81742;Beta-adaptin-like protein C	Arabidopsis thaliana	0	893	367	GO:0030119;GO:0031988;GO:0005737;GO:0044433;GO:0015031;GO:0030136;GO:0005622;GO:0005488;GO:0008104;GO:0008150;GO:0008565;GO:0005886;GO:0006810;GO:0030117;GO:0043234;GO:0046907;GO:0016023;GO:0044424;GO:0030662;GO:0034613;GO:0005215;GO:0044446;GO:0016192;GO:0045184;GO:0043226;GO:0051179;GO:0044444;GO:0016020;GO:0031090;GO:0032991;GO:0005623;GO:0044422;GO:0051234;GO:0051649;GO:0043227;GO:0033036;GO:…
Locus_1772	-
Locus_1773	s:Q28BK1;E3 ubiquitin-protein ligase HACE1	Xenopus tropicalis	7e-34	912	119	GO:0005737;GO:0044237;GO:0008152;GO:0005622;GO:0003824;GO:0032879;GO:0005488;GO:0043170;GO:0019538;GO:0051020;GO:0008150;GO:0032580;GO:0019787;GO:0061025;GO:0048870;GO:0071841;GO:0007030;GO:0030163;GO:0044260;GO:0006464;GO:0050794;GO:0044267;GO:0044424;GO:0000209;GO:2000145;GO:0044431;GO:0044248;GO:0016567;GO:0051270;GO:0016044;GO:0042787;GO:0044446;GO:0005795;GO:0030334;GO:0044238;GO:0043226;GO:…
Locus_1774	t:G6XL24;Enterotoxin	Gluconobacter morbifer	1e-65	669	160	GO:0008152;GO:0003824;GO:0008150;GO:0003674
Locus_1775	-
Locus_1776	s:Q15149;Plectin	Homo sapiens	3e-16	4684	213	GO:0044085;GO:0005626;GO:0005737;GO:0008307;GO:0043228;GO:0008092;GO:0005622;GO:0005488;GO:0030055;GO:0008150;GO:0005924;GO:0070161;GO:0005886;GO:0071841;GO:0016265;GO:0030054;GO:0044424;GO:0000267;GO:0005856;GO:0043292;GO:0030056;GO:0043232;GO:0005829;GO:0043226;GO:0009925;GO:0012501;GO:0044444;GO:0045178;GO:0016020;GO:0071844;GO:0005623;GO:0005925;GO:0022607;GO:0071842;GO:0006915;GO:0007044;GO:…
Locus_1777	-
Locus_1778	s:P38420;DNA-directed RNA polymerase II subunit RPB2	Arabidopsis thaliana	0	1188	390	GO:0005737;GO:0044237;GO:0005654;GO:0008152;GO:0005622;GO:0003824;GO:0005488;GO:0003899;GO:0043170;GO:0008150;GO:0043233;GO:0055029;GO:0003677;GO:0031981;GO:0032774;GO:0044260;GO:0043234;GO:0030054;GO:0044424;GO:0005911;GO:0055044;GO:0031974;GO:0070013;GO:0006139;GO:0016740;GO:0044446;GO:0005829;GO:0044238;GO:0043226;GO:0044444;GO:0044428;GO:0005665;GO:0034062;GO:0032991;GO:0009058;GO:0005623;GO:…
Locus_1779	s:Q9D099;Alkaline ceramidase 3	Mus musculus	3e-21	267	64	GO:0006066;GO:0005737;GO:0006672;GO:0044255;GO:0044237;GO:0008610;GO:0031301;GO:0008152;GO:0030148;GO:0005622;GO:0003824;GO:0008150;GO:0044281;GO:0004553;GO:0017040;GO:0016810;GO:0050794;GO:0042127;GO:0031224;GO:0044424;GO:0030173;GO:0046520;GO:0031227;GO:0044431;GO:0009308;GO:0044446;GO:0046165;GO:0008283;GO:0016021;GO:0044238;GO:0043226;GO:0016798;GO:0044283;GO:0044444;GO:0008284;GO:0016020;GO:…
Locus_1780	t:A0BR77;Chromosome undetermined scaffold_122, whole genome shotgun sequence	Paramecium tetraurelia	5e-10	4719	336	GO:0005488;GO:0003674
Locus_1781	-
Locus_1782	-
Locus_1783	-
Locus_1784	-
Locus_1785	t:C5LX98;Putative uncharacterized protein	Perkinsus marinus (strain ATCC 50983 / TXsc)	2e-46	409	107
Locus_1786	-
Locus_1787	s:Q5R7X2;U2 snRNP-associated SURP motif-containing protein	Pongo abelii	6e-20	1028	114	GO:0044237;GO:0008152;GO:0005622;GO:0005488;GO:0043170;GO:0008150;GO:0006396;GO:0044260;GO:0044424;GO:0006139;GO:0003723;GO:0044238;GO:0043226;GO:0005623;GO:0043227;GO:0003674;GO:0000166;GO:0016070;GO:0005575;GO:0043231;GO:0090304;GO:0003676;GO:0044464;GO:0034641;GO:0009987;GO:0043229;GO:0006807;GO:0005634;GO:0010467;GO:0036094
Locus_1788	s:A7Z050;Inositol hexakisphosphate and diphosphoinositol-pentakisphosphate kinase 1	Bos taurus	1e-39	1477	156	GO:0033857;GO:0000827;GO:0006020;GO:0006066;GO:0005737;GO:0044237;GO:0008152;GO:0005622;GO:0044262;GO:0003824;GO:0005488;GO:0032559;GO:0008150;GO:0005524;GO:0044281;GO:0005975;GO:0016310;GO:0044424;GO:0000832;GO:0016776;GO:0016301;GO:0016740;GO:0017076;GO:0005829;GO:0044238;GO:0019751;GO:0006793;GO:0016788;GO:0032555;GO:0044444;GO:0000828;GO:0016791;GO:0005623;GO:0006796;GO:0032553;GO:0030554;GO:…
Locus_1789	s:Q9LE82;RAN GTPase-activating protein 1	Arabidopsis thaliana	7e-08	535	44	GO:0005737;GO:0030695;GO:0051169;GO:0044237;GO:0015031;GO:0043228;GO:0031965;GO:0008152;GO:0006184;GO:0005622;GO:0006195;GO:0005488;GO:0044093;GO:0033365;GO:0008104;GO:0006606;GO:0008150;GO:0022403;GO:0044430;GO:0080090;GO:0031329;GO:0044281;GO:0009166;GO:0009894;GO:0072521;GO:0009205;GO:0031323;GO:0005886;GO:0006810;GO:0051336;GO:0050790;GO:0006913;GO:0051301;GO:0006140;GO:0050794;GO:0046907;GO:…
Locus_1790	s:B1WAS2;Hormonally up-regulated neu tumor-associated kinase homolog	Xenopus tropicalis	1e-17	697	66	GO:0016773;GO:0004672;GO:0044237;GO:0008152;GO:0003824;GO:0005488;GO:0043170;GO:0019538;GO:0032559;GO:0008150;GO:0005524;GO:0044260;GO:0006464;GO:0004674;GO:0016310;GO:0044267;GO:0016301;GO:0016740;GO:0017076;GO:0044238;GO:0006793;GO:0032555;GO:0043412;GO:0006796;GO:0032553;GO:0030554;GO:0035639;GO:0003674;GO:0000166;GO:0036211;GO:0006468;GO:0009987;GO:0016772;GO:0036094
Locus_1791	-
Locus_1792	-
Locus_1793	t:Q6MC56;Putative uncharacterized protein	Protochlamydia amoebophila (strain UWE25)	1e-07	321	38
Locus_1794	-
Locus_1795	t:F0YG04;Putative uncharacterized protein	Aureococcus anophagefferens	1e-77	609	176
Locus_1796	s:P46975;Oligosaccharyl transferase subunit STT3 homolog	Caenorhabditis elegans	2e-85	757	221	GO:0043413;GO:0044237;GO:0008152;GO:0044262;GO:0003824;GO:0043170;GO:0019538;GO:0009790;GO:0008150;GO:0006486;GO:0040014;GO:0016758;GO:0009100;GO:0005975;GO:0032501;GO:0044260;GO:0006464;GO:0002119;GO:0000003;GO:0031224;GO:0044267;GO:0009791;GO:0048519;GO:0051239;GO:0007275;GO:0016740;GO:0016021;GO:0044238;GO:0043412;GO:0040007;GO:0004576;GO:0016020;GO:0051241;GO:0009058;GO:0032502;GO:0045926;GO:…
Locus_1797	-
Locus_1798	s:Q6TUG0;DnaJ homolog subfamily B member 11	Rattus norvegicus	3e-20	358	52	GO:0005737;GO:0009451;GO:0044237;GO:0008152;GO:0005622;GO:0005488;GO:0043170;GO:0019538;GO:0008150;GO:0043233;GO:0044260;GO:0016071;GO:0044267;GO:0044424;GO:0031974;GO:0070013;GO:0006139;GO:0005788;GO:0031072;GO:0044446;GO:0044238;GO:0043226;GO:0043412;GO:0044444;GO:0005623;GO:0044422;GO:0006457;GO:0043227;GO:0003674;GO:0016070;GO:0005575;GO:0043231;GO:0090304;GO:0051082;GO:0005783;GO:0005515;GO:…
Locus_1799	t:C5LK65;Putative uncharacterized protein	Perkinsus marinus (strain ATCC 50983 / TXsc)	7e-45	1531	122
Locus_1800	s:Q54XK2;Protein transport protein Sec61 subunit alpha	Dictyostelium discoideum	7e-131	475	220	GO:0005737;GO:0015031;GO:0022891;GO:0005622;GO:0070972;GO:0033365;GO:0008104;GO:0008150;GO:0072599;GO:0008565;GO:0071806;GO:0045047;GO:0006810;GO:0015405;GO:0015450;GO:0046907;GO:0031224;GO:0044424;GO:0031204;GO:0034613;GO:0005215;GO:0044446;GO:0016192;GO:0016021;GO:0045184;GO:0043226;GO:0055085;GO:0051179;GO:0044444;GO:0016020;GO:0072594;GO:0031090;GO:0005623;GO:0044422;GO:0051234;GO:0006605;GO:…
Locus_1801	s:Q13976;cGMP-dependent protein kinase 1	Homo sapiens	3e-09	671	61	GO:0007596;GO:0065008;GO:0016773;GO:0005737;GO:0004672;GO:0044237;GO:0030553;GO:0009605;GO:0022610;GO:0030036;GO:0008152;GO:0006184;GO:0005622;GO:0006195;GO:0003824;GO:0005488;GO:0007155;GO:0043170;GO:0019538;GO:0032559;GO:0004692;GO:0008150;GO:0051716;GO:0030551;GO:0005524;GO:0030168;GO:0080090;GO:0031329;GO:0044281;GO:0009166;GO:0009894;GO:0072521;GO:0009205;GO:0031323;GO:0032501;GO:0005886;GO:…
Locus_1802	t:G4QJV4;Homoserine acetyltransferase family protein	Glaciecola nitratireducens FR1064	2e-15	562	61	GO:0044237;GO:0008152;GO:0003824;GO:0043170;GO:0019538;GO:0008150;GO:0044260;GO:0006464;GO:0044267;GO:0016740;GO:0000413;GO:0044238;GO:0043412;GO:0006457;GO:0003674;GO:0016853;GO:0036211;GO:0016859;GO:0009987;GO:0003755;GO:0018208;GO:0018193
Locus_1803	s:Q9C0G6;Dynein heavy chain 6, axonemal	Homo sapiens	4e-06	4158	33	GO:0005737;GO:0044237;GO:0043228;GO:0008152;GO:0005622;GO:0006195;GO:0003824;GO:0005488;GO:0032559;GO:0008150;GO:0042995;GO:0005524;GO:0044430;GO:0044281;GO:0009166;GO:0072521;GO:0009205;GO:0017111;GO:0043234;GO:0009259;GO:0009203;GO:0044424;GO:0072523;GO:0005856;GO:0044270;GO:0016462;GO:0046483;GO:0006139;GO:0044248;GO:0034655;GO:0016818;GO:0005930;GO:0017076;GO:0043232;GO:0044446;GO:0030286;GO:…
Locus_1805	-
Locus_1806	-
Locus_1807	-
Locus_1808	s:Q8C8R3;Ankyrin-2	Mus musculus	2e-09	3898	92	GO:0010941;GO:0005737;GO:0043228;GO:0005622;GO:0005488;GO:0008104;GO:0045177;GO:0008150;GO:0051716;GO:0006941;GO:0032501;GO:0005886;GO:0031672;GO:0044449;GO:0003015;GO:0003013;GO:0050794;GO:0016324;GO:0016265;GO:0030016;GO:0043067;GO:0031224;GO:0044424;GO:0005856;GO:0043292;GO:0034613;GO:0043232;GO:0016021;GO:0043226;GO:0030017;GO:0012501;GO:0051179;GO:0044444;GO:0016020;GO:0003012;GO:0005887;GO:…
Locus_1809	-
Locus_1810	-
Locus_1811	t:Q19V48;Iga2	Haemophilus influenzae	4e-06	1887	56	GO:0008233;GO:0008152;GO:0003824;GO:0043170;GO:0019538;GO:0008150;GO:0070011;GO:0008236;GO:0044238;GO:0003674;GO:0004175;GO:0016787;GO:0006508;GO:0004252;GO:0017171
Locus_1812	-
Locus_1813	-
Locus_1814	-
Locus_1815	t:A4S2X8;Predicted protein	Ostreococcus lucimarinus (strain CCE9901)	6e-18	347	75	GO:0005488;GO:0005509;GO:0046914;GO:0003674;GO:0043169;GO:0043167;GO:0008270;GO:0046872
Locus_1816	s:P22152;Nitrate transporter	Emericella nidulans (strain FGSC A4 / ATCC 38163 / CBS 112.46 /	5e-06	507	32	GO:0022891;GO:0071941;GO:0008152;GO:0008150;GO:0015075;GO:0006810;GO:0015698;GO:0031224;GO:0015103;GO:0005215;GO:0016021;GO:0055085;GO:0006811;GO:0051179;GO:0016020;GO:0051234;GO:0042126;GO:0003674;GO:0005575;GO:0008509;GO:0022892;GO:0044425;GO:0042128;GO:0009987;GO:0006807;GO:0006820;GO:0022857
Locus_1817	-
Locus_1818	s:P55202;Atrial natriuretic peptide receptor 2	Anguilla japonica	3e-22	1050	146	GO:0016773;GO:0004672;GO:0044237;GO:0008152;GO:0005622;GO:0003824;GO:0005488;GO:0043170;GO:0019538;GO:0032559;GO:0008150;GO:0051716;GO:0018130;GO:0005524;GO:0001503;GO:0044281;GO:0072521;GO:0032501;GO:0004872;GO:0044260;GO:0016849;GO:0006464;GO:0006164;GO:0050794;GO:0016310;GO:0009975;GO:0031224;GO:0044267;GO:0004383;GO:0009187;GO:0016301;GO:0046483;GO:0006139;GO:0006182;GO:0019001;GO:0016740;GO:…
Locus_1819	t:A9UMJ4;LOC100135371 protein	Xenopus tropicalis	4e-06	446	54	GO:0022610;GO:0007155;GO:0008150;GO:0009987
Locus_1820	-
Locus_1821	t:Q2GZ50;Putative uncharacterized protein	Chaetomium globosum (strain ATCC 6205 / CBS 148.51 / DSM 1962 /	2e-14	1041	74	GO:0005622;GO:0044424;GO:0043226;GO:0005623;GO:0043227;GO:0005575;GO:0043231;GO:0044464;GO:0043229;GO:0005634
Locus_1822	-
Locus_1823	-
Locus_1825	-
Locus_1826	-
Locus_1827	-
Locus_1828	s:Q8T6B7;ABC transporter F family member 2	Dictyostelium discoideum	3e-85	593	166	GO:0044237;GO:0008152;GO:0003824;GO:0006195;GO:0043492;GO:0005488;GO:0032559;GO:0008150;GO:0005524;GO:0044281;GO:0009166;GO:0072521;GO:0009205;GO:0017111;GO:0006810;GO:0015405;GO:0009259;GO:0009203;GO:0031224;GO:0072523;GO:0044270;GO:0016462;GO:0046483;GO:0006139;GO:0044248;GO:0034655;GO:0016818;GO:0005215;GO:0017076;GO:0009141;GO:0016021;GO:0044238;GO:0006163;GO:0009143;GO:0009146;GO:0042623;GO:…
Locus_1829	-
Locus_1830	s:Q55EF8;Transmembrane protein DDB_G0269096	Dictyostelium discoideum	3e-25	285	103	GO:0031224;GO:0016021;GO:0016020;GO:0005575;GO:0044425
Locus_1831	-
Locus_1832	-
Locus_1833	-
Locus_1834	s:Q39575;Dynein gamma chain, flagellar outer arm	Chlamydomonas reinhardtii	0	4485	1832	GO:0005737;GO:0044237;GO:0043228;GO:0008152;GO:0005622;GO:0006195;GO:0003824;GO:0005488;GO:0019861;GO:0032559;GO:0008150;GO:0042995;GO:0005524;GO:0044430;GO:0044281;GO:0009166;GO:0072521;GO:0009205;GO:0044460;GO:0017111;GO:0071841;GO:0043234;GO:0009259;GO:0009203;GO:0044424;GO:0072523;GO:0035086;GO:0005856;GO:0044270;GO:0016462;GO:0046483;GO:0006139;GO:0044248;GO:0034655;GO:0016818;GO:0005930;GO:…
Locus_1835	s:P23286;Calmodulin	Candida albicans	4e-09	149	38	GO:0005488;GO:0005509;GO:0003674;GO:0043169;GO:0043167;GO:0046872
Locus_1836	s:Q96UX3;cAMP-dependent protein kinase regulatory subunit	Neosartorya fumigata (strain ATCC MYA-4609 / Af293 / CBS 101355 / FGSC A1100)	8e-57	413	129	GO:0044237;GO:0008152;GO:0016208;GO:0005622;GO:0005488;GO:0032559;GO:0008603;GO:0043170;GO:0019538;GO:0008150;GO:0042325;GO:0030551;GO:0051174;GO:0080090;GO:0031323;GO:0044260;GO:0006464;GO:0043234;GO:0050794;GO:0016310;GO:0031399;GO:0044267;GO:0044424;GO:0017076;GO:0044238;GO:0005952;GO:0006793;GO:0032555;GO:0043412;GO:0032991;GO:0005623;GO:0006796;GO:0032553;GO:0030554;GO:0003674;GO:0000166;GO:…
Locus_1837	t:C5LUR7;Putative uncharacterized protein	Perkinsus marinus (strain ATCC 50983 / TXsc)	6e-09	610	51	GO:0022891;GO:0005488;GO:0005216;GO:0008150;GO:0015075;GO:0006810;GO:0005509;GO:0022803;GO:0031224;GO:0015267;GO:0005215;GO:0016021;GO:0055085;GO:0022838;GO:0006811;GO:0051179;GO:0016020;GO:0051234;GO:0003674;GO:0005575;GO:0022892;GO:0044425;GO:0043169;GO:0009987;GO:0043167;GO:0046872;GO:0022857
Locus_1838	s:Q9FNI6;Putative SWI/SNF-related matrix-associated actin-dependent regulator of chromatin subfamily A member 3-like 2	Arabidopsis thaliana	7e-15	1029	75	GO:0044237;GO:0008152;GO:0005622;GO:0003824;GO:0005488;GO:0032559;GO:0043170;GO:0008150;GO:0003677;GO:0051716;GO:0005524;GO:0017111;GO:0051704;GO:0016568;GO:0071841;GO:0044260;GO:0033554;GO:0006259;GO:0044424;GO:0016462;GO:0006139;GO:0016818;GO:0017076;GO:0006950;GO:0004386;GO:0044238;GO:0009294;GO:0006974;GO:0043226;GO:0000725;GO:0051276;GO:0046914;GO:0006996;GO:0032555;GO:0005623;GO:0032553;GO:…
Locus_1839	-
Locus_1840	-
Locus_1841	s:Q94522;Succinyl-CoA ligase [ADP/GDP-forming] subunit alpha, mitochondrial	Drosophila melanogaster	4e-11	328	44	GO:0005737;GO:0016877;GO:0044237;GO:0008152;GO:0006091;GO:0051187;GO:0005622;GO:0003824;GO:0005488;GO:0008150;GO:0006732;GO:0006084;GO:0005739;GO:0044424;GO:0003878;GO:0044248;GO:0019001;GO:0016740;GO:0017076;GO:0016405;GO:0006099;GO:0004776;GO:0043226;GO:0032555;GO:0044444;GO:0005623;GO:0016746;GO:0032553;GO:0004774;GO:0043227;GO:0035639;GO:0046912;GO:0055114;GO:0003674;GO:0000166;GO:0051186;GO:…
Locus_1842	s:Q7RTR2;Protein NLRC3	Homo sapiens	2e-10	1065	102	GO:0045321;GO:0005737;GO:0044237;GO:0032088;GO:0042110;GO:0008152;GO:0005622;GO:0005488;GO:0043170;GO:0032559;GO:0008150;GO:0051716;GO:0005524;GO:0080090;GO:0032774;GO:0031323;GO:0051090;GO:0044260;GO:2000112;GO:0050794;GO:0044424;GO:0006139;GO:0009889;GO:0051171;GO:0017076;GO:0002376;GO:0044238;GO:0001775;GO:0007249;GO:0032555;GO:0043433;GO:0009058;GO:0005623;GO:2001141;GO:0007165;GO:0007154;GO:…
Locus_1843	s:O59801;Uncharacterized helicase C550.03c	Schizosaccharomyces pombe (strain 972 / ATCC 24843)	8e-79	1213	358	GO:0010608;GO:0005737;GO:0044237;GO:0043228;GO:0008152;GO:0002181;GO:0005622;GO:0003824;GO:0005488;GO:0019538;GO:0043170;GO:0032559;GO:0008150;GO:0043233;GO:0005524;GO:0080090;GO:0031981;GO:0005730;GO:0031323;GO:0017111;GO:0006402;GO:0044260;GO:0043234;GO:0016071;GO:2000112;GO:0050794;GO:0044267;GO:0044424;GO:0031974;GO:0070013;GO:0016462;GO:0006139;GO:0009889;GO:0044248;GO:0016818;GO:0017076;GO:…
Locus_1844	s:Q96J94;Piwi-like protein 1	Homo sapiens	2e-57	861	210	GO:0022414;GO:0010608;GO:0005737;GO:0045495;GO:0044237;GO:0043228;GO:0008152;GO:0005622;GO:0007286;GO:0005488;GO:0005845;GO:0043170;GO:0019538;GO:0008150;GO:0022403;GO:0003006;GO:0080090;GO:0034587;GO:0019953;GO:0031323;GO:0032501;GO:0034584;GO:0031047;GO:0044260;GO:0043234;GO:0030529;GO:0048609;GO:0048610;GO:2000112;GO:0005844;GO:0000003;GO:0050794;GO:0044267;GO:0044424;GO:0048519;GO:0060293;GO:…
Locus_1845	t:E4XWQ7;Whole genome shotgun assembly, reference scaffold set, scaffold scaffold_239	Oikopleura dioica	3e-07	367	37
Locus_1846	s:Q55DA0;ABC transporter G family member 22	Dictyostelium discoideum	8e-43	615	279	GO:0044237;GO:0008152;GO:0003824;GO:0006195;GO:0005488;GO:0032559;GO:0008150;GO:0005524;GO:0044281;GO:0009166;GO:0072521;GO:0009205;GO:0017111;GO:0006810;GO:0009259;GO:0009203;GO:0031224;GO:0072523;GO:0044270;GO:0016462;GO:0046483;GO:0006139;GO:0044248;GO:0034655;GO:0016818;GO:0017076;GO:0009141;GO:0016021;GO:0044238;GO:0006163;GO:0009143;GO:0009146;GO:0006928;GO:0032555;GO:0051179;GO:0016020;GO:…
Locus_1847	s:P42789;Sporozoite developmental protein	Eimeria bovis	1e-72	596	173	GO:0008233;GO:0008152;GO:0003824;GO:0005488;GO:0043170;GO:0019538;GO:0008150;GO:0070011;GO:0044238;GO:0046914;GO:0004222;GO:0003674;GO:0008237;GO:0004175;GO:0016787;GO:0043169;GO:0006508;GO:0043167;GO:0008270;GO:0046872
Locus_1848	-
Locus_1849	-
Locus_1850	s:Q9S845;GDP-mannose transporter GONST3	Arabidopsis thaliana	1e-30	372	89	GO:0005737;GO:0005622;GO:0008150;GO:0006810;GO:0031224;GO:0044424;GO:0044431;GO:0044446;GO:0071702;GO:0016021;GO:0043226;GO:0051179;GO:0044444;GO:0016020;GO:0031090;GO:0005623;GO:0044422;GO:0051234;GO:0043227;GO:0043231;GO:0005575;GO:0015780;GO:0044425;GO:0044464;GO:0008643;GO:0043229;GO:0000139;GO:0012505;GO:0005794
Locus_1851	s:Q94EG6;Uncharacterized protein At5g02240	Arabidopsis thaliana	8e-45	253	113	GO:0005737;GO:0005622;GO:0005488;GO:0009719;GO:0008150;GO:0005886;GO:0044437;GO:0044424;GO:0044446;GO:0010033;GO:0009532;GO:0005829;GO:0043226;GO:0044444;GO:0016020;GO:0044434;GO:0031090;GO:0005623;GO:0044422;GO:0043227;GO:0003674;GO:0000166;GO:0005576;GO:0009507;GO:0043231;GO:0005575;GO:0042221;GO:0005773;GO:0009570;GO:0071944;GO:0050896;GO:0044464;GO:0009737;GO:0009536;GO:0043229;GO:0048046;GO:…
Locus_1852	s:Q5JKF2;DEAD-box ATP-dependent RNA helicase 40	Oryza sativa subsp. japonica	9e-101	792	196	GO:0044085;GO:0022613;GO:0044237;GO:0008152;GO:0005622;GO:0006195;GO:0003824;GO:0006364;GO:0005488;GO:0071843;GO:0032559;GO:0043170;GO:0008150;GO:0006396;GO:0005524;GO:0044281;GO:0009166;GO:0042254;GO:0072521;GO:0009205;GO:0017111;GO:0071841;GO:0006402;GO:0044260;GO:0016071;GO:0009259;GO:0009203;GO:0044424;GO:0072523;GO:0044270;GO:0016462;GO:0046483;GO:0006139;GO:0044248;GO:0034655;GO:0016818;GO:…
Locus_1853	-
Locus_1854	-
Locus_1855	s:Q9EQG6;Kinase D-interacting substrate of 220 kDa	Rattus norvegicus	2e-06	1762	32	GO:0005737;GO:0005622;GO:0005488;GO:0019901;GO:0031224;GO:0044424;GO:0005829;GO:0016021;GO:0044444;GO:0016020;GO:0005623;GO:0003674;GO:0005575;GO:0030234;GO:0005515;GO:0019207;GO:0044425;GO:0044464;GO:0019887;GO:0019900;GO:0019899
Locus_1856	s:Q38997;SNF1-related protein kinase catalytic subunit alpha KIN10	Arabidopsis thaliana	2e-89	535	168	GO:0009593;GO:0016773;GO:0022414;GO:0044255;GO:0004672;GO:0044237;GO:0008610;GO:0071941;GO:0009605;GO:0008152;GO:0005622;GO:0042180;GO:0003824;GO:0048364;GO:0005488;GO:0051606;GO:0071322;GO:0009719;GO:0032787;GO:0009743;GO:0043170;GO:0019538;GO:0032559;GO:0008150;GO:0051716;GO:0005524;GO:0003006;GO:0044281;GO:0005975;GO:0032501;GO:0010050;GO:0048513;GO:0044260;GO:0006464;GO:0004674;GO:0043234;GO:…
Locus_1857	-
Locus_1858	s:Q9ZT82;Callose synthase 12	Arabidopsis thaliana	9e-45	1780	146	GO:0052543;GO:0065008;GO:0010150;GO:0032989;GO:0008194;GO:0031347;GO:0044237;GO:0044264;GO:0009607;GO:0008152;GO:0044262;GO:0003824;GO:0008360;GO:0009751;GO:0043170;GO:0034637;GO:0008150;GO:0051716;GO:0009620;GO:0016758;GO:0052545;GO:0005975;GO:0032501;GO:0051704;GO:0005886;GO:0050776;GO:0000902;GO:0048513;GO:0071841;GO:0009870;GO:0048583;GO:0044260;GO:0009887;GO:0002682;GO:0043234;GO:0048366;GO:…
Locus_1859	s:P59111;Potassium voltage-gated channel subfamily H member 8	Mus musculus	1e-23	1102	96	GO:0016773;GO:0004672;GO:0044237;GO:0022891;GO:0008152;GO:0003824;GO:0032879;GO:0005216;GO:0043170;GO:0008150;GO:0051716;GO:0015075;GO:0080090;GO:0043269;GO:0032774;GO:0031323;GO:0034762;GO:0006810;GO:0004872;GO:0044260;GO:0022836;GO:0022832;GO:2000112;GO:0050794;GO:0016310;GO:0034220;GO:0030001;GO:0071804;GO:0022803;GO:0031224;GO:0016775;GO:0015267;GO:0046873;GO:0005267;GO:0016301;GO:0006139;GO:…
Locus_1860	-
Locus_1861	s:Q9QXS1;Plectin	Mus musculus	3e-07	4691	103	GO:0044085;GO:0005626;GO:0005737;GO:0043228;GO:0008092;GO:0005622;GO:0005488;GO:0030055;GO:0008150;GO:0005886;GO:0071841;GO:0030054;GO:0044424;GO:0000267;GO:0005856;GO:0043292;GO:0030056;GO:0043232;GO:0043226;GO:0009925;GO:0044444;GO:0045178;GO:0016020;GO:0071844;GO:0005623;GO:0022607;GO:0071842;GO:0007044;GO:0003674;GO:0005575;GO:0031581;GO:0003779;GO:0042383;GO:0016323;GO:0016043;GO:0034329;GO:…
Locus_1862	-
Locus_1863	s:P36683;Aconitate hydratase 2	Escherichia coli (strain K12)	2e-64	865	116	GO:0010608;GO:0044237;GO:0008152;GO:0006091;GO:0051187;GO:0042180;GO:0003824;GO:0005488;GO:0032787;GO:0043170;GO:0019538;GO:0008150;GO:0052633;GO:0051540;GO:0080090;GO:0044281;GO:0072329;GO:0006732;GO:0006084;GO:0031323;GO:0046395;GO:0044260;GO:0043436;GO:2000112;GO:0050794;GO:0044267;GO:0009889;GO:0047456;GO:0044248;GO:0003723;GO:0003730;GO:0006099;GO:0016829;GO:0016836;GO:0044238;GO:0051536;GO:…
Locus_1864	s:P33160;Formate dehydrogenase	Pseudomonas sp. (strain 101)	3e-43	401	86	GO:0008152;GO:0003824;GO:0005488;GO:0008150;GO:0016903;GO:0016614;GO:0016620;GO:0008863;GO:0055114;GO:0003674;GO:0000166;GO:0016491;GO:0016616;GO:0048037;GO:0051287;GO:0050662;GO:0036094
Locus_1865	-
Locus_1866	s:B2RX14;Terminal uridylyltransferase 4	Mus musculus	6e-22	1644	94	GO:0007166;GO:0010608;GO:0005737;GO:0071345;GO:0044237;GO:0032088;GO:0009607;GO:0008152;GO:0005622;GO:0051240;GO:0003824;GO:0005488;GO:0043170;GO:0008150;GO:0006396;GO:0051716;GO:0080090;GO:0071044;GO:0032774;GO:0031323;GO:0032501;GO:0051704;GO:0034661;GO:0031047;GO:0051090;GO:0006402;GO:0048583;GO:0044260;GO:0016071;GO:2000112;GO:0050794;GO:0001819;GO:0044424;GO:0071354;GO:0048519;GO:0048523;GO:…
Locus_1867	-
Locus_1868	s:Q868Z9;Papilin	Drosophila melanogaster	4e-09	2898	43	GO:0044421;GO:0008233;GO:0061134;GO:0005604;GO:0010466;GO:0008152;GO:0003824;GO:0005488;GO:0008150;GO:0043086;GO:0032501;GO:0031012;GO:0004867;GO:0071841;GO:0051336;GO:0050790;GO:0070011;GO:0044420;GO:0043062;GO:0061135;GO:0007275;GO:0005201;GO:0046914;GO:0071842;GO:0030198;GO:0032502;GO:0004222;GO:0003674;GO:0008237;GO:0005576;GO:0005575;GO:0004175;GO:0050789;GO:0030234;GO:0019222;GO:0065009;GO:…
Locus_1869	t:C5L7A1;Putative uncharacterized protein	Perkinsus marinus (strain ATCC 50983 / TXsc)	2e-14	525	71
Locus_1870	-
Locus_1871	s:Q9P3U1;Uncharacterized RNA-binding protein C328.05	Schizosaccharomyces pombe (strain 972 / ATCC 24843)	9e-27	468	110	GO:0050658;GO:0005737;GO:0051169;GO:0005622;GO:0015931;GO:0005488;GO:0008150;GO:0006810;GO:0006913;GO:0030529;GO:0046907;GO:0051028;GO:0016973;GO:0044424;GO:0051236;GO:0003723;GO:0044446;GO:0006403;GO:0006405;GO:0005829;GO:0043226;GO:0051179;GO:0044444;GO:0044428;GO:0030530;GO:0032991;GO:0051168;GO:0005623;GO:0044422;GO:0051234;GO:0051649;GO:0050657;GO:0043227;GO:0033036;GO:0003674;GO:0000166;GO:…
Locus_1872	-
Locus_1873	t:C5L973;Putative uncharacterized protein	Perkinsus marinus (strain ATCC 50983 / TXsc)	5e-06	389	23
Locus_1874	t:A4IAU8;Proteophosphoglycan ppg4	Leishmania infantum	4e-06	5967	72	GO:0009451;GO:0044237;GO:0015031;GO:0043228;GO:0022891;GO:0008152;GO:0005622;GO:0003824;GO:0042180;GO:0005488;GO:0016459;GO:0019538;GO:0032559;GO:0043170;GO:0008104;GO:0008150;GO:0006396;GO:0044106;GO:0009072;GO:0005524;GO:0018130;GO:0008565;GO:0044430;GO:0044281;GO:0017111;GO:0009075;GO:0006810;GO:0015405;GO:0008033;GO:0044260;GO:0006464;GO:0043234;GO:0015450;GO:0043436;GO:0004479;GO:0046907;GO:…
Locus_1875	s:Q8IUF1;COBW domain-containing protein 2	Homo sapiens	3e-12	395	57	GO:0005488;GO:0032559;GO:0005524;GO:0017076;GO:0032555;GO:0032553;GO:0030554;GO:0035639;GO:0003674;GO:0000166;GO:0036094
Locus_1876	t:A0ZCB5;PBS lyase HEAT-like repeat protein	Nodularia spumigena CCY9414	1e-10	936	113	GO:0003824;GO:0005488;GO:0016829;GO:0003674
Locus_1878	s:O23787;Thiazole biosynthetic enzyme, chloroplastic	Citrus sinensis	1e-09	356	62	GO:0005737;GO:0044237;GO:0044272;GO:0008152;GO:0005622;GO:0005488;GO:0008150;GO:0006790;GO:0018130;GO:0044281;GO:0044424;GO:0046483;GO:0019438;GO:0006767;GO:0043226;GO:0044283;GO:0044444;GO:0009110;GO:0009058;GO:0042724;GO:0005623;GO:0006772;GO:0042364;GO:0043227;GO:0042723;GO:0003674;GO:0009228;GO:0009507;GO:0005575;GO:0043231;GO:0006725;GO:0006766;GO:0044464;GO:0043169;GO:0034641;GO:0009536;GO:…
Locus_1879	s:Q92359;Pumilio domain-containing protein C6G9.14	Schizosaccharomyces pombe (strain 972 / ATCC 24843)	1e-67	681	141	GO:0005737;GO:0044237;GO:0008152;GO:0005622;GO:0005488;GO:0043170;GO:0008150;GO:0006402;GO:0044260;GO:0016071;GO:0044424;GO:0006139;GO:0044248;GO:0003723;GO:0005829;GO:0044238;GO:0044444;GO:0005623;GO:0003729;GO:0003674;GO:0005575;GO:0016070;GO:0006401;GO:0000288;GO:0090304;GO:0003676;GO:0044464;GO:0034641;GO:0009987;GO:0000956;GO:0044265;GO:0006807;GO:0009057;GO:0009056
Locus_1880	t:B9I7I4;Predicted protein (Fragment)	Populus trichocarpa	2e-13	235	55
Locus_1881	s:A7XDQ9;Probable beta-1,3-galactosyltransferase 20	Arabidopsis thaliana	2e-15	684	51	GO:0043413;GO:0005737;GO:0044237;GO:0008152;GO:0005622;GO:0003824;GO:0044262;GO:0043170;GO:0019538;GO:0008150;GO:0006486;GO:0016758;GO:0009100;GO:0005975;GO:0005529;GO:0044260;GO:0006464;GO:0031224;GO:0044267;GO:0044424;GO:0044431;GO:0016740;GO:0044446;GO:0016021;GO:0044238;GO:0043226;GO:0043412;GO:0044444;GO:0016020;GO:0031090;GO:0009058;GO:0005623;GO:0044422;GO:0043227;GO:0009101;GO:0003674;GO:…
Locus_1882	-
Locus_1883	t:C5L7A1;Putative uncharacterized protein	Perkinsus marinus (strain ATCC 50983 / TXsc)	2e-26	525	106
Locus_1884	-
Locus_1885	-
Locus_1887	-
Locus_1888	-
Locus_1889	s:Q9UR17;Vacuolar transporter chaperone 1	Schizosaccharomyces pombe (strain 972 / ATCC 24843)	1e-09	122	28	GO:0005737;GO:0030695;GO:0000329;GO:0005622;GO:0042144;GO:0008150;GO:0000323;GO:0051716;GO:0061025;GO:0007264;GO:0007163;GO:0071841;GO:0044437;GO:0050794;GO:0031224;GO:0044424;GO:0016044;GO:0032153;GO:0044446;GO:0016021;GO:0043226;GO:0000324;GO:0006996;GO:0061024;GO:0044444;GO:0016020;GO:0031090;GO:0060589;GO:0005623;GO:0000322;GO:0044422;GO:0007165;GO:0007154;GO:0071842;GO:0007033;GO:0043227;GO:…
Locus_1890	-
Locus_1891	-
Locus_1892	-
Locus_1893	s:Q9SYM1;Mechanosensitive ion channel protein 6	Arabidopsis thaliana	3e-17	856	83	GO:0005737;GO:0022891;GO:0005622;GO:0005216;GO:0008150;GO:0015075;GO:0005886;GO:0006810;GO:0044437;GO:0030054;GO:0022803;GO:0031224;GO:0044424;GO:0005911;GO:0055044;GO:0015267;GO:0005215;GO:0044446;GO:0016021;GO:0043226;GO:0055085;GO:0022838;GO:0006811;GO:0051179;GO:0044444;GO:0016020;GO:0031090;GO:0005623;GO:0044422;GO:0051234;GO:0043227;GO:0003674;GO:0043231;GO:0005575;GO:0005773;GO:0071944;GO:…
Locus_1894	s:P96654;Uncharacterized isochorismatase family protein yddQ	Bacillus subtilis	3e-17	180	64	GO:0008152;GO:0003824;GO:0008150;GO:0003674;GO:0016787
Locus_1895	s:Q497B8;Lysine-specific demethylase 8	Rattus norvegicus	9e-13	414	64	GO:0016577;GO:0009891;GO:0044237;GO:0008152;GO:0005622;GO:0003824;GO:0005488;GO:0019538;GO:0043170;GO:0008150;GO:0022403;GO:0000278;GO:0080090;GO:0045893;GO:0016705;GO:0032774;GO:0031323;GO:0032451;GO:0016568;GO:0071841;GO:0010557;GO:0044260;GO:0010604;GO:0006464;GO:0000086;GO:2000112;GO:0050794;GO:0016570;GO:0044267;GO:0044424;GO:0003682;GO:0006139;GO:0010628;GO:0051213;GO:0009889;GO:0051325;GO:…
Locus_1896	s:Q2KJJ0;Pre-mRNA-processing factor 6	Bos taurus	3e-80	941	167	GO:0009891;GO:0044237;GO:0005654;GO:0008152;GO:0016607;GO:0005622;GO:0005488;GO:0043170;GO:0043233;GO:0008150;GO:0071001;GO:0006396;GO:0080090;GO:0045893;GO:0031981;GO:0032774;GO:0031323;GO:0071013;GO:0010557;GO:0044260;GO:0010604;GO:0030529;GO:0005682;GO:0016071;GO:0043021;GO:2000112;GO:0050794;GO:0005102;GO:0044424;GO:0031974;GO:0070013;GO:0000377;GO:0006139;GO:0009889;GO:0010628;GO:0000375;GO:…
Locus_1897	s:A2VDR2;Acyl-CoA-binding domain-containing protein 6	Bos taurus	2e-12	282	37	GO:0005737;GO:0031406;GO:0005622;GO:0005488;GO:0044424;GO:0000062;GO:0005504;GO:0033293;GO:0043226;GO:0005623;GO:0043227;GO:0003674;GO:0005575;GO:0043231;GO:0044464;GO:0008289;GO:0043229;GO:0048037;GO:0005634;GO:0050662
Locus_1898	t:F0YLJ7;Putative uncharacterized protein	Aureococcus anophagefferens	1e-10	1992	41	GO:0006801;GO:0044237;GO:0008152;GO:0005488;GO:0008150;GO:0055114;GO:0003674;GO:0072593;GO:0043169;GO:0009987;GO:0043167;GO:0046872
Locus_1899	t:A3TTJ1;O-methyltransferase, family 2	Oceanicola batsensis HTCC2597	1e-07	337	40	GO:0008171;GO:0008152;GO:0003824;GO:0008150;GO:0016740;GO:0032259;GO:0003674;GO:0016741;GO:0008168
Locus_1900	-
Locus_1901	t:G8HTB3;Putative uncharacterized protein	Acropora millepora	8e-17	278	49
Locus_1902	t:G4ZL91;Putative uncharacterized protein	Phytophthora sojae (strain	6e-23	560	140	GO:0022891;GO:0008150;GO:0015075;GO:0006810;GO:0030001;GO:0046873;GO:0005215;GO:0055085;GO:0006811;GO:0051179;GO:0016020;GO:0051234;GO:0003674;GO:0005575;GO:0022892;GO:0006812;GO:0009987;GO:0008324;GO:0022857
Locus_1903	-
Locus_1904	-
Locus_1905	-
Locus_1906	t:E3CF75;LPXTG-motif cell wall anchor domain protein	Streptococcus parasanguinis F0405	5e-07	751	34	GO:0008152;GO:0003824;GO:0008150;GO:0004553;GO:0005975;GO:0044238;GO:0016798;GO:0005623;GO:0003674;GO:0005575;GO:0016787;GO:0044464;GO:0009986
Locus_1907	t:B4GQX6;GL25064	Drosophila persimilis	4e-11	665	143	GO:0008152;GO:0005488;GO:0043170;GO:0008150;GO:0005975;GO:0009308;GO:0044238;GO:0030246;GO:0006030;GO:0003674;GO:0008061;GO:0005576;GO:0005575;GO:0030247;GO:0005976;GO:0001871;GO:0006022;GO:0006807
Locus_1908	t:F0YJ47;Putative uncharacterized protein	Aureococcus anophagefferens	7e-08	5465	114
Locus_1909	s:P31695;Neurogenic locus notch homolog protein 4	Mus musculus	1e-08	1964	59	GO:0007166;GO:0044237;GO:0048754;GO:0008152;GO:0001525;GO:0005622;GO:0005488;GO:0043170;GO:0009790;GO:0007219;GO:0001569;GO:0008150;GO:0051716;GO:0080090;GO:0035239;GO:0001763;GO:0032774;GO:0031323;GO:0032501;GO:0005886;GO:0030856;GO:0004872;GO:0044260;GO:0005509;GO:0030855;GO:2000112;GO:0050794;GO:0072359;GO:0002009;GO:0031224;GO:0007389;GO:0044424;GO:0048519;GO:0048523;GO:0051239;GO:0009653;GO:…
Locus_1910	-
Locus_1911	-
Locus_1912	s:Q9P6P3;Serine/threonine-protein kinase ppk15	Schizosaccharomyces pombe (strain 972 / ATCC 24843)	4e-96	534	201	GO:0016773;GO:0005737;GO:0032989;GO:0051518;GO:0060187;GO:0004672;GO:0044237;GO:0045927;GO:0043228;GO:0001558;GO:0008152;GO:0005622;GO:0003824;GO:0005488;GO:0043170;GO:0019538;GO:0032559;GO:0008150;GO:0000922;GO:0051512;GO:0005524;GO:0005816;GO:0044430;GO:0030307;GO:0016049;GO:0000902;GO:0044260;GO:0006464;GO:0004674;GO:0051094;GO:0050794;GO:0016310;GO:0044267;GO:0044424;GO:0005856;GO:0009653;GO:…
Locus_1913	s:O60488;Long-chain-fatty-acid--CoA ligase 4	Homo sapiens	4e-90	711	236	GO:0019867;GO:0005626;GO:0022414;GO:0005737;GO:0035337;GO:0044255;GO:0016877;GO:0044237;GO:0019432;GO:0045927;GO:0008610;GO:0001558;GO:0009605;GO:0008152;GO:0005622;GO:0042180;GO:0003824;GO:0005488;GO:0006639;GO:0032787;GO:0009108;GO:0032559;GO:0009790;GO:0008150;GO:0007399;GO:0044439;GO:0005524;GO:0030307;GO:0048699;GO:0016049;GO:0044281;GO:0060136;GO:0006732;GO:0032501;GO:0005739;GO:0051704;GO:…
Locus_1914	s:Q1L987;ATP synthase mitochondrial F1 complex assembly factor 1	Danio rerio	2e-07	302	44	GO:0044085;GO:0005737;GO:0005622;GO:0065003;GO:0008150;GO:0005739;GO:0044424;GO:0006461;GO:0043226;GO:0044444;GO:0005623;GO:0022607;GO:0043227;GO:0071822;GO:0003674;GO:0005575;GO:0043231;GO:0070271;GO:0016043;GO:0044464;GO:0043229;GO:0043933;GO:0071840
Locus_1915	s:A0JLY1;Uncharacterized protein C2orf77 homolog	Mus musculus	4e-18	547	94	GO:0008150;GO:0003674;GO:0005575
Locus_1916	s:O66821;Hypoxanthine-guanine phosphoribosyltransferase	Aquifex aeolicus (strain	4e-17	178	65	GO:0046083;GO:0009116;GO:0006066;GO:0005737;GO:0009163;GO:0046129;GO:0043174;GO:0044237;GO:0006006;GO:0008152;GO:0005622;GO:0044262;GO:0003824;GO:0005488;GO:0046112;GO:0008150;GO:0046099;GO:0000287;GO:0018130;GO:0032263;GO:0044281;GO:0072521;GO:0005975;GO:0009168;GO:0009161;GO:0009112;GO:0009126;GO:0006164;GO:0009259;GO:0044424;GO:0032264;GO:0046483;GO:0006139;GO:0019255;GO:0009119;GO:0016740;GO:…
Locus_1917	s:O59790;Serine/threonine-protein kinase ark1	Schizosaccharomyces pombe (strain 972 / ATCC 24843)	2e-39	355	93	GO:0065008;GO:0016773;GO:0034453;GO:0005737;GO:0004672;GO:0034503;GO:0010564;GO:0044237;GO:0043228;GO:0008152;GO:0031577;GO:0005622;GO:0044454;GO:0003824;GO:0005488;GO:0008608;GO:0007091;GO:0051784;GO:0018105;GO:0033365;GO:0043170;GO:0019538;GO:0032559;GO:0043987;GO:0033205;GO:0008104;GO:0051651;GO:0000776;GO:0043233;GO:0008150;GO:0022403;GO:0000278;GO:0005524;GO:0007059;GO:0032507;GO:0044430;GO:…
Locus_1918	-
Locus_1919	s:Q8LP17;Carotenoid 9,10(9',10')-cleavage dioxygenase 1	Pisum sativum	5e-13	541	80	GO:0008152;GO:0003824;GO:0005488;GO:0008150;GO:0051213;GO:0016702;GO:0055114;GO:0003674;GO:0016491;GO:0043169;GO:0043167;GO:0016701;GO:0046872
Locus_1920	nr:XP_002177027;predicted protein _x0001_gb|EEC51490.1| predicted protein	Phaeodactylum tricornutum CCAP 1055/1	1e-05	679	66
Locus_1921	t:C5K971;Putative uncharacterized protein	Perkinsus marinus (strain ATCC 50983 / TXsc)	5e-08	1321	50	GO:0022891;GO:0005488;GO:0005216;GO:0008150;GO:0015075;GO:0006810;GO:0005509;GO:0022803;GO:0031224;GO:0015267;GO:0005215;GO:0016021;GO:0055085;GO:0022838;GO:0006811;GO:0051179;GO:0016020;GO:0051234;GO:0003674;GO:0005575;GO:0022892;GO:0044425;GO:0043169;GO:0009987;GO:0043167;GO:0046872;GO:0022857
Locus_1922	s:Q06265;Exosome complex component RRP45	Homo sapiens	1e-48	439	121	GO:0044085;GO:0022613;GO:0005737;GO:0044237;GO:0045927;GO:0043228;GO:0071046;GO:0001558;GO:0008152;GO:0016075;GO:0071025;GO:0005622;GO:0003824;GO:0006364;GO:0005488;GO:0071843;GO:0043170;GO:0008150;GO:0043233;GO:0006396;GO:0017091;GO:0030307;GO:0016049;GO:0000175;GO:0031981;GO:0016896;GO:0042254;GO:0000291;GO:0005730;GO:0043634;GO:0043928;GO:0034661;GO:0071841;GO:0006402;GO:0044260;GO:0043234;GO:…
Locus_1923	t:F0YA28;Putative uncharacterized protein HYP1	Aureococcus anophagefferens	3e-40	541	131
Locus_1925	t:D3CRF9;Enoyl-CoA hydratase/isomerase (Fragment)	Frankia sp.	2e-06	401	24	GO:0008152;GO:0003824;GO:0008150;GO:0003674;GO:0016853
Locus_1926	-
Locus_1927	s:Q42396;Calcium-dependent protein kinase 12	Arabidopsis thaliana	2e-06	490	44	GO:0016773;GO:0004672;GO:0044237;GO:0008152;GO:0003824;GO:0005488;GO:0043170;GO:0019538;GO:0032559;GO:0008150;GO:0005524;GO:0044260;GO:0006464;GO:0004674;GO:0005509;GO:0016310;GO:0044267;GO:0016301;GO:0016740;GO:0017076;GO:0044238;GO:0006793;GO:0032555;GO:0043412;GO:0006796;GO:0032553;GO:0030554;GO:0035639;GO:0003674;GO:0000166;GO:0036211;GO:0006468;GO:0043169;GO:0009987;GO:0043167;GO:0046872;GO:…
Locus_1928	s:P04072;Thermitase	Thermoactinomyces vulgaris	8e-25	279	103	GO:0008233;GO:0008152;GO:0003824;GO:0005488;GO:0043170;GO:0019538;GO:0008150;GO:0070011;GO:0008236;GO:0044238;GO:0003674;GO:0005576;GO:0005575;GO:0004175;GO:0016787;GO:0043169;GO:0006508;GO:0043167;GO:0004252;GO:0017171;GO:0046872
Locus_1929	s:Q59637;Pyruvate dehydrogenase E1 component	Pseudomonas aeruginosa (strain ATCC 15692 /	0	882	429	GO:0006096;GO:0006066;GO:0044237;GO:0006006;GO:0008152;GO:0006091;GO:0044262;GO:0003824;GO:0008150;GO:0016624;GO:0044281;GO:0005975;GO:0004739;GO:0044275;GO:0016903;GO:0046164;GO:0044238;GO:0019320;GO:0019318;GO:0046365;GO:0055114;GO:0003674;GO:0016052;GO:0016491;GO:0005996;GO:0004738;GO:0009987;GO:0044282;GO:0006007;GO:0009056
Locus_1930	t:Q5LQZ6;LysM domain protein	Silicibacter pomeroyi (strain ATCC 700808 / DSM 15171 / DSS-3)	2e-06	552	63	GO:0044036;GO:0008152;GO:0043170;GO:0008150;GO:0016998;GO:0071554;GO:0009056;GO:0071840
Locus_1931	s:O34313;Trifunctional nucleotide phosphoesterase protein YfkN	Bacillus subtilis	1e-09	1462	96	GO:0044237;GO:0008152;GO:0003824;GO:0005488;GO:0008150;GO:0009166;GO:0044281;GO:0008081;GO:0004112;GO:0008252;GO:0008254;GO:0044270;GO:0006139;GO:0044248;GO:0034655;GO:0044238;GO:0016788;GO:0030312;GO:0016791;GO:0009117;GO:0005623;GO:0006753;GO:0003674;GO:0000166;GO:0005576;GO:0005575;GO:0042578;GO:0005618;GO:0071944;GO:0016787;GO:0044464;GO:0043169;GO:0034641;GO:0055086;GO:0009987;GO:0008663;GO:…
Locus_1932	-
Locus_1933	s:Q9LR78;Serine/threonine-protein phosphatase BSU1	Arabidopsis thaliana	1e-44	793	100	GO:0009741;GO:0005622;GO:0003824;GO:0032879;GO:0005488;GO:0048545;GO:0009719;GO:0008104;GO:0008150;GO:0051716;GO:0005506;GO:0030145;GO:0050794;GO:0004722;GO:0044424;GO:0032880;GO:0010033;GO:0043226;GO:0046914;GO:0016788;GO:0051179;GO:0016791;GO:0005623;GO:0071383;GO:0007165;GO:0007154;GO:0043227;GO:0033036;GO:0070887;GO:0071367;GO:0003674;GO:0023052;GO:0005575;GO:0043231;GO:0042221;GO:0050789;GO:…
Locus_1934	s:Q710D3;Protein unc-93 homolog A	Mus musculus	2e-07	458	60	GO:0008150;GO:0005886;GO:0031224;GO:0016021;GO:0016020;GO:0005623;GO:0003674;GO:0005575;GO:0071944;GO:0044425;GO:0044464
Locus_1935	s:Q39238;Serine/threonine-protein kinase TOUSLED	Arabidopsis thaliana	3e-83	688	192	GO:0016773;GO:0005737;GO:0004672;GO:0044237;GO:0008152;GO:0042802;GO:0005622;GO:0003824;GO:0005488;GO:0043170;GO:0019538;GO:0032559;GO:0008150;GO:0005524;GO:0044260;GO:0006464;GO:0004674;GO:0016310;GO:0044267;GO:0044424;GO:0016301;GO:0016740;GO:0017076;GO:0044238;GO:0043226;GO:0006793;GO:0032555;GO:0043412;GO:0044444;GO:0005623;GO:0006796;GO:0032553;GO:0043227;GO:0030554;GO:0035639;GO:0003674;GO:…
Locus_1937	-
Locus_1938	t:C5L7A1;Putative uncharacterized protein	Perkinsus marinus (strain ATCC 50983 / TXsc)	1e-21	525	80
Locus_1939	s:O94235;Serine/threonine-protein kinase mph1	Schizosaccharomyces pombe (strain 972 / ATCC 24843)	8e-38	678	78	GO:0016773;GO:0005737;GO:0004672;GO:0010564;GO:0044237;GO:0043228;GO:0008152;GO:0031577;GO:0005622;GO:0044454;GO:0003824;GO:0005488;GO:0007091;GO:0051784;GO:0043170;GO:0019538;GO:0032559;GO:0008104;GO:0000776;GO:0008150;GO:0043233;GO:0022403;GO:0051716;GO:0000278;GO:0000922;GO:0005524;GO:0005816;GO:0044430;GO:0007088;GO:0031981;GO:0000778;GO:0010948;GO:0071841;GO:0044260;GO:0006464;GO:0004674;GO:…
Locus_1940	s:Q9NKX1;Endoplasmin homolog	Dictyostelium discoideum	3e-11	768	35	GO:0031988;GO:0005737;GO:0044237;GO:0008152;GO:0005622;GO:0005488;GO:0043170;GO:0019538;GO:0032559;GO:0008150;GO:0005524;GO:0006810;GO:0044260;GO:0016023;GO:0044267;GO:0044424;GO:0044431;GO:0017076;GO:0006950;GO:0044446;GO:0016192;GO:0044238;GO:0043226;GO:0032555;GO:0051179;GO:0044444;GO:0005623;GO:0044422;GO:0051234;GO:0006457;GO:0032553;GO:0043227;GO:0030554;GO:0035639;GO:0003674;GO:0000166;GO:…
Locus_1941	s:O75694;Nuclear pore complex protein Nup155	Homo sapiens	9e-14	1391	68	GO:0050658;GO:0007166;GO:0051169;GO:0071345;GO:0015031;GO:0031965;GO:0008152;GO:0005622;GO:0015931;GO:0032879;GO:0015758;GO:0008104;GO:0008150;GO:0051716;GO:0044281;GO:0005975;GO:0006810;GO:0008645;GO:0006913;GO:0043234;GO:0050794;GO:0046907;GO:0015749;GO:0051028;GO:0031224;GO:0044424;GO:0051236;GO:0005215;GO:0006403;GO:0044446;GO:0071702;GO:0010033;GO:0044238;GO:0016021;GO:0045184;GO:0043226;GO:…
Locus_1942	s:O32210;Glyoxal reductase	Bacillus subtilis	7e-31	276	93	GO:0008152;GO:0003824;GO:0008150;GO:0016614;GO:0055114;GO:0003674;GO:0016491;GO:0043892;GO:0016616
[truncated: 56,826 more rows]
