# Supplementary material for: Integrating microRNA and mRNA expression profiling in Symbiodinium microadriaticum, a dinoflagellate symbiont of reef-building corals
Source: BMC Genomics. 2013 Oct 12;14:704. doi: 10.1186/1471-2164-14-704 (PMC3853145; doi:10.1186/1471-2164-14-704)
Supplement: Additional file 5 — FPKM expression estimates for 58,649 genes assorted by experimental treatment. [file 1471-2164-14-704-S5.xlsx]

## Sheet: S6 FPKM transcriptome
gene	4C	16C	34C	36C	20g	60g	DC	DS	Noon
Locus_1	39.0269	34.1607	27.7548	34.2576	38.5904	31.4515	32.5095	33.5696	34.1421
Locus_2	14.4567	10.6342	9.97123	9.91616	12.2284	9.93889	8.40039	10.8157	11.3209
Locus_3	11.1739	10.5824	6.98422	8.23818	7.34952	10.9122	8.94303	11.2704	10.4537
Locus_4	123.482	151.85	175.215	177.138	171.829	162.135	154.785	169.996	118.497
Locus_5	16.2341	18.8304	23.5153	21.3323	20.3471	19.3263	23.7009	22.9809	18.565
Locus_6	27.9743	28.0119	27.0935	33.0532	24.6392	25.8645	30.244	31.5342	26.1153
Locus_7	13.1254	9.64894	7.99296	13.0645	5.03672	11.0647	7.20694	8.52267	10.2526
Locus_8	36.5102	25.0039	22.0782	30.1549	15.1808	27.6819	23.9601	20.2971	25.2267
Locus_9	42.071	29.2949	25.471	20.3752	41.018	31.6649	28.7208	32.7902	28.0462
Locus_10	9.36603	14.4894	14.4871	14.7469	6.74237	13.8598	18.1167	12.211	15.9195
Locus_11	12.3545	16.6954	19.6932	19.5821	13.1688	15.2129	17.8554	16.8759	15.4923
Locus_12	115.591	79.7318	163.208	86.0249	169.845	79.2312	76.9836	95.466	88.986
Locus_13	230.207	166.178	185.207	209.686	150.487	192.974	195.223	200.882	183.765
Locus_14	72.4072	87.8189	54.1107	85.8161	90.6629	82.0778	89.5915	105.803	80.2239
Locus_15	20.8189	26.0002	26.819	21.7065	18.673	21.7667	25.0533	22.75	25.8596
Locus_16	134.696	73.2431	93.2138	88.6948	88.3366	68.5657	55.0822	74.8054	65.828
Locus_18	22.7112	27.4147	24.6968	31.1982	14.6487	27.1417	25.9964	25.6199	26.1538
Locus_19	41.1677	31.7709	37.6231	37.9928	36.5654	31.6706	30.7062	31.645	30.32
Locus_20	3.26803	8.1853	7.02692	5.19567	2.15624	5.71677	5.3537	6.31332	6.66313
Locus_21	137.871	133.471	111.34	154.747	118.553	184.48	135.496	137.008	129.757
Locus_22	80.9658	85.2289	83.6573	109.466	65.2032	91.7415	83.8106	83.993	86.6211
Locus_23	38.1355	32.7422	25.4522	39.4505	37.1339	34.3594	29.2981	33.6139	46.3601
Locus_24	364.962	294.835	241.702	334.368	378.725	269.565	262.183	291.735	313.74
Locus_25	73.3046	83.6853	98.2699	87.3624	93.0695	77.6684	79.855	84.2014	79.1561
Locus_26	171.898	157.815	146.051	157.661	201.67	150.583	144.87	184.886	146.841
Locus_27	41.7933	19.9019	12.5724	36.1805	10.4404	25.1159	11.2872	11.9002	22.0578
Locus_28	14.2689	17.7941	35.8326	17.8473	24.1665	13.5296	23.2741	28.8524	19.7387
Locus_29	20.123	33.1983	37.9984	41.1707	15.7215	30.8861	35.3262	35.1238	28.1324
Locus_30	104.352	59.539	63.8206	75.0983	42.2063	60.4375	43.9975	53.461	58.0667
Locus_31	84.003	55.85	39.1596	70.3976	83.9626	50.902	60.4225	70.4161	59.3817
Locus_32	242.932	260.234	269.715	308.119	322.85	258.638	269.681	302.245	249.77
Locus_33	5.38995	5.71429	5.22535	4.77003	4.23955	5.45084	4.97453	5.50446	6.92213
Locus_34	14.4093	15.1075	22.0981	20.4129	17.0112	15.3354	17.6972	17.514	15.0492
Locus_35	65.9058	51.4251	30.7674	14.2568	46.3558	48.7982	42.0244	45.1849	48.8115
Locus_36	75.9262	78.568	73.5216	122.906	91.8995	78.1549	94.3941	48.0399	81.7134
Locus_37	11.3898	13.3128	12.6802	16.2192	9.77073	14.2206	14.2656	14.9137	12.0698
Locus_38	37.0156	40.5505	35.8494	32.5356	41.3629	38.0277	43.4715	45.5075	41.1567
Locus_39	18.5069	17.9174	20.6239	17.3187	19.3424	17.6406	20.6262	18.5112	17.422
Locus_40	5.03648	4.8555	6.11772	5.5502	4.17137	6.12022	4.74098	4.08537	5.31412
Locus_41	102.468	99.5567	69.6735	91.8142	92.537	102.072	93.6135	96.9915	95.3191
Locus_42	159.547	141.599	83.7208	167.656	165.041	156.53	133.074	158.746	121.866
Locus_43	20.064	21.5463	16.936	21.2388	15.5596	20.8115	14.7364	17.3092	21.0815
Locus_44	80.0282	99.4508	101.073	119.557	81.5304	101.143	96.6139	99.3398	90.7005
Locus_45	6.54643	7.52296	10.6765	5.6523	7.31033	6.82247	7.96358	5.72959	7.40362
Locus_46	125.088	127.809	150.154	132.512	188.689	150.548	168.011	148.333	126.26
Locus_47	37.7822	49.7207	58.2314	51.6921	49.2822	42.0267	45.7285	48.2148	47.4791
Locus_48	94.9963	85.5514	61.4618	84.105	92.9332	81.9185	77.4583	81.8719	81.6655
Locus_49	22.5554	18.9852	14.3613	18.3511	19.757	18.8951	15.4021	15.1856	19.0961
Locus_50	11.2693	11.716	16.5916	12.2167	12.0695	13.2797	11.2748	11.6797	12.3319
Locus_51	30.9919	26.4032	16.9767	15.0222	12.7209	29.3943	24.9239	23.5154	23.6948
Locus_52	149.104	173.935	175.072	176.211	187.352	151.225	156.802	179.498	157.589
Locus_53	45.8341	47.7719	55.3151	52.23	55.6652	45.8053	44.7227	48.3944	47.9284
Locus_54	105.96	83.6701	103.532	65.7385	100.52	72.0886	51.9789	72.7208	85.8852
Locus_55	110.261	97.8872	103.189	106.392	121.18	100.42	103.541	112.002	101.301
Locus_56	13.9241	12.8073	8.67357	10.4312	14.4698	10.3792	11.0006	11.5772	11.2241
Locus_57	6.83618	6.99877	9.00643	2.92507	5.98614	6.748	7.17609	6.74381	7.47768
Locus_58	55.4998	64.4579	69.7522	92.9722	65.5703	67.2254	75.9834	68.831	56.0758
Locus_59	7.89625	6.88371	8.35853	8.7123	6.77454	8.1601	4.13633	6.90219	8.76436
Locus_60	16.2319	22.6326	13.4275	19.0568	13.6739	17.3196	19.7781	21.0578	16.8268
Locus_61	73.6494	72.0803	71.5303	87.7412	82.4614	68.203	66.8163	68.6616	76.3791
Locus_62	22.3431	14.3059	14.1959	15.9894	16.3842	15.7596	9.75697	12.7432	15.1243
Locus_63	119.675	155.361	159.199	141.931	132.208	146.12	145.919	151.025	135.765
Locus_64	24.4367	24.723	19.3983	20.2421	22.6806	24.178	22.8274	20.4431	23.629
Locus_65	12.7946	17.9783	18.269	20.1633	16.3976	19.1059	21.5445	20.6421	18.0238
Locus_66	39.1801	47.4219	36.5524	52.5503	35.8509	44.3056	45.4451	40.7874	41.026
Locus_67	17.3349	15.882	26.825	19.6035	23.3427	17.1952	17.3791	19.88	17.7946
Locus_68	109.722	42.6062	55.2314	68.5717	59.4664	50.5249	46.3794	58.2491	57.1251
Locus_69	22.0789	27.6972	22.6317	25.6443	23.3482	23.6702	22.6287	22.4134	22.7318
Locus_70	4.12088	5.0664	3.38758	5.07058	1.65233	4.29874	2.3809	3.66411	5.83809
Locus_71	70.2162	56.4905	39.6274	42.6728	59.4106	52.8203	47.2905	47.7383	58.0491
Locus_72	17.427	15.6628	12.8345	15.5369	15.1418	15.5847	13.5226	15.6438	17.3307
Locus_73	71.0145	38.8266	49.3869	47.9772	47.4388	40.131	45.8788	58.9881	37.1392
Locus_74	21.7574	19.7371	21.7174	23.5235	16.8889	23.5137	35.5708	20.4951	19.9485
Locus_75	22.6662	30.6128	29.3364	37.0784	20.0378	28.5729	33.2947	37.2866	28.2299
Locus_76	46.7092	44.3394	56.7255	49.8522	48.9577	52.9583	39.2845	37.865	45.992
Locus_77	154.178	104.406	69.1102	68.759	111.886	110.368	81.5395	79.3079	96.9096
Locus_78	430.02	445.615	428.99	425.129	618.937	433.629	406.513	426.553	330.841
Locus_80	16.0508	13.9407	13.2524	15.336	17.9969	15.0892	13.6691	16.3187	15.1924
Locus_81	18.3609	24.8433	23.4382	23.7076	21.9274	21.7765	25.6046	26.7712	23.4705
Locus_82	10.9472	11.1149	3.8523	10.9724	8.17797	8.46023	8.22438	12.2608	10.753
Locus_83	155.921	201.97	324.474	318.621	259.961	192.938	225.875	205.631	221.648
Locus_85	0.599208	0.840443	1.278	0.445882	0.378542	1.2502	0.761933	0.778793	1.10059
Locus_86	50.2002	34.5599	14.8344	45.4888	12.1859	26.5218	27.379	22.3632	33.6806
Locus_87	17.0283	16.2558	17.4589	17.8349	16.5353	16.2078	13.856	15.6697	16.8499
Locus_88	76.9554	90.9183	123.844	105.844	98.3757	93.0904	98.8854	103.25	91.3062
Locus_89	218.371	235.386	145.499	190.938	203.158	171.629	186.677	180.172	190.197
Locus_90	187.075	176.993	150.775	178.093	220.451	171.19	174.35	193.285	155.672
Locus_91	8.70145	15.2656	17.0531	15.3274	16.0051	14.8334	18.6654	16.4133	13.4553
Locus_92	7.55011	13.1463	15.4979	15.0959	10.8753	12.1072	14.8737	15.1684	10.2795
Locus_93	13.8922	20.6389	19.9964	25.299	12.7504	20.322	21.5673	21.8626	18.1375
Locus_94	26.5167	24.213	24.2094	27.4352	34.2084	22.6973	23.9423	26.192	25.1236
Locus_96	15.1379	14.1704	14.026	13.471	16.0725	14.1498	11.9281	11.1348	14.783
Locus_97	24.19	26.4521	26.5337	29.3539	32.8569	26.7589	30.4499	33.569	23.1558
Locus_98	308.69	312.52	284.724	301.203	326.692	288.236	261.025	283.199	270.722
Locus_99	31.8144	39.6253	37.0958	39.1719	30.5704	38.6167	41.2414	35.1444	32.5891
Locus_100	12.9698	27.1236	27.9311	34.4871	18.7207	27.8817	36.8705	35.0145	22.5047
Locus_101	44.3516	54.926	52.5978	69.3913	35.5865	49.8709	58.7471	57.3464	48.688
Locus_102	119.74	77.8227	39.5209	82.2899	91.7957	69.6394	81.4353	93.8295	99.8077
Locus_103	26.2721	31.9191	29.0959	40.0393	35.6183	30.3404	32.1096	29.1479	30.5183
Locus_104	26.0446	18.1707	17.4025	19.2412	12.6801	16.1197	11.1471	15.5052	17.9878
Locus_105	51.7636	21.7913	18.6999	15.064	17.4756	26.99	20.325	21.6004	29.4836
Locus_106	9.40546	12.1546	9.3809	14.2541	11.6037	10.7867	13.32	12.3706	11.0511
Locus_107	122.909	88.5372	65.036	96.2799	75.5951	80.2043	76.4008	69.3003	97.0925
Locus_108	5.73103	3.68606	6.05925	4.19295	3.86305	3.86179	4.25112	5.22537	5.61659
Locus_109	26.234	23.6548	30.5585	28.7823	27.3494	24.146	28.5574	28.0785	26.9162
Locus_110	31.249	27.598	16.6575	31.7248	36.4947	30.4651	29.2433	28.1956	30.4682
Locus_111	53.6967	38.6343	34.5604	33.3118	25.4549	41.4556	33.3213	39.2943	46.0519
Locus_112	104.152	57.9857	73.3701	73.1573	80.248	58.8255	53.1698	67.5204	62.6858
Locus_113	87.1688	45.8886	47.6744	55.6352	40.4239	50.3562	43.1716	36.087	51.8917
Locus_114	40.1427	42.4553	39.4376	33.9969	59.4644	37.8848	39.1284	47.583	46.332
Locus_115	33.918	33.9863	25.1372	20.2861	34.5004	31.337	30.0462	31.6855	36.5371
Locus_116	43.2526	36.0975	42.0005	30.0102	40.8389	43.9767	32.5888	24.781	35.2671
Locus_118	28.6197	29.3095	10.3712	28.7273	13.793	29.6106	24.5637	17.1164	29.1465
Locus_119	17.2421	14.4897	13.4074	10.5048	13.3688	13.9702	13.3149	12.8711	13.0588
Locus_120	10.8893	5.96062	5.12917	5.06894	5.68141	7.70849	5.93928	8.40807	8.54056
Locus_121	18.6606	39.5544	36.3647	39.8549	30.4926	33.4304	42.3363	46.1345	23.5324
Locus_123	32.5322	27.0409	26.296	2.26084	38.6213	29.7918	31.8874	32.2435	30.122
Locus_124	22.9546	24.4275	25.8302	31.0219	28.4111	25.9832	29.293	24.8605	24.7182
Locus_125	3.77383	1.7545	4.20328	1.36868	2.51641	4.07553	3.1764	2.86963	3.29581
Locus_126	116.776	163.328	177.325	163.599	169.434	176.149	191.567	201.041	134.734
Locus_127	7.81638	10.6861	4.01911	11.0774	5.86519	7.59684	7.85524	10.3691	9.6735
Locus_128	17.6457	16.8785	15.0123	18.1676	20.4083	16.2044	12.8379	14.596	18.1994
Locus_129	72.8124	351.391	308.076	45.1964	759.151	230.482	464.269	129.217	170.827
Locus_130	24.2509	16.7743	15.0323	17.7783	13.0107	18.0282	16.8684	17.6159	20.1791
Locus_131	13.9243	10.3629	16.7555	19.8509	8.54874	15.6627	12.0876	13.049	13.9196
Locus_132	41.0542	36.5928	37.991	33.3441	41.846	40.4044	39.9749	39.193	34.3759
Locus_133	98.1468	96.6674	104.828	119.863	87.0177	104.708	105.152	87.1336	97.8988
Locus_134	80.389	62.0373	117.856	106.827	96.8627	63.6134	87.375	119.083	81.1932
Locus_135	61.8102	67.6421	63.4763	71.1808	58.4002	71.2599	67.4275	64.8967	68.4896
Locus_136	94.2072	102.246	100.799	98.4409	119.641	108.413	106.816	107.282	99.0501
Locus_137	15.5436	47.8946	28.0801	9.55461	18.966	21.7643	30.9113	23.3923	11.0579
Locus_138	27.1425	29.9074	29.3775	33.1815	42.1588	28.0811	31.2146	29.676	28.5738
Locus_139	8.52498	19.1734	22.2159	27.9935	14.7015	19.8341	21.5502	22.9415	15.3888
Locus_140	63.3315	41.5407	57.4106	54.5651	40.3914	42.2576	28.6549	29.6221	46.2954
Locus_141	41.1292	32.1018	38.8955	25.1295	19.6827	32.5213	30.8631	31.6932	37.0292
Locus_144	649.918	426.419	451.136	545.73	535.562	459.348	412.692	466.113	377.025
Locus_145	86.7334	85.7095	51.006	108.058	26.5462	83.3587	42.6005	42.0698	82.1573
Locus_146	32.9591	40.7454	83.0428	48.7323	69.6278	44.5033	57.0274	33.3075	37.4051
Locus_147	1.95211	5.13995	6.85529	2.67289	5.6128	4.94444	6.38297	19.3815	3.81991
Locus_148	12.7343	21.4607	22.4054	23.7117	16.1391	21.0806	21.4379	22.5989	18.0349
Locus_149	211.393	164.627	110.328	162.85	141.627	152.643	159.095	150.389	131.214
Locus_150	18.6592	23.6493	23.1006	22.0092	14.1227	21.8121	17.5779	17.1494	25.9105
Locus_153	11.3403	15.6792	12.1014	16.1478	10.4036	16.0286	15.15	14.2793	14.4761
Locus_154	78.4687	94.6611	108.868	91.0482	97.2472	80.9921	90.1091	86.7132	86.9288
Locus_155	335.055	252.21	227.048	332.544	283.547	278.135	199.396	301.615	231.908
Locus_156	108.038	95.0622	86.1732	103.789	113.905	89.9781	93.6098	98.4689	101.38
Locus_157	32.5964	22.7873	15.3272	16.3219	21.157	24.3304	20.8214	26.1214	22.4276
Locus_158	13.1387	11.5879	11.4497	10.1067	13.6872	12.8766	9.40782	7.36951	11.4371
Locus_159	46.1177	43.1438	38.082	32.0802	55.0765	40.3205	40.941	40.0549	43.051
Locus_160	20.1723	32.1431	37.7035	33.9993	25.7407	34.9628	43.7983	38.8616	30.1013
Locus_161	58.2152	68.3453	80.2266	79.9457	76.4144	66.341	78.0252	72.2832	63.3162
Locus_162	39.3606	45.4657	53.8921	48.75	45.8856	49.7535	50.5355	44.8705	43.7819
Locus_163	26.5788	29.5455	28.7168	38.9894	32.8636	30.9632	30.1322	34.5807	26.6129
Locus_164	447.706	245.491	87.8809	6.47849	205.043	285.198	269.864	221.963	290.75
Locus_165	107.79	100.367	93.8972	114.432	92.4791	78.5653	79.4906	88.2226	92.1859
Locus_166	49.5832	68.9176	69.4041	70.777	56.9458	64.7986	86.9531	81.6332	48.8791
Locus_167	111.497	100.269	94.1432	127.702	161.151	102.979	115.724	98.2756	112.879
Locus_168	6.0866	5.81649	6.02236	3.2368	5.31432	5.65534	6.22132	6.65618	7.74921
Locus_169	35.6415	23.2128	23.7497	20.9252	21.8175	18.1417	18.2469	19.6273	21.0241
Locus_170	152.463	97.2121	117.436	85.2018	184.018	113.557	90.0342	101.106	113.47
Locus_171	95.095	81.738	47.9272	92.1025	105.192	72.2996	92.4096	105.292	80.4194
Locus_172	23.3631	37.7872	41.1103	37.7098	49.3925	37.5901	29.6601	31.164	21.4001
Locus_173	7.17402	16.9199	28.5574	8.08522	18.5281	13.7919	23.9859	19.345	14.7527
Locus_174	3.45746	11.8883	14.3613	10.7006	8.97246	13.2224	17.3365	15.1208	8.75514
Locus_175	45.7832	114.438	111.481	145.868	123.58	78.1685	107.581	125.532	79.5448
Locus_176	172.824	105	99.7103	202.907	120.08	111.262	92.7363	109.478	111.198
Locus_177	20.4503	29.5042	30.6126	33.4938	24.1082	30.3906	34.3583	33.3593	25.1833
Locus_178	10.0825	12.196	9.39236	6.68791	8.40857	9.18637	8.31316	8.12324	9.80466
Locus_179	55.8204	44.3965	22.672	9.40153	26.1288	45.5381	40.4837	33.6227	42.7244
Locus_180	19.5723	15.2555	18.2161	13.6959	23.0796	20.2492	12.0401	13.8267	15.308
Locus_183	468.296	339.156	183.445	26.3814	474.227	400.05	399.35	347.945	373.507
Locus_184	36.8435	32.1046	21.5467	24.2995	27.0061	26.5165	26.4759	22.9594	22.883
Locus_185	83.5872	82.4738	67.4801	63.8892	81.9977	79.0095	71.2833	70.2252	74.7312
Locus_186	8.05595	8.04736	6.36726	6.64178	6.44168	8.10392	5.0805	4.79927	8.49154
Locus_187	12.3719	13.5424	18.7385	7.17056	16.973	13.9523	15.6686	12.4956	12.7899
Locus_188	18.9703	14.3553	22.9763	22.8873	12.6407	13.3639	35.0016	13.8411	14.362
Locus_189	53.0162	29.1824	21.1699	18.1955	21.8123	32.0025	26.5971	28.5018	28.7591
Locus_191	65.9354	59.4942	90.9543	84.0536	64.2118	55.0541	56.3473	61.1562	72.2905
Locus_192	42.4706	37.1522	44.9154	46.7202	37.0897	35.2089	32.9942	44.1293	36.0675
Locus_193	31.803	37.2213	30.0962	31.3135	31.0547	34.456	31.5264	30.6283	35.9677
Locus_194	282.479	146.205	103.116	149.426	123.752	150.804	114.62	126.328	161.866
Locus_195	475.516	414.157	480.864	553.349	573.497	423.719	500.511	536.838	465.938
Locus_196	36.1645	21.8769	181.09	47.7714	26.0854	14.6577	25.9282	21.4159	96.151
Locus_197	42.1038	41.8523	39.396	31.832	36.8501	43.8421	35.5081	35.3319	38.6678
Locus_198	30.8482	26.8411	28.2954	36.0952	25.0152	28.5884	28.636	27.672	27.7664
Locus_199	174.769	251.815	242.715	306.208	250.373	240.95	233.432	234.979	194.506
Locus_200	226.549	206.328	204.669	182.436	189.433	224.389	195.629	186.129	234.655
Locus_201	148.937	117.345	103.026	122.397	116.308	118.818	102.891	117.92	106.849
Locus_202	294.494	295.36	219.428	307.555	288.325	260.094	231.978	310.863	282.86
Locus_203	15.8402	31.8624	46.4722	26.9528	36.1175	30.5186	37.5898	35.4234	27.3541
Locus_204	9.27592	14.6993	14.5632	20.1546	13.8774	14.7147	15.8894	14.7334	12.9843
Locus_205	323.356	291.742	314.934	384.939	261.442	356.641	331.014	304.945	344.544
Locus_206	21.9178	21.2572	26.153	20.3319	25.7374	20.1244	22.533	20.0964	21.6836
Locus_207	56.529	66.9197	90.2128	103.784	103.226	75.6088	71.3663	81.4767	61.7425
Locus_208	55.2357	61.6524	34.2347	12.41	48.2127	60.7063	57.4028	57.1736	60.957
Locus_209	11.8075	11.9012	9.68761	4.91555	11.1206	11.8023	13.6264	13.0838	12.5526
Locus_210	104.419	93.0624	79.2783	92.075	89.8742	97.0526	90.7311	97.3816	100.438
Locus_211	26.8602	26.8721	29.2655	25.0076	33.0404	28.9595	26.9289	20.3167	26.5143
Locus_212	38.8764	32.0282	33.5657	27.4291	44.06	35.2114	34.6385	34.0381	37.6019
Locus_213	12.2779	11.4817	15.6027	19.9097	12.3791	11.7686	14.0603	16.5561	9.78512
Locus_214	24.5961	28.4493	34.0355	56.2397	36.5655	29.3667	31.8747	36.4213	26.7762
Locus_215	39.3788	52.7764	58.4482	56.4594	54.8004	53.3686	57.2692	55.5023	56.8767
Locus_216	24.7154	24.9267	21.3121	26.2248	22.8182	25.1619	26.1092	22.7455	26.2119
Locus_218	207.128	145.898	135.502	155.183	103.274	162.137	129.047	127.941	125.666
Locus_220	133.656	117.326	142.473	208.677	165.464	118.505	136.821	144.357	121.8
Locus_221	29.2169	37.41	27.706	49.1261	52.1641	32.1823	44.6171	46.1558	34.9249
Locus_222	235.005	247.613	178.262	240.446	310.519	240.298	235.431	273.848	204.52
Locus_224	187.038	122.615	131.793	177.917	86.2627	126.644	106.841	108.086	128.728
Locus_225	336.008	190.347	231.361	172.704	132.253	196.688	162.037	171.116	311.426
Locus_226	56.9712	136.082	153.946	170.777	177.524	134.038	152.7	202.616	115.193
Locus_227	276.734	224.232	255.369	199.956	343.441	206.071	164.21	259.646	212.565
Locus_228	23.6364	36.5987	26.3021	23.6799	25.2224	30.2594	26.5207	24.7123	33.3384
Locus_229	169.089	202.116	214.527	247.03	257.321	194.858	196.031	218.583	160.258
Locus_230	19.0347	20.0335	11.9918	12.5737	18.8147	19.2053	22.5434	22.3217	21.4833
Locus_232	11.9672	11.2589	12.4345	11.2407	12.2326	12.7401	17.1104	14.2289	11.3921
Locus_233	14.6595	17.139	16.3581	15.2353	18.8333	17.1219	19.6426	17.8485	16.7482
Locus_234	61.7412	55.5464	50.1249	53.5908	48.6859	51.0486	50.0377	54.3843	51.8706
Locus_235	23.8818	13.5253	17.7302	17.4056	12.8674	11.705	12.635	21.8631	12.688
Locus_236	5.35781	5.71643	5.81305	3.37222	5.43344	7.24039	6.24157	3.8516	6.49718
Locus_237	59.7907	82.4799	89.6962	94.148	89.4497	76.5401	82.2707	88.1593	68.2072
Locus_239	391.201	468.24	354.469	347.667	410.648	405.043	413.544	350.068	426.156
Locus_240	3.1151	3.85681	4.08237	3.05502	3.28014	3.00675	2.58132	2.19701	3.5688
Locus_241	25.99	24.3596	32.8176	0.917641	30.3847	29.2798	35.8013	24.416	23.5406
Locus_242	19.7797	25.5279	35.0235	29.1622	19.3858	26.6256	24.4511	23.8034	23.3456
Locus_244	32.0404	23.2819	16.6706	19.5752	15.0044	21.767	12.1776	19.2186	23.7049
Locus_245	173.481	214.401	298.207	330.663	329.044	198.994	257.639	281.85	184.855
Locus_246	111.353	59.7551	65.9534	71.0066	84.6476	63.2724	56.0913	64.4176	67.126
Locus_247	169.54	64.7348	56.868	117.399	91.9622	88.3994	74.6344	93.5797	68.1151
Locus_248	17.7257	17.9324	14.7699	13.8198	13.9565	17.5736	12.0503	9.56778	16.8594
Locus_249	141.283	100.527	78.4017	160.462	113.106	100.65	91.6082	108.433	111.579
Locus_251	115.211	100.354	100.081	110.987	135.869	110.516	96.7202	94.7846	96.4435
Locus_252	17.0949	22.5971	22.7175	25.5845	22.165	20.9404	23.0402	22.4707	19.2796
Locus_253	42.9311	39.137	51.6903	40.454	44.7763	40.182	41.4766	39.8912	40.8721
Locus_254	105.651	94.2648	105.304	118.042	131.876	99.7078	104.281	103.382	104.307
Locus_255	379.263	235.515	194.816	84.8997	325.415	251.793	240.523	307.303	260.981
Locus_256	35.3545	27.2251	27.4667	31.0873	31.3027	28.8868	29.8409	28.423	25.6246
Locus_257	52.1132	57.3642	52.3574	85.5294	62.4451	51.1608	60.8035	60.0433	53.4013
Locus_258	60.7013	74.7723	87.3152	78.3571	46.9936	75.8149	62.996	75.7677	77.8248
Locus_259	18.2571	23.8706	22.2987	27.4533	21.3031	23.5425	25.5796	26.7224	23.0904
Locus_260	491.486	312.618	278.355	362.819	402.271	325.489	269.819	327.889	290.826
Locus_261	45.3343	32.4156	31.8772	34.3438	38.4127	31.4051	34.3181	230.465	33.2981
Locus_262	16.8099	23.6635	31.4208	43.6877	28.4941	25.9713	28.2431	28.9337	24.9074
Locus_263	26.5482	25.5122	27.4987	22.3442	24.4355	25.103	20.4108	22.038	20.4214
Locus_264	69.3752	63.9924	76.2904	83.1707	70.6711	69.8102	78.7602	81.6372	60.5603
Locus_265	34.2008	39.2855	33.6478	31.4982	42.2742	50.8117	46.6308	37.7066	45.8648
Locus_266	56.3468	64.1685	74.6548	61.7884	70.0528	73.9001	89.8858	57.1838	42.0965
Locus_268	3.19956	2.62672	3.33307	0.722892	1.9541	3.3042	2.84021	2.4404	3.44703
Locus_269	19.4296	17.0878	16.4018	17.6451	22.2187	19.2695	13.4666	13.1598	17.1732
Locus_270	25.8433	35.1147	31.3453	39.249	39.1045	35.6864	37.983	33.3988	36.8394
Locus_271	13.16	12.7239	10.2435	11.4526	14.3394	11.2389	10.8438	10.1682	14.4065
Locus_272	32.7941	28.266	22.5572	23.8946	22.5359	29.2056	23.2876	17.8786	29.1699
Locus_273	227.897	143.874	149.024	146.694	188.06	159.444	138.713	143.666	145.496
Locus_274	23.7319	26.3434	20.8578	33.3037	37.205	23.2504	24.7982	24.0005	26.1705
Locus_275	30.9953	29.2676	27.4974	26.5705	35.8553	32.3224	32.9167	29.2956	31.9767
Locus_276	39.2811	40.6398	31.4934	43.9547	45.9187	33.753	35.3342	36.4152	42.5038
Locus_277	219.943	160.748	188.841	284.244	176.667	174.63	184.289	195.77	178.184
Locus_278	10.739	11.4219	16.4706	12.4493	15.3376	12.0246	15.8653	14.0479	11.225
Locus_279	150.457	144.039	135.709	143.21	200.129	128.662	144.705	177.239	142.071
Locus_280	44.0728	35.2869	35.2461	39.7624	38.2982	37.0977	37.9554	37.5326	35.3141
Locus_281	17.9259	12.4741	11.2053	14.3851	13.1898	14.9555	9.57289	14.2184	15.9405
Locus_282	48.8482	31.3064	13.0172	9.50887	32.5777	29.3345	31.229	28.7523	35.9017
Locus_283	14.3947	16.343	23.6065	14.2111	13.1018	15.398	20.3677	20.6602	13.8829
Locus_284	40.9469	38.7396	41.9612	30.2679	30.5815	36.0081	40.9638	35.8447	38.8178
Locus_285	18.8985	14.5655	5.2947	12.8363	14.5007	12.9062	7.69812	13.2153	17.4995
Locus_286	11.8429	11.014	9.74319	10.0585	14.624	10.6808	9.73957	9.87983	12.3931
Locus_287	119.173	88.5963	74.518	95.5635	85.2142	88.7903	90.1492	85.1578	92.2259
Locus_288	26.7986	26.9293	23.2247	21.4246	25.2685	25.7553	23.7423	23.4214	26.0731
Locus_289	46.3104	37.9135	25.2719	50.1592	32.6117	40.8395	40.6091	39.7816	35.7557
Locus_290	17.1851	13.3012	9.61251	13.9143	16.6867	14.741	9.61991	7.36686	14.6675
Locus_291	15.2674	23.7408	26.3955	20.6856	25.5736	22.3379	22.9011	24.2412	21.1285
Locus_292	105.8	111.435	75.6028	112.407	127.046	113.344	107.941	117.89	106.151
Locus_293	217.609	171.299	170.487	106.484	191.914	186.834	172.105	177.005	149.049
Locus_294	14.381	13.9462	12.8546	14.9166	10.0923	14.988	13.2795	13.0678	14.5857
Locus_295	39.7635	44.5584	42.2018	41.5821	41.4502	45.0086	41.9835	36.6644	42.2639
Locus_296	76.5827	185.577	128.139	114.457	142.677	112.201	171.545	148.627	105.368
Locus_297	10.6392	16.2871	11.5022	11.032	11.7142	14.739	17.6392	14.3962	13.6233
Locus_298	15.919	17.8701	19.4802	14.4015	18.0083	17.8179	16.9037	15.3035	16.9524
Locus_299	158.93	188.444	181.655	231.389	276.16	195.92	216.218	221.085	175.201
Locus_301	142.187	107.947	73.6389	197.491	88.8409	139.961	79.2908	132.33	98.9203
Locus_302	62.918	60.537	51.9056	41.24	62.9691	57.1534	37.9393	44.5765	54.7255
Locus_303	38.8835	23.83	17.399	21.6257	20.9904	25.3641	21.3049	22.8828	25.6811
Locus_304	21.8562	19.0111	17.3404	19.9291	19.8106	20.6714	22.9143	24.0058	19.4623
Locus_305	22.4682	20.8846	19.8676	13.3573	13.205	20.6517	22.4167	20.6787	19.6872
Locus_306	15.1242	11.7561	5.93815	12.3653	14.94	13.1961	8.33642	10.7209	11.8278
Locus_307	82.5098	57.6809	49.6139	54.4974	67.7883	55.0047	53.2928	59.9647	52.4225
Locus_308	7.84512	10.1481	5.53761	1.88829	7.97197	11.1012	9.50058	7.37554	10.3701
Locus_309	9.97965	10.5152	15.3863	7.7269	5.46265	12.3272	12.7489	11.9539	13.3286
Locus_310	51.5026	48.7734	38.7043	17.7317	56.2931	60.7241	48.9456	44.7334	55.6677
Locus_311	139.92	31.5245	98.3446	49.1226	48.309	48.15	101.819	41.1923	79.9425
Locus_313	248.4	349.431	415.038	418.539	512.629	291.931	289.456	393.45	300.244
Locus_314	18.8068	32.1887	30.5119	40.4785	20.7897	31.8162	34.3317	33.4197	26.5129
Locus_315	7.05646	3.7181	3.28238	9.78258	3.98026	3.57199	4.2201	4.29606	7.19185
Locus_316	193.494	183.344	146.837	165.258	247.244	196.916	179.031	174.126	166.374
Locus_317	24.1072	23.7458	25.7192	21.066	24.8209	23.6227	21.6173	19.6179	21.1137
Locus_318	32.8536	31.8818	31.4067	30.7282	40.4273	29.9414	28.9291	30.7572	30.3282
Locus_320	90.9264	67.5672	71.954	60.734	74.5795	58.4158	43.3726	64.7324	71.4536
Locus_321	37.4769	40.7485	31.6863	43.3132	37.4989	41.3789	39.709	41.5095	39.8947
Locus_322	10.3869	12.0445	12.7948	17.2042	13.647	10.6646	13.521	13.1483	12.2707
Locus_323	150.33	41.6874	46.0391	149.667	151.798	95.2017	38.4647	129.763	63.3489
Locus_324	43.1606	35.5879	23.5137	33.1159	36.8351	36.1064	32.5709	35.6638	34.8321
Locus_325	47.8518	60.9738	58.096	74.3003	63.1413	59.1428	65.8114	64.1797	60.6598
Locus_326	51.8149	43.3865	63.395	78.4946	40.6412	51.8519	48.0759	97.9288	48.6099
Locus_327	1.02944	1.1961	2.08314	0.733536	1.2759	1.60643	1.4159	1.27984	1.66926
Locus_328	10.8143	6.99645	4.09622	6.61647	6.04205	5.23264	4.62799	8.28135	9.30598
Locus_329	1.49547	2.96397	3.36229	2.0775	1.16901	2.48469	2.06759	2.25633	3.3358
Locus_330	35.8325	36.0877	33.711	32.0282	38.5451	33.582	34.1418	33.4329	34.5368
Locus_331	68.3281	65.5827	65.7976	55.2732	80.979	66.6848	55.9623	59.1609	61.6685
Locus_332	9.94558	9.55004	14.7553	12.1443	7.35194	10.8533	10.3686	10.5443	9.36752
Locus_334	48.9557	28.6865	21.4649	22.5708	22.9164	24.8067	20.8968	25.6349	28.0392
Locus_335	106.25	204.571	135.966	172.381	198.696	219.351	236.111	233.454	141.737
Locus_336	36.6374	35.343	37.1839	40.9896	35.7091	32.0076	35.7095	44.0192	33.5078
Locus_337	191.023	164.897	141.3	148.869	187.45	139.593	144.935	183.894	157.376
Locus_338	22.6508	18.6789	12.8913	32.9129	18.6519	16.1691	15.2342	14.4419	17.1965
Locus_339	64.9323	45.5772	57.357	44.9518	53.6425	35.8553	40.5465	44.7706	50.8011
Locus_340	354.719	189.694	107.314	179.124	206.759	208	158.54	156.302	183.461
Locus_341	9.94695	10.8482	15.4965	14.515	11.4554	12.7873	13.8675	17.3253	11.1413
Locus_342	39.034	31.1144	17.7883	19.0348	25.6004	30.442	27.5439	25.7562	31.6916
Locus_343	70.7729	45.3278	31.9313	12.5708	38.0326	32.1916	33.9486	33.1151	39.605
Locus_344	38.6408	57.4297	70.1484	50.7283	54.5683	73.8946	66.0063	42.4899	74.1552
Locus_345	41.6099	26.2454	18.4977	9.03602	24.075	31.2789	30.2933	25.8024	26.5755
Locus_346	16.2317	21.1014	22.3655	21.2062	15.5228	20.931	25.9987	23.2426	18.402
Locus_347	13.5931	15.158	20.1451	23.4439	19.507	15.8663	18.5277	20.0192	15.017
Locus_348	16.3913	19.5181	13.98	20.269	16.5982	16.9621	13.2643	14.727	19.0889
Locus_349	38.5575	41.0257	52.7143	51.7825	61.5982	40.5898	41.7823	52.707	38.0645
Locus_350	26.2193	16.8464	26.7491	14.6224	22.2138	20.8887	17.1223	15.0533	17.4015
Locus_351	375.123	326.202	366.674	306.26	423.205	325.51	297.905	370.95	304.744
Locus_352	70.9987	95.229	98.0785	99.9477	84.7019	99.8525	130.576	110.138	90.9516
Locus_353	47.6594	41.5663	37.9257	44.1529	39.0759	41.773	39.8351	38.076	35.3287
Locus_354	107.821	64.2488	74.7647	158.885	95.9857	72.8558	69.3171	78.3315	78.3319
Locus_355	25.1004	28.6087	34.4969	28.6328	30.4823	28.7995	29.526	27.7619	29.0859
Locus_356	109.788	104.587	69.6168	48.3449	125.294	123.419	62.1533	86.0064	119.912
Locus_357	34.2621	29.3861	35.0005	23.3611	33.0299	28.6634	34.3221	36.3954	30.9935
Locus_358	22.1937	23.5071	19.5143	23.4285	13.633	22.7501	23.9494	20.5674	19.5253
Locus_359	53.1113	52.3664	73.6071	51.2053	58.1808	56.2168	50.8951	46.1145	50.668
Locus_360	89.7342	110.25	91.1283	95.8918	78.7569	104.302	108.424	104.952	91.4309
Locus_361	12.7377	15.0437	22.1059	15.3818	12.1941	14.4559	13.0321	12.629	12.8538
Locus_362	39.4037	31.6798	15.961	27.2687	36.2851	37.1108	32.9399	34.127	28.9658
Locus_363	15.8344	18.0615	11.856	16.1034	13.1738	18.1027	16.4134	18.0512	17.1078
Locus_364	4.84552	10.7528	9.67598	8.39054	9.23745	9.88108	11.3046	10.4845	9.90762
Locus_365	61.7815	54.8172	71.1054	71.8195	85.0703	51.2961	61.8202	81.3594	50.0205
Locus_366	102.708	89.0683	55.1771	72.6714	83.8587	80.511	109.203	110.956	78.8903
Locus_367	24.2205	23.5367	19.8782	17.8228	16.6731	23.9705	17.3858	13.7587	20.8017
Locus_369	43.6318	62.1235	59.9411	63.8157	72.1845	58.153	65.4993	67.7642	49.5889
Locus_370	27.6301	11.2923	9.19354	12.4662	11.003	11.1987	11.1611	10.4381	12.4138
Locus_371	52.1558	35.2534	32.0948	44.3713	49.4151	33.7944	37.286	52.6404	37.932
Locus_372	93.0446	145.331	154.309	209.213	420.848	141.498	172.212	156.163	120.312
Locus_373	11.745	17.5041	19.3415	20.3988	15.4091	16.4221	20.1965	21.2911	15.937
Locus_374	15.7907	14.6955	15.3841	16.4205	15.7905	14.5435	11.1041	12.0542	13.6414
Locus_375	43.8496	40.2734	42.7677	28.3932	41.1388	38.2447	36.8079	34.044	39.9126
Locus_376	49.4691	85.377	83.5419	117.446	54.9764	89.8773	97.7486	93.9334	79.4869
Locus_377	60.7521	43.6731	49.4162	51.65	40.7916	41.0143	46.7984	47.1081	38.1969
Locus_378	87.4063	74.8443	63.624	90.4932	84.1939	70.8364	82.6604	71.0974	74.8755
Locus_379	288.604	366.955	303.337	319.369	496.51	342.415	345.926	385.33	355.736
Locus_380	14.8424	9.56862	12.4817	13.3767	15.5567	12.4613	12.1328	10.507	11.0543
Locus_381	142.427	167.761	187.022	203.325	156.88	159.034	155.844	197.073	158.845
Locus_382	58.5107	49.474	41.4253	37.9678	63.6136	53.8166	49.2244	53.0918	52.4827
Locus_383	29.5803	18.9163	20.5488	35.358	19.6009	20.7337	19.9296	22.0057	19.1672
Locus_384	91.3071	62.6854	27.9679	2.34523	44.3772	64.8818	57.639	51.0337	58.5943
Locus_385	22.3949	16.7536	12.0101	0.960421	11.7548	20.2757	20.1282	16.2168	18.6933
Locus_386	24.1372	29.5758	44.3857	37.2111	40.6212	28.2204	30.5018	32.1217	29.1181
Locus_387	8.8847	9.6247	16.3423	14.3915	7.53215	8.39382	13.6367	16.4009	7.9471
Locus_388	31.6464	33.5767	30.0533	38.9188	36.2757	31.8844	33.9996	37.0577	30.5969
Locus_389	43.4712	54.7506	43.612	63.4621	32.0389	54.3095	46.3007	49.4436	47.6203
Locus_390	31.2205	34.0448	34.974	41.4075	48.9151	33.7693	38.9881	37.5792	33.1463
Locus_391	406.012	402.979	424.834	432.071	651.287	431.701	402.428	511.639	445.733
Locus_392	24.2271	28.5344	26.0801	30.8301	25.1455	27.2048	29.8166	27.8276	27.5361
Locus_393	46.179	38.6644	35.0468	58.3501	37.3959	49.4081	36.4442	40.3278	45.0837
Locus_394	96.287	96.8387	144.1	113.152	147.606	86.9257	93.309	67.5717	89.0923
Locus_395	34.4139	34.4782	19.0007	38.9958	34.8951	33.896	32.3124	32.7217	38.5508
Locus_396	16.352	29.3169	15.1396	36.186	31.0843	30.2984	29.3191	30.8441	16.2996
Locus_397	292.936	248.195	197.244	170.137	266.154	248.425	223.319	203.289	188.38
Locus_398	36.3653	22.862	19.2069	35.3564	25.8223	21.7268	8.91232	21.045	20.9654
Locus_399	61.7282	74.9935	35.207	69.5241	83.5748	89.206	79.1466	74.898	69.3033
Locus_400	347.219	348.04	353.617	383.913	492.662	348.638	397.19	382.383	325.519
Locus_401	25.3401	29.5468	9.12057	30.215	15.8579	21.3379	31.9223	30.7867	29.0705
Locus_402	36.4344	19.381	14.5976	18.8135	30.6314	18.6738	20.505	20.6448	22.2757
Locus_403	78.2083	82.7497	84.7951	77.9171	90.5546	79.0777	73.0687	88.9755	78.5584
Locus_404	31.7496	32.4708	23.0543	28.7368	38.2335	31.5271	32.0868	30.7267	34.1078
Locus_405	142.402	111.366	190.33	143.894	126.239	114.673	115.91	95.8707	173.2
Locus_406	6.34377	9.23096	6.45256	9.80892	10.5695	6.36114	7.95039	8.61073	7.03453
Locus_407	21.1752	12.0687	11.0326	14.1888	13.2176	14.0148	7.28433	11.8758	14.2587
Locus_408	186.94	194.961	194.265	272.749	188.737	198.423	213.731	224.483	174.995
Locus_409	13.7026	16.6003	17.033	19.1496	15.2617	16.4865	18.6441	18.0044	15.0019
Locus_410	6.06191	10.9428	11.522	12.8143	10.2954	11.14	13.1026	12.0847	10.2719
Locus_411	18.3146	22.8871	28.436	21.0968	24.326	23.485	20.5763	24.4554	21.8899
Locus_412	50.3799	56.1341	60.3189	59.1285	57.2325	52.2813	56.768	58.8146	57.6839
Locus_413	19.2935	16.4618	17.8803	19.3365	18.4691	16.9329	14.4187	15.6769	21.7546
Locus_414	23.0213	29.7187	28.2984	39.2976	25.9602	29.9886	31.444	31.7159	28.1368
Locus_415	95.7247	126.763	121.686	135.71	101.987	123.19	126.649	134.612	114.962
Locus_416	22.3897	19.8406	16.6744	20.3436	24.5371	20.1964	21.8936	20.988	20.221
Locus_417	35.2689	33.7552	36.4807	30.8617	34.3444	36.7392	30.2186	32.4556	34.529
Locus_418	423.563	290.306	266.964	189.748	380.88	259.333	254.426	283.296	263.644
Locus_419	137.2	116.977	105.582	202.856	126.387	117.11	108.107	110.701	142.814
Locus_420	4.79324	4.32834	5.18959	4.35571	3.45413	3.45497	5.04503	4.94588	4.25511
Locus_421	119.315	424.791	108.027	121.746	565.359	104.962	102.019	122.727	97.3501
Locus_422	68.6907	70.267	66.8082	72.9813	69.2617	74.0911	63.9981	70.0843	70.5103
Locus_423	27.293	26.2382	27.5839	34.4673	23.2899	27.5467	24.3473	25.7228	28.1425
Locus_424	12.23	15.6827	20.2256	16.0768	12.3291	15.4889	23.7618	22.4676	12.5189
Locus_425	208.816	258.971	278.236	310.788	348.586	282.328	283.457	303.161	246.427
Locus_426	10.0817	8.21436	7.68584	7.87347	13.9278	8.21758	6.46808	6.7754	9.05409
Locus_427	20.9225	12.9062	8.7379	18.0618	12.3747	13.5872	6.21555	10.773	19.0383
Locus_428	23.8741	18.5195	19.0706	14.1686	21.608	18.0556	18.043	16.7133	16.9171
Locus_429	212.217	160.894	156.824	149.786	191.158	96.6617	113.495	144.637	124.181
Locus_430	17.6939	20.373	22.1843	25.181	21.3676	20.062	22.5619	26.7825	21.8246
Locus_432	17.2216	34.3602	38.2147	17.5778	29.5787	25.5159	30.9339	26.5108	33.6849
Locus_433	113.687	131.058	117.147	142.915	149.818	112.751	132.715	162.278	122.323
Locus_434	45.9141	42.5321	32.7562	34.4595	46.7958	49.9318	41.0615	43.7772	48.0182
Locus_435	27.7778	25.2516	30.7542	28.573	31.1125	26.602	22.7984	24.505	26.4489
Locus_436	19.2427	27.3429	29.962	28.5557	27.1822	30.111	33.1906	32.9443	24.6462
Locus_437	29.7706	33.3411	37.5135	36.0549	36.0582	33.7289	35.2998	37.3137	29.7273
Locus_438	97.0898	72.4661	82.2738	74.4142	100.908	69.6977	79.6123	74.7985	72.3179
Locus_439	17.8336	14.4585	15.0356	16.0567	14.7299	17.8974	9.90464	11.7081	15.9511
Locus_440	28.5884	31.6006	36.141	39.8502	27.5601	33.6801	39.2706	35.3528	33.3707
Locus_441	2237.61	60.9921	64.3401	80.9761	65.7087	65.8378	79.0773	60.475	58.6668
Locus_442	55.7672	59.4409	62.1597	61.2478	81.7887	67.0696	56.8713	70.4327	55.3876
Locus_443	32.8858	32.4737	37.9583	41.0403	28.4977	34.279	30.1184	30.7629	32.1643
Locus_444	48.2249	68.2086	66.3454	64.0367	88.6935	71.5554	73.3356	74.754	70.0171
Locus_445	514.682	515.215	501.424	452.688	659.252	504.276	459.062	622.164	527.423
Locus_446	72.9373	35.1322	25.2542	30.2092	40.7583	33.8434	18.3168	35.3031	38.8215
Locus_447	3.8387	3.16133	3.73756	3.79282	3.48204	3.25001	3.55336	4.41852	5.29164
Locus_448	7.26052	7.1507	9.74917	8.37601	10.6289	7.66185	7.30921	6.70658	10.3313
Locus_449	8.32734	6.0659	4.36142	9.95588	3.0389	2.83032	1.50223	6.42091	5.06356
Locus_450	248.611	193.145	231.268	228.094	176.867	225.43	208.446	222.118	228.833
Locus_451	11.9639	11.3135	10.6162	8.27919	10.2292	9.09525	7.17567	7.46135	11.5043
Locus_452	27.0565	25.501	18.7429	22.2338	23.2661	23.9064	20.1401	20.7713	24.2084
Locus_453	45.0695	34.6799	18.7614	32.8485	34.2503	37.114	33.3109	28.5044	28.6758
Locus_454	154.395	128.583	90.6319	168.848	156.403	121.213	127.98	148.05	123.283
Locus_455	137.134	127.011	103.755	70.8088	93.1897	91.8259	83.4175	117.786	131.896
Locus_456	273.606	192.649	118.354	103.18	176.59	207.11	175.343	186.289	187.659
Locus_457	69.2501	39.2035	50.0919	39.1288	51.6725	46.6302	42.5453	49.398	34.9061
Locus_459	184.435	481.899	460.486	146.246	170.434	441.233	125.16	612.149	134.531
Locus_460	24.2581	20.8893	15.1533	19.8974	17.2865	18.6537	14.9193	15.3459	19.4011
Locus_461	5.12931	3.83687	3.09227	2.50847	3.55137	2.59339	2.46304	4.2374	4.28518
Locus_462	44.96	32.8663	24.1787	15.0518	39.6185	32.6339	33.1042	30.3513	34.9031
Locus_463	79.5803	55.6103	56.824	57.823	45.0743	60.1724	49.7642	49.1664	64.1376
Locus_464	99.7271	96.4087	79.028	78.2902	76.1712	92.6169	91.3737	87.0098	90.6256
Locus_465	72.0952	47.4002	56.4	53.6608	56.4484	45.3217	41.1138	45.979	46.0741
Locus_466	216.213	166.871	109.422	66.0728	201.228	124.45	174.094	129.635	143.54
Locus_467	12.1672	16.2955	19.4096	19.1423	20.2963	15.5146	17.2725	18.6903	15.1278
Locus_468	24.2581	24.2024	23.8939	12.9481	37.1729	21.6436	27.579	25.3919	38.1654
Locus_469	58.2913	46.9839	50.4017	56.1153	57.8959	47.1544	46.2185	43.8407	42.202
Locus_470	76.7326	85.8274	31.6193	4.33366	109.301	88.6641	95.4505	95.5269	87.4318
Locus_471	236.612	193.559	199.375	198.086	283.576	233.718	186.952	213.541	166.712
Locus_472	16.8999	28.0122	28.8991	20.762	26.3345	26.6187	25.0737	27.7381	25.5617
Locus_473	136.248	108.283	116.641	126.539	156.654	112.93	124.205	148.287	106.826
Locus_474	409.246	555.892	552.445	593.999	171.356	580.765	664.008	566.808	463.375
Locus_475	274.131	231.161	173.853	243.898	279.216	247.413	186.897	246.855	190.934
Locus_476	20.3773	25.5678	27.5975	18.9849	21.9094	23.9218	25.0993	19.1561	24.9634
Locus_478	26.0182	30.2321	36.2287	28.3621	31.0877	31.9576	34.8827	32.4524	30.2638
Locus_479	21.1419	23.4847	21.6612	22.1138	17.7563	23.7849	26.5848	23.607	22.5731
Locus_480	72.0389	107.238	65.7975	87.1189	86.3131	103.8	85.8919	79.7502	70.81
Locus_481	19.6455	10.3751	2.49622	8.02974	7.50391	9.41878	7.52903	7.13067	10.8017
Locus_483	136.203	62.8686	34.5168	90.9839	43.9273	35.763	52.1735	49.4291	57.9043
Locus_484	44.643	72.8503	60.6751	94.4799	83.8309	62.1433	72.2756	83.8542	64.9988
Locus_485	14.742	15.3997	16.9112	18.381	8.06345	16.444	15.4637	12.5509	14.4487
Locus_486	29.416	26.4659	21.0372	28.021	26.641	22.7992	26.2206	25.9624	27.5549
Locus_487	14.4748	17.3566	13.3547	11.8477	8.01215	15.6887	12.6637	12.0035	17.4637
Locus_488	192.84	239.93	250.908	302.974	350.893	234.883	240.336	296.113	233.111
Locus_489	46.2256	59.445	50.6442	77.5428	56.3832	63.6516	64.5299	54.2965	48.4555
Locus_490	177.076	253.941	257.861	298.94	293.875	228.21	292.887	307.13	202.945
Locus_491	47.5946	27.6819	28.2629	31.7444	28.7392	27.5918	28.8558	27.2867	30.4669
Locus_492	3.61859	3.29455	5.49514	3.18304	4.27524	3.92068	4.69867	4.12033	3.48929
Locus_493	46.7771	50.9557	61.6115	52.2498	44.3964	48.7989	48.8737	51.3892	45.6925
Locus_494	19.6404	28.2877	33.0755	37.1612	29.6911	28.512	27.5312	28.6142	27.744
Locus_495	67.8638	43.6987	47.8392	42.0208	47.3798	44.3341	45.5967	43.526	44.1171
Locus_496	18.8551	23.2766	21.3362	23.9277	20.1471	24.1854	25.0056	24.1325	22.0633
Locus_497	1477.81	709.418	844.048	448.407	630.846	619.484	285.271	740.589	912.174
Locus_498	8.97535	10.7688	6.06786	6.92613	12.6097	10.6383	6.98053	8.85196	12.028
Locus_499	11.1409	12.7274	13.1226	13.1047	9.17101	12.1099	12.8292	14.5596	9.8793
Locus_500	14.5774	13.8703	17.969	12.4808	16.3571	14.7447	13.5946	11.2154	13.8486
Locus_501	19.1325	21.7774	22.1577	21.024	21.5578	20.4315	17.785	18.2562	19.4833
Locus_502	15.3794	15.8738	20.4834	18.7955	20.6555	16.1998	18.896	20.6697	15.987
Locus_503	72.0483	61.643	58.3398	55.9613	42.8064	59.476	59.019	48.4868	55.1736
Locus_504	36.3861	39.8033	35.3303	10.2686	43.5426	41.2498	36.7573	29.0314	35.249
Locus_505	245.073	388.812	504.58	327.015	530.3	393.022	366.01	414.555	298.305
Locus_506	14.343	17.6409	20.6569	19.568	17.9551	17.5488	17.0015	19.8772	14.5732
Locus_507	12.1942	10.1993	13.9502	13.6912	12.0695	11.4769	12.8839	12.3225	11.7806
Locus_508	20.9143	21.4054	19.3148	15.5764	20.6109	22.1944	15.4677	15.5887	21.8858
Locus_509	97.3754	127.792	144.286	146.458	184.616	118.118	146.583	145.268	114.859
Locus_510	20.4191	23.287	21.9606	22.3278	22.943	21.4252	24.7062	24.8992	21.6163
Locus_511	21.0587	22.6048	23.3009	16.2954	23.6894	19.4728	15.4182	23.9072	21.9193
Locus_512	15.6807	16.7079	17.5626	15.6175	21.8928	17.3427	17.9446	19.1592	15.3402
Locus_513	301.979	280.555	383.425	408.84	477.022	267.319	298.128	331.895	307.193
Locus_514	41.5373	39.6607	42.1919	45.9499	40.4535	40.5646	41.6885	37.1313	40.8777
Locus_515	86.1575	62.409	68.8011	68.2333	60.9297	64.6557	61.9947	63.9819	64.4948
Locus_516	7.7112	3.6922	4.73799	5.45803	3.88841	4.42415	3.61386	5.32738	4.72894
Locus_517	71.212	68.0819	82.3441	103.485	99.7045	90.9851	101.602	95.9351	96.0373
Locus_518	51.5637	49.9252	48.1708	52.2778	54.124	52.7191	55.2632	49.8102	57.3782
Locus_520	91.6521	81.5706	78.4398	76.4829	95.4561	83.4706	77.1714	82.5464	79.1556
Locus_521	6.68628	5.74563	7.21579	5.26509	5.49608	6.26786	5.6244	5.01372	9.15622
Locus_522	77.9115	61.1468	47.8543	54.8088	67.2259	52.4004	51.2459	59.1953	62.2597
Locus_523	16.5	26.6131	21.4615	8.55084	23.6384	31.4432	25.8543	24.657	23.7304
Locus_524	2.33282	3.06003	3.82868	2.3495	2.01743	2.1032	3.34498	2.89381	2.45384
Locus_525	60.2014	29.2883	31.492	57.1706	31.4391	27.7009	28.4405	30.187	28.8959
Locus_527	4.75759	10.1397	14.8432	13.004	9.77411	10.8444	13.2069	13.1778	9.09244
Locus_528	10.4588	9.5693	6.91988	8.80455	4.23433	10.9714	6.58751	8.10478	10.0072
Locus_529	15.6993	14.8046	20.4619	12.9256	19.8729	15.158	14.1366	12.625	12.1105
Locus_530	16.53	16.3776	10.4819	17.8289	21.5084	14.5347	14.2754	15.1606	15.4685
Locus_532	14.269	12.2267	11.313	0.989767	12.6376	13.5227	14.807	13.5595	11.6925
Locus_533	3.1679	4.67341	5.2769	5.6913	3.07653	3.65851	3.82196	4.70141	4.39088
Locus_534	26.9766	28.5164	32.0247	21.1828	39.1901	30.3651	25.7203	27.0502	31.6289
Locus_535	113.206	146.014	162.283	163.105	160.905	152.397	133.08	156.669	134.973
Locus_536	29.1766	41.1748	47.1873	31.8204	24.6112	33.6982	39.675	27.8224	39.5969
Locus_537	11.0848	13.2764	16.5212	12.1378	13.0269	12.9694	12.7841	9.96315	13.3058
Locus_538	54.5095	43.0299	26.4194	2.98931	49.5591	40.2052	46.8015	39.6373	37.3368
Locus_539	32.3476	23.4515	19.3141	38.5885	23.6815	25.2215	22.4028	22.5562	25.9062
Locus_540	51.2526	39.224	27.7413	6.58856	44.8576	41.2261	40.575	44.2475	45.2232
Locus_541	18.5018	18.3806	10.3792	13.6052	16.1354	16.2882	20.3097	24.5608	17.5723
Locus_542	44.7187	55.9103	58.6266	42.4998	42.5344	53.4428	53.3523	44.1995	58.0717
Locus_543	74.5387	107.052	142.51	124.628	152.161	125.927	134.608	135.047	109.382
Locus_544	4.38112	4.01493	4.52618	3.64576	4.61225	5.61426	5.22303	4.04046	5.16444
Locus_546	133.766	128.648	126.424	115.657	128.685	128.628	138.482	125.542	132.452
Locus_547	14.8752	16.4212	15.78	19.6153	11.6104	16.7017	17.9235	17.3287	17.4496
Locus_548	108.772	389.221	149.768	81.0627	131.404	349.988	149.809	330.873	291.107
Locus_549	88.826	84.1898	88.936	106.358	73.3797	90.6792	81.8181	96.8701	86.3876
Locus_550	6.8287	5.40715	6.39814	5.38925	4.81011	6.57254	4.00655	3.59411	6.5004
Locus_551	936.57	599.795	491.875	622.942	777.783	601.201	442.906	626.489	480.613
Locus_552	49.8577	47.7557	52.9245	52.9693	49.1022	48.5972	46.5122	48.535	43.892
Locus_553	212.688	270.449	298.73	321.814	351.945	285.827	270.408	265.184	238.173
Locus_554	85.3253	79.71	81.4941	88.4175	102.124	79.2677	76.6775	86.6554	72.4896
Locus_555	13.0338	13.5719	9.91687	12.5667	9.02913	14.0906	9.55935	12.1583	13.8848
Locus_556	25.6721	18.1305	11.8193	19.4252	13.4595	18.4175	14.1034	13.0236	20.9055
Locus_558	67.3205	65.6352	81.0109	66.397	83.452	72.9081	76.1221	62.8085	62.7925
Locus_560	23.8214	31.996	41.1381	37.2281	24.8341	32.027	31.7599	32.4888	30.5365
Locus_562	35.9837	49.2566	63.9734	74.6487	60.5256	49.4268	59.2375	59.2526	48.6966
Locus_563	11.4435	8.60777	9.14337	7.941	9.28739	7.30009	6.95987	5.06822	8.80296
Locus_564	75.3566	36.5359	37.6275	76.305	38.0309	41.4631	38.9481	44.7456	38.2642
Locus_565	142.223	112.11	100.421	116.238	129.229	115.598	104.462	109.649	112.566
Locus_566	116.556	59.4133	68.1392	91.6677	88.3185	57.7705	66.2274	83.3664	64.8768
Locus_567	12.4028	18.0434	15.855	12.8422	11.7681	16.5392	14.5177	14.1326	17.5545
Locus_568	22.892	23.3774	26.4393	22.4857	26.5645	25.0665	23.0331	20.5609	23.8344
Locus_569	17.5256	21.4371	21.68	25.218	25.5005	22.4145	26.5141	25.618	21.7284
Locus_570	46.7093	47.7014	49.2148	34.5347	53.8445	47.492	52.6688	44.2143	47.5064
Locus_571	50.4474	46.897	46.7997	42.9002	41.2553	40.8203	41.9442	44.0334	43.3254
Locus_572	30.465	52.7836	64.0203	68.7999	53.5928	51.6362	57.9564	65.7061	50.043
Locus_573	40.8148	26.42	25.0273	24.0142	24.9056	23.7636	17.5566	20.2548	25.672
Locus_574	32.8905	34.5313	34.2578	9.39406	35.8894	36.071	37.8915	35.3939	35.0374
Locus_575	43.0151	37.8839	34.7887	45.9377	27.3696	37.5295	37.1071	33.4682	34.8704
Locus_576	19.7498	27.9589	30.6176	44.246	35.3364	27.2979	31.4445	30.1845	22.6217
Locus_578	15.6607	14.6063	17.0291	17.5162	16.6843	14.8441	12.0833	13.7033	15.327
Locus_579	79.1494	57.1847	65.146	49.755	61.2278	51.7219	51.9658	51.4336	53.5877
Locus_580	13.1937	14.5416	8.65971	15.3359	11.6677	15.0568	8.36055	9.06418	16.4068
Locus_581	68.4428	120.415	141.862	142.258	165.046	119.402	128.151	140.363	108.226
Locus_582	7.75308	9.49773	13.0135	9.26044	11.6053	7.83929	9.49052	5.62937	9.90679
Locus_583	19.6147	19.6774	24.8031	21.991	21.7608	19.8999	25.582	22.319	18.7214
Locus_584	88.2967	87.1045	90.7565	75.5756	81.0211	84.1685	77.322	74.5112	86.5247
Locus_585	12.097	21.6345	22.9219	27.7741	19.6032	16.3025	20.2656	23.3903	15.0827
Locus_586	169.101	181.004	137.131	159.446	205.539	177.882	182.128	177.699	170.587
Locus_587	28.0405	29.9367	33.6495	33.4833	27.2237	31.8152	33.478	32.7498	29.4437
Locus_588	6.85625	10.918	15.0497	18.1205	10.4663	11.5975	12.9301	12.8395	10.2052
Locus_589	203.714	151.484	174.46	158.963	202.331	164.322	151.723	158.098	163.054
Locus_590	7.19316	7.00293	9.19529	5.78472	7.58259	8.16493	9.78114	8.22747	7.32898
Locus_591	156.842	188.256	166.248	150.21	221.63	173.613	159.139	249.51	169.02
Locus_592	83.509	52.9095	49.5729	60.6943	65.3443	68.9867	58.2957	47.9582	43.4567
Locus_593	43.5993	64.2097	77.585	50.4519	46.1433	63.0707	61.9827	49.2662	43.7892
Locus_594	19.6288	21.7174	25.4136	22.8362	17.4439	21.8737	17.5848	19.5379	26.4874
Locus_595	796.735	390.278	452.506	518.908	582.054	459.144	371.558	464.824	476.024
Locus_596	153.225	137.604	146.65	188.545	119.066	158.287	143.35	128.38	130.595
Locus_597	13.7574	13.1899	11.8505	17.5962	10.6592	14.664	18.3204	14.6098	15.3664
Locus_598	22.4172	18.4862	9.62258	17.8311	20.2524	18.4893	16.1256	19.0284	19.029
Locus_599	12.5406	18.2776	16.165	12.6736	16.1181	15.8099	14.544	14.0004	17.6502
Locus_600	63.2544	37.9724	47.5159	42.4296	26.7665	36.8293	34.7482	41.702	47.1018
Locus_601	17.2869	19.6931	27.1306	15.6371	23.5214	17.4073	27.638	21.411	17.6129
Locus_602	73.5557	101.659	112.41	112.782	114.852	91.1351	93.2014	108.496	94.328
Locus_603	9.90195	17.2999	19.0225	20.4804	7.92934	18.5758	21.4229	19.1395	14.0852
Locus_605	126.135	292.922	158.14	175.431	115.697	161.795	170.548	173.107	219.745
Locus_606	82.454	45.5016	49.6467	54.3281	54.0078	54.8136	63.8707	56.2048	56.9945
Locus_607	30.0177	24.6279	13.1648	1.11116	22.9505	25.6163	23.5902	24.9314	24.6335
Locus_608	32.6452	27.0918	29.0267	27.0407	25.2835	25.6526	32.5432	28.4738	25.8755
Locus_609	33.9063	50.4579	71.683	52.202	50.3555	46.4667	47.6172	53.3035	49.3739
Locus_610	60.0619	71.0472	88.3163	59.5931	77.6697	68.2491	67.4504	56.8836	64.9792
Locus_611	11.3235	9.60989	10.9301	13.3397	6.00519	8.22033	11.1325	10.7341	9.83459
Locus_612	81.726	80.3546	84.4304	73.6225	74.9811	76.4473	73.4009	74.1023	80.8531
Locus_613	23.2334	24.2893	20.445	27.3276	26.5741	23.7636	23.9085	26.2191	24.4752
Locus_615	25.5636	20.0662	29.2597	25.3758	22.2558	21.8651	21.6024	23.1058	18.1404
Locus_616	179.195	171.838	156.124	164.161	207.89	168.999	138.757	178.036	167.2
Locus_618	24.4525	23.9938	26.9598	24.2121	28.1681	27.9483	28.9345	27.0614	28.6382
Locus_619	27.296	38.0908	37.7987	49.3363	31.6568	33.902	33.8597	26.7358	33.8995
Locus_620	3.68731	4.40366	3.0509	3.04957	3.01251	3.74185	2.55551	3.13672	4.25188
Locus_621	21.9358	41.3431	35.3132	47.5002	35.2085	39.3608	46.2504	50.7226	37.8815
Locus_622	7.21141	4.01663	1.7441	5.27264	1.66978	1.42418	1.69733	1.53966	4.46084
Locus_624	50.3787	50.8046	53.3325	48.5242	54.1792	53.5967	49.1727	41.5716	50.0254
Locus_625	67.9222	53.7682	54.3586	58.2708	62.1592	35.8405	39.8416	50.045	59.3424
Locus_626	225.893	262.571	229.32	237.019	359.285	245.73	275.595	294.048	239.016
Locus_627	15.3444	18.9296	24.6004	17.1069	16.4421	17.1041	22.8766	22.5675	14.7239
Locus_628	8.71388	7.92967	8.46762	8.17247	7.93381	8.09366	8.3515	7.23495	7.68019
Locus_629	39.1786	34.2836	36.085	40.1322	37.5132	32.7167	33.932	30.77	35.8741
Locus_630	28.5235	31.8221	43.8163	32.9289	42.1973	31.3623	35.8205	35.7159	32.1123
Locus_631	77.2059	33.6112	36.6736	48.4808	24.521	48.235	41.5959	50.9835	34.9748
Locus_632	45.5646	40.3028	36.4092	40.2748	45.3949	37.6243	41.1169	31.7442	41.0209
Locus_633	139.525	116.179	130.939	116.465	133.428	114.559	106.731	114.778	116.846
Locus_634	72.5824	80.8466	78.5891	85.9236	76.6519	69.3742	74.2406	76.5841	106.85
Locus_635	12.8404	19.6858	21.1321	22.7066	21.7756	19.7792	22.436	21.2059	17.6676
Locus_636	106.461	99.6529	86.5713	132.625	72.008	91.4125	81.4516	88.3512	94.6659
Locus_637	20.8409	25.8789	30.8486	28.0986	30.6101	25.8627	25.7281	27.7336	25.1548
Locus_638	7.01912	14.8315	25.0442	12.7221	20.2941	14.2446	23.2589	19.7893	10.5566
Locus_639	38.9678	46.9491	36.1	41.536	38.3925	44.2722	51.9579	41.5877	37.2683
Locus_640	3.55156	3.2399	3.39204	2.44257	3.29466	3.12979	2.47099	3.08704	3.3852
Locus_641	105.964	117.064	148.823	113.283	152.633	123.264	122.208	113.52	118.645
Locus_642	39.2142	31.8937	32.3982	31.1911	31.3769	32.9324	30.1116	28.9686	31.6302
Locus_643	31.7604	41.5452	29.2501	60.1819	44.6792	41.4447	48.2451	40.2818	37.906
Locus_644	9.8353	15.3596	18.291	20.5244	11.6798	16.0486	21.13	20.7873	15.1485
Locus_645	2.29682	1.91251	1.49734	2.05848	1.32055	2.38319	1.95518	2.60759	2.7432
Locus_646	16.3834	20.511	23.8354	19.2451	18.0625	22.7535	20.2457	23.2658	18.5751
Locus_649	17.2266	20.7534	24.4692	24.1935	15.9668	19.0647	18.8289	19.5603	19.1881
Locus_650	31.8095	20.827	28.5094	13.9417	14.5364	25.3336	22.5353	25.401	24.5908
Locus_651	50.8463	50.5187	47.0156	44.8572	35.9929	55.7702	52.3496	51.3759	47.0659
Locus_652	12.3563	17.047	24.5118	19.7518	19.516	16.7297	18.9295	18.7316	15.1492
Locus_653	12.9651	13.6005	10.9959	11.5391	12.8231	14.0933	10.8544	10.9886	13.5993
Locus_654	6.93841	17.7165	24.7429	8.31799	21.1938	14.5859	28.7243	21.6466	12.6212
Locus_655	159.646	109.048	98.3271	45.2386	111.123	117.806	115.804	114.196	117.184
Locus_656	26.1811	26.3374	26.7538	31.6135	14.5276	32.9165	19.9277	24.731	34.0328
Locus_657	57.2609	133.394	197.969	218.118	140.876	135.995	198.509	178.163	98.7743
Locus_659	82.3755	51.8996	52.0542	63.9067	74.788	54.485	50.9666	51.4965	51.1802
Locus_660	213.274	131.218	88.4597	138.44	149.066	134.964	109.1	125.628	116.15
Locus_662	22.6365	12.7895	8.55837	13.7344	9.42669	12.7757	10.5167	10.1403	13.6708
Locus_663	91.3852	70.2273	56.6155	64.1365	72.7572	72.1185	67.2152	54.1828	72.5566
Locus_664	18.1851	27.9955	28.8701	39.91	20.0663	24.545	28.9763	27.3983	21.737
Locus_665	351.135	309.032	318.879	373.128	369.198	305.157	328.079	332.546	315.597
Locus_666	93.66	70.7315	69.1105	69.53	80.0289	69.2986	67.4688	72.4044	63.3302
Locus_667	15.8473	17.6192	15.4924	18.915	18.7303	18.6793	19.3419	19.0026	17.9426
Locus_668	24.8876	30.6032	26.306	38.725	43.7475	36.8808	40.4966	39.6432	34.8925
Locus_669	29.7272	30.0235	20.6728	25.6802	27.6078	29.4274	26.18	25.8413	29.0792
Locus_670	201.825	175.992	149.796	159.165	238.221	167.964	166.795	162.563	160.351
Locus_671	33.8476	35.1341	33.9821	30.3106	31.7554	33.1075	34.1744	32.9705	35.494
Locus_673	15.3595	16.7401	22.3567	14.9056	13.2018	15.468	15.2281	13.252	17.0306
Locus_674	9.40413	8.40887	9.74759	6.20701	5.77563	9.45935	8.3781	6.5832	7.84941
Locus_675	145.092	91.1794	120.167	134.214	136.433	104.224	93.1611	121.555	97.8519
Locus_676	31.729	30.3347	52.9821	31.6575	21.059	26.7617	25.6161	31.1252	27.9826
Locus_677	15.6473	19.0945	12.569	19.1292	20.0364	18.407	17.8422	17.521	17.8275
Locus_678	61.9319	93.5822	96.635	118.857	99.2134	87.2486	112.94	99.5772	83.0965
Locus_679	2.62244	4.9056	3.74833	5.93805	4.55407	5.41189	5.68637	5.55122	3.69926
Locus_680	126.238	243.923	218.027	334.888	166.681	239.241	300.291	251.362	183.048
Locus_681	28.2254	35.9308	23.8901	1.5795	19.4002	36.1856	36.6285	36.4623	32.7494
Locus_682	192.163	179.875	127.327	128.38	289.679	160.582	191.012	216.117	192.771
Locus_683	125.31	149.752	148.737	168.55	203.359	130.982	153.999	169.326	137.91
Locus_684	18.3615	20.7171	24.0222	32.8304	33.5578	22.2537	25.9941	28.5941	19.4577
Locus_685	15.1084	20.6006	32.1929	57.3932	27.3144	23.9341	33.6962	22.7973	20.7667
Locus_686	64.4011	44.976	48.0791	50.2753	51.1618	42.1346	42.166	48.8136	44.3904
Locus_687	6.48176	13.9668	17.4399	23.959	14.8114	14.4162	17.5762	17.8517	11.4414
Locus_688	30.3476	25.2198	32.2523	35.1572	29.2989	23.4916	26.5649	32.8032	27.7255
Locus_689	26.2278	34.0094	33.6375	34.6721	32.7273	30.7665	34.9811	34.7863	30.6829
Locus_690	18.7027	16.0165	20.1795	12.0069	19.7681	18.4675	16.2548	15.0871	17.7092
Locus_691	89.7956	67.0899	70.2754	78.2633	68.9297	63.9435	65.1609	68.7693	69.2193
Locus_692	58.1739	55.6503	74.1523	72.1241	67.0064	58.4734	58.0381	64.3324	59.8428
Locus_693	81.0546	116.193	94.8249	134.133	134.48	115.801	138.155	130.97	142.821
Locus_694	3.14186	3.17178	3.171	3.90718	2.86599	3.63929	3.4801	3.81607	3.10145
Locus_695	13.5802	20.0689	13.3119	21.2471	16.9553	18.8458	22.1042	19.6537	17.7706
Locus_698	33.2313	26.2318	11.2005	0.788858	33.7991	37.8322	33.9163	26.9117	32.5473
Locus_699	253.196	263.286	253.514	291.071	297.851	251.515	245.404	293.081	205.171
Locus_701	42.7026	30.5825	34.7771	47.2202	35.464	34.0522	36.0141	39.8873	30.468
Locus_702	28.2197	51.2863	56.3623	80.7996	67.4898	54.0553	71.1026	80.6127	46.9088
Locus_703	8.53287	7.88301	2.40202	8.83784	3.74154	6.84782	5.66633	3.58454	4.89657
Locus_704	66.9265	40.3696	38.7996	27.534	43.741	46.2084	38.6357	42.7891	48.904
Locus_705	40.0333	70.5494	97.9613	76.332	117.43	91.7605	131.081	111.555	60.6248
Locus_706	158.717	267.308	264.178	386.146	324.009	247.574	151.961	311.457	212.198
Locus_707	229.064	122.468	163.629	242.439	146.62	98.2762	135.211	158.623	112.646
Locus_708	51.5177	41.5052	50.5322	41.7044	49.5482	38.1917	36.5951	39.691	45.3385
Locus_709	53.9411	51.7025	41.451	40.0964	42.9119	47.8913	42.7346	69.0145	53.6915
Locus_710	0.758477	0.746854	0	0.635422	0.48072	0	0	0.860057	0
Locus_711	233.153	207.778	161.125	245.382	263.144	201.813	240.48	207.77	196.029
Locus_712	45.7991	33.7713	23.5771	3.89569	41.1484	32.2708	34.4097	32.2947	35.9558
Locus_713	6.44026	16.2786	10.6648	12.5207	5.34062	14.7575	13.8824	13.4228	11.3321
Locus_714	47.4452	35.1252	20.5214	6.13991	28.765	37.6954	28.1634	27.5141	38.2176
Locus_715	8.61162	5.10114	5.35289	8.75871	9.41696	6.46275	5.84467	7.92948	7.40768
Locus_716	133.15	134.538	98.8684	172.43	91.0498	120.086	117.135	137.781	108.766
Locus_717	7.76125	4.33265	4.8669	6.61717	3.86884	5.18487	2.84861	5.14415	5.57581
Locus_718	99.7022	84.9812	61.4268	79.8529	83.1712	88.5619	77.358	74.7038	83.2965
Locus_719	193.538	109.246	113.062	102.042	144.612	115.185	92.121	113.195	123.011
Locus_720	9.93162	13.9833	13.6377	9.46289	9.94161	13.0912	14.6106	14.1879	11.7374
Locus_721	156.763	174.918	248.842	125.098	180.154	210.14	175.911	203.059	173.893
Locus_723	48.9947	42.0297	31.6818	39.2729	42.6492	41.4379	43.1452	39.7716	40.3316
Locus_724	188.86	141.244	95.2714	127.36	194.461	146.105	127.447	156.282	145.869
Locus_725	48.9502	38.5661	35.0097	37.5869	42.7108	36.275	33.7235	34.367	40.9558
Locus_726	8.96947	10.7257	12.211	8.89268	11.283	10.54	12.4035	11.8954	12.4159
Locus_727	19.8917	24.7096	14.7919	20.8293	22.3006	24.2073	23.1277	21.6545	29.9503
Locus_728	43.3853	36.3461	34.0852	42.4566	27.8819	36.5303	35.5051	33.5965	38.3932
Locus_730	23.2912	15.4783	12.9856	16.3843	16.1209	15.418	15.0893	16.1642	15.9971
Locus_732	53.8407	44.5425	48.1878	64.6249	54.9644	45.2256	46.9447	47.0272	48.7574
Locus_733	109.928	95.6032	117.489	131.202	123.666	119.011	120.803	150.028	90.9293
Locus_734	109.14	111.952	103.199	153.674	153.68	109.955	131.463	146.816	104.027
Locus_735	18.1817	18.2353	12.1934	14.8064	14.9434	15.6194	8.7267	12.9375	17.0699
Locus_736	39.6655	29.7517	25.429	26.1359	27.7105	31.7059	29.1283	26.0374	27.7518
Locus_737	137.969	133.785	150.348	135.674	159.118	136.674	116.554	149.81	151.855
Locus_738	363.371	345.341	349.25	347.234	490.469	340.727	309.333	397.14	318.738
Locus_739	81.5733	133.688	126.173	150.734	142.424	112.693	165.218	156.926	114.557
Locus_740	11.797	15.8273	8.9797	11.8301	13.7505	16.5128	15.4174	15.7309	17.252
Locus_741	38.693	33.2823	31.2653	43.4096	33.279	34.1801	30.8397	33.8748	36.5207
Locus_742	164.64	152.365	142.838	164.085	216.216	162.566	136.178	152.382	148.632
Locus_743	82.2248	47.1089	57.1711	48.0262	50.8268	53.1119	50.7807	47.5092	54.2097
Locus_744	14.7504	22.5253	22.1627	22.3425	22.098	20.546	25.3456	25.3661	20.3579
Locus_745	63.0952	32.7933	24.4055	44.6505	24.5926	31.9297	34.0763	42.7659	36.008
Locus_746	35.4574	43.4703	38.6315	38.5881	48.853	43.5074	44.4044	50.5028	44.8894
Locus_747	15.2703	21.4336	19.5962	19.8783	25.8072	20.1414	21.1406	20.9172	19.3912
Locus_748	250.387	454.649	294.519	295.868	159.137	321.319	175.735	172.105	259.103
Locus_749	9.82317	11.0491	11.2165	8.1498	11.1991	10.8054	6.68801	6.13312	10.597
Locus_750	7.03731	15.4757	12.5979	15.0743	11.885	16.9897	15.84	14.4001	13.1091
Locus_751	16.0367	16.2092	12.7901	16.0802	18.2307	13.4065	13.0032	12.0811	14.1874
Locus_752	161.066	141.196	187.713	115.983	144.211	131.073	173.365	164.264	160.39
Locus_753	1.48687	2.03895	2.80067	0.28298	3.05426	2.13109	2.92089	1.94378	2.06837
Locus_754	398.104	397.453	440.957	324.975	502.122	424.516	435.428	452.033	388.69
Locus_755	24.7759	18.7525	22.7909	22.7557	23.6774	20.9069	18.1214	23.5058	20.8689
Locus_756	94.0189	118.544	119.042	111.318	136.637	117.433	115.575	118.614	129.951
Locus_757	40.1068	36.9382	34.1602	34.756	43.3814	36.2901	35.4279	32.5967	35.1162
Locus_758	577.157	639.252	587.522	580.842	786.757	682.852	614.316	667.679	567.965
Locus_760	76.8904	58.3544	37.5542	46.041	47.7005	49.1255	39.7663	63.8611	57.2728
Locus_761	58.6072	34.1495	34.1689	43.4428	26.1419	38.0027	33.2413	30.4514	36.0715
Locus_762	26.8232	33.2344	30.0939	39.9004	26.9711	33.4389	37.4952	37.6274	30.3976
Locus_763	20.2008	19.2233	30.2214	20.1275	24.6057	19.5346	20.9745	18.2759	20.2576
Locus_764	130.596	93.4671	97.0063	111.933	112.545	87.957	85.8484	104.135	87.3397
Locus_765	65.2277	56.6159	60.118	65.5877	53.5798	58.5604	52.0676	45.4519	57.9307
Locus_766	26.5854	24.1514	18.3863	22.3376	30.0108	26.5316	21.5526	17.9676	25.0503
Locus_767	101.982	115.685	97.9383	107.923	107.138	135.899	128.118	103.151	116.234
Locus_768	18.6957	12.4811	15.3314	19.4141	16.699	12.9007	18.2087	20.4992	14.933
Locus_769	49.9439	80.2971	84.9947	84.9775	80.7974	76.1549	85.2651	80.9303	66.9709
Locus_770	23.0313	20.6459	24.6783	20.6265	24.8047	21.4197	18.7147	19.2063	25.1393
Locus_771	189.643	175.445	143.305	216.35	144.657	174.861	162.521	273.96	167.597
Locus_772	42.5254	59.577	51.0676	54.9848	55.207	53.6581	51.5473	51.9511	45.9991
Locus_773	133.768	134.169	180.865	125.56	169.643	136.468	138.632	162.745	142.329
Locus_774	50.6421	25.4852	13.5758	0.744558	31.7376	31.8395	29.9588	28.4727	34.4782
Locus_775	84.2368	30.8087	36.243	59.1859	39.2989	48.53	31.1083	45.1324	28.6912
Locus_776	25.1009	21.197	14.2356	15.8142	16.9776	18.3913	16.6797	15.6002	20.8678
Locus_777	32.1843	18.682	12.7461	14.4551	19.6103	22.1763	17.5197	17.5797	18.3184
Locus_779	10.017	13.6575	12.0428	6.58085	14.0316	12.9622	16.3969	11.0001	12.2194
Locus_780	71.5199	46.3054	35.7236	56.7722	18.7831	52.4249	35.2165	33.2522	51.3351
Locus_781	39.8763	26.906	24.3697	28.3036	27.046	26.7825	25.5181	27.7981	28.9851
Locus_782	18.2452	29.1923	32.4675	41.7384	31.9987	26.7044	26.1343	30.2041	25.5894
Locus_783	246.457	143.022	134.197	178.648	164.45	140.277	122.804	160.936	146.77
Locus_784	12.9104	10.862	13.1642	12.0273	10.1699	11.3349	6.50439	9.40551	12.0181
Locus_785	13.3436	10.3215	7.44985	8.92162	8.06666	9.8762	6.1936	6.43203	10.2974
Locus_786	15.7676	13.942	7.86267	12.7282	12.7271	18.3601	16.165	17.1958	14.3925
Locus_787	20.9606	20.7391	32.4582	52.2135	27.5472	26.1518	35.6568	36.5492	17.2344
Locus_788	82.9792	62.091	63.7884	55.622	67.2741	64.1638	53.7038	60.6209	60.6456
Locus_789	14.3846	16.1205	12.4287	13.2216	17.5493	18.3617	16.8863	15.2675	15.5314
Locus_790	7.61523	9.71783	8.30961	10.4336	9.8459	9.24274	9.42521	9.28996	8.39648
Locus_791	9.38773	8.98747	9.06186	9.74289	9.35754	9.14799	6.68162	7.11182	8.38026
Locus_792	5.08698	6.518	5.7904	7.7429	6.89768	4.7444	9.89746	9.99632	5.1548
Locus_793	580.163	513.86	280.888	21.6875	391.739	497.601	449.253	415.379	473.524
Locus_794	26.2786	30.3961	13.8016	2.54319	17.6466	17.6383	17.0774	17.8793	17.3716
Locus_795	232.58	171.581	183.976	165.229	233.79	162.232	164.341	163.931	165.93
Locus_796	172.848	175.98	183.242	95.6622	262.782	167.444	213.314	187.364	299.389
Locus_797	110.768	87.3075	128.092	76.3022	71.8345	99.7437	74.7895	109.26	103.385
Locus_798	5.1977	4.7664	5.0624	3.45239	4.1688	5.38941	5.89702	7.00426	5.69536
Locus_799	8.26107	14.2786	9.51684	17.1789	11.468	12.9921	14.0174	13.8285	14.7369
Locus_800	15.6516	11.6851	15.1047	18.6371	18.0321	12.3472	19.7289	24.0292	10.2704
Locus_801	41.2718	39.5904	36.7834	32.6135	50.9589	37.104	37.7944	42.6195	44.5799
Locus_802	19.1625	16.6009	23.1664	11.5376	12.7928	14.7225	17.1385	14.2566	15.0486
Locus_803	80.3743	59.8362	55.3395	60.9315	66.7598	53.0411	56.6796	71.2692	61.6773
Locus_804	112.909	111.763	141.889	96.0371	99.5616	107.546	108.564	109.034	108.66
Locus_805	14.8485	16.3264	15.6147	20.5579	22.1493	15.6663	17.9768	18.9069	13.6035
Locus_806	18.1347	19.1532	16.8926	17.4765	19.8882	18.3211	16.5276	14.3083	20.348
Locus_807	36.9851	34.0015	18.8575	29.2924	24.3191	36.7181	25.5586	30.889	41.4995
Locus_808	57.2792	50.7352	37.0121	47.9662	64.2682	53.6273	44.6508	47.4368	50.742
Locus_809	6.23505	5.94801	6.45506	6.149	6.4468	6.25872	3.73135	5.47822	6.59994
Locus_810	72.1061	77.0629	101.295	124.004	106.896	85.6184	90.2352	107.44	79.8311
Locus_812	8.05671	9.77559	10.819	11.1906	6.93533	10.0304	9.03795	8.4575	10.1433
Locus_813	73.6064	71.4246	86.5328	60.2812	86.324	70.6105	70.0665	71.4262	72.0605
Locus_814	83.7234	92.463	69.6034	130.533	133.758	81.3881	107.451	106.729	89.1007
Locus_815	159.732	146.522	169.358	119.344	179.932	134.417	131.054	149.219	163.737
Locus_816	51.8876	34.4055	24.8862	28.049	26.4516	35.1323	27.7581	29.5038	40.9888
Locus_817	12837.4	111.048	8697.89	106.103	150.398	108.871	100.159	12242	103.957
Locus_818	17.8539	38.4247	68.3043	38.1821	14.1978	53.2083	38.6561	21.5277	40.6248
Locus_819	49.7557	55.3333	59.2789	58.7755	50.4353	59.4975	62.1381	132.571	119.754
Locus_820	65.939	58.6202	66.544	75.7604	70.5123	63.0907	62.9898	63.7499	59.6662
Locus_822	26.0622	27.3275	26.4333	28.0889	27.3714	23.6017	31.2334	27.9341	26.739
Locus_823	252.478	239.097	344.909	320.521	261.228	230.705	353.377	313.76	240.524
Locus_824	15.5685	17.2948	15.6907	17.8502	15.462	17.174	14.7262	17.1921	17.7334
Locus_825	41.8467	46.1935	53.0981	61.3958	44.6892	44.5747	51.7473	55.5849	40.4158
Locus_826	39.0411	20.1341	21.4963	21.6314	22.6247	22.003	13.0362	23.0065	21.0667
Locus_827	11.3242	12.3252	15.8063	11.9811	12.9954	15.1178	14.8875	10.634	10.9077
Locus_828	52.7233	50.6893	49.4688	62.5942	69.0854	42.3839	50.9471	53.8969	47.1158
Locus_829	6.79564	7.08125	5.94324	4.57657	8.47533	6.46639	4.87497	5.22801	7.37661
Locus_830	26.1151	24.2655	23.7394	26.2633	35.7155	25.5434	22.374	23.9057	25.5116
Locus_832	23.0355	22.9954	20.7453	17.9265	16.0875	23.8202	12.0636	13.1243	22.6553
Locus_833	24.0438	24.8192	28.8041	21.3628	14.4894	21.7732	18.7371	17.5845	26.2184
Locus_834	59.4838	44.7296	45.9194	58.5678	31.1995	42.7387	35.6712	40.115	50.6239
Locus_835	20.3004	36.2252	32.8373	53.7117	34.0729	36.714	40.8946	41.7196	33.8846
Locus_836	29.7109	24.4126	28.7593	22.0026	28.4669	28.1885	20.0748	22.5372	26.8529
Locus_837	26.1346	27.549	28.2565	28.3984	25.0188	26.6954	32.2575	31.2768	26.7584
Locus_838	10.1898	11.5755	8.88143	8.03844	8.11949	9.04103	5.61944	6.36925	12.5236
Locus_839	26.1315	24.0741	23.6455	26.6007	21.5289	23.267	23.9761	25.1224	24.6741
Locus_840	27.5213	31.837	25.7572	17.116	25.8843	27.4293	31.3413	28.6238	29.3451
Locus_841	8.46515	16.5905	13.5723	20.9848	23.5105	17.1558	16.6067	20.7706	13.4213
Locus_842	52.7596	43.0141	34.8862	62.8396	65.6234	44.4045	45.1182	51.8957	46.9428
Locus_843	56.3517	46.512	60.688	45.2915	51.6889	48.4025	41.5372	40.5556	43.9199
Locus_844	29.9738	28.2808	38.6283	27.2147	33.1814	28.3133	34.3439	35.7184	28.6442
Locus_845	24.4019	29.4042	26.4325	31.0414	19.8395	34.2949	26.7479	27.892	33.8323
Locus_846	29.1249	37.0857	46.6185	46.9025	49.1069	36.2515	45.6062	42.6008	39.4603
Locus_847	58.4568	41.7089	49.3956	33.9927	30.8129	41.7567	37.8969	45.911	43.018
Locus_848	342.552	193.12	243.824	300.836	261.354	196.005	239.493	296.713	226.212
Locus_849	13.0483	9.75745	9.84126	9.71478	10.8984	10.4628	9.11544	8.23486	10.8861
Locus_851	2.49353	4.79882	6.40719	5.58155	4.6137	4.86283	5.39625	4.4177	4.12637
Locus_853	39.4475	36.46	21.9834	5.56227	40.5359	36.4368	30.8854	33.6232	33.6891
Locus_854	131.915	136.575	171.313	146.041	156.498	136.117	135.271	145.986	135.366
Locus_855	9.83362	10.9313	11.5069	15.7158	9.22157	12.748	13.2895	11.7182	11.0682
Locus_856	146.649	182.732	196.239	167.876	118.51	167.211	177.124	160.82	171.693
Locus_857	20.3983	17.9043	23.7222	20.2208	18.4147	19.0691	16.2633	16.6986	17.1226
Locus_858	132.121	103.567	114.712	92.356	120.834	87.4118	83.56	86.9593	93.1255
Locus_859	66.8712	36.902	26.3529	25.986	45.2642	40.8929	27.6208	33.73	39.132
Locus_860	225.505	259.735	276.55	304.361	330.564	258.846	287.943	276.974	224.526
Locus_861	45.991	45.7862	86.3412	63.9777	89.75	71.9811	69.3376	59.9999	47.4911
Locus_862	19.9805	29.4354	28.9155	28.2118	33.4421	28.8061	35.0366	29.7835	26.839
Locus_863	56.412	80.9236	78.4697	93.296	91.5395	77.7189	86.969	92.0934	66.949
Locus_864	25.0651	28.7831	23.3636	22.9813	33.4045	28.073	25.0284	20.7575	27.7301
Locus_865	13.7176	16.6081	17.0643	14.0747	13.8681	15.7955	19.6832	19.4064	15.7344
Locus_866	5.01358	3.26881	5.8818	1.21288	3.60155	3.90475	3.92184	3.61329	4.61121
Locus_867	18.9177	21.7961	25.4638	34.0051	16.6228	21.8729	24.479	24.0153	22.9646
Locus_868	3.41734	6.25607	6.83543	5.97149	5.23448	6.35868	6.21411	5.43232	5.03312
Locus_869	39.8598	42.737	34.1565	27.8114	47.4077	37.9368	29.8984	43.5189	45.1488
Locus_870	1.61034	5.3873	5.33024	0.888888	4.86894	7.07082	6.30894	8.6344	6.14058
Locus_871	69.1174	49.0851	52.3265	54.1638	69.0882	49.2415	52.0752	57.8732	53.5525
Locus_872	25.2779	26.3389	17.4833	29.1245	27.1122	27.8201	26.4158	26.2788	28.0586
Locus_873	17.0635	35.5574	45.5002	24.7357	43.6	36.8706	33.781	32.1328	41.0086
Locus_874	167.324	200.905	154.396	176.673	162.619	154.008	139.348	164.529	148.782
Locus_875	79.5755	78.0194	91.2262	117.904	115.954	76.8556	110.333	115.315	86.6457
Locus_876	338.49	209.508	275.599	434.262	324.04	317.292	226.159	329.128	220.933
Locus_877	9.20641	13.8773	16.248	16.8687	10.5322	13.2689	16.1758	17.6111	11.5116
Locus_878	35.4901	37.5684	42.1579	46.0266	43.4802	39.1487	44.9079	46.4648	36.4777
Locus_879	10.983	18.0688	19.1227	16.247	17.3365	17.5449	19.1605	13.302	16.1226
Locus_880	14.6693	11.3214	8.86808	7.2241	7.92493	13.598	9.94438	8.58212	12.8943
Locus_881	114.011	130.387	147.651	182.632	138.09	129.024	128.58	155.525	131.741
Locus_882	14.6001	19.6718	43.3613	14.4143	43.2403	36.5046	33.9919	38.7673	34.023
Locus_883	17.3203	12.8892	14.0223	11.504	10.0057	12.3481	10.2172	12.2581	13.3265
Locus_884	371.258	214.011	224.388	247.381	282.995	234.426	195.068	249.675	235.951
Locus_885	6.5004	3.96589	3.70124	4.34847	2.23278	3.30177	3.59308	3.71751	5.30318
Locus_886	30.2841	32.6442	19.6529	45.0255	23.125	39.7791	24.1145	25.4449	30.6341
Locus_887	8.01643	11.0847	10.7153	6.66989	9.96217	10.5926	9.90653	10.2743	9.5032
Locus_888	64.3571	88.8505	91.5318	95.024	96.6419	84.7402	110.061	91.6536	78.6656
Locus_890	243.984	212.386	143.749	201.648	289.43	237.082	206.946	216.381	212.754
Locus_891	2.97605	4.86	4.2269	2.09428	3.60268	6.60028	6.71944	3.83099	3.94483
Locus_892	22.2927	21.4809	23.4143	22.3887	21.2709	19.9713	14.8319	18.0045	20.044
Locus_893	22.2334	24.39	15.7935	23.2264	25.8808	24.3617	22.3027	21.709	23.9672
Locus_894	14.8975	18.1436	17.9726	16.0248	20.061	15.1459	18.6526	16.7813	17.8631
Locus_895	226.766	204.488	156.638	206.047	237.033	197.579	195.788	205.198	170.737
Locus_896	26.8424	41.7859	43.0225	48.9092	34.9499	42.0882	43.2206	36.9009	32.4425
Locus_898	460.824	230.94	256.847	251.625	361.151	272.733	210.817	254.962	261.021
Locus_899	19.7891	31.1864	42.0002	44.6066	27.2035	35.0091	39.9748	35.9872	29.452
Locus_900	19.344	17.1561	22.1326	18.6058	13.3865	18.5856	13.5942	14.5446	19.3092
Locus_901	7.18669	9.86681	8.57062	10.3528	7.73385	8.71295	7.04525	8.70033	8.95584
Locus_902	27.5844	19.2978	24.1906	25.7686	19.5118	20.3158	16.215	16.4633	19.6629
Locus_903	6.22671	3.0869	3.45419	4.43984	2.23983	2.28772	3.01764	2.12553	2.55661
Locus_904	57.5905	38.9075	72.911	14.6784	45.5321	136.627	34.1613	40.7989	44.417
Locus_905	28.6937	20.9353	21.4113	17.9014	18.5005	18.8212	19.0785	15.6952	19.8972
Locus_907	32.8001	47.7103	46.5074	55.1151	37.8395	46.1963	49.9522	46.9212	42.0361
Locus_908	2.23268	2.53328	3.08917	1.01725	2.87069	5.30352	5.78683	3.6864	3.20542
Locus_909	13.7443	12.9025	7.99036	21.5945	16.9568	10.8687	13.3639	13.2729	12.0509
Locus_910	38.3074	32.7101	32.7746	44.7208	23.7775	30.5837	12.3491	15.4528	31.2284
Locus_911	83.5023	56.9557	51.8847	65.7777	47.6025	57.8744	49.46	50.2048	62.0975
Locus_912	35.6093	14.0564	17.5005	21.1315	14.3135	16.6496	11.6879	12.4663	18.4714
Locus_913	176.118	251.596	275.631	342.905	391.382	255.771	289.375	305.885	219.339
Locus_914	111.897	106.143	105.721	119.051	109.356	99.2211	86.7008	121.624	84.2984
Locus_917	14.4364	18.641	20.7367	18.6888	18.5205	18.6221	20.6656	20.2269	17.5078
Locus_918	27.2332	22.0658	13.5049	20.644	20.9941	21.1159	19.8844	19.8278	21.8063
Locus_919	42.5505	31.5435	26.425	38.4117	23.3592	29.2	29.0346	23.8751	33.8627
Locus_920	36.6268	29.5697	14.9714	31.302	22.6105	32.4067	19.4919	22.0723	31.9578
Locus_921	118.279	121.131	125.089	130.044	158.182	122.777	134.297	119.751	112.364
Locus_922	181.74	130.646	150.88	179.894	149.478	131.565	125.425	130.34	126.762
Locus_923	32.0387	35.5207	41.7188	40.6659	38.9617	34.787	37.1422	32.7811	32.1073
Locus_924	35.3777	22.8934	22.1654	28.1191	23.6185	23.9005	23.2785	22.9215	23.1535
Locus_925	19.3909	15.8854	13.4386	20.9789	17.8478	16.9031	19.9182	21.3223	18.5428
Locus_926	3.1301	1.72475	2.38971	2.61678	3.08539	2.66577	3.3582	2.64688	2.88664
Locus_927	16.9033	12.9673	12.6361	12.6218	12.8822	11.962	10.3661	17.3576	12.8834
Locus_929	7.56606	7.83595	6.01842	7.63597	6.02424	7.58895	9.7112	7.01929	7.60786
Locus_930	7.36275	10.3808	9.4526	11.3218	8.50685	10.9099	10.1737	12.1181	9.63818
Locus_931	8.1205	6.79521	11.1365	7.13858	8.75306	8.28546	5.55783	5.11622	7.23688
Locus_932	8.70035	16.7474	20.0081	20.5948	12.1387	20.6876	23.5105	23.3743	16.6145
Locus_933	276.98	550.292	469.108	631.415	436.385	434.618	581.043	464.427	391.311
Locus_934	176.731	115.497	88.502	129.859	151.938	109.551	123.237	138.345	115.264
Locus_935	70.7792	40.1718	12.4871	0.864022	32.1663	42.8338	38.242	36.7562	37.5626
Locus_936	44.9812	38.3244	42.0996	39.7025	54.3234	40.8108	41.6388	43.3755	36.907
Locus_937	26.3164	27.2394	31.3946	35.1706	27.6522	27.8276	31.4102	32.7285	29.4544
Locus_938	11.2324	13.2434	11.3029	15.2499	15.5597	12.1011	13.92	15.3902	12.3576
Locus_941	30.4301	44.4917	46.7062	46.3699	44.7751	43.8683	47.2285	43.3335	35.718
Locus_942	48.7495	69.8561	62.2005	60.5405	72.5053	63.8242	67.6616	51.014	71.353
Locus_943	23.9167	17.5555	16.2991	15.8749	16.7617	14.7281	19.095	14.5355	12.3311
Locus_944	14.7821	14.239	13.1294	10.0848	12.2528	14.3734	13.7217	14.0266	13.8257
Locus_946	12.1636	21.1756	23.8563	22.3931	13.4756	23.6353	25.5247	24.3425	22.8062
Locus_947	50.1117	85.7869	91.2896	122.267	89.0892	86.8763	107.879	103.401	68.7465
Locus_948	22.7885	25.2376	24.3941	27.1241	19.9011	26.6196	27.1835	25.7806	24.8959
Locus_949	18.2177	17.3957	9.86995	14.4165	15.2841	16.1147	11.9261	12.7897	17.1262
Locus_950	14.2958	18.8071	12.3157	13.6766	16.5946	17.8312	15.652	11.5835	18.6082
Locus_951	21.2981	17.8284	19.426	17.3068	15.0327	17.219	13.5995	14.9231	19.4863
Locus_952	102.225	99.1311	75.3823	87.6752	108.626	90.0032	97.1563	99.3545	85.6945
Locus_953	26.8779	26.651	22.7651	32.4638	22.5676	26.439	22.558	30.2929	22.8769
Locus_954	182.614	252.876	244.227	297.27	275.694	232.925	244.642	281.51	208.989
Locus_955	25.2749	29.3326	27.4684	39.7665	28.7587	29.7261	37.5681	33.5136	30.2494
Locus_956	20.518	18.185	23.8965	18.3348	24.829	19.8678	18.0551	17.5573	19.9313
Locus_957	154.952	206.925	152.857	230.043	199.263	186.063	184.754	206.517	216.458
Locus_958	19.3455	16.1815	18.8568	17.2081	15.7784	18.5311	16.7381	12.8298	16.5108
Locus_959	3.91689	4.24679	4.39203	3.48949	3.10039	5.0406	3.53257	4.30776	4.91275
Locus_960	169.19	144.796	159.691	212.353	166.054	132.502	146.715	162.282	139.086
Locus_961	82.8708	114.654	167.276	235.78	206.016	138.551	176.996	202.597	137.92
Locus_962	23.666	17.4139	9.59321	0.794128	16.037	20.132	18.9034	16.9624	18.9256
Locus_963	4.69576	7.60692	7.67963	9.77536	7.42889	7.66784	9.25644	9.27599	5.8637
Locus_964	275.868	195.196	181.043	179.854	264.135	258.361	218.99	239.292	189.437
Locus_965	17.8976	27.4474	28.8121	27.7015	21.7283	27.0455	30.45	28.7246	25.1712
Locus_966	220.639	169.213	196.108	209.738	176.02	190.001	172.514	194.461	153.992
Locus_967	31.5858	23.5544	24.2794	24.6545	26.8403	27.1479	25.3326	29.5833	24.7449
Locus_968	56.7635	70.6892	57.0375	85.8407	15.4842	142.618	94.3326	89.9589	40.4685
Locus_970	66.6919	78.9757	55.5697	79.0494	62.1785	79.5653	67.6617	58.0984	71.631
Locus_971	14.5554	13.6622	14.4468	14.797	17.5615	17.448	17.9746	16.1475	17.1018
Locus_972	8.80618	7.36462	7.0012	7.69559	7.14661	8.19215	4.51695	5.69876	8.19566
Locus_973	581.315	599.691	445.945	542.872	633.727	368.415	466.611	513.983	375.153
Locus_974	22.3557	18.2558	24.0593	21.2357	15.2928	19.6232	13.575	12.515	22.4032
Locus_975	29.4888	39.0743	32.9102	40.747	45.4844	36.3538	46.6233	53.5906	37.8671
Locus_976	22.1103	22.2837	30.4967	20.4494	18.5803	24.1653	18.9269	16.484	21.3841
Locus_977	14.8959	14.2536	15.7131	20.8554	9.92828	15.3066	14.9359	15.7434	15.9296
Locus_978	29.7925	31.1213	30.8737	30.2486	29.3516	33.5207	33.0093	28.9577	36.3914
Locus_979	8.35857	10.0349	9.91481	9.75458	9.14185	8.61028	7.29724	8.88031	9.35763
Locus_980	104.659	135.04	115.494	134.038	138.918	115.509	123.234	117.041	119.237
Locus_981	18.1624	11.7489	13.3965	23.3885	14.5157	15.733	16.4428	12.4218	13.9012
Locus_982	10.409	11.7949	10.7269	11.9579	9.20953	13.1823	9.87233	9.93471	11.5951
Locus_983	18.651	25.0543	31.0275	15.8388	27.0154	17.9494	30.397	27.5326	24.5275
Locus_984	55.5964	71.9467	68.8993	95.6497	89.9155	69.6451	88.0541	96.5055	73.4424
Locus_985	33.6789	35.814	39.0174	37.3099	38.5429	35.2278	40.499	46.4572	28.405
Locus_986	84.1008	85.9884	94.632	96.6062	123.504	81.9002	85.5038	102.923	82.4136
Locus_987	14.9746	10.1329	11.5282	7.0395	13.4716	13.5144	9.72011	8.17726	13.236
Locus_988	62.9106	44.9679	31.9593	66.5744	36.411	46.519	41.6197	42.4995	45.6451
Locus_989	4.66942	5.75378	5.01642	4.60195	4.49452	4.05123	3.56291	3.92599	5.89033
Locus_990	101.262	111.44	96.9599	97.4643	122.448	115.187	108.257	109.684	104.54
Locus_991	133.806	128.857	116.608	73.5081	212.46	126.326	161.531	138.011	166.642
Locus_992	26.3603	36.6811	35.0693	54.2703	27.8325	34.2586	38.0687	45.924	32.7579
Locus_993	51.3906	52.2123	32.6294	50.9409	56.1397	48.2994	49.9187	47.3446	43.2824
Locus_994	21.8551	67.9721	36.0719	57.6859	14.55	54.722	38.5118	39.705	45.068
Locus_995	83.6354	104.939	113.845	110.254	115.481	97.9232	104.706	95.3281	89.7131
Locus_996	21.8389	22.9323	22.7035	16.4018	20.2253	23.104	20.3501	13.5701	19.2312
Locus_997	13.8695	18.6676	29.8233	22.1153	20.6109	19.7507	21.6227	20.9686	17.6685
Locus_998	15.7361	19.6564	21.2281	29.8355	20.6143	19.6217	24.2001	22.5324	20.9182
Locus_1000	144.315	112.064	100.289	109.304	157.138	120.212	105.657	120.637	116.799
Locus_1001	45.2746	38.09	29.8314	35.4724	40.6942	39.0065	36.7261	31.5098	46.482
Locus_1002	18.7621	22.9931	23.2802	32.9528	29.255	22.6566	25.6806	28.6924	17.4644
Locus_1003	31.0534	40.3041	30.3758	32.2951	46.5482	39.9375	43.6358	42.6132	39.7889
Locus_1004	24.9553	28.4884	44.8316	24.0032	33.9139	31.2893	38.6417	24.8149	29.5968
Locus_1005	18.7981	16.6731	12.4829	16.6924	19.3238	18.4615	14.3262	15.4232	18.6807
Locus_1006	106.606	74.4166	175.279	102.183	108.107	74.1192	79.3714	127.392	75.7231
Locus_1007	17.4709	28.6425	24.8357	35.0209	23.6608	27.0568	31.1519	30.0444	25.0454
Locus_1008	80.899	55.1693	75.2297	52.1639	51.1749	55.5526	52.1104	46.1189	62.3884
Locus_1010	3.81003	2.90626	3.17579	3.59503	1.62964	2.91734	4.13574	3.3431	7.38391
Locus_1011	6.7938	10.1999	10.7628	10.5698	6.98875	9.91704	11.3612	11.0164	8.55207
Locus_1012	14.5627	11.472	14.4458	11.7804	6.24827	10.9417	10.0295	11.3856	13.765
Locus_1013	11.4973	16.0744	14.7492	11.7993	15.6013	13.7217	10.8863	13.017	15.324
Locus_1014	3.93891	3.70841	5.13997	5.88714	5.23465	3.83551	3.14757	4.34808	3.97677
Locus_1015	14.6085	18.2872	17.8731	25.7418	12.5662	17.2539	16.9166	17.214	15.5929
Locus_1016	44.7776	32.4015	24.6773	19.8735	42.2852	33.5082	31.9698	29.5676	33.7105
Locus_1017	13.8739	24.2643	17.3275	33.7426	19.2358	23.697	27.7574	28.4808	23.4188
Locus_1018	31.7885	36.5368	38.3501	35.3102	31.8985	38.5154	42.6222	37.7089	36.2161
Locus_1019	49.0693	61.5025	72.46	65.2896	71.8704	56.7737	56.5	60.9043	58.7512
Locus_1020	60.3727	48.5062	44.7508	49.4736	48.7609	50.156	46.1556	51.4811	50.3896
Locus_1021	193.872	90.7935	100.98	119.255	132.187	95.3559	100.985	102.649	95.7877
Locus_1022	40.6916	27.3848	22.6867	29.0659	22.1705	27.3442	19.7184	22.6176	25.9145
Locus_1023	10.1866	11.4427	8.31724	12.7453	10.8123	10.7271	10.9847	10.9632	11.702
Locus_1024	603.221	290.447	209.052	318.697	254.87	316.58	356.612	302.571	260.254
Locus_1025	14.992	24.3668	14.6499	29.3049	15.8155	21.3917	19.0917	21.2273	17.7316
Locus_1026	27.657	24.6697	17.2178	13.446	18.4983	23.449	20.9309	22.3122	24.8802
Locus_1027	137.308	112.281	110.881	114.537	105.38	120.252	100.775	115.087	107.011
Locus_1028	43.0997	35.2432	36.7972	34.9717	39.6185	33.9681	30.0295	30.595	36.8532
Locus_1029	70.9924	118.55	114.743	105.088	117.363	111.104	107.414	98.5777	108.685
Locus_1030	117.666	113.727	91.4749	56.424	117.489	114.584	109.569	115.884	102.256
Locus_1031	32.1732	25.2406	36.6542	35.8896	34.1438	28.6495	24.3366	27.8364	26.8336
Locus_1032	13.0127	11.4133	12.6259	10.6639	13.4929	12.0813	10.1813	9.55379	10.4363
Locus_1033	8.64016	10.5768	7.48848	8.95753	8.86615	11.8163	7.38646	7.38957	11.1416
Locus_1034	376.223	318.057	418.306	477.901	437.108	610.464	367.353	395.925	314.973
Locus_1035	35.529	34.0875	34.5305	39.1858	37.0974	34.5708	26.133	29.7503	32.8038
Locus_1036	27.2679	17.8628	11.3948	2.05423	19.5883	19.0098	17.5832	20.5982	18.564
Locus_1037	9.68899	7.44663	3.92009	5.7917	2.89128	9.39996	4.92614	9.17204	6.0053
Locus_1038	47.9657	44.9725	62.0285	101.897	58.4052	39.435	57.6258	57.0764	42.8662
Locus_1039	96.7158	82.592	20.2732	0.670083	31.7852	101.888	66.2603	51.5103	77.2459
Locus_1040	9.4557	23.0169	22.0451	21.3636	13.4146	19.3601	20.8042	25.9206	15.8633
Locus_1041	100.252	111.468	90.8784	162.389	97.104	113.156	120.039	111.374	112.836
Locus_1042	23.0946	39.5296	47.1749	34.2129	47.2906	33.2165	37.6308	30.7044	34.3121
Locus_1043	23.0833	12.7543	18.0352	14.0925	14.3864	12.9658	11.9686	21.6856	20.3476
Locus_1044	57.7575	54.1398	70.6945	56.7113	50.9771	63.2429	56.3269	52.7928	55.4179
Locus_1045	64.1164	60.1593	56.6058	62.8274	72.33	65.454	60.6835	66.5327	63.0304
Locus_1046	134.687	108.602	107.394	101.127	106.608	101.413	89.2	90.9054	103.115
Locus_1047	60.8338	57.3362	70.3622	98.0511	65.0705	62.2261	63.5688	65.8546	57.843
Locus_1048	38.147	13.5867	29.7222	25.98	31.1652	16.9308	16.6744	23.4616	18.8219
Locus_1049	9.03877	14.5707	16.7386	18.8419	14.6743	17.2862	13.7605	14.8268	15.0104
Locus_1050	26.1244	28.4887	29.1444	22.4093	32.6326	23.694	24.9157	25.5415	25.5311
Locus_1051	13.8388	16.0953	80.3753	19.7308	13.498	17.7842	22.1048	17.5964	16.3236
Locus_1052	203.652	202.364	271.914	159.721	232.732	194.117	205.745	200.057	192.861
Locus_1053	4.9928	9.48911	9.07546	7.15939	9.80536	9.6386	9.59541	10.9918	8.51766
Locus_1054	12.2549	14.4337	18.1148	12.82	18.7514	14.2796	18.6581	13.8392	13.4745
Locus_1055	9.37804	10.9082	7.87036	10.6593	11.9027	11.6858	8.02876	11.5163	10.688
Locus_1056	14.098	11.1861	10.3906	12.3836	10.9197	10.522	5.88963	9.37278	9.08546
Locus_1057	39.0981	40.0144	32.4351	44.4927	41.2247	38.6399	39.5442	37.7999	36.7258
Locus_1058	39.1542	56.534	44.0698	58.2808	60.2294	53.4451	54.1842	57.9323	60.2709
Locus_1059	50.2259	38.5429	35.1513	34.5802	37.4834	41.1114	39.5766	40.2832	41.6564
Locus_1060	7.881	11.1489	13.5821	12.3541	6.53186	10.7952	12.0629	12.0901	11.0612
Locus_1061	21.0771	22.6574	13.1199	20.9149	24.8608	23.2449	21.5578	25.463	23.7823
Locus_1063	26.0003	41.7372	44.7727	34.5928	42.2614	37.68	40.1311	38.8478	39.2185
Locus_1064	39.4852	41.8747	31.6829	35.6197	42.6315	40.6257	35.609	40.8885	43.2379
Locus_1065	15.723	12.5634	8.87931	9.51029	15.1285	11.7249	9.94372	9.06973	11.7562
Locus_1066	104.695	115.724	114.738	66.4954	197.757	120.569	152.452	140.243	217.219
Locus_1067	4.22846	5.81955	5.52062	6.73334	4.36328	4.15175	7.65357	4.64161	5.57124
Locus_1068	17.6992	23.4702	20.9144	19.9157	21.0343	23.0691	25.9129	24.2022	21.2801
Locus_1069	88.997	85.097	71.0369	58.3929	113.435	111.345	80.0946	54.2813	51.8843
Locus_1070	117.231	88.1804	71.6368	80.8159	78.716	84.9527	86.2897	83.3337	73.935
Locus_1071	63.2938	38.7388	45.9183	42.8703	34.6512	41.6191	36.1555	37.1324	41.6973
Locus_1072	44.6283	46.5379	44.5853	44.2593	38.4768	49.1888	46.0092	33.9941	47.8657
Locus_1073	61.8588	52.2368	49.6411	48.9725	49.5108	51.0011	51.7721	45.5155	46.3104
Locus_1074	28.1434	32.0688	30.7403	32.9809	31.1321	33.6301	30.8925	30.3741	30.9252
Locus_1075	173.369	115.618	140.185	125.945	166.707	150.051	139.179	124.911	134.699
Locus_1076	29.4971	17.4664	17.0224	17.8859	29.7158	15.8393	16.113	17.4378	16.4413
Locus_1078	27.5022	30.9089	38.3666	32.6412	36.7024	29.979	28.0528	28.693	31.6762
Locus_1079	4.28818	3.80306	7.71915	4.07495	5.29512	5.47687	5.43621	4.93707	4.54805
Locus_1080	8.94599	17.4254	20.408	10.3113	18.9419	17.3686	16.8667	14.9887	16.2035
Locus_1081	44.7009	37.6342	48.0215	41.2899	49.3998	43.4627	54.6035	38.5559	40.395
Locus_1082	375.921	484.01	555.382	785.473	695.554	430.919	619.012	696.488	409.709
Locus_1083	87.4048	82.9983	103.769	120.416	127.564	78.0192	95.6522	110.379	90.4971
Locus_1084	12.1655	14.4331	17.7198	11.8083	15.4431	14.9797	11.9461	10.6205	13.9125
Locus_1085	42.0986	40.4418	43.2328	63.9652	46.9935	54.0263	51.4902	50.3421	47.4717
Locus_1086	118.896	108.97	113.37	116.309	127.428	122.863	118.369	118.792	105.326
Locus_1087	108.08	123.725	153.308	121.462	114.48	125.048	110.589	98.688	112.146
Locus_1088	22.3658	28.2672	24.0966	26.9761	34.6271	26.2525	23.5588	24.7781	25.9301
Locus_1089	157.786	158.785	167.671	157.186	177.96	149.033	150.892	170.096	152.464
Locus_1090	99.7272	97.2331	86.4623	94.8002	82.4807	103.999	90.8598	103.422	92.2763
Locus_1091	27.9377	30.2231	23.8281	21.8062	21.1725	26.6849	28.2874	25.2512	30.423
Locus_1092	27.9742	33.211	35.2111	29.2766	33.017	30.5543	36.605	38.6393	29.507
Locus_1093	9.69589	8.65036	6.00047	8.24858	6.79863	7.79837	5.84652	6.26085	10.6928
Locus_1094	15.3689	15.6764	9.57292	16.0359	14.0353	14.0423	11.8204	14.2607	15.7986
Locus_1095	95.7439	95.501	83.6701	97.1144	86.5015	94.1631	83.5511	88.4188	99.7207
Locus_1096	208.495	374.112	334.674	409.5	349.144	365.148	422.302	449.169	315
Locus_1097	20.5484	28.5707	40.7111	30.9814	22.8519	29.8416	31.8713	39.3925	27.182
Locus_1098	119.031	135.971	98.7314	111.75	168.287	102.893	114.403	130.723	104.848
Locus_1099	20.7776	25.086	31.1767	28.2949	24.7587	25.8383	27.2279	28.5723	24.8045
Locus_1100	5.27102	4.45762	5.95639	8.53423	4.59989	4.76572	6.09868	8.63457	4.74769
Locus_1101	17.6863	26.5277	30.2588	29.6688	25.111	27.2214	28.7631	28.2359	23.6432
Locus_1102	52.4236	55.2327	59.4323	55.9704	58.5633	55.5683	58.7497	53.2759	55.8085
Locus_1103	13.22	17.1917	15.318	22.9284	21.1577	16.3415	19.7298	19.042	13.152
Locus_1104	14.3744	15.5847	12.6038	15.1615	13.1543	14.4885	10.6539	13.9738	16.717
Locus_1105	33.5148	25.783	20.2372	28.4732	29.474	27.1067	27.394	28.0301	27.3402
Locus_1106	123.644	159.198	145.607	182.798	206.59	147.088	162.66	169.999	141.089
Locus_1107	147.887	63.9345	29.4257	2.89238	43.4318	65.5291	49.2477	53.2938	84.763
Locus_1109	17.6758	24.6548	24.7044	26.4402	20.1457	24.3492	24.301	23.6997	21.1278
Locus_1110	71.9708	85.3337	78.2388	88.0134	65.5272	82.4312	82.289	82.0469	77.3762
Locus_1111	13.9258	20.2994	14.1663	19.2514	13.9868	21.4056	17.342	17.3635	21.1574
Locus_1112	235.68	341.977	24211.3	451.045	276.11	293.241	533.547	434.287	430.173
Locus_1113	44.8085	31.9455	30.218	23.0792	35.3941	35.9726	31.8312	34.4073	37.0518
Locus_1114	19.9486	21.1487	26.4791	18.7936	19.7251	20.9393	22.1155	24.2359	24.5208
Locus_1115	7.20133	12.5982	14.9059	10.9893	8.77899	11.9892	14.2239	11.0989	10.0822
Locus_1116	139.516	71.4789	82.7951	89.8355	109.236	80.9487	67.3362	96.2958	77.8468
Locus_1117	76.4014	77.0991	67.0042	80.4194	73.6362	81.8359	69.1444	62.5373	75.2783
Locus_1118	6.24581	8.17374	5.76536	12.6018	4.86866	8.58223	8.40486	9.13961	7.25058
Locus_1119	3.74388	8.26021	3.05915	8.73532	3.3096	11.1709	7.70818	7.64805	7.25023
Locus_1120	16.377	23.5585	23.5845	34.6208	21.7087	22.4793	26.4089	28.6182	20.8482
Locus_1121	91.1186	104.003	83.3359	118.398	61.1992	118.706	115.057	99.3047	103.288
Locus_1122	121.562	140.297	142.49	194.452	189.893	115.284	155.687	175.353	128.088
Locus_1123	86.7053	66.9884	68.31	89.3284	79.5929	62.6675	74.4347	72.9886	66.0677
Locus_1124	32.733	34.9291	24.3234	28.5042	19.2034	32.8446	32.0447	31.4007	34.0344
Locus_1125	13.714	10.0846	11.0908	12.6774	8.06882	9.48726	8.19428	9.13392	10.2596
Locus_1126	34.5808	31.2957	31.421	58.4639	22.634	36.4663	29.3795	29.1267	33.1467
Locus_1127	74.0643	56.377	58.4095	47.8249	69.4221	61.7274	57.061	50.8581	57.7871
Locus_1128	32.3851	30.7989	25.648	24.9675	41.6538	30.7278	33.9649	29.0621	32.3411
Locus_1129	104.981	59.0236	61.7713	73.9789	54.8324	58.933	56.9435	51.4112	72.5121
Locus_1130	87.5707	50.5322	45.2643	56.0971	59.8593	67.3439	57.0428	54.8795	59.4888
Locus_1131	16.7766	15.0335	15.4843	13.9763	16.279	15.4458	10.7908	11.3145	15.4378
Locus_1132	33.2493	38.466	32.9011	29.4293	32.8638	37.0123	34.8896	28.9595	36.8241
Locus_1133	94.158	119.093	68.6256	84.6622	72.9128	124.686	71.5733	96.0401	86.6924
Locus_1134	28.3829	23.7284	21.875	17.42	24.7005	23.797	20.4321	17.7965	24.2904
Locus_1136	30.5231	41.727	30.4411	46.4531	38.8525	36.5266	44.6804	45.1812	32.8825
Locus_1137	51.2358	54.9133	56.1974	52.4897	57.8862	53.8061	54.5207	55.2825	51.4415
Locus_1138	150.972	159.015	92.9907	96.8969	146.311	151.842	138.123	134.321	129.958
Locus_1139	17.7849	9.1316	4.84088	6.68782	7.66014	8.41868	5.65104	6.52504	8.19758
Locus_1140	256.577	272.295	183.61	278.863	305.399	202.408	255.204	277.112	148.422
Locus_1141	13.2135	12.0479	13.2903	13.149	15.7047	13.07	12.3607	12.35	12.9636
Locus_1142	98.3249	126.909	120.006	166.405	150.592	118.764	139.307	128.975	119.464
Locus_1143	19.1925	19.6874	14.5257	19.5159	14.6686	19.5824	19.4961	23.2964	21.6168
Locus_1144	31.779	16.237	9.88808	7.40389	10.2946	18.3946	14.2818	15.4042	24.1852
Locus_1145	103.844	100.783	85.2328	94.4935	111.048	88.929	95.0489	93.398	109.023
Locus_1146	45.7894	41.4884	43.8618	53.8435	56.6375	40.7452	46.6251	49.4017	41.4919
Locus_1147	57.8601	55.1049	47.824	63.4588	61.9631	55.6281	57.6267	59.2686	48.18
Locus_1148	362.436	291.715	268.995	243.88	332.836	286.951	231.862	265.044	292.254
Locus_1149	88.7694	79.2992	54.8402	98.1899	85.113	79.4418	79.0948	86.3363	76.0325
Locus_1150	21.8322	21.2013	12.1704	6.8833	20.3976	17.8696	14.2053	14.385	17.4845
Locus_1152	53.9023	39.8493	48.1503	37.9226	56.7804	41.5131	41.0759	39.6329	44.1769
Locus_1153	28.4313	47.9405	66.4635	82.5011	75.26	64.1214	81.3019	109.019	55.7611
Locus_1154	45.9729	33.2514	37.0258	37.6926	37.7127	36.6001	33.6128	31.8911	30.9722
Locus_1155	26.3006	21.6664	26.8544	21.6223	16.2641	22.9555	27.0888	21.9536	20.3566
Locus_1156	9.80712	12.3179	16.8988	17.2936	10.2507	11.0191	14.1482	16.8632	10.1817
Locus_1158	23.2695	24.4079	26.7379	26.108	26.7281	29.1289	19.7704	22.5108	25.7143
Locus_1159	84.1967	94.8991	98.6514	149.291	110.82	86.0508	108.515	118.895	68.6029
Locus_1160	68.4975	94.9424	115.635	145.796	149.885	104.245	117.24	140.363	102.155
Locus_1161	42.8277	52.8283	51.4669	54.2312	46.4116	50.007	51.7989	45.8257	48.6651
Locus_1163	185.119	170.259	168.968	149.197	172.582	161.542	160.456	182.77	159.326
Locus_1164	324.551	388.229	424.013	357.157	410.621	367.257	358.146	369.692	380.564
Locus_1165	111.781	191.64	207.933	225.488	150.642	184.376	171.129	192.29	154.324
Locus_1166	24.2516	17.0274	15.3763	12.6644	12.8713	24.7291	18.4672	20.0183	16.9835
Locus_1167	56.9469	51.6166	42.874	55.192	66.1327	49.7275	49.8707	54.3499	41.1599
Locus_1168	29.6304	24.2442	19.8705	28.3034	20.999	19.7626	22.024	22.8414	23.8474
Locus_1169	28.1698	22.6392	25.2814	20.2157	28.8514	22.3184	21.4408	19.6946	21.7821
Locus_1170	40.4519	35.2295	37.7469	39.3967	29.6518	38.5676	33.948	35.8332	36.4737
Locus_1171	255.715	263.128	350.468	490.841	372.48	294.466	334.766	415.152	186.802
Locus_1172	152.144	109.607	96.0741	109.803	144.785	103.557	100.82	113.132	104.367
Locus_1173	14.2964	12.8795	12.1972	14.0523	9.95701	10.5205	13.4145	13.7456	11.9931
Locus_1174	117.385	115.358	77.0544	115.587	138.339	108.803	116.597	114.245	116.995
Locus_1175	15.5914	17.3492	15.6332	15.1471	9.69555	15.265	15.7422	15.4269	15.5215
Locus_1176	13.3577	12.7691	12.3378	10.9652	8.73864	11.9782	12.4609	12.4002	13.4705
Locus_1177	14.7591	8.71306	4.77668	13.8409	5.89711	10.951	9.8293	13.9167	11.5997
Locus_1178	8.66989	12.2149	10.8789	12.0576	10.9497	11.2328	14.3882	13.3113	10.6966
Locus_1179	63.3304	54.1608	52.9665	56.788	47.0269	53.2742	55.1793	60.417	58.413
Locus_1180	246.838	185.987	229.457	217.273	290.721	174.005	207.578	250.661	193.411
Locus_1181	95.4229	112.368	150.116	140.614	130.593	107.577	118.582	146.515	149.866
Locus_1182	167.314	190.468	185.825	169.072	175.328	198.309	181.906	209.663	170.238
Locus_1183	9.82345	15.3552	9.9936	13.1713	8.02805	12.1923	12.9674	9.98407	12.7476
Locus_1184	4.48651	12.4549	11.6657	19.0548	15.3779	12.7197	16.9437	16.0307	9.96428
Locus_1185	180.249	277.63	234.001	328.383	312.551	242.42	275.488	237.514	251.469
Locus_1186	32.7535	56.1197	77.0576	54.9559	64.548	57.4672	67.1493	57.8944	47.8891
Locus_1187	19.5385	21.6023	27.2086	39.6928	33.5632	22.3517	27.4215	27.8184	23.528
Locus_1188	130.222	72.7167	87.087	93.8778	89.7493	78.0348	62.7862	72.6347	87.0367
Locus_1189	16.1437	13.1233	17.3326	11.0719	17.9919	15.4335	15.1807	13.8818	14.9376
Locus_1190	22.5606	17.0443	6.64208	3.59325	4.19294	22.0996	13.47	12.2269	19.4482
Locus_1191	42.8852	21.7791	14.5767	21.9127	17.5541	17.5214	12.4512	16.9766	21.213
Locus_1192	36.1245	32.984	28.934	28.2293	33.9808	32.9481	34.1908	33.1534	32.4978
Locus_1193	105.726	95.3943	80.9682	113.662	138.382	104.218	100.133	101.637	100.697
Locus_1194	118.446	117.014	21.7763	1.85582	82.718	84.6302	77.1982	77.9739	110.176
Locus_1195	212.506	117.414	145.157	92.4123	100.552	99.4655	60.3027	39.5371	185.553
Locus_1196	45.6299	41.186	50.5157	30.9304	39.9838	41.6562	41.9022	49.465	45.5668
Locus_1197	14.7233	16.451	16.5477	15.1686	12.2664	18.4898	14.7438	14.8829	18.0422
Locus_1198	40.4595	38.494	40.4017	37.607	42.4192	38.0329	39.4883	38.5723	36.8501
Locus_1199	31.9777	30.1754	26.4086	24.2335	36.3649	34.4923	28.254	29.1106	31.4243
Locus_1200	16.036	18.0943	17.4029	17.5991	22.9372	19.0946	15.415	14.854	17.4512
Locus_1201	40.5962	27.3173	23.1105	29.7031	34.2684	39.33	23.7566	24.3436	62.7879
Locus_1202	23.2883	31.4153	39.349	53.6726	36.2237	27.5709	37.4195	38.0919	29.4311
Locus_1203	25.6314	23.1257	21.6748	39.5413	17.8241	23.8365	19.9002	26.1887	23.5726
Locus_1204	9.66768	11.9902	15.2662	19.3522	13.9854	12.9803	15.1113	14.3762	13.3359
Locus_1205	115.069	102.221	115.385	102.119	105.789	103.687	96.1582	118.862	97.8037
Locus_1206	4.43919	7.56858	7.37304	7.0064	3.23484	7.24127	6.10167	6.11004	7.83253
Locus_1207	39.018	41.4603	30.1652	34.5687	28.2948	41.5474	37.0847	34.504	38.1399
Locus_1208	17.1265	22.9329	22.2987	23.629	21.4221	20.656	22.1063	20.9514	20.2564
Locus_1209	54.0501	62.1492	69.3974	59.5187	66.7508	55.9109	56.6472	61.7807	57.8535
Locus_1210	57.0369	50.409	60.2576	47.4044	72.6047	54.153	61.9822	55.0159	50.8393
Locus_1211	5.18597	11.4424	12.9738	12.5248	9.41992	12.1717	14.1923	13.8783	9.96285
Locus_1212	73.1232	60.7744	64.0889	47.8008	81.032	60.9632	61.2291	57.9719	61.9884
Locus_1213	47.7018	33.8637	24.7152	28.2407	23.7408	33.8499	30.4759	28.9028	35.9257
Locus_1214	16.2012	19.4001	20.4064	28.1025	22.5648	16.0616	19.3959	19.8262	18.2611
Locus_1215	72.9362	94.7052	97.2935	119.702	65.1214	95.9139	102.141	102.064	90.8675
Locus_1216	10.2578	13.045	13.6533	13.7472	10.7857	11.7255	11.2157	10.4249	12.1896
Locus_1217	99.2811	128.86	115.398	129.281	125.877	123.568	128.128	132.469	116.031
Locus_1218	380.798	285.037	335.849	317.88	367.798	268.034	279.247	274.598	296.944
Locus_1219	15.5975	9.39497	10.6718	9.00042	9.35783	10.7698	9.94959	8.96235	8.65633
Locus_1220	17.0924	21.8581	13.3832	21.7646	18.898	20.8171	21.8774	23.0343	19.4973
Locus_1221	70.4765	65.7561	62.6618	80.6014	37.4695	66.9021	61.8751	53.9288	59.7
Locus_1222	59.0168	33.7433	37.1911	42.5456	22.5538	33.837	29.9498	29.3668	38.0477
Locus_1223	22.8601	24.5348	25.8951	33.1129	17.5233	26.6099	23.2074	22.6123	23.2441
Locus_1224	18.3693	21.3164	24.8247	15.2941	20.0389	22.4305	21.0513	21.3421	21.1358
Locus_1225	106.812	152.42	136.696	157.614	162.642	142.409	167.976	207.663	130.34
Locus_1226	142.101	123.662	116.118	136.213	146.351	128.676	124.047	141.17	124.903
Locus_1227	25.3673	35.4875	35.4448	41.5529	43.6998	36.6779	38.6605	42.3798	37.8851
Locus_1228	6.988	6.60585	5.79433	7.24447	4.21897	6.33635	5.87768	6.47955	7.41952
Locus_1229	62.9401	66.7258	55.7175	69.4819	66.2056	72.5817	72.6047	75.2337	61.5516
Locus_1230	20.4622	25.494	18.9983	20.3491	25.0549	25.9815	24.8269	21.7706	26.4582
Locus_1231	59.0951	67.135	40.8217	71.147	46.3073	68.4645	69.9046	68.4965	61.3705
Locus_1232	208.609	232.092	253.636	242.474	273.309	251.136	250.059	263.7	258.276
Locus_1233	107.707	85.1505	73.2659	117.82	74.5032	78.8305	77.9587	85.0103	71.2425
Locus_1234	6.88088	9.83912	15.908	9.46567	13.6249	8.99689	9.67943	8.62116	8.74349
Locus_1235	8.39747	8.10546	8.61894	6.96441	7.11029	7.31369	8.51971	9.06435	7.27213
Locus_1236	58.2781	60.1931	68.0318	61.8095	60.4073	63.3797	54.2613	55.382	61.9429
Locus_1237	18.6121	25.0942	18.5365	5.30233	24.8862	24.3615	24.9364	24.3163	22.1072
Locus_1238	47.1626	43.1072	42.1919	44.9613	22.334	43.2401	62.0759	52.2995	55.4324
Locus_1239	11.1849	13.0672	7.97618	9.06185	13.973	13.3856	8.21166	7.40936	12.4442
Locus_1240	41.5565	44.4552	46.8596	49.3903	43.5426	44.7689	44.3469	48.1266	41.5881
Locus_1241	9.58676	7.54554	7.22397	7.03139	6.35533	6.99892	8.77458	8.72733	8.3743
Locus_1243	63.7596	57.9436	57.5522	47.4301	73.7065	60.7749	53.2226	57.578	61.6133
Locus_1244	35.411	29.8637	33.9791	27.9149	32.4189	27.7147	23.3014	24.5579	30.0689
Locus_1245	18.3698	19.7766	12.3367	17.9367	17.8845	19.8047	11.1808	17.6761	23.9548
Locus_1246	25.1853	23.4965	14.3274	23.7626	19.4629	22.8602	18.5536	15.6637	20.7666
Locus_1247	21.4238	14.4229	17.3586	21.1742	17.8698	16.3989	17.9908	15.8984	19.144
Locus_1248	433.377	383.644	368.047	468.939	498.294	423.948	385.765	381.062	316.651
Locus_1250	19.327	26.1374	16.7885	28.9713	20.7562	25.6572	24.4504	24.3121	24.5196
Locus_1251	34.663	77.5581	87.969	112.139	92.0991	84.0466	116.218	116.288	52.4198
Locus_1252	14.0057	14.2608	16.5722	13.5177	10.181	15.8834	12.9393	12.8998	13.7815
Locus_1253	33.8785	13.7303	14.0692	17.8784	14.5411	15.0934	13.0929	13.8724	16.7018
Locus_1254	11.3847	7.61761	7.35649	5.09401	8.11608	6.2685	6.41411	5.13718	8.41871
Locus_1255	297.767	208.187	244.349	263.78	346.302	257.189	189.61	210.807	235.802
Locus_1256	195.003	181.264	121.672	237.272	179.182	135.109	157.558	126.454	156.145
Locus_1257	56.8489	49.5691	47.4836	61.8347	45.5186	51.4459	42.5762	41.5807	50.9942
Locus_1258	47.9955	38.6107	39.7045	35.4863	39.3014	39.0923	28.2898	34.6018	37.8214
Locus_1259	24.5486	29.109	23.9993	31.2314	30.6404	31.3558	31.1004	32.3565	31.624
Locus_1260	28.2754	42.9136	42.1179	47.4365	51.6958	43.3366	47.983	35.7587	50.0357
Locus_1261	138.467	133.444	175.394	118.858	110.243	133.844	125.222	132.578	114.341
Locus_1262	240.067	240.856	229.843	388.407	382.714	231.361	403.652	308.83	227.198
Locus_1263	666.289	423.943	422.927	432.272	443.763	468.048	380.528	425.249	391.439
Locus_1264	114.977	158.226	152.507	227.303	176.26	139.929	154.799	170.082	111.38
Locus_1265	12.2948	12.3513	10.3395	9.31642	7.9154	10.895	7.11723	5.13313	11.8166
Locus_1266	4.17743	3.29989	5.23916	2.75359	2.75343	3.20175	2.26762	1.79932	3.56516
Locus_1267	6.93261	7.28603	4.78516	7.81936	5.65235	6.64255	6.5069	6.22187	7.43708
Locus_1268	8.10735	11.7348	17.7817	9.17739	9.57884	11.1949	21.2817	11.6889	10.6941
Locus_1269	179.719	172.297	170.74	156.047	202.268	181.893	192.821	176.688	120.225
Locus_1270	19.5613	20.6566	20.1478	21.0173	16.7244	19.8505	19.8368	18.2199	21.4913
Locus_1271	152.953	91.0582	101.146	101.261	113.435	106.132	94.8163	102.972	107.586
Locus_1272	84.5596	73.267	74.4156	67.107	83.0527	68.0579	64.4695	68.5277	71.4946
Locus_1273	41.1726	19.4234	19.1291	22.6708	12.987	20.1072	23.6405	19.5879	19.908
Locus_1274	49.6535	49.7374	49.8782	51.7044	52.1611	51.4087	49.7424	42.0164	47.7278
Locus_1275	32.5607	20.0637	20.0539	21.6822	16.9433	19.4914	16.3677	14.7962	20.4127
Locus_1276	61.2892	55.0502	45.8351	49.1777	75.4183	57.1121	77.8597	57.2677	53.9876
Locus_1277	20.3113	17.7289	17.3785	15.2118	17.636	17.5237	13.2664	14.3247	14.6636
Locus_1278	74.1647	20.8341	31.4432	33.5002	27.1174	20.6109	24.4553	24.0289	36.993
Locus_1279	29.1081	32.644	16.9395	28.4747	39.6082	30.3426	29.468	27.3621	31.4844
Locus_1280	141.919	92.6277	91.718	90.4634	89.972	90.922	82.8399	89.8695	90.9135
Locus_1281	71.6901	88.1838	86.9258	77.3473	95.7176	79.8501	83.8804	84.5389	79.4426
Locus_1282	13.2953	16.6563	21.2849	15.8501	15.6998	18.0348	16.6828	17.1942	15.5024
Locus_1283	12.8048	22.8705	15.7239	20.5515	12.2207	22.959	17.2424	16.3961	18.651
Locus_1284	34.2266	28.378	25.7038	30.1932	33.3251	26.4169	28.5272	27.9822	29.5225
Locus_1285	27.9969	38.7319	37.8639	41.4442	33.3016	35.5469	41.8819	35.7583	37.4564
Locus_1286	16.9891	15.4337	5.72384	16.6153	9.96891	14.1035	13.1037	8.7782	15.3324
Locus_1287	72.2682	69.0413	72.543	98.1366	63.2747	71.5023	74.3997	86.1768	75.6565
Locus_1288	16.6	15.7901	12.1253	15.9078	18.2238	15.8892	19.8265	18.1571	15.2816
Locus_1289	10.7561	8.70103	7.24857	7.27082	9.03383	9.73485	10.0488	9.57677	8.89974
Locus_1290	45.7949	53.7597	64.3174	56.7343	56.5095	55.2189	57.4296	59.7724	48.711
Locus_1291	19.9919	19.4729	27.325	18.4218	19.3561	19.0205	17.1083	15.4036	18.7731
Locus_1292	66.2743	57.5943	50.2298	60.9667	56.8714	41.8017	42.6155	56.6435	52.9084
Locus_1293	21.5322	21.9547	27.464	18.0585	17.5343	22.0993	17.9552	16.3658	17.3461
Locus_1295	13.9993	22.5955	22.9861	28.145	18.824	21.9493	24.9744	24.2564	19.2779
Locus_1296	44.0168	71.7709	91.9704	95.189	54.5329	45.9933	75.0127	59.3933	55.6333
Locus_1297	30.2859	32.0711	33.4009	30.5512	32.6354	34.7975	29.1994	32.9268	40.714
Locus_1298	279.726	320.026	313.949	367.851	386.193	346.168	311.59	337.06	287.08
Locus_1299	21.8305	25.9316	25.3375	24.3985	27.6072	25.3319	27.2685	23.9708	26.3854
Locus_1300	18.4842	16.3598	13.866	17.1074	15.8505	18.1845	12.328	15.8968	18.3972
Locus_1301	64.1283	69.12	62.0737	85.9434	73.2895	55.0755	64.2241	64.0242	65.1999
Locus_1302	73.8702	97.33	114.492	105.481	97.6306	97.3076	92.0411	87.301	87.7737
Locus_1303	53.2321	46.2767	56.5073	62.8242	60.5266	43.824	46.9014	56.3498	43.8787
Locus_1304	24.2305	29.1649	26.5856	26.8196	36.5674	29.7907	30.3705	22.4924	25.4498
Locus_1305	22.1547	24.5557	19.0483	21.3833	25.4123	25.8661	21.4707	16.6694	27.7819
Locus_1306	12.345	14.2688	18.9715	14.9494	16.2023	12.7739	14.3096	13.8868	13.4637
Locus_1308	25.5992	38.7636	37.0401	53.9422	34.8136	40.2103	46.0957	45.9168	34.4196
Locus_1309	8.01421	7.86573	5.42157	7.29332	6.96854	8.27996	6.93552	5.62463	7.91969
Locus_1310	20.8057	21.0018	23.271	22.1752	21.2593	23.5168	21.0056	20.6435	18.6657
Locus_1311	35.3452	30.5667	32.4779	29.4673	42.0526	29.363	25.1022	30.1844	32.9634
Locus_1312	160.088	131.912	151.495	137.286	113.796	143.638	133.565	153.3	144.307
Locus_1313	64.6712	62.3951	80.7859	63.7866	61.415	61.608	68.8606	72.3136	65.2547
Locus_1314	70.3414	63.1128	39	41.6895	80.9864	68.8542	64.1055	56.6366	65.1756
Locus_1315	18.0995	25.9031	24.5228	27.3384	18.2623	26.0353	28.7922	28.6193	21.8829
Locus_1316	35.4503	24.3321	8.46357	17.7118	19.9288	22.6418	24.0864	18.9343	22.9738
Locus_1317	76.1978	174.018	141.2	163.992	161.943	117.487	126.017	144.413	104.596
Locus_1318	39.8473	59.6252	64.2126	17.0071	39.8161	46.3463	67.9191	45.8787	67.1575
Locus_1319	11.6378	11.2834	12.3625	13.1488	14.644	11.3619	9.74484	9.42064	11.2522
Locus_1320	29.425	24.6583	22.0637	39.0363	34.4019	25.6468	26.4994	28.44	24.6495
Locus_1321	4.52095	5.0112	4.70872	4.89338	5.93235	5.80903	4.93582	4.74725	5.73916
Locus_1322	23.1173	43.733	27.6555	27.7432	21.9581	41.6284	36.658	31.5608	37.5133
Locus_1323	25.1454	27.5946	17.635	26.0919	15.9067	31.3415	22.2094	24.0739	28.9785
Locus_1324	8.23958	5.40221	6.71248	6.39856	4.31086	5.63494	4.00387	5.38996	7.11914
Locus_1325	31.8997	45.6956	39.3261	52.5122	31.4371	44.0954	43.5183	42.7503	38.2823
Locus_1326	9.61885	21.2496	25.8263	26.106	16.0778	22.5627	23.8241	20.9776	15.9961
Locus_1327	17.6123	19.5652	17.8884	25.7151	13.6047	20.195	19.2854	18.8105	18.1663
Locus_1328	35.4711	26.3741	31.3921	27.861	28.8178	29.0436	30.2613	27.2557	27.2617
Locus_1329	26.653	22.1648	19.3008	21.8735	24.1798	21.4465	20.3864	24.3724	22.0141
Locus_1330	54.3856	30.8443	37.2169	37.0609	32.3846	30.6869	22.6369	30.2675	31.7484
Locus_1331	33.6517	28.5205	33.931	32.6797	19.6444	25.6568	27.541	23.9172	28.2991
Locus_1332	20.0866	18.5649	17.5454	20.5609	24.1053	17.1031	16.9805	16.219	22.4864
Locus_1333	85.9604	105.641	96.6022	111.19	107.151	86.7826	90.8561	113.723	90.7519
Locus_1334	17.8938	14.6778	16.4562	18.4925	17.4833	13.2984	15.8563	19.6787	14.3094
Locus_1335	10.5362	10.3703	11.179	13.5476	7.39456	11.1089	10.5708	10.7015	10.9638
Locus_1336	9.207	16.245	17.1994	15.7582	9.09751	17.7642	15.7339	14.7422	16.916
Locus_1337	2.41852	3.71209	4.05216	1.24788	2.41193	3.54273	3.83735	3.78834	3.42258
Locus_1338	52.3357	52.5718	59.5181	47.787	51.7092	55.9999	48.9787	42.1964	50.1235
Locus_1339	4.81575	5.17968	6.75047	4.55277	4.80173	5.89085	6.99958	3.89931	7.26743
Locus_1340	87.133	96.5129	82.0718	93.5857	105.113	90.8918	98.8284	98.5498	88.2937
Locus_1342	42.7278	27.5878	49.7452	50.1387	73.7345	51.0184	30.091	30.9429	58.3867
Locus_1343	17.3715	22.7471	22.945	22.3423	21.4219	21.1101	25.7429	22.9754	20.5664
Locus_1344	28.0649	16.091	13.7058	20.0393	17.8885	15.6698	15.9504	24.4942	15.7257
Locus_1345	10.6629	12.7321	14.0745	14.5714	11.9195	14.3014	11.2927	11.5783	12.6752
Locus_1346	25.8791	22.19	19.8162	24.1788	25.2689	21.9016	11.4548	19.1026	22.4342
Locus_1347	8.28591	5.25995	6.83122	6.13891	7.53121	7.30841	5.73036	4.79689	8.5526
Locus_1348	19.9535	19.9485	27.378	19.8957	19.9741	20.0201	20.002	16.5443	19.3939
Locus_1349	54.8521	61.9297	53.8405	30.1753	67.259	56.1293	50.0368	47.9393	66.3153
Locus_1350	150.155	173.069	149.493	164.102	202.096	157.774	160.177	153.952	131.349
Locus_1352	168.1	225.749	187.202	300.644	275.627	229.906	257.859	270.757	202.973
Locus_1353	22.2205	28.9287	26.4707	23.764	25.0082	25.5298	30.2043	28.942	24.6227
Locus_1354	97.8183	56.3559	73.8168	68.1248	93.3887	65.8359	58.9025	83.1726	76.5574
Locus_1355	8.30124	15.9856	17.048	17.5628	16.5096	17.5492	21.231	19.6794	13.8063
Locus_1356	7.20455	11.3394	11.1964	13.4527	10.1569	10.3821	11.1227	13.2587	9.8674
Locus_1357	34.7159	38.3623	32.1151	38.3174	40.59	40.0135	47.067	33.4269	37.0773
Locus_1358	8.66732	9.28261	3.00898	9.31226	5.35821	7.68609	7.25554	10.1007	8.27449
Locus_1359	53.2464	70.0458	84.977	81.217	75.5013	67.0606	82.2166	78.9775	59.9884
Locus_1360	34.0618	40.6923	32.7696	35.2482	37.7871	33.5272	27.6774	32.0819	37.2114
Locus_1361	5.91351	8.72691	8.82771	7.81835	9.74629	8.10283	8.47798	7.97105	7.87254
Locus_1362	2.51183	2.55864	3.88915	1.13192	2.84587	1.96223	3.60059	2.91052	3.96606
Locus_1363	95.4322	75.2857	19.2846	0.761599	81.9062	78.7187	74.3348	74.6319	74.0969
Locus_1364	60.3113	53.9985	52.7985	50.1533	55.1987	52.5215	51.2631	55.5534	50.5719
Locus_1365	10.2606	11.262	10.0031	11.7069	8.33399	10.372	12.6059	9.45447	12.836
Locus_1366	345.378	252.83	265.96	291.01	327.423	270.592	283.111	315.932	277.238
Locus_1367	18.1901	16.79	19.2135	18.4666	22.3132	18.8689	11.3227	14.5378	19.7355
Locus_1368	143.475	98.3849	54.1684	155.371	93.6368	90.8803	86.8909	91.4305	75.5906
Locus_1369	18.1436	11.3953	9.56354	12.6366	12.6974	11.4389	5.16005	9.1586	10.2127
Locus_1370	39.6969	31.81	23.7105	11.7485	29.1804	33.6425	31.1032	32.8354	31.7352
Locus_1371	139.113	139.514	161.183	77.8574	191.873	116.905	145.938	132.207	145.543
Locus_1372	11.856	21.2586	22.715	19.3535	23.2736	20.6217	19.4583	18.8139	21.0901
Locus_1373	192.439	163.467	147.503	149.35	215.282	166.906	133.659	169.225	168.407
Locus_1374	56.0748	81.7121	83.7531	78.0606	51.1432	87.7867	86.6565	71.3042	77.8304
Locus_1375	16.3035	21.9087	22.9659	19.8611	24.8307	21.1578	26.3834	22.5248	19.5002
Locus_1376	20.5176	14.4546	26.4947	16.6217	21.9515	15.9447	13.8193	14.3139	17.9461
Locus_1377	47.7123	87.4654	56.722	54.4361	40.8923	50.7605	53.8085	54.0005	57.553
Locus_1378	43.3174	36.17	29.5502	36.6589	41.8803	40.4282	30.2578	32.982	39.0422
Locus_1379	10.5392	18.0002	15.0396	24.3483	13.1624	19.1427	20.0967	21.3858	17.6513
Locus_1380	115.144	73.8944	59.8688	132.691	79.5404	92.773	89.2274	102.094	80.0616
Locus_1381	246.55	170.584	126.683	282.028	215.452	171.546	183.962	232.793	172.178
Locus_1382	79.1441	103.598	97.7648	58.4487	169.802	96.7955	121.731	127.285	165.355
Locus_1383	39.6336	35.256	21.9381	3.17024	30.3632	35.8476	34.0876	35.0573	33.6011
Locus_1384	354.366	395.199	369.546	444.307	482.898	306.951	341.386	366.362	319.733
Locus_1385	5.28502	9.80125	12.2496	9.10927	7.54308	9.85239	9.33178	7.83546	11.299
Locus_1386	21.0525	13.7928	12.4083	11.9937	12.7803	12.6988	7.77076	9.40055	15.1054
Locus_1387	33.44	26.5222	30.8444	24.687	35.386	27.1746	23.8461	24.7231	29.097
Locus_1388	5.34017	9.92638	15.7327	10.6812	9.15884	9.32198	11.9575	12.6179	9.14926
Locus_1389	33.7318	41.9497	44.8504	51.0259	37.4254	40.4153	42.7137	41.2024	43.1348
Locus_1390	22.8535	34.1281	25.4333	8.71154	26.0422	36.9169	37.6406	34.3791	30.6382
Locus_1391	217.945	132.911	260.108	137.701	157.208	116.094	123.045	153.104	141.259
Locus_1392	24.5097	22.0165	26.2812	23.3339	22.4208	22.1169	23.769	22.6192	21.9468
Locus_1393	12.468	16.748	20.3959	18.1488	10.9527	18.327	20.6406	16.8168	16.6355
Locus_1394	5.27244	4.50425	5.93701	5.53026	2.69473	4.26889	4.80931	4.74329	5.57217
Locus_1395	26.6191	32.0449	27.6423	44.0481	30.8878	29.5645	31.4275	31.4342	26.5561
Locus_1396	19.0083	23.7696	14.7725	4.77289	13.8738	23.9112	21.1139	18.7482	23.1661
Locus_1397	142.355	135.582	128.979	114.056	182.525	142.675	116.994	153.43	139.822
Locus_1398	61.9133	36.8492	37.189	43.7648	28.4528	37.6015	35.6658	31.6676	38.6623
Locus_1400	152.666	148.376	91.1178	125.024	205.152	168.861	135.083	135.786	135.611
Locus_1401	20.0892	21.1078	22.3773	20.0055	23.712	21.5445	17.0502	16.5817	19.9447
Locus_1402	13.6172	12.0294	11.9978	12.4939	9.2251	12.5892	7.58237	9.70818	14.4131
Locus_1404	68.7247	48.8035	54.2392	54.4214	59.7019	54.7334	43.878	44.1928	55.1262
Locus_1405	7.5057	6.04569	6.7876	5.70316	4.67046	5.97118	4.37918	6.77891	6.48878
Locus_1406	118.151	83.7403	91.2396	112.973	90.3161	82.3986	91.3033	92.3221	82.9964
Locus_1407	135.268	241.526	295.367	309.457	314.679	203.121	255.999	300.53	164.73
Locus_1408	30.3328	38.0656	44.1724	69.9647	29.6439	33.6313	34.9051	40.0353	35.9671
Locus_1409	33.4374	35.4917	31.0065	38.0224	32.4942	36.1964	40.0616	37.2955	35.8641
Locus_1410	25.1965	32.3168	33.235	26.6288	34.0249	34.0648	35.5166	21.9457	28.8865
Locus_1411	4.97734	8.7613	9.38248	10.2957	7.68429	8.18322	11.3826	10.6903	7.44264
Locus_1412	88.9991	87.5143	88.7462	102.464	120.067	86.4681	90.903	106.406	74.0567
Locus_1413	7.38789	13.1656	9.12865	16.2859	14.5457	13.4772	12.9459	15.4398	11.8816
Locus_1414	15.5345	15.4706	13.6781	9.06603	23.736	14.8829	15.724	16.1017	21.0631
Locus_1415	131.809	94.0694	108.322	139.604	116.149	89.4938	89.9903	104.624	83.8019
Locus_1416	136.255	132.703	140.825	129.925	138.359	135.061	117.323	127.553	137.112
Locus_1417	777.432	820.35	1201.3	588.184	940.008	724.138	747.986	718.488	924.535
Locus_1418	29.2632	28.8154	18.037	23.8816	30.0556	28.0174	16.4693	22.4182	24.5703
Locus_1419	116.784	122.418	172.818	261.631	185.155	115.349	158.47	171.729	111.256
Locus_1420	27.8696	35.132	37.0681	40.7848	41.3897	37.4579	31.9037	37.5201	32.8407
Locus_1421	94.9978	98.9665	116.761	99.7192	84.9238	92.3965	95.3725	101.965	94.2008
Locus_1422	18.5608	14.5262	18.1165	17.1079	12.4808	14.7454	13.6725	16.3467	16.2174
Locus_1423	28.1501	47.583	47.605	60.479	49.4783	58.0527	61.105	62.8237	48.7123
Locus_1424	8.85356	9.03886	10.3468	13.5738	8.62727	9.24073	9.60468	10.1001	9.4898
Locus_1425	130.052	63.2997	110.457	150.241	130.822	81.8411	101.071	117.714	85.3653
Locus_1426	147.316	166.458	166.366	225.062	168.166	157.467	163.851	174.489	161.967
Locus_1427	47.8597	27.7417	22.1502	8.98226	33.5194	36.5883	30.6705	31.3747	32.5012
Locus_1428	15.9475	29.6779	41.5481	43.5678	22.3168	33.5503	34.5111	46.8243	33.1798
Locus_1429	156.334	176.511	199.939	208.768	254.908	199.545	262.41	219.787	141.165
Locus_1430	29.0965	29.1734	38.3321	30.676	39.2245	28.3811	30.8891	25.6035	28.0223
Locus_1431	220.58	174.214	147.955	162.898	216.118	158.522	172.686	163.545	152.52
Locus_1432	41.8669	33.1981	21.3152	32.0193	31.0977	32.6768	31.885	30.4022	33.1963
Locus_1434	94.4923	82.0276	87.1937	112.108	117.785	84.5934	84.6176	98.3337	93.4861
Locus_1435	6.71819	10.1573	11.6969	11.0557	10.3345	10.1709	13.0964	13.3394	9.41175
Locus_1436	47.398	61.5288	67.7019	57.4208	62.8252	58.4177	62.9046	72.9139	62.9093
Locus_1437	17.3305	21.8696	16.9189	21.7195	28.2554	20.8035	21.886	24.0159	20.2563
Locus_1438	34.1508	34.8243	23.44	26.3021	40.0438	33.1586	32.4557	38.1456	31.6091
Locus_1439	231.909	228.751	315.683	293.88	339.99	282.03	253.635	332.213	272.729
Locus_1440	10.6808	14.1787	11.6507	15.1231	10.532	15.2317	13.3458	14.7104	13.9114
Locus_1441	18.7784	25.7099	18.4532	26.5191	27.03	25.4984	27.5841	25.8677	23.3118
Locus_1442	37.0065	41.6305	38.8053	23.5388	38.6067	40.1576	39.8987	37.3208	38.9175
Locus_1443	7.24164	12.5727	12.1589	14.4096	7.31501	12.0647	13.8009	11.6099	12.0463
Locus_1444	40.2729	53.4058	57.9118	55.666	48.5086	48.8688	55.6234	55.4169	49.9391
Locus_1445	113.43	105.959	118.46	151.396	146.832	105.873	110.044	115.605	124.223
Locus_1446	44.938	35.505	25.9551	3.70024	42.6963	39.7632	37.5634	38.0781	37.6565
Locus_1447	46.1128	46.9623	56.9813	42.6718	37.5194	40.8578	58.23	50.1631	41.3035
Locus_1448	199.252	42.3429	45.6265	357.185	34.9362	151.815	34.524	38.5761	47.2455
Locus_1449	56.0439	76.7003	78.0709	72.2476	79.8442	74.1081	87.1434	73.6372	72.0162
Locus_1450	13.3133	13.2244	6.25891	12.0083	6.75087	13.4357	60.8232	25.0272	13.6592
Locus_1451	34.5931	37.3283	35.8661	31.5941	35.9157	35.2766	39.5291	38.394	36.7072
Locus_1452	23.7626	32.3118	24.2163	18.4369	22.0292	32.3098	31.8033	28.5613	28.4747
Locus_1453	205.057	150.727	158.198	168.874	120.551	166.884	141.317	185.224	152.09
Locus_1454	14.0049	14.2375	14.5522	9.99306	12.9509	13.2386	16.1039	14.7647	12.188
Locus_1455	120.883	74.4151	82.8145	84.9768	105.928	73.896	70.4831	65.6283	88.0448
Locus_1456	72.6977	86.7436	90.9194	101.728	116.561	100.955	90.2331	85.264	93.8295
Locus_1457	126.912	126.855	165.325	186.517	216.505	145.953	180.095	169.911	122.829
Locus_1458	18.385	22.4353	25.7288	26.7576	27.7222	25.0987	28.1451	27.1789	22.9473
Locus_1460	175.353	99.6197	103.555	116.505	132.764	120.405	114.834	102.039	92.9014
Locus_1461	156.112	113.69	91.7938	199.181	174.992	133.521	118.876	153.873	118.132
Locus_1462	51.7669	48.7194	53.3465	44.7055	50.1264	49.9373	45.0155	49.5869	50.5765
Locus_1463	14.3605	13.8293	12.0403	11.9937	16.5671	14.2218	15.2473	16.0487	12.421
Locus_1465	31.7716	32.3926	37.3392	34.5156	43.442	33.631	32.5423	28.3741	32.1769
Locus_1466	85.4569	80.158	118.836	89.1848	119.852	100.753	78.1566	83.2051	90.1268
Locus_1467	19.2337	22.1762	23.404	21.3301	27.6609	22.904	27.948	23.755	22.5764
Locus_1468	58.3585	40.803	33.2083	42.0874	57.3237	32.2622	39.4642	35.2528	32.4475
Locus_1470	37.222	16.5427	11.2126	14.0809	9.49798	16.6213	10.1591	11.5608	23.2203
Locus_1471	15.4916	12.3122	16.7974	17.157	18.1516	13.2341	20.3028	19.4057	8.71631
Locus_1472	62.2743	95.7898	94.4857	77.1794	69.2687	94.7597	96.7565	91.3262	92.3637
Locus_1473	5.67485	10.5464	7.25299	11.6739	10.0955	8.60873	9.17945	10.0346	8.47492
Locus_1474	127.258	107.028	86.2134	179.065	159.638	110.634	114.211	109.066	104.35
Locus_1475	125.177	100.524	75.3408	98.4733	73.0878	100.118	85.4045	94.366	111.214
Locus_1476	167.234	135.942	161.725	140.122	155.966	156.308	130.309	166.56	160.053
Locus_1477	26.8095	23.6829	29.5993	22.323	33.0658	22.9885	27.0624	24.8566	24.8239
Locus_1478	44.1789	18.6659	21.737	32.4484	28.2532	24.2292	19.6954	26.5538	21.0058
Locus_1479	3.94682	3.37651	4.44794	0.923246	5.38852	4.50195	5.26685	3.0187	4.11196
Locus_1480	8.33258	14.6183	15.4304	21.9788	14.1511	13.0748	15.7282	17.9162	13.0489
Locus_1482	489.244	295.09	134.829	220.807	212.186	184.896	86.5077	77.4536	288.323
Locus_1483	34.1009	19.0367	15.5403	18.2573	16.6179	20.0096	16.9003	13.5765	19.6176
Locus_1484	28.0378	24.5969	15.5568	29.752	29.5191	23.2087	22.657	24.1675	22.2743
Locus_1485	252.55	309.95	350.418	363.248	417.753	297.196	311.674	325.511	291.462
Locus_1486	157.855	123.629	146.813	134.614	144.023	118.493	124.942	140.6	105.15
Locus_1487	22.0375	18.7979	15.237	23.1269	15.2564	18.7681	17.5516	21.2978	20.9501
Locus_1488	14.9611	22.0176	22.7483	27.9448	18.7705	22.1352	26.1527	23.3178	18.8871
Locus_1489	50.3896	55.4023	50.3573	51.7097	48.2776	52.4104	59.2868	48.5944	52.415
Locus_1490	5.14887	4.43229	3.68234	3.62234	3.1655	3.95504	2.13071	2.47671	4.91714
Locus_1491	600.188	243.88	294.084	482.835	315.016	313.029	200.108	363.221	356.548
Locus_1493	17.3485	28.7272	35.8027	37.3131	33.9263	32.1812	36.2417	31.8116	26.9778
Locus_1494	9.55412	8.85486	11.7415	9.16494	6.9985	9.61932	10.22	8.81743	12.9292
Locus_1495	58.5738	43.794	44.8979	45.7745	63.7923	42.7561	45.9592	48.0465	46.3051
Locus_1497	27.4087	29.2432	30.6517	30.1168	34.7564	28.064	29.1924	27.978	28.8354
Locus_1498	17.2349	12.9252	10.978	12.8473	14.477	13.0921	10.2754	11.7252	14.4852
Locus_1499	14.7709	15.3528	22.8757	21.0258	19.2072	16.5889	21.0429	18.3983	17.292
Locus_1500	117.439	74.9563	98.4583	113.537	91.0283	80.6391	81.4691	93.9672	77.8033
Locus_1501	109.673	128.856	123.081	120.64	94.7381	98.5181	91.2301	106.913	101.791
Locus_1502	66.1148	59.6801	45.1043	30.3559	39.3959	34.2052	50.8342	35.7144	59.651
Locus_1503	55.5836	29.5409	19.9841	32.9705	31.5633	32.3232	26.5795	26.6014	27.5227
Locus_1504	288.002	124.444	98.4741	29.1631	154.695	149.739	116.43	136.879	149.444
Locus_1506	159.822	128.843	85.8621	170.08	45.5506	146.476	90.4041	87.1472	126.82
Locus_1507	128.611	83.0583	115.738	87.5134	54.4887	97.8533	88.5057	86.9176	103.131
Locus_1508	69.5554	62.1087	81.2686	94.5724	68.071	75.7265	94.6991	69.3536	67.9419
Locus_1509	15.8932	35.7846	32.1984	26.7945	41.3374	36.8582	40.4222	37.6508	31.2044
Locus_1511	19.1439	22.8785	17.6297	16.8106	21.353	21.9579	20.4003	19.8309	22.4535
Locus_1512	30.1818	38.7178	23.8674	53.8065	41.4056	36.3183	43.6647	55.2669	29.4084
Locus_1513	22.0428	28.6157	32.8481	26.3732	25.5933	25.0405	34.3884	28.7515	26.905
Locus_1514	60.3381	56.3935	60.2236	48.402	59.1971	55.4994	54.0987	57.5504	52.1349
Locus_1515	14.2982	17.4816	12.2567	6.38995	9.15543	21.3277	15.4081	17.5008	21.3721
Locus_1516	118.942	135.914	180.864	165.225	210.136	132.396	147.988	160.301	144.65
Locus_1517	36.5625	40.8228	55.7227	35.9842	49.877	41.2071	40.3161	37.2146	40.3178
Locus_1519	8.17854	13.6118	16.5052	18.2739	9.00541	13.5198	19.1613	16.7991	11.6285
Locus_1521	19.3375	22.5148	15.9924	20.2563	24.1522	24.2469	25.3821	27.9169	24.3232
Locus_1522	184.569	132.768	92.9308	40.6152	147.077	140.357	132.773	133.017	127.771
Locus_1523	36.8614	40.166	51.5769	36.1159	47.245	39.7642	46.9455	43.7571	39.06
Locus_1524	14.149	15.4241	8.2056	8.62075	14.7527	14.5067	13.6838	14.976	16.746
Locus_1525	37.0445	39.5885	52.1022	39.4077	60.8998	40.6659	41.5307	49.2571	43.0524
Locus_1527	9.4655	1.17335	4.21675	5.11189	2.26401	2.25006	2.30062	2.48136	2.75408
Locus_1528	364.14	222.957	238.862	374.388	268.105	214.434	254.761	233.868	315.663
Locus_1529	319.385	300.128	298.103	326.87	400.445	329.735	335.916	324.013	301.559
Locus_1530	14.6062	16.891	24.401	16.8204	15.9094	17.8419	17.7131	14.615	15.3991
Locus_1531	70.0754	57.1112	59.5266	81.1787	46.5928	88.8684	47.0069	45.4621	74.281
Locus_1532	47.4633	44.0428	62.9054	62.4415	48.7236	46.5828	46.7956	49.0131	50.4193
Locus_1533	32.5314	18.9753	12.2791	22.7561	14.0223	19.0031	12.0818	13.7108	23.1176
Locus_1534	21.014	17.4756	15.7275	17.8988	17.8594	18.4034	12.9579	12.8665	16.3789
Locus_1535	101.559	75.2576	64.4168	73.7392	70.337	84.3031	53.3294	64.3107	52.3794
Locus_1536	7.24834	7.1065	9.41319	4.57669	6.33583	7.52927	5.61796	6.49606	8.36949
Locus_1537	26.6198	26.8642	32.144	23.8285	26.5096	28.2909	23.881	19.6946	25.6281
Locus_1538	2.91743	2.83863	5.98291	1.94308	2.87466	3.03988	2.99359	3.0349	3.28205
Locus_1539	133.852	144.907	153.629	177.02	213.244	17646.2	168.833	169.738	130.018
Locus_1540	16.1135	21.077	16.197	27.9452	19.5785	20.0955	22.5659	23.8615	20.5792
Locus_1541	72.755	40.4613	29.7267	38.167	45.0482	42.2384	39.4819	40.8143	41.7895
Locus_1542	83.851	97.1859	97.9016	105.323	93.7294	87.2722	88.7469	89.8993	89.6501
Locus_1543	121.854	150.942	327.477	296.216	339.506	288.109	180.049	303.485	162.545
Locus_1544	80.5725	62.6067	45.5245	43.542	71.572	52.9287	77.915	83.2449	64.8649
Locus_1545	121.458	120.467	134.953	136.88	109.936	114.884	103.683	111.207	118.338
Locus_1546	94.5575	87.5876	87.6201	82.7299	52.7901	73.1912	86.4011	83.175	90.5425
Locus_1547	43.3282	86.584	67.6129	105.944	99.331	81.8609	95.9953	99.3954	65.9254
Locus_1548	112.395	295.514	152.192	271.356	178.576	184.062	146.136	150.254	247.272
Locus_1549	23.8675	25.4972	34.0244	22.4113	20.4784	27.0638	26.5727	25.9645	25.439
Locus_1550	16.8543	27.2548	20.1708	29.1353	29.2557	28.1579	26.2032	21.1164	24.615
Locus_1551	16.1249	14.7913	12.2366	14.2857	19.2335	14.4707	13.3362	15.761	15.5851
Locus_1552	167.606	189.706	134.145	77.5257	137.767	175.256	212.843	191.726	194.979
Locus_1553	31.7969	66.3557	78.954	77.8972	49.9188	62.5746	75.7367	76.7738	50.6312
Locus_1554	73.7105	41.9593	37.6373	55.8253	44.1668	41.3461	34.3052	43.2078	32.6336
Locus_1555	48.3494	42.9755	48.3696	39.3034	48.4114	41.7734	35.6536	41.7539	38.2687
Locus_1557	6.36498	4.90669	6.49977	3.16257	4.74882	5.78616	2.58919	2.05306	6.89884
Locus_1558	31.1142	35.3344	53.0476	55.6689	54.0327	30.1393	39.0926	46.8336	27.1545
Locus_1559	205.317	266.253	277.7	230.652	328.312	237.11	238.511	276.853	248.307
Locus_1560	41.4654	32.138	17.0509	2.13033	23.8518	31.9684	31.3502	26.7638	30.5388
Locus_1561	13.7816	14.3423	10.7696	12.9987	9.68302	13.8343	6.33986	8.77325	15.4712
Locus_1562	4.85154	4.11093	2.79044	2.98277	4.4676	3.83966	3.41546	2.85649	4.25345
Locus_1563	19.257	17.603	17.4544	20.1797	22.2931	20.4349	19.7285	19.9945	18.2528
Locus_1564	56.5468	51.0199	60.5207	52.8817	52.5001	53.0073	55.6503	54.6145	51.3504
Locus_1565	37.057	46.8282	44.1539	52.9236	40.2577	46.7441	46.854	47.043	39.3335
Locus_1566	82.4406	57.8762	43.7026	60.0688	75.5258	55.7137	38.1492	46.506	54.2319
Locus_1567	318.275	277.917	108.311	308.305	343.197	771.538	493.094	504.099	127.207
Locus_1568	22.1489	30.1622	30.1103	33.9017	23.0484	27.5133	33.4391	29.2494	25.2512
Locus_1569	39.4564	40.1487	36.328	27.3156	34.7805	32.9964	38.6278	36.0343	33.9163
Locus_1570	153.299	28.3116	34.3217	36.0717	32.6388	36.377	56.0542	71.8766	34.0511
Locus_1572	19.1961	12.6998	18.9578	23.9619	18.8895	14.5614	15.9691	20.7631	12.6708
Locus_1573	42.2533	37.8415	42.4594	40.7477	46.4081	36.6268	41.6044	37.892	40.7931
Locus_1574	83.574	57.7639	53.2493	75.3144	39.4165	60.5827	54.9727	52.4953	62.0309
Locus_1575	166.752	145.221	146.872	165.852	192.895	146.904	150.183	208.716	161.139
Locus_1576	95.1413	92.2118	109.696	100.009	129.549	100.529	112.277	144.855	108.297
Locus_1577	84.7084	84.2669	795.724	87.8686	113.29	77.7344	89.0947	93.1633	87.8153
Locus_1578	23.6763	29.8877	25.6218	27.6072	23.7773	30.0672	29.4061	25.9115	28.2341
Locus_1579	515.348	285.079	323.134	272.829	324.892	319.829	233.783	270.163	402.141
Locus_1580	15.2003	14.7738	17.3796	26.7986	18.3488	14.1738	16.8285	19.7034	13.2795
Locus_1582	9.80928	9.43095	24.8622	4.63498	12.063	14.383	12.0061	9.99981	9.76146
Locus_1583	12.2574	28.1346	35.04	25.5052	37.1632	55.1596	28.1409	34.8279	8.74522
Locus_1584	156.17	125.162	194.207	198.132	171.461	125.567	150.421	183.106	115.075
Locus_1585	55.4617	49.7149	48.7084	57.5285	41.7568	48.319	48.4511	45.9925	45.361
Locus_1586	63.0193	69.2441	62.1213	70.3166	59.4546	65.0668	68.1693	64.7044	65.522
Locus_1588	82.5553	83.8963	71.6796	59.6766	98.3445	79.646	92.4064	97.7401	89.8466
Locus_1589	219.651	199.553	182.627	205.879	258.704	193.184	195.729	214.973	194.803
Locus_1590	4.32364	6.85135	4.83333	5.0851	3.08076	6.66901	8.75602	8.38056	5.77872
Locus_1591	41.0093	36.5469	40.5125	38.3093	47.8399	42.5755	35.2139	32.4122	37.1465
Locus_1592	8.33086	6.8687	7.14623	3.70992	4.39706	7.52436	6.72488	5.43886	6.89154
Locus_1593	17.7639	17.4275	14.7628	15.1564	15.5699	17.0474	8.8595	10.0257	17.5509
Locus_1594	35.8752	28.0733	29.3296	32.259	33.1442	26.8614	27.6955	28.7833	29.2967
Locus_1595	0.987183	8.95322	3.80316	9.92287	2.87477	9.09834	8.3216	7.8959	6.99022
Locus_1596	9.53343	9.65234	7.32253	7.23297	6.31354	9.203	7.48407	8.22998	10.7658
Locus_1597	54.7821	63.8473	58.6879	79.0241	42.631	67.3851	65.3238	70.0244	59.6624
Locus_1598	27.0815	29.658	25.6125	22.2689	29.6725	30.2775	23.9523	18.4971	25.6129
Locus_1599	87.4167	36.6853	33.8716	41.8733	21.5951	34.8212	32.2532	29.6054	39.2694
Locus_1600	30.6372	25.6916	25.644	24.1725	18.2866	28.6493	17.8384	23.1671	29.5922
Locus_1601	111.291	87.4636	71.1885	83.0025	98.4035	116.095	89.5728	114.056	82.8188
Locus_1602	52.7068	72.3591	24.7206	43.4341	71.8043	67.2888	75.3509	72.3411	69.2883
Locus_1603	17.4709	16.7755	20.8915	15.8186	23.8467	16.784	18.4362	20.4436	15.902
Locus_1604	116.448	88.4754	93.2352	139.948	121.065	86.5634	103.23	118.226	83.85
Locus_1605	4.62085	5.51271	5.82752	5.47222	4.4474	5.8613	5.30036	3.21568	6.26129
Locus_1606	263.958	185.208	144.365	245.721	150.978	150.687	157.943	199.349	175.047
Locus_1607	4.11705	5.9588	8.40889	7.46766	4.27628	6.49633	7.29543	7.862	6.71109
Locus_1608	30.9367	134.917	84.5061	63.1027	93.5922	86.4754	104.46	96.2768	97.1378
Locus_1609	22.4691	18.0305	12.6971	15.8949	15.4121	18.7109	18.0639	17.1273	17.9886
Locus_1610	16.1878	19.355	21.0324	23.5672	22.1054	20.4401	21.1605	22.345	17.8316
Locus_1611	17.6207	26.0275	13.0282	23.692	25.6314	25.4314	26.5192	23.3022	25.2584
Locus_1612	30.3717	36.2897	39.1927	38.8865	31.9164	37.7587	39.5075	38.0927	34.0326
Locus_1613	57.6165	63.7183	69.735	80.0437	79.4307	62.8851	64.144	66.9364	57.7358
Locus_1614	4.46753	6.03956	6.75854	4.03659	3.39798	5.65449	3.96228	2.82588	6.18116
Locus_1615	23.752	18.7054	13.2477	18.2429	22.0704	17.0491	14.2099	18.7122	21.2992
Locus_1616	18.1846	12.8989	6.60411	10.6133	9.85161	13.4383	11.1094	13.3896	13.0947
Locus_1617	182.023	132.031	128.384	138.761	158.727	135.185	113.709	135.291	140.599
Locus_1618	24.2214	31.8168	33.4531	46.4735	27.5447	33.8478	36.3825	35.2621	29.8514
Locus_1619	24.2233	22.6856	24.1346	24.8239	25.6672	23.0871	23.9438	27.9224	24.4477
Locus_1620	8.46989	15.2273	18.4183	13.9002	15.1793	13.8162	17.5707	19.0344	12.1691
Locus_1621	8.41185	14.5825	11.8702	12.6782	10.3064	11.1488	8.71354	8.4513	9.9402
Locus_1622	134.643	84.67	107.718	110.026	136.81	103.964	80.0052	84.3549	81.7505
Locus_1623	21.1699	20.4051	18.7947	19.974	16.0612	19.5384	20.4864	16.4539	21.3902
Locus_1624	18.8694	14.3412	12.9786	15.8847	16.1207	18.1358	10.3655	12.5351	17.2151
Locus_1625	67.4783	105.975	125.812	135.249	91.5514	108.601	119.588	109.13	98.5095
Locus_1626	48.3227	79.0202	61.165	70.8574	68.2239	68.3084	46.3769	54.5566	65.4326
Locus_1627	65.9385	40.2526	55.7383	78.1722	73.4767	40.6747	59.0993	77.5273	38.3204
Locus_1629	17.0371	16.2412	13.5154	16.861	13.8834	16.8563	14.742	15.1303	16.2083
Locus_1630	114.832	74.7315	62.3551	73.9211	103.961	69.6181	60.2358	67.8814	65.454
Locus_1631	8.87816	11.4384	9.56366	7.3635	7.49023	16.5493	6.26642	8.6374	11.4245
Locus_1632	14.3858	21.5642	27.3962	30.3505	25.5034	24.534	27.2585	26.7637	21.9667
Locus_1633	11.3173	19.8299	22.4689	19.5717	17.0588	19.4393	24.1535	22.4615	16.0089
Locus_1634	52.3326	64.3706	75.6686	64.5573	55.2069	71.031	67.1085	63.551	62.0976
Locus_1635	35.1242	36.8893	26.4809	39.9863	40.8814	36.3742	40.9497	42.3756	39.1663
Locus_1636	60.657	55.9795	51.8451	50.8755	75.5458	59.7233	54.855	53.8966	59.3016
Locus_1637	70.0322	70.2786	72.6389	67.2577	72.8965	65.3827	64.0281	68.6827	81.9315
Locus_1638	15.583	14.8749	11.5857	13.3354	9.28912	12.6345	10.6619	9.27739	11.7676
Locus_1639	33.6203	25.332	16.3838	22.4452	30.1032	24.8257	22.176	26.7327	23.2898
Locus_1640	26.3038	50.1191	71.4718	58.2079	74.4593	54.7246	62.9662	63.5302	47.8874
Locus_1642	31.4978	29.0216	22.5385	5.38755	22.2406	28.3437	28.4761	28.1433	28.2022
Locus_1643	16.2551	14.5794	9.43064	12.331	14.6551	14.4111	14.6312	15.8982	16.968
Locus_1644	91.0727	125.055	101.092	113.935	111.907	119.774	121.741	127.826	131.788
Locus_1645	85.7294	74.6574	69.4535	82.2701	88.4693	76.7505	83.8509	90.1332	80.5914
Locus_1646	68.7038	59.4849	59.2055	62.1782	66.8659	53.4704	60.0182	66.476	56.4594
Locus_1647	11.5383	9.92191	9.95828	12.1138	5.63024	9.54715	5.89348	7.42971	10.1052
Locus_1648	136.029	98.5241	106.436	81.014	126.506	99.2902	85.4431	99.927	106.675
Locus_1649	14.9553	11.8538	8.7944	11.753	12.3884	11.4323	7.47085	9.31569	13.3465
Locus_1650	30.4718	29.9653	23.0002	24.5314	12.176	27.3918	20.7951	18.7489	30.6952
Locus_1651	40.2433	28.1088	20.4984	24.529	25.187	27.2045	15.4279	21.5086	31.5349
Locus_1652	8.98408	10.6296	10.7467	11.1281	13.0529	9.98095	8.81913	11.6599	8.86798
Locus_1654	92.5357	90.6628	99.8494	89.2975	87.4611	97.379	93.115	81.184	100.547
Locus_1655	11.3588	16.1953	18.7824	15.6515	16.0071	15.7369	16.9826	15.458	14.9069
Locus_1656	187.491	262.68	225.962	265.02	284.501	264.058	170.117	272.318	248.744
Locus_1657	125.781	135.287	126.173	162.297	149.874	128.116	132.17	139.964	125.614
Locus_1658	9.37951	13.2788	11.9997	15.7537	12.2217	12.4625	14.3706	13.8842	11.2051
Locus_1659	97.4885	66.0113	62.4008	36.8195	65.6359	54.6293	44.5793	59.9925	69.3717
Locus_1660	56.7372	40.9932	34.0089	44.6359	43.3073	44.6943	36.104	41.1609	46.2078
Locus_1661	16.4311	14.3131	13.8563	18.5062	10.3171	15.9394	15.9537	15.3751	16.2358
Locus_1662	8.86934	10.2967	10.9304	11.5432	9.87717	10.3978	12.9424	12.0579	8.6612
Locus_1663	54.4035	91.0218	122.471	91.8631	93.9855	103.081	116.954	104.678	85.2746
Locus_1664	131.09	134.536	111.132	123.595	103.632	125.422	135.833	127.488	115.004
Locus_1665	10.0932	15.1549	19.435	13.2328	9.70745	14.8474	14.7992	9.38335	13.9081
Locus_1666	15.3821	12.7204	14.2426	12.3571	13.2855	14.9673	10.878	12.4095	14.9396
Locus_1667	141.588	95.1869	48.0254	2.24017	103.782	99.6433	65.5098	97.9793	121.957
Locus_1668	7.69857	6.0685	5.39566	2.65949	3.59607	5.25172	4.63265	4.60037	6.19811
Locus_1669	23.446	32.4095	32.9623	34.8999	28.0002	31.9044	32.1311	31.4922	31.8202
Locus_1670	15.6074	15.4845	9.55971	15.0299	14.2877	16.5258	10.5794	12.4037	16.4946
Locus_1671	59.8475	54.2651	39.6803	60.1263	49.5124	51.3648	55.0987	48.5839	51.7954
Locus_1672	154.313	220.923	184.752	253.734	208.169	217.745	239.178	231.214	185.126
Locus_1673	28.0717	25.1378	22.7535	21.3113	24.7035	26.6563	19.4696	20.5943	26.604
Locus_1674	110.678	114.811	104.396	143.087	128.985	112.086	107.097	132.811	110.174
Locus_1675	10.8148	18.4505	19.8072	20.5928	16.8741	16.6181	19.1441	20.263	15.3224
Locus_1676	120.397	94.9531	65.8783	35.2628	100.763	99.5621	98.2368	91.9766	111.382
Locus_1677	237.947	321.425	585.966	352.712	255.797	254.024	649.358	451.926	255.756
Locus_1678	18.2973	12.9814	16.4392	13.1344	15.133	11.5672	12.1961	10.2633	11.8077
Locus_1679	102.067	72.5915	46.9738	51.8562	49.6114	75.4977	56.2366	53.4861	75.0236
Locus_1680	3.25491	3.95284	4.88321	0.776831	1.75777	3.72137	3.84502	2.28388	4.20062
Locus_1681	16.6207	18.8933	19.6064	16.0972	16.4944	16.1003	20.2547	17.7727	20.489
Locus_1682	30.776	24.516	26.9089	24.7689	25.5338	26.6699	17.5876	20.2822	27.7431
Locus_1683	75.4182	81.951	106.995	91.365	68.5079	97.2749	81.5448	103.588	77.7746
Locus_1685	20.5236	17.8472	18.4807	19.6092	22.365	18.5704	19.1016	21.1317	18.2839
Locus_1686	19.9728	12.0718	9.98979	13.0615	11.8439	13.8551	8.99523	10.2035	16.5991
Locus_1687	48.5878	120.866	147.721	192.582	152.415	110.835	161.245	164.002	96.7483
Locus_1688	13.7187	11.8722	10.8811	14.6278	10.9883	14.1733	11.3545	11.7284	12.6559
Locus_1690	28.4396	18.1052	16.5921	8.87134	15.9936	18.7635	17.873	17.1183	17.6006
Locus_1691	208.08	124.67	72.4168	99.3727	65.288	112.05	105.33	143.581	75.7236
Locus_1692	75.5908	44.5138	53.7525	71.557	53.5094	49.5635	41.5803	50.9435	47.7106
Locus_1694	89.5693	100.85	57.3532	99.0976	85.0262	107.203	92.8596	102.57	100.527
Locus_1695	44.8336	53.4069	28.0675	43.6591	66.0714	48.8769	57.7794	64.1688	53.1305
Locus_1696	51.8167	23.2294	31.9567	40.6869	29.5892	35.3575	26.5783	26.2945	25.5459
Locus_1697	21.8309	21.715	25.5478	23.6831	21.9933	23.5389	21.8516	20.2084	21.9065
Locus_1698	9.69724	12.2718	11.9936	10.9344	13.4584	11.2807	9.36798	7.99533	10.6545
Locus_1699	76.4432	56.1892	53.8477	71.0877	59.62	57.143	46.5523	54.6355	54.9235
Locus_1700	37.0451	42.585	36.2168	38.3481	42.3396	39.1873	40.6331	40.0433	40.0712
Locus_1701	16.9903	23.8227	26.2254	30.3325	24.4753	21.4218	26.7018	26.7646	21.2203
Locus_1702	22.7512	27.0279	26.2411	23.1454	26.2642	28.9694	23.294	21.9716	26.5563
Locus_1703	71.6488	75.1217	62.8688	62.9919	59.9304	66.874	76.6098	74.9787	47.9096
Locus_1704	13.0239	16.655	21.46	20.7693	10.8211	17.2402	17.4655	19.2246	15.4237
Locus_1705	15.8471	23.6991	28.9205	24.8804	25.9328	24.144	22.5076	22.8153	22.218
Locus_1706	71.2281	75.0849	59.3409	80.6647	83.6453	63.6041	79.483	78.7608	82.2257
Locus_1708	59.5419	43.734	64.6698	58.6647	65.3555	71.6962	82.172	45.9054	59.8277
Locus_1709	221.537	151.194	122.402	141.07	178.959	138.471	110.758	118.524	131.276
Locus_1710	16.6107	12.0301	12.1489	10.7457	9.2235	12.4009	7.90288	8.27007	16.276
Locus_1711	30.6808	18.69	26.522	17.8817	21.3992	25.0589	21.1693	21.0128	26.1324
Locus_1712	120.589	195.75	255.091	265.539	272.734	199.923	264.662	261.57	186.174
Locus_1713	11.5573	10.4549	6.3982	12.2192	9.54032	10.42	6.67954	10.3043	11.5456
Locus_1715	51.1783	56.168	75.9509	103.973	88.9675	62.0278	69.3353	71.0732	56.347
Locus_1716	71.9264	109.478	160.156	24.5095	141.023	168.285	118.749	151.077	148.216
Locus_1717	233.211	288.326	323.961	359.95	408.235	274.669	309.747	296.015	258.064
Locus_1718	8.03145	7.52035	8.61509	8.78857	10.0607	7.29605	8.09669	8.35313	8.23637
Locus_1719	15.9478	20.5816	19.508	21.4441	17.4499	21.1663	23.4295	19.4075	19.0083
Locus_1720	9.94653	10.3359	10.4584	8.98028	7.09954	9.96571	9.88402	14.1914	10.7119
Locus_1721	249.297	200.22	209.464	167.913	243.68	213.8	185.809	205.586	197.172
Locus_1722	6.15845	9.71023	12.5948	9.23953	11.4425	9.34346	9.91741	8.41451	9.10797
Locus_1723	15.4699	15.2361	15.375	7.31052	11.2843	14.3825	12.3278	14.3565	15.346
Locus_1725	82.2581	32.4238	28.7322	41.312	33.0875	46.506	28.8186	31.2807	28.5686
Locus_1726	16.8648	15.9589	22.7929	15.4292	20.9495	15.6308	13.7442	14.4511	14.573
Locus_1727	9.4165	7.801	11.5709	6.60086	8.16304	7.12333	7.51328	10.094	9.06868
Locus_1728	8.63627	14.583	12.2115	19.6058	11.712	14.8334	14.857	13.4658	11.9685
Locus_1729	52.8921	58.9569	73.1654	58.4183	54.1259	61.1756	55.2386	58.2225	53.71
Locus_1730	71.1764	46.6416	11412.9	56.7444	53.3237	12233.2	54.2978	47.5465	60.1973
Locus_1731	79.1584	58.5301	59.5808	57.0769	78.5379	58.2659	55.2137	63.3282	53.7911
Locus_1732	20.2701	20.5697	15.9128	20.0536	13.4069	18.5914	17.7207	20.2907	19.3279
Locus_1733	102.706	98.8498	123.254	173.32	155.643	97.348	116.867	128.789	107.55
Locus_1734	43.356	55.8601	58.9611	48.2966	54.0362	50.4882	52.9641	52.9416	51.1484
Locus_1735	19.1315	15.0323	15.8617	17.9194	14.8204	14.5509	19.6462	18.2391	13.4681
Locus_1736	54.3883	40.8801	54.4027	46.628	34.3277	42.4945	37.8805	44.3161	42.6656
Locus_1737	82.9956	142.458	142.34	136.581	143.479	141.702	173.754	163.973	109.53
Locus_1738	248.89	262.555	305.396	412.949	403.896	266.102	306.739	347.218	282.053
Locus_1739	228.215	330.707	439.439	291.532	323.18	324.328	337.404	364.067	305.385
Locus_1740	30.788	24.3692	17.7289	19.6144	21.6672	26.7133	18.106	21.015	25.479
Locus_1741	50.9883	46.5193	49.5113	54.6955	57.3827	49.9223	52.593	57.4265	47.5943
Locus_1742	5.16845	3.22639	3.59188	2.51068	2.2929	3.79693	2.03308	3.38936	3.51547
Locus_1743	101.072	69.7911	66.7352	106.442	66.733	82.5937	66.9125	76.9513	78.1783
Locus_1744	44.6652	46.0124	40.7145	69.9532	47.2504	36.9792	40.5727	48.5919	38.9219
Locus_1745	16.8016	20.0545	19.3679	11.4381	19.1469	18.7934	13.5367	18.0947	22.5784
Locus_1746	58.3753	69.5158	43.9093	94.7814	88.2523	59.364	27.1884	67.6803	78.0046
Locus_1747	10.2172	7.48961	5.48315	7.95322	7.85509	7.36956	7.32039	8.76585	8.55438
Locus_1748	69.0204	73.7368	52.3888	89.928	53.3489	69.3402	75.7302	74.1966	69.1511
Locus_1749	207.083	205.303	211.849	207.356	249.486	207.089	200.442	212.505	188.464
Locus_1750	64.4765	66.1365	177.2	84.7592	177.754	58.8077	72.0389	147.7	60.0488
Locus_1751	13.4979	17.8026	21.0856	16.5585	17.2471	17.8969	19.1702	19.1161	16.4618
Locus_1752	146.641	161.309	174.749	190.383	166.983	150.411	157.792	170.631	143.769
Locus_1753	125.04	184.624	174.796	267.618	126.838	149.481	201.249	186.928	139.326
Locus_1754	6.00613	5.6886	3.69732	5.20039	5.83966	5.27112	4.06138	4.6737	6.75492
Locus_1755	144.791	189.434	192.65	256.149	218.34	184.353	218.577	235.209	156.892
Locus_1756	21.3045	16.7523	19.6148	22.878	17.7586	21.3068	16.1134	19.8537	17.2931
Locus_1757	55.0075	44.464	50.7289	56.3012	53.3157	43.3533	42.9212	45.6615	48.0082
Locus_1758	124.912	167.554	512.565	229.235	213.974	174.824	209.393	177.041	152.391
Locus_1759	48.2259	52.0251	48.4343	45.4407	47.4399	47.18	48.7992	42.8222	44.2103
Locus_1760	17.0724	15.444	29.4556	11.4039	18.0572	18.1384	12.4009	13.0082	14.2226
Locus_1762	14.7878	17.4421	20.7642	19.9552	16.9239	18.0801	19.7836	15.8305	17.3026
Locus_1763	19.2306	32.4203	44.4962	41.5994	27.7848	30.9714	37.9603	34.0642	29.087
Locus_1764	50.5246	49.3348	52.053	50.578	43.2012	55.003	46.6966	31.5686	60.9441
Locus_1765	23.0685	24.9471	32.0312	24.8892	26.0235	24.6224	25.6782	21.8674	26.3615
Locus_1766	115.606	90.4887	113.206	76.0947	87.0229	95.971	97.2969	81.3141	84.0371
Locus_1767	110.26	161.041	150.373	169.814	204.127	143.374	180.255	193.766	148.524
Locus_1768	211.11	220.06	252.069	261.702	278.85	219.11	243.382	247.212	199.148
Locus_1769	130.704	144.441	160.948	178.98	155.869	158.569	176.568	160.208	126.871
Locus_1770	34.0147	39.7431	34.2032	39.1835	50.7876	38.3533	43.4491	39.9871	38.5566
Locus_1771	30.1084	25.9636	35.318	24.3106	31.8871	26.5169	27.8988	24.6762	25.8679
Locus_1772	6.92014	3.27158	4.21254	6.47187	4.11253	4.60353	6.47179	3.86895	3.18279
Locus_1773	8.36441	10.6532	9.78023	13.0815	13.342	10.8709	10.745	12.1802	9.19565
Locus_1774	2.11973	2.09486	3.12248	1.51794	2.50418	2.21844	2.67038	3.29934	2.00994
Locus_1775	77.4485	41.1069	47.5821	38.8239	57.3435	50.5899	42.406	48.2495	50.442
Locus_1776	29.4988	32.2707	33.7979	32.1237	35.7072	31.4428	32.9286	30.559	31.4372
Locus_1777	2.86092	1.12473	5.29339	1.57092	2.46775	2.36231	4.75928	3.1313	2.20295
Locus_1778	79.1747	89.395	102.658	96.3498	97.932	94.3866	90.8435	90.3782	91.0662
Locus_1779	134.181	111.65	104.477	135.64	137.124	110.046	107.343	112.077	109.042
Locus_1780	118.732	112.262	79.5764	114.101	109.786	93.8251	95.8856	101.649	130.726
Locus_1781	9.57089	9.92327	11.6038	8.79019	10.6358	8.27002	8.39344	10.0523	12.488
Locus_1782	9.82993	10.6326	16.8954	10.0608	8.64447	12.3221	9.20765	8.76504	11.2892
Locus_1783	70.191	66.618	76.4394	47.7921	42.6208	67.3384	60.6648	66.1991	59.0194
Locus_1784	15.0835	8.39739	3.90011	13.7146	3.86278	10.1527	10.4802	9.23173	6.48127
Locus_1785	46.1453	53.6899	76.7754	65.4104	65.4484	60.4679	68.4392	61.7739	56.1298
Locus_1786	79.7983	67.3938	73.7866	61.4122	79.3971	69.5252	72.1122	74.2877	68.4804
Locus_1787	12.7942	14.2184	13.4658	12.3287	10.3813	13.4373	13.0249	11.9558	14.119
Locus_1788	3.64816	7.05737	6.85896	10.6499	4.32529	7.26777	9.27798	9.59375	6.81571
Locus_1789	32.8858	21.6213	19.8212	25.5946	21.5095	21.2406	23.4876	24.094	19.1401
Locus_1790	8.90905	13.0277	12.8619	17.0435	13.1363	11.4426	13.2979	13.1893	10.6808
Locus_1791	105.747	98.9352	89.9182	132.588	118.286	104.594	123.191	125.977	112.161
Locus_1792	222.233	156.024	143.019	197.709	113.083	169.073	153.031	144.586	146.917
Locus_1793	1.07758	1.5955	1.63215	1.45292	1.35171	1.27791	1.33946	1.27326	2.21517
Locus_1794	315.722	306.621	456.482	329.357	332.223	301.15	306.05	392.208	279.978
Locus_1795	10.0172	13.9899	12.1981	27.8912	15.7839	12.9171	15.472	18.0553	11.652
Locus_1796	16.4342	16.5042	13.9361	16.064	11.2284	16.2613	12.8448	13.8813	15.5143
Locus_1797	34.7764	29.0347	29.1681	24.2327	34.6956	17.0849	27.8064	51.4532	75.2335
Locus_1798	20.34	18.1913	14.0503	17.4045	15.9883	19.0783	15.9449	17.1947	18.105
Locus_1799	9.17886	10.9014	10.3595	9.01439	12.7117	9.81292	7.69747	8.74529	10.4006
Locus_1800	70.068	102.064	95.1049	101.493	83.8303	90.2198	91.102	100.849	86.4738
Locus_1801	17.3014	19.3133	16.9022	20.3578	14.3311	18.4732	18.7519	17.7562	17.0284
Locus_1802	20.0237	17.7261	21.3477	17.1502	22.0288	17.7235	15.072	15.2999	16.8084
Locus_1803	48.227	49.9803	60.1311	55.8579	54.9724	53.7141	52.0628	50.1524	56.0457
Locus_1805	3690.44	57.878	49.8898	28.926	94.2141	54.6417	72.7322	61.6021	94.077
Locus_1806	42.2803	55.8293	62.8719	68.2323	61.1938	45.5774	53.4272	77.192	51.6546
Locus_1807	5.60879	4.75406	5.55254	3.79991	4.53616	5.63009	5.58739	5.59728	5.99251
Locus_1808	26.2646	22.19	32.8379	20.9713	25.8333	22.7579	20.0767	17.5728	24.8664
Locus_1809	92.4653	79.1969	62.1263	98.9886	98.6596	83.9974	79.3216	92.2347	75.2569
Locus_1810	54.2117	50.6858	50.0567	47.3452	55.6047	50.7169	51.4858	52.804	51.4319
Locus_1811	18.4086	18.5245	18.8132	16.507	21.9546	18.2	16.0518	16.2758	19.9747
Locus_1812	79.4057	81.2048	65.8798	92.8071	90.8859	74.2537	75.5725	95.5438	90.283
Locus_1813	22.0148	14.6468	10.391	12.9849	16.7573	12.2986	12.9974	18.4577	18.3813
Locus_1814	81.9593	98.5105	116.826	135.263	190.195	118.434	79.9057	121.272	78.7632
Locus_1815	16.722	21.2746	15.1194	25.9368	24.0876	20.4897	24.8467	21.3884	18.3312
Locus_1816	1.7309	1.56447	2.41139	0.575173	1.18901	1.61472	1.97794	1.27499	1.8452
Locus_1817	238.205	150.46	136.72	150.424	193.073	161.01	149.942	153.916	158.664
Locus_1818	6.15249	13.098	13.8521	1.24169	6.87808	13.8695	12.0827	12.6609	14.1537
Locus_1819	19.9015	17.4425	14.6786	2.34677	14.9734	18.9184	17.8529	18.9422	17.9687
Locus_1820	183.484	96.3075	99.9148	62.2372	118.345	91.9685	89.3988	53.9791	99.7158
Locus_1821	27.3832	15.2924	15.9343	19.6591	21.6979	25.034	10.496	15.9746	28.6199
Locus_1822	11.9894	18.7258	12.2661	15.9023	19.3545	24.4921	17.741	14.5802	17.6775
Locus_1823	19.6848	19.6455	16.7008	15.3269	26.9826	22.4422	22.8562	20.1574	21.2164
Locus_1825	22.8468	33.6967	43.6537	36.9015	27.0786	33.1358	31.9774	30.7887	31.8925
Locus_1826	27.8055	24.0517	22.3043	21.5374	19.1857	25.3322	24.0002	22.1562	26.1572
Locus_1827	16.5814	18.1733	14.6517	14.1996	15.0364	15.7288	20.8833	17.2097	14.8269
Locus_1828	110.42	209.07	210.992	102.913	155.881	122.962	158.65	211.42	81.323
Locus_1829	38.6245	29.7086	27.8418	11.5818	32.0629	29.6886	22.4985	25.8248	39.1686
Locus_1830	156.958	131.343	117.255	149.742	168.487	140.538	130.315	143.65	122.338
Locus_1831	14.9786	23.9813	29.2685	40.4857	22.6142	29.1732	32.6509	30.8122	21.6122
Locus_1832	33.7779	33.8666	27.0139	40.9746	19.8263	32.7334	16.8829	18.683	31.8654
Locus_1833	391.337	267.129	199.03	253.674	352.264	260.215	261.841	319.412	292.729
Locus_1834	216.62	137.976	106.881	141.573	80.0478	125.94	92.5484	121.794	137.278
Locus_1835	19.8205	28.5984	30.3646	23.5166	30.6278	26.1459	32.8606	31.1591	24.7446
Locus_1836	24.6178	42.1668	47.4223	47.7812	27.1303	40.1936	45.8017	47.4082	36.7928
Locus_1837	11.1221	18.5554	23.0943	21.3476	15.4692	17.0228	22.9708	21.1248	16.2243
Locus_1838	8.04932	8.44966	9.88914	10.1449	10.5564	8.89441	7.91409	7.82403	8.86532
Locus_1839	32.7788	23.6557	25.3117	36.3518	18.7727	22.1389	22.6105	22.7445	24.4311
Locus_1840	155.771	81.8323	81.1153	122.642	122.608	65.8052	83.4223	97.4098	83.4039
Locus_1841	181.383	211.076	288.788	231.376	316.365	210.516	224.807	281.689	191.529
Locus_1842	93.644	94.6556	116.095	133.02	131.323	120.827	133.386	138.536	86.6258
Locus_1843	5.87532	6.08444	5.28545	4.96454	5.14144	5.27997	6.16507	5.6332	6.79974
Locus_1844	15.6686	18.8431	6.26943	19.0647	9.52611	14.8349	16.7182	17.3379	17.8014
Locus_1845	13.0722	13.5757	15.8733	10.5122	13.3833	13.6522	13.5851	17.4593	15.2371
Locus_1846	22.472	14.0816	18.5334	20.4004	15.1027	14.7543	17.9392	18.2989	14.9374
Locus_1847	21.7323	15.9073	10.6757	10.0866	10.567	18.6165	15.7146	16.7063	17.3764
Locus_1848	27.2593	20.3988	24.8233	17.6101	21.5921	19.8911	19.9828	17.9441	20.7422
Locus_1849	29.5022	21.9156	14.89	19.2657	16.3703	18.1748	14.8498	17.0329	23.5648
Locus_1850	40.8708	52.1599	56.6581	49.5631	42.6296	47.9014	45.0823	45.9913	45.8297
Locus_1851	9.18403	8.58532	9.48806	6.92537	11.9847	10.67	9.90368	9.42161	9.08906
Locus_1852	36.8345	44.7953	39.3874	54.7643	45.0244	43.491	41.2903	46.6469	40.3059
Locus_1853	419.121	242.593	268.413	289.565	291.468	238.872	221.971	226.562	260.807
Locus_1854	15.727	6.27405	6.2788	5.48619	6.75859	5.97283	4.39654	8.11684	7.77829
Locus_1855	23.5545	12.0127	29.4401	12.6333	22.5442	17.0554	20.3831	15.6078	23.7015
Locus_1856	14.229	21.3655	30.1149	20.8874	25.2566	21.2526	22.8943	22.4532	19.0205
Locus_1857	58.623	69.0933	72.8647	83.9798	86.0918	72.2174	65.508	86.2661	55.7464
Locus_1858	65.2626	38.1809	33.8133	51.3441	49.3333	46.6551	41.4734	44.2043	35.3218
Locus_1859	15.3223	20.8395	18.4348	25.9927	15.9251	19.9285	22.4735	20.9927	18.6571
Locus_1860	18.6505	29.9521	17.7723	29.4975	16.7247	27.5337	30.7697	32.2785	26.8144
Locus_1861	20.7728	97.88	59.3868	54.1401	31.2852	96.0391	153.778	64.2535	77.7358
Locus_1862	11.2527	9.7984	9.43637	8.53701	3.86965	10.5773	7.61192	6.27285	13.1288
Locus_1863	45.3389	81.1311	95.684	102.589	114.152	85.0059	94.748	97.242	85.4647
Locus_1864	142.193	111.739	127.549	127.586	151.318	119.917	103.191	107.028	99.1535
Locus_1865	137.804	90.4808	77.5685	89.3193	62.1527	97.5379	88.4713	74.3012	86.9763
Locus_1866	30.4526	33.2075	13.4656	21.8552	13.989	32.0431	23.0797	23.7895	33.379
Locus_1867	48.7935	29.7688	13.0426	20.44	11.3589	32.6881	19.465	21.3042	30.3031
Locus_1868	6.78889	4.37757	7.12591	5.0313	3.3568	3.96027	4.12702	5.7322	3.8971
Locus_1869	7.82523	14.1283	7.9909	12.5498	5.10332	10.6584	11.8168	11.4419	10.6829
Locus_1870	17.9795	17.0713	13.1549	13.06	21.0317	15.6681	16.9346	14.5653	18.1056
Locus_1871	93.5076	93.0279	87.326	131.723	88.2827	85.3305	86.5724	92.9596	89.412
Locus_1872	14.0791	15.8369	13.2157	14.2551	17.6659	15.3145	11.6326	13.6625	15.5525
Locus_1873	186.72	115.483	134.842	123.766	179.668	135.161	113.633	133.037	127.049
Locus_1874	10.8221	14.3832	10.0661	13.2285	10.9361	14.9526	7.73778	12.6404	15.1221
Locus_1875	24.788	26.802	23.7963	23.0636	23.4296	26.7976	26.4218	25.6158	26.6059
Locus_1876	292.115	482.146	232.83	633.889	308.02	211.459	264.855	590.635	248.89
Locus_1878	292.973	286.762	285.298	280.737	365.269	246.947	239.895	301.949	240.717
Locus_1879	11.9788	21.3279	25.9021	23.0752	22.7138	20.6862	24.7595	23.69	20.7407
Locus_1880	13.6192	15.8135	18.8922	11.6349	17.2861	21.0571	16.1232	10.1456	14.6153
Locus_1881	2.89872	2.7884	3.16589	1.24384	2.86072	2.19089	2.03081	2.09228	4.44616
Locus_1882	19.7644	11.3185	12.477	3.0391	12.3583	14.6812	14.095	15.3685	12.5881
Locus_1883	11.9323	13.5761	10.3179	11.4188	12.5822	13.3556	16.0738	12.8754	12.7603
Locus_1884	85.2967	97.8015	89.5678	107.049	90.1682	81.2216	95.0122	82.7916	101.974
Locus_1885	3.3646	4.12722	3.96042	2.75889	3.1786	2.56532	3.78137	2.57822	5.7101
Locus_1887	18.6355	19.1547	22.6985	18.329	23.0155	19.4333	20.3137	20.1935	19.2467
Locus_1888	108.244	122.147	94.2817	112.423	105.743	110.15	113.264	114.493	110.054
Locus_1889	30.051	25.1748	21.3084	29.2477	15.0938	30.1085	21.0318	20.8788	25.0442
Locus_1890	66.9302	223.02	248.091	254.586	313.655	241.998	300.427	313.972	170.758
Locus_1891	107.838	76.8142	74.5963	84.1364	110.456	68.5781	77.688	87.7238	73.5476
Locus_1892	20.9035	18.8576	16.8245	15.8838	17.2217	16.7345	17.6135	17.093	17.9726
Locus_1893	7.73923	8.56341	3.27077	6.67561	8.12516	8.04261	8.98078	9.71252	7.62474
Locus_1894	69.6561	65.9025	69.6131	45.1325	88.4275	73.097	64.9749	76.3206	69.8791
Locus_1895	9.4653	8.23379	7.22164	10.0221	6.53071	8.72237	7.28323	8.76039	9.5238
Locus_1896	124.249	95.9603	96.2699	100.902	98.5776	93.4782	97.0906	98.0419	95.2697
Locus_1897	68.687	41.6212	53.1045	33.4293	22.9436	26.6224	43.001	29.8722	45.2917
Locus_1898	212.023	278.426	292.621	304.134	283.655	253.15	264.762	304.708	245.142
Locus_1899	44.0581	139.464	149.101	65.7078	149.827	92.5973	106.774	137.435	105.168
Locus_1900	57.215	69.2247	68.722	71.1536	68.1466	69.9397	77.2676	73.2968	64.6864
Locus_1901	76.3379	103.795	124.762	81.3857	164.625	84.0003	86.0259	81.3039	62.1672
Locus_1902	57.6365	55.7713	61.8237	50.7658	58.4376	52.4604	56.0306	60.9045	53.9992
Locus_1903	9.63736	6.68534	9.7852	5.04608	5.28723	8.20542	8.01881	6.33216	7.80419
Locus_1904	104.477	194.366	206.094	152.052	182.539	98.2437	212.995	188.243	124.026
Locus_1905	18.799	20.4904	19.6137	16.8749	17.2214	16.1513	21.3727	25.3005	18.4877
Locus_1906	35.3954	13.0973	8.59377	13.3284	9.09433	14.9776	8.42952	10.8359	17.3619
Locus_1907	59.5272	61.6917	85.8624	63.1744	61.5133	44.9074	77.7055	34.238	53.0244
Locus_1908	14.0268	16.9488	23.2596	18.7624	22.1881	16.5183	18.4617	18.6215	14.7212
Locus_1909	21.8993	28.0744	34.8738	36.2576	31.7709	30.6818	29.6456	30.5207	25.451
Locus_1910	101.728	34.0303	18.4609	20.3095	13.693	35.3225	27.3593	23.3339	32.6573
Locus_1911	20.7858	15.1157	13.2053	15.6589	6.4883	17.9889	14.4039	12.1801	17.3312
Locus_1912	13.2953	12.8415	22.0029	14.3524	12.5546	12.9486	15.4924	14.2073	12.3819
Locus_1913	66.3409	44.6854	30.98	29.0968	59.3811	49.4656	32.5591	33.5545	54.0739
Locus_1914	20.0903	16.2538	12.3016	18.4036	16.7842	15.8308	11.8172	14.5618	17.9018
Locus_1915	43.7245	47.5779	41.2645	43.8708	39.1223	42.169	44.0308	41.8937	55.0096
Locus_1916	80.1843	86.7215	101.492	79.8592	77.7519	88.555	79.9723	70.2155	87.161
Locus_1917	745.854	831.937	780.086	550.805	772.047	914.304	1143.13	16427.5	645.099
Locus_1918	146.463	134.307	110.519	125.048	122.323	136.911	173.772	120.428	112.593
Locus_1919	66.1566	46.9844	41.1917	59.9302	56.3353	54.1972	46.3772	51.8698	58.1052
Locus_1920	5.90078	2.90256	3.14953	2.63626	2.34998	4.27782	2.27334	4.11352	5.191
Locus_1921	12.2975	13.3852	17.1564	17.3208	17.8118	12.7532	18.7393	19.1503	12.8619
Locus_1922	14.577	11.2174	13.3355	13.0459	9.69954	12.61	6.45253	9.07509	12.5383
Locus_1923	11.7798	15.2547	10.5183	14.096	9.1733	14.6129	15.7461	16.8778	14.2755
Locus_1925	18.5296	19.577	30.7208	18.8116	19.2404	18.8824	19.9234	36.7939	20.1137
Locus_1926	76.8286	84.2841	99.5641	76.5112	113.292	75.3016	77.32	85.8989	77.0968
Locus_1927	47.6941	33.6709	38.2338	46.3297	40.8091	34.978	53.2742	47.8513	33.1137
Locus_1928	5.42526	7.42526	12.9566	9.77618	4.64805	7.73644	9.67192	8.06178	7.63884
Locus_1929	58.6209	99.1396	107.866	66.2154	125.874	109.911	100.978	100.501	111.934
Locus_1930	25.8718	24.7917	20.8267	22.3064	21.0448	22.1716	19.6174	22.5676	21.0174
Locus_1931	36.6022	28.0891	23.3055	30.743	27.7379	32.3955	29.486	35.0519	29.5207
Locus_1932	69.2495	56.2036	66.964	46.3041	32.4751	58.0797	50.4345	48.1882	56.8259
Locus_1933	25.1445	37.3989	41.4721	33.8189	34.8262	37.0657	48.0297	37.3794	34.0075
Locus_1934	88.3808	72.5144	67.7303	75.8988	79.4722	71.5501	73.4229	75.6868	66.7034
Locus_1935	21.9067	33.0305	29.1005	34.0607	25.8841	33.6628	34.821	33.7063	29.5835
Locus_1937	56.3015	50.3091	54.6567	61.4058	57.1286	48.0777	54.4201	54.4564	50.5379
Locus_1938	25.293	20.5923	20.0267	27.8784	18.8698	20.9558	20.3803	22.7935	20.6825
Locus_1939	27.6497	40.2039	48.8599	50.9339	43.9665	42.9446	48.955	45.1155	40.3915
Locus_1940	154.697	169.245	156.565	209.052	208.074	162.403	211.524	198	153.569
Locus_1941	13.8168	15.1237	18.1304	18.9201	20.5	15.2118	16.7213	15.4249	14.6015
Locus_1942	78.2846	66.8373	68.4323	53.3734	100.272	87.9196	74.4782	70.8844	83.3517
Locus_1943	26.8884	36.9749	40.3334	30.6788	33.702	38.6251	33.5574	30.268	35.218
Locus_1944	3.33753	3.45814	7.32209	4.71699	6.37397	4.06905	6.13662	5.56464	5.43807
Locus_1945	13.8331	14.8298	12.6094	13.6951	20.6759	16.5261	16.4066	17.5642	18.0303
Locus_1946	17.0753	19.1661	19.7356	23.6251	17.8845	19.2803	19.3364	19.8268	18.5694
Locus_1947	18.5702	23.2189	24.017	22.649	30.0099	24.6226	18.4565	17.2391	21.7466
Locus_1948	13.8871	53.9214	50.1651	61.3763	58.6061	55.2622	67.3453	61.791	43.6676
Locus_1949	18.2543	14.0165	10.8929	10.7456	12.0613	10.8397	10.2177	9.2253	10.8796
Locus_1950	32.9198	31.003	38.0325	61.0618	36.8344	29.2917	38.0762	42.0364	28.6691
Locus_1951	131.405	144.886	129.488	228.325	169.894	150.18	181.666	188.026	128.379
Locus_1952	118.081	112.434	141.889	126.975	128.409	111.304	116.166	111.017	108.004
Locus_1953	10.9231	22.3288	22.8274	22.7567	16.3685	22.8778	18.3471	10.8551	20.93
Locus_1954	67.3664	53.0661	26.8679	10.0031	56.0194	52.8743	48.2951	43.6183	54.3427
Locus_1955	15.9082	12.1981	17.2184	12.9947	16.1905	13.2798	13.9273	12.3954	13.9035
Locus_1956	12.3111	12.3547	17.3359	15.3281	14.9297	12.2525	16.5654	12.8745	14.0568
Locus_1957	0.4832	1.2183	1.79844	0.996029	0.86483	1.59791	1.38945	1.27418	1.49449
Locus_1958	47.5986	55.798	55.7009	58.8321	72.5447	50.7567	62.6192	66.6305	53.4645
Locus_1960	153.39	137.991	154.806	156.006	192.482	141.476	145.161	157.377	142.477
Locus_1962	17.1716	22.3563	26.1917	23.7512	25.0324	20.3164	20.6322	25.7372	19.1716
Locus_1963	12.4296	15.8227	17.9989	18.4234	13.2292	15.1311	13.6616	12.9069	15.0348
Locus_1964	4.62028	8.88682	9.98811	13.8825	6.93795	9.58413	9.14509	11.5323	9.33506
Locus_1965	5.46809	4.0472	5.82545	5.71963	5.38847	6.33005	3.90279	3.57948	5.54092
Locus_1966	23.8683	53.4246	56.2124	4.18974	23.0513	34.1222	17.1363	27.7952	217.615
Locus_1967	1.67347	2.36957	2.64612	0.855929	1.34337	1.89361	2.31345	1.97815	2.67398
Locus_1968	43.1676	31.6918	30.5373	45.7297	40.535	32.8332	35.1037	40.1902	32.2725
Locus_1969	16.8	23.981	26.9242	28.6749	17.9449	23.4053	22.507	23.7763	22.2279
Locus_1970	39.6524	41.6459	30.9144	35.805	47.9506	41.8597	42.9057	41.0532	39.2078
Locus_1971	30.3883	31.8535	31.0103	18.0626	29.9111	30.9542	32.0577	24.4764	30.3182
Locus_1972	82.1858	66.3615	51.2047	95.2106	91.0474	70.7504	70.6577	74.4973	67.3239
Locus_1974	29.9178	47.9381	37.8758	44.3648	55.4241	41.7184	52.763	56.1805	40.0701
Locus_1975	11.5964	11.7418	11.7748	8.76971	13.597	12.1828	12.4965	9.65755	11.551
Locus_1976	9.76354	14.3233	15.6142	16.8699	11.2865	12.8517	16.8053	18.0588	13.3685
Locus_1977	126.447	191.808	209.482	226.66	201.657	189.394	207.945	218.705	166.342
Locus_1978	20.7385	16.7771	16.266	16.5735	20.8236	18.3219	16.6754	14.6626	18.2766
Locus_1979	10.3407	11.1989	11.6526	11.778	17.1056	12.9421	10.6955	7.92576	11.3786
Locus_1980	15.7602	19.7802	22.6887	16.4628	16.8727	20.0296	20.6737	18.0442	19.7845
Locus_1981	227.192	220.043	205.8	99.4919	37.0321	94.4527	48.0307	98.4442	158.806
Locus_1982	26.7637	22.2836	23.0062	25.1151	27.3429	18.9876	18.3037	18.9312	21.8307
Locus_1983	12.7424	10.5474	12.6003	7.61205	9.68144	8.80177	9.34444	11.0565	9.7758
Locus_1984	181.582	162.028	159.652	177.472	221.267	175.556	148.715	179.695	173.273
Locus_1985	203.358	124.92	83.2271	107.305	88.2494	128.696	108.276	98.5607	138.549
Locus_1986	17.0334	17.9395	15.3014	17.6601	20.6661	17.265	17.4127	17.6336	16.9049
Locus_1987	231.742	139.235	79.9026	85.6575	155.824	133.315	123.143	142.232	139.495
Locus_1988	30.8999	22.6486	20.2768	24.6934	22.6428	24.2319	19.4098	22.5333	24.4508
Locus_1990	61.9079	46.1675	20.6621	1.51144	48.5091	48.0702	50.1008	39.9412	41.9507
Locus_1991	19.0977	21.9648	20.2589	22.8474	19.1176	21.8991	25.1326	22.7627	19.481
Locus_1992	14.6629	15.6875	14.6336	13.7903	13.0334	16.0301	12.6523	8.93752	14.6568
Locus_1993	18.3705	21.9453	15.9396	21.6554	23.4911	22.9847	20.9801	21.8254	21.8181
Locus_1994	10.2022	8.4342	7.76376	7.4387	7.53796	7.94185	6.18942	7.41592	8.95213
Locus_1995	12.4291	13.0336	13.5322	11.2405	15.4734	14.0376	14.0026	13.9693	13.5058
Locus_1996	4.19803	6.12469	3.84029	3.512	3.60248	4.47853	4.58121	4.25633	6.74743
Locus_1997	113.747	89.3305	68.7417	77.1359	96.8791	83.117	68.4744	85.3046	89.506
Locus_1998	17.4803	18.5586	19.2011	18.9954	16.2605	25.7039	21.8974	19.8698	22.6899
Locus_1999	99.3515	173.325	188.843	213.413	231.875	131.275	174.153	229.723	135.191
Locus_2000	86.4773	66.9083	44.4375	39.1793	49.273	74.536	65.136	60.4016	67.7651
Locus_2001	4.94974	4.02351	4.03029	4.30649	4.86187	4.31116	2.86227	4.45501	5.45727
Locus_2002	10.3588	12.0712	20.6996	6.18832	13.7637	14.2972	15.8224	17.403	11.0823
Locus_2003	121.152	132.486	64.1834	122.603	132.371	128.693	155.586	113.983	129.517
Locus_2004	16.0177	24.3388	17.6351	23.6136	21.4363	22.6045	23.6145	23.0911	22.6796
Locus_2005	66.4995	59.903	54.0373	31.6465	46.4816	63.1711	57.6755	52.5051	61.4726
Locus_2006	21.1266	19.5367	9.58144	28.8823	10.9033	19.5905	17.3383	22.0123	17.6595
Locus_2007	8.14333	11.4895	14.9472	11.2824	10.4242	10.7013	12.0247	11.1146	10.2717
Locus_2008	28.8131	21.6894	22.1422	24.8535	24.468	21.2856	23.8767	25.3612	23.5318
Locus_2009	256.448	212.551	241.628	170.526	243.34	218.13	215.683	209.453	247.349
Locus_2010	13.4875	17.7724	17.6811	19.4085	20.5135	18.3537	20.2004	18.7253	17.3037
Locus_2011	141.959	184.933	148.284	191.228	194.781	151.863	186.423	197.345	162.647
Locus_2012	18.8611	31.7655	30.6526	40.6885	37.8693	30.7414	36.843	36.1624	26.722
Locus_2013	33.5109	26.8662	30.5255	26.9389	33.2227	29.9595	29.3566	32.0577	26.8342
Locus_2014	40.4007	35.6487	31.8922	34.3881	37.3274	31.5444	38.1245	37.0794	34.1704
Locus_2015	17.1454	26.8092	30.3622	27.9497	21.2832	25.8373	32.1749	30.8804	23.5536
Locus_2016	26.5985	32.1081	42.1933	51.4565	43.2511	35.8062	37.2051	39.605	33.6984
Locus_2017	112.736	169.13	216.196	224.66	183.269	167.543	183.224	217.576	142.656
Locus_2019	14.4428	7.6492	3.45156	4.37719	5.4115	5.93358	3.77847	5.05704	4.51153
Locus_2020	359.111	312.898	371.691	569.399	415.789	329.722	372.338	418.738	314.579
Locus_2021	164.152	194.367	257.956	291.786	300.1	229.076	207.476	231.718	208.272
Locus_2023	220.288	333.361	200.886	233.4	235.703	213.116	305.006	97.2688	276.406
Locus_2024	21.6633	26.3683	48.2951	75.9342	45.6849	24.1859	44.2587	36.6229	28.9232
Locus_2025	139.73	113.241	86.7494	135.969	145.633	58.4695	117.484	130.184	114.913
Locus_2026	140.889	102.844	82.8768	102.457	128.703	94.7957	93.8043	87.0683	93.5312
Locus_2028	30.6134	25.2737	31.5201	27.2142	29.2883	24.2701	22.9074	24.7007	25.5881
Locus_2029	48.8688	48.2875	40.1766	38.1719	48.3974	43.4053	43.0408	45.2775	49.5681
Locus_2030	68.9064	85.5022	82.5609	86.1042	86.315	82.1714	89.6121	94.0261	80.2857
Locus_2031	14.3809	13.5751	10.5791	11.9359	14.798	12.0596	12.9566	12.0958	14.9252
Locus_2032	9.98853	10.4168	13.8805	10.2649	9.87455	10.3524	9.3039	9.20992	10.4461
Locus_2033	187.674	162.395	145	166.256	153.048	168.434	160.576	167.346	178.35
Locus_2034	5.9975	5.63191	9.30353	6.45432	6.59601	7.51031	7.72498	7.6766	6.04705
Locus_2035	31.6747	34.5136	29.7886	32.518	37.3932	33.5888	37.3723	35.4504	34.3156
Locus_2036	16.5406	35.8416	39.1653	51.8058	42.1173	35.3369	43.7554	43.1105	30.1408
Locus_2037	39.3742	29.662	28.3721	38.0711	31.8793	33.3463	25.2156	27.0931	24.8974
Locus_2038	91.6389	92.2219	64.6554	80.6165	91.8771	85.2594	87.2763	96.5627	95.7776
Locus_2039	91.7274	82.2389	73.2397	50.035	78.9496	68.4419	83.9973	67.8668	81.6427
Locus_2040	37.0366	66.472	74.1961	63.5697	59.4723	57.9736	61.7732	70.0172	64.6024
Locus_2041	17.6807	25.8211	30.6667	29.3292	19.7542	27.6833	26.5696	29.4396	24.3805
Locus_2042	367.959	444.488	116.616	518.756	607.392	441.113	551.168	614.602	419.515
Locus_2043	29.6065	28.197	23.7274	29.4571	35.5488	32.7857	21.2431	22.1917	29.2213
Locus_2044	10.406	7.57106	6.74775	7.88002	7.85283	8.0223	5.90681	4.99167	10.0636
Locus_2045	27.1166	28.8421	40.6655	25.3514	36.5399	33.2972	22.7497	21.5075	28.7281
Locus_2046	21.3844	21.0306	18.5429	18.7449	21.7633	20.995	17.7136	17.5551	22.9292
Locus_2047	209.647	131.188	120.482	114.573	169.351	120.725	101.636	124.83	118.759
Locus_2048	16.1316	15.1256	28.7046	16.6519	23.65	21.4845	19.4757	15.8822	17.0807
Locus_2049	10.9432	11.258	8.04234	12.133	15.0532	11.0963	7.05768	8.75688	11.7578
Locus_2050	43.7737	61.4517	70.2464	65.681	44.6264	54.8557	64.6725	59.6509	53.4127
Locus_2051	45.8837	42.0936	33.9297	39.3937	45.0854	38.4068	40.2685	42.3659	42.6741
Locus_2052	8.89112	5.46317	5.13264	6.54137	4.91029	6.98261	2.78321	4.18213	6.84024
Locus_2053	11.7465	16.1528	11.8468	11.0121	15.1767	14.1507	12.5886	14.0422	15.1186
Locus_2054	35.7728	45.7686	44.5887	43.6804	45.21	41.6253	51.3804	48.3354	41.6192
Locus_2055	8.33811	14.6002	16.8574	19.4877	11.3083	15.6923	17.0337	16.2081	13.5358
Locus_2056	15.8913	18.2169	28.6731	18.5445	17.5449	19.2478	19.074	23.183	17.1061
Locus_2057	41.4647	42.7952	17.9925	1.01324	44.8822	46.525	47.4295	38.0007	38.0472
Locus_2058	16.0313	21.0928	20.7959	26.1532	19.0781	19.3918	20.2675	21.4628	18.4811
Locus_2059	13.5803	14.6247	11.3724	15.0507	10.1659	12.5738	11.8402	12.5457	12.0564
Locus_2060	15.3271	24.0526	19.0124	25.7349	22.2318	23.6965	28.4626	25.3859	21.5798
Locus_2062	12.439	15.8592	18.2139	14.6868	12.8701	15.7428	14.4876	14.0047	14.1487
Locus_2064	11.8639	6.92488	7.44903	7.41509	9.9006	5.38455	8.22431	9.07176	7.40397
Locus_2065	21.0171	20.3021	18.1479	21.1471	17.3567	20.212	15.3929	21.2087	20.3101
Locus_2066	28.2655	21.4966	12.205	21.0102	22.3136	22.8606	12.1274	15.9505	24.0993
Locus_2067	222.996	158.066	148.586	173.11	140.998	183.505	155.168	171.636	145.916
Locus_2068	51.12	46.8545	52.1207	42.3549	46.04	46.8013	33.6664	34.7778	47.2487
Locus_2069	52.0852	57.1639	49.47	54.7075	64.3344	54.3012	52.2406	66.2842	58.8868
Locus_2070	20.6544	18.7767	15.7306	18.9425	22.8929	19.5119	24.2037	24.0221	18.9675
Locus_2071	42.0519	32.2023	17.983	33.0516	28.6372	37.733	29.2432	21.4421	33.59
Locus_2072	116.815	61.4795	47.0363	94.6459	98.2256	54.9691	69.1641	92.903	69.4805
Locus_2073	139.667	123.456	143.641	142.848	112.35	143.092	120.755	127.619	121.086
Locus_2074	35.7003	35.4385	44.3961	32.6033	37.778	40.3209	30.5306	28.4346	36.7315
Locus_2075	23.0144	27.8061	27.6756	36.4047	26.413	29.2981	30.6525	30.0922	25.2336
Locus_2076	68.3064	50.9519	41.9901	46.7291	63.3539	56.6197	49.3893	52.4561	53.392
Locus_2077	9.12031	12.604	11.1781	16.1839	8.65996	11.5221	15.079	14.4213	13.4175
Locus_2078	12.1882	9.26581	7.97916	10.6544	9.98226	9.38748	6.54513	9.44501	9.89913
Locus_2079	35.1862	28.5428	28.1921	31.2222	23.8072	30.2999	30.0843	24.9652	30.4346
Locus_2080	99.7177	118.259	122.773	161.969	131.059	110.128	112.011	122.231	106.462
Locus_2081	16.6903	25.7446	24.9074	29.998	35.7699	23.7987	25.4972	31.2323	20.715
Locus_2082	48.4361	58.7437	57.3789	55.2782	37.1823	52.3812	49.6778	40.9059	46.9718
Locus_2083	378.689	366.438	282.914	153.968	432.474	181.537	579.738	463.733	465.301
Locus_2084	102.67	70.7856	35.3157	11.6831	60.6784	69.8236	61.3493	61.9726	69.9318
Locus_2085	30.3439	24.1054	22.2098	27.3535	23.8289	23.4687	20.1244	19.4589	25.5918
Locus_2086	36.8063	30.2489	43.9268	30.0969	35.494	28.2039	33.2837	37.4291	31.6484
Locus_2087	247.775	152.723	164.152	198.112	221.819	164.769	153.004	167.197	187.396
Locus_2088	13.6487	15.1765	11.925	17.647	12.3721	14.383	14.1922	14.5376	13.7183
Locus_2089	76.4781	75.559	75.4595	53.3091	87.1902	82.213	74.5741	78.7971	74.4482
Locus_2090	28.511	15.2509	12.3447	1.87167	12.8784	14.4658	14.9229	15.0111	17.5196
Locus_2091	47.9523	57.4694	72.3616	96.5454	79.0074	50.6761	53.039	64.2984	47.7998
Locus_2092	126.106	97.2836	89.9094	83.213	125.392	102.459	87.4508	101.313	95.5438
Locus_2093	43.3833	25.4701	22.005	20.6609	28.5149	27.8149	24.9008	26.7741	25.4851
Locus_2094	54.8525	48.4751	45.3872	51.0293	49.3218	49.2451	52.0544	45.8702	51.2174
Locus_2096	59.9172	38.0363	37.9728	35.1364	27.5157	38.7837	33.6276	33.7599	41.3407
Locus_2097	5.43205	7.46459	4.67022	7.78702	7.10435	5.81047	6.54873	6.82327	7.97333
Locus_2098	12.3452	8.55007	6.2267	6.92622	7.34388	11.7808	10.6421	17.3706	11.9758
Locus_2099	29.9506	29.3614	24.362	25.8795	28.8746	26.2149	26.3562	19.4246	25.3758
Locus_2100	31.7113	29.6873	24.6338	20.9979	22.8779	32.4403	27.9569	30.4599	27.2869
Locus_2101	57.5698	51.9592	16.6111	48.4757	68.053	52.923	53.9285	58.2762	52.0725
Locus_2102	61.9717	94.5734	81.1461	84.0659	104.207	101.005	130.098	106.848	94.5036
Locus_2103	27.151	26.048	19.962	25.7373	26.4105	24.2696	26.6522	22.7653	29.0754
Locus_2104	54.2769	47.4056	58.2405	49.8675	46.8229	45.7395	41.3372	38.1107	52.3232
Locus_2106	22.9168	40.6263	35.1909	41.497	33.2051	34.7159	31.7275	31.9899	35.3999
Locus_2107	6.09613	3.11965	5.45832	2.39514	3.30718	3.8137	3.8488	4.94778	5.2348
Locus_2108	11.1469	12.4272	11.0967	12.9568	7.88933	11.7286	13.7234	12.6127	11.3509
Locus_2110	109.832	56.558	66.1433	84.2543	78.2865	60.3545	68.8699	84.8184	67.7535
Locus_2111	21.456	33.6775	37.0626	47.1636	29.4078	35.7616	37.7759	37.4356	27.2852
Locus_2112	156.508	181.18	294.904	118.958	182.723	1058.42	168.227	243.113	204.552
Locus_2113	491.896	324.246	262.901	316.433	403.408	258.138	257.139	286.823	294.113
Locus_2114	30.7436	27.5387	23.9116	29.2472	29.4811	27.4122	29.1297	30.3273	27.6519
Locus_2115	122.516	103.168	117.956	107.237	119.216	110.064	88.0511	91.206	109.239
Locus_2116	52.2126	42.7385	39.0175	59.0383	25.935	42.2201	37.1657	36.3758	44.0192
Locus_2117	57.9272	40.3007	39.5957	59.7688	40.6424	41.5782	39.5462	39.8412	40.5606
Locus_2118	2.46862	1.83569	1.92887	1.12326	1.37771	1.16795	1.26317	0.675553	1.35684
Locus_2119	15.7855	13.8953	14.9052	13.5736	11.5626	13.9035	7.74789	10.0855	13.5245
Locus_2120	34.4257	38.6054	45.6491	45.6338	38.5882	38.8153	40.8378	47.8889	36.8821
Locus_2121	75.3477	64.9206	62.1577	78.5418	71.3057	67.6483	65.6875	69.1189	65.0216
Locus_2122	38.6333	26.4883	16.8522	4.14529	26.8511	26.499	26.2823	26.8452	23.8525
Locus_2123	125.095	149.49	154.385	145.026	151.925	142.842	149.026	164.734	151.307
Locus_2124	124.629	157.097	177.569	186.871	219.209	150.929	170.389	194.5	167.962
Locus_2125	83.9241	87.4867	93.9149	108.377	102.434	89.8747	89.6609	87.4714	85.6076
Locus_2126	13.6626	22.1156	21.6706	33.628	22.6911	21.4344	26.9873	29.6598	20.27
Locus_2127	26.0743	32.1766	28.1916	28.4109	21.8372	28.4475	34.4921	30.6974	25.7575
Locus_2128	217.069	172.165	82.5615	790.322	205.599	173.199	81.1092	214.615	312.702
Locus_2129	15.5349	16.7428	14.5657	18.6304	17.0859	15.7574	16.3382	15.9672	17.0715
Locus_2130	3.67488	2.72874	4.01898	4.21068	3.88072	4.89906	5.40473	4.31563	2.94094
[truncated: 56,650 more rows]
