# Supplementary material for: Integrating microRNA and mRNA expression profiling in Symbiodinium microadriaticum, a dinoflagellate symbiont of reef-building corals
Source: BMC Genomics. 2013 Oct 12;14:704. doi: 10.1186/1471-2164-14-704 (PMC3853145; doi:10.1186/1471-2164-14-704)
Supplement: Additional file 6 — Details the differentially expressed genes (DEGs) assorted by fold change and experimental treatment (n = 3,285 DEGs in 58,649 genes, DESeq, FDR < 0.1). [file 1471-2164-14-704-S6.xlsx]

## Sheet: Description of columns
Column heading	Description
ID	Gene ID
baseMean*	mean normalised counts, averaged over all samples from both conditions
baseMeanA*	mean normalised counts from condition A
baseMeanB*	mean normalised counts from condition B
foldChange*	fold change from condition A to B
log2FoldChange*	the logarithm (to basis 2) of the fold change
p value*	p value for the statistical signifcance of this change
adj p value*	p value adjusted for multiple testing with the Benjamini-Hochberg procedure (see the R function p.adjust), which controls false discovery rate (FDR)
Annotation	Annotation of locus
Encoded on minicircle?	If "yes", this gene is encoded on a plastid minicircle in dinoflagellates, not the nuclear genome
* See the DESeq manual and vignette in Bioconductor for more details

## Sheet: 4°C
ID	baseMean	baseMeanA	baseMeanB	FoldChange	log2FoldChange	p value	adj p value	Annotation
Locus_57374	4285	86.5531	8483.45	98.0145	6.61492	4.88347e-39	9.36763e-35	-
Locus_46443	225.205	11.6108	438.799	37.7924	5.24003	5.43417e-13	1.64589e-09	-
Locus_64742	2551.44	145.662	4957.21	34.0322	5.08883	7.256e-24	4.17561e-20	-
Locus_42346	309.428	17.9439	600.911	33.4883	5.06558	2.81798e-11	6.00615e-08	-
Locus_15270	2425.89	145.662	4706.12	32.3084	5.01384	3.54189e-23	1.85295e-19	s:Q9LYZ9;Pentatricopeptide repeat-containing protein At5g02860
Locus_60157	112.094	8.4442	215.743	25.5493	4.67521	6.65425e-05	0.035788	s:Q9ULJ7;Ankyrin repeat domain-containing protein 50
Locus_817	14502	1209.63	27794.3	22.9775	4.52215	1.43253e-24	9.15973e-21	s:P99029;Peroxiredoxin-5, mitochondrial
Locus_48833	71.2609	8.4442	134.078	15.8781	3.98896	3.39406e-05	0.0197291	s:Q3BAI2;Uncharacterized protein ORF91
Locus_94485	278.013	37.9989	518.027	13.6327	3.769	5.3106e-10	9.85836e-07	-
Locus_78632	129.032	17.9439	240.121	13.3817	3.74219	2.16338e-05	0.0132443	-
Locus_26530	119.972	16.8884	223.056	13.2077	3.7233	1.21642e-05	0.00833349	-
Locus_69225	1660.21	290.269	3030.15	10.4391	3.38393	3.81321e-14	1.46293e-10	-
Locus_77976	207.682	41.1655	374.198	9.0901	3.1843	3.73784e-05	0.0215101	t:Q1ZG79;Lipoprotein, putative
Locus_77539	364.742	74.9423	654.542	8.73395	3.12663	3.02913e-08	3.48635e-05	-
Locus_60151	292.062	61.2205	522.903	8.54131	3.09446	2.83169e-07	0.00025866	-
Locus_88687	1016.18	217.438	1814.92	8.34685	3.06123	8.6846e-11	1.72335e-07	t:F4RZJ8;Putative uncharacterized protein
Locus_48965	1991.37	436.987	3545.74	8.11406	3.02042	3.52239e-12	8.81318e-09	-
Locus_81536	113.752	26.3881	201.116	7.62147	2.93007	0.000124968	0.0636418	-
Locus_6180	777.247	194.217	1360.28	7.00392	2.80816	1.06973e-09	1.86544e-06	-
Locus_61484	1122.72	297.658	1947.78	6.54369	2.7101	2.44412e-09	3.8014e-06	t:B8CEF4;Predicted protein
Locus_8546	965.578	264.937	1666.22	6.28912	2.65286	1.2229e-09	2.06983e-06	-
Locus_49929	609.091	169.94	1048.24	6.16833	2.62488	1.81513e-07	0.000174092	-
Locus_22487	792.999	226.938	1359.06	5.98868	2.58224	6.51077e-08	7.06935e-05	t:Q5BT34;Putative uncharacterized protein
Locus_42290	200.89	58.0539	343.726	5.92081	2.5658	1.56292e-05	0.0102206	-
Locus_67142	166.887	48.5542	285.22	5.87426	2.55441	1.31029e-05	0.008871	-
Locus_67460	1171.54	344.101	1998.97	5.80927	2.53836	2.11135e-08	2.53129e-05	-
Locus_29014	725.721	214.272	1237.17	5.77384	2.52953	5.82112e-08	6.44207e-05	-
Locus_42402	235.339	69.6647	401.014	5.75635	2.52515	1.72152e-05	0.0111312	-
Locus_70215	2622.24	797.977	4446.5	5.57222	2.47825	4.10652e-09	6.19572e-06	s:O48920;ADP-ribosylation factor
Locus_39233	310.169	94.9973	525.34	5.53006	2.46729	4.76123e-06	0.00365326	-
Locus_31412	141.008	44.3321	237.683	5.36143	2.42262	6.50215e-05	0.0352999	-
Locus_441	3444.99	1089.3	5800.68	5.32514	2.41282	7.21989e-09	9.66239e-06	s:P02719;Sodium channel protein
Locus_77610	200.073	68.6091	331.537	4.83226	2.2727	8.51103e-05	0.0449343	-
Locus_39953	464.088	161.495	766.68	4.74738	2.24713	2.75401e-05	0.0165348	-
Locus_11136	382.718	134.052	631.384	4.71	2.23573	1.77666e-06	0.00146059	-
Locus_22093	492.361	174.162	810.56	4.65407	2.21849	1.85208e-06	0.00150115	s:O83142;Probable 5'-nucleotidase
Locus_90434	316.703	112.941	520.465	4.60828	2.20423	0.000104755	0.0543096	-
Locus_33158	1982.19	720.924	3243.46	4.49903	2.16961	1.52284e-07	0.000151095	-
Locus_81750	498.493	181.55	815.436	4.49151	2.1672	8.32189e-06	0.00591234	-
Locus_20266	448.688	163.606	733.77	4.48497	2.1651	1.00842e-05	0.00699177	t:Q1QP42;Putative uncharacterized protein
Locus_27908	1437.31	524.596	2350.01	4.47967	2.16339	5.95698e-07	0.000527395	-
Locus_40774	440.922	177.328	704.517	3.97295	1.99021	3.95628e-05	0.0225418	-
Locus_43590	497.469	202.661	792.277	3.90937	1.96694	3.37701e-05	0.0197291	-
Locus_12851	755.012	324.046	1185.98	3.6599	1.8718	1.9415e-05	0.0120988	s:P39865;Nitrate reductase [NADH] 1
Locus_59974	351.221	155.162	547.28	3.52715	1.8185	0.000136981	0.0691479	-
Locus_4902	686.635	317.713	1055.56	3.32236	1.73221	0.000150226	0.0738896	-
Locus_1805	6056.58	2820.36	9292.8	3.29489	1.72023	1.74104e-05	0.0111324	-
Locus_1948	873.542	1304.63	442.456	0.339143	-1.56003	0.000163072	0.0795279	-
Locus_7472	605.055	915.14	294.971	0.322323	-1.63342	0.000149951	0.0738896	s:Q6GZT3;Uncharacterized protein 043R
Locus_4856	8423.37	12904.8	3941.88	0.305457	-1.71096	1.50795e-05	0.0099745	-
Locus_35290	402.388	628.037	176.739	0.281414	-1.82923	5.82652e-05	0.0322402	s:A4S6Y4;Lon protease homolog, mitochondrial
Locus_39660	1501.3	2351.71	650.886	0.276771	-1.85323	8.78704e-06	0.00616668	s:Q9VAN6;Histone RNA hairpin-binding protein
Locus_38368	782.604	1227.58	337.632	0.275039	-1.86229	5.79806e-05	0.0322402	-
Locus_19902	752.597	1182.19	323.005	0.273226	-1.87183	1.86975e-05	0.011824	-
Locus_32821	277.61	436.987	118.232	0.270562	-1.88597	0.000100405	0.0525276	-
Locus_11903	297.464	471.82	123.108	0.260921	-1.93832	5.24904e-05	0.0296144	s:O50314;Magnesium-chelatase subunit H
Locus_15853	534.385	851.809	216.962	0.254707	-1.97309	5.96865e-06	0.00440356	s:P04929;Histidine-rich glycoprotein
Locus_72011	2401.75	3828.39	975.11	0.254705	-1.9731	1.605e-06	0.00133859	s:P22852;Tubulin beta chain
Locus_14308	197.943	316.658	79.2277	0.2502	-1.99885	0.000117301	0.0602709	t:E9AEM9;Proteophosphoglycan 5
Locus_37310	121.932	196.328	47.5366	0.242129	-2.04615	0.000193917	0.0937758	s:Q9NZR2;Low-density lipoprotein receptor-related protein 1B
Locus_40138	322.432	519.318	125.545	0.24175	-2.04841	1.95525e-05	0.0120988	-
Locus_16958	420.489	677.647	163.331	0.241026	-2.05274	7.47225e-06	0.00537507	-
Locus_15366	3721.57	6052.38	1390.75	0.229786	-2.12164	1.76528e-07	0.00017218	s:A6QLM0;Transmembrane protein 189
Locus_13593	2000.23	3267.91	732.551	0.224165	-2.15736	2.25123e-07	0.000208955	t:F2UNN0;Putative uncharacterized protein
Locus_29099	9564	15640.8	3487.24	0.222958	-2.16516	5.04653e-08	5.69437e-05	s:Q55F83;Enolase B
Locus_18079	336.801	554.151	119.451	0.215557	-2.21386	2.7235e-06	0.0021768	-
Locus_23847	113.526	186.828	40.2233	0.215296	-2.21561	7.08645e-05	0.0377596	-
Locus_22380	203.704	336.712	70.6955	0.209958	-2.25183	2.78707e-05	0.0165348	-
Locus_16253	131.796	218.494	45.0988	0.206408	-2.27643	5.99097e-05	0.0328345	-
Locus_19420	321.288	534.096	108.481	0.203111	-2.29966	1.30188e-06	0.0011182	-
Locus_10235	261.764	436.987	86.541	0.19804	-2.33614	4.14349e-06	0.00322223	-
Locus_84001	2420.64	4048.99	792.277	0.195672	-2.35349	1.60238e-08	1.96196e-05	s:P49471;Photosystem II CP47 chlorophyll apoprotein
Locus_40239	536.886	898.252	175.52	0.195402	-2.35549	9.09761e-08	9.51891e-05	-
Locus_62621	719.19	1204.35	234.026	0.194317	-2.36352	1.37638e-07	0.000138959	-
Locus_22498	503.266	844.42	162.112	0.19198	-2.38097	3.63302e-07	0.000326671	s:Q39112;Gibberellin 20 oxidase 3
Locus_10215	7332.97	12339.1	2326.86	0.188576	-2.40678	2.20923e-09	3.63242e-06	-
Locus_17601	204.351	344.101	64.601	0.187738	-2.4132	1.39958e-06	0.00118444	s:Q06852;Cell surface glycoprotein 1
Locus_27958	2107.82	3570.84	644.791	0.180571	-2.46936	4.31974e-09	6.2147e-06	s:Q9XQV3;Photosystem I P700 chlorophyll a apoprotein A1
Locus_9400	96.4298	163.606	29.2533	0.178803	-2.48356	2.76993e-05	0.0165348	s:O88871;Gamma-aminobutyric acid type B receptor subunit 2
Locus_21401	1634.96	2782.36	487.555	0.17523	-2.51267	4.19888e-09	6.19572e-06	-
Locus_68659	165.29	281.825	48.7555	0.172999	-2.53116	1.41177e-05	0.00944691	nr:XP_002165768;PREDICTED: hypothetical protein
Locus_76388	532.004	914.085	149.923	0.164014	-2.6081	7.452e-08	7.94149e-05	-
Locus_5780	1192.51	2049.83	335.194	0.163523	-2.61244	9.40583e-10	1.69149e-06	t:C5L1B7;Putative uncharacterized protein
Locus_10834	309.791	533.04	86.541	0.162354	-2.62279	2.2888e-08	2.68804e-05	s:Q4L9P0;Serine-rich adhesin for platelets
Locus_50070	1768.97	3058.91	479.023	0.156599	-2.67485	2.96298e-10	5.6837e-07	s:Q5N0D6;Photosystem I P700 chlorophyll a apoprotein A1
Locus_73587	154.245	267.048	41.4422	0.155186	-2.68793	3.40135e-06	0.00268134	s:Q9XSZ4;Electrogenic sodium bicarbonate cotransporter 1
Locus_15854	408.287	709.313	107.262	0.15122	-2.72528	9.90358e-09	1.29528e-05	s:Q25802;DNA-directed RNA polymerase subunit beta''
Locus_29413	1087.75	1891.5	284.001	0.150146	-2.73556	2.30094e-09	3.67811e-06	-
Locus_7088	211.614	368.378	54.8499	0.148896	-2.74763	2.00425e-07	0.000189079	-
Locus_68530	110.516	194.217	26.8155	0.13807	-2.85653	6.12433e-06	0.00446123	s:Q28462;Amelogenin
Locus_1595	101.908	179.439	24.3777	0.135855	-2.87986	5.08128e-06	0.00384753	-
Locus_1966	2130.53	3757.67	503.4	0.133966	-2.90006	2.70742e-11	5.99246e-08	s:Q1ACM8;ATP synthase subunit alpha, chloroplastic
Locus_50608	299.757	528.818	70.6955	0.133686	-2.90308	1.12139e-08	1.43406e-05	s:Q2Y0W8;Electroneutral sodium bicarbonate exchanger 1
Locus_93069	108.851	192.106	25.5966	0.133243	-2.90787	5.18916e-06	0.00387819	s:P0CN04;Sulfate adenylyltransferase
Locus_83489	486.723	861.308	112.138	0.130194	-2.94126	5.68567e-09	7.79031e-06	t:Q9XQU9;Photosystem II CP43 chlorophyll apoprotein
Locus_33090	2576.53	4570.42	582.628	0.127478	-2.97168	2.84359e-12	7.43818e-09	s:P14813;Photosystem II CP47 chlorophyll apoprotein
Locus_65818	3200.88	5685.06	716.706	0.126068	-2.98772	1.00014e-12	2.87775e-09	s:Q9XQV2;Photosystem I P700 chlorophyll a apoprotein A2
Locus_56833	287.574	512.985	62.1632	0.121179	-3.04478	1.28404e-07	0.000131951	-
Locus_13393	4331.94	7788.72	875.161	0.112363	-3.15377	1.34932e-13	4.56762e-10	s:O42398;Voltage-dependent L-type calcium channel subunit alpha-1S (Fragment)
Locus_62070	885.737	1595.95	175.52	0.109978	-3.18471	8.6666e-12	1.99495e-08	-
Locus_30419	3030.16	5481.34	578.971	0.105626	-3.24297	3.70046e-14	1.46293e-10	s:Q9XQV2;Photosystem I P700 chlorophyll a apoprotein A2
Locus_86021	2278.23	4140.82	415.641	0.100376	-3.31651	5.57984e-14	2.00689e-10	s:Q06J29;ATP synthase subunit beta, chloroplastic
Locus_47978	613.304	1115.69	110.919	0.0994172	-3.33036	4.50296e-12	1.07972e-08	-
Locus_68756	545.744	996.416	95.0732	0.0954152	-3.38964	3.60272e-11	7.4045e-08	-
Locus_78017	416.311	763.145	69.4766	0.0910398	-3.45736	1.19229e-12	3.26728e-09	-
Locus_2926	5941.56	10945.8	937.324	0.0856333	-3.54568	2.57827e-16	1.14132e-12	s:Q9P7F1;Carbohydrate-binding domain-containing protein C2E1P3.05c
Locus_78357	552.838	1038.64	67.0388	0.064545	-3.95355	4.93008e-13	1.57617e-09	t:B8BWS4;Predicted protein
Locus_12892	1754.22	3359.74	148.704	0.0442607	-4.49783	3.45171e-21	1.6553e-17	s:Q8MBG0;ATP synthase subunit beta, plastid
Locus_3248	6408.8	12373.9	443.675	0.0358556	-4.80166	6.68437e-26	6.41109e-22	t:Q0E9R7;Carbonic anhydrase (Fragment)
Locus_68469	1944.03	3789.33	98.7299	0.0260547	-5.26231	1.23234e-26	1.41835e-22	t:Q9MTQ2;ATP synthase subunit beta, chloroplastic
Locus_7511	52766.4	103105	2428.02	0.0235491	-5.40818	4.31609e-32	6.20946e-28	s:Q86AY4;TNF receptor-associated factor family protein DDB_G0272340
Locus_16704	2588.07	5059.13	117.013	0.0231291	-5.43415	1.02492e-25	8.42583e-22	-
Locus_88253	1248.99	2454.1	43.8799	0.0178803	-5.80549	4.7931e-25	3.44786e-21	-
Locus_56322	41436.6	81899.2	973.891	0.0118913	-6.39395	1.6768e-40	4.82474e-36	-
Locus_6324	44503.9	88727.4	280.344	0.00315961	-8.30604	4.15802e-56	2.39282e-51	-
Locus_62429	81.2754	162.551	0	0	-Inf	5.41072e-09	7.59441e-06	-
Locus_23921	47.4986	94.9973	0	0	-Inf	1.58869e-08	1.96196e-05	-
Locus_78252	44.3321	88.6641	0	0	-Inf	1.28378e-06	0.0011182	-
Locus_84695	24.8048	49.6097	0	0	-Inf	0.000139389	0.0697514	t:C9QG53;Lipoprotein putative

## Sheet: 16°C
ID	baseMean	baseMeanA	baseMeanB	FoldChange	log2FoldChange	p value	adj p value	Annotation
Locus_57374	1721.44	86.5531	3356.33	38.7777	5.27716	3.32447e-28	3.19792e-24	-
Locus_59696	309.759	18.9995	600.518	31.6071	4.98218	3.10517e-15	1.99131e-11	-
Locus_8546	1316.61	264.937	2368.29	8.93908	3.16013	1.08235e-12	5.67901e-09	-
Locus_46443	50.8442	11.6108	90.0776	7.75811	2.9557	3.75419e-05	0.0619077	-
Locus_40039	1238.15	313.491	2162.8	6.89909	2.78641	2.81676e-09	1.25055e-05	s:Q8CC88;Uncharacterized protein KIAA0564 homolog
Locus_20131	173.234	44.3321	302.135	6.81528	2.76877	4.72505e-06	0.0127015	s:Q5ZIJ9;E3 ubiquitin-protein ligase MIB2
Locus_42134	780.138	210.049	1350.23	6.42813	2.6844	9.55422e-10	4.59526e-06	-
Locus_36391	145.143	45.3876	244.899	5.39572	2.43181	5.5754e-05	0.0893861	-
Locus_30472	3454.7	1137.86	5771.54	5.07229	2.34264	1.41688e-08	5.45179e-05	-
Locus_29031	581.216	210.049	952.383	4.53409	2.18081	9.52197e-06	0.0203544	-
Locus_62592	293.745	110.83	476.661	4.30082	2.10461	6.25435e-05	0.0975612	-
Locus_21273	2586.58	1202.24	3970.92	3.30293	1.72375	1.87951e-05	0.0349929	-
Locus_13593	2136.42	3267.91	1004.93	0.307515	-1.70127	3.17776e-05	0.0539434	t:F2UNN0;Putative uncharacterized protein
Locus_5242	1971.22	3021.97	920.481	0.304596	-1.71503	2.89665e-05	0.0522448	-
Locus_4856	8294.32	12904.8	3683.8	0.285459	-1.80865	4.97603e-06	0.0127015	-
Locus_49624	1468.73	2286.27	651.186	0.284825	-1.81185	1.39472e-05	0.0277579	-
Locus_15366	3850.96	6052.38	1649.55	0.272545	-1.87543	3.08897e-06	0.0089367	s:A6QLM0;Transmembrane protein 189
Locus_72011	2423.7	3828.39	1019	0.26617	-1.90958	3.09678e-06	0.0089367	s:P22852;Tubulin beta chain
Locus_196	417.7	670.258	165.142	0.246386	-2.02101	1.68764e-05	0.032468	-
Locus_78017	475.403	763.145	187.662	0.245906	-2.02382	5.25747e-06	0.0127015	-
Locus_32799	387.91	632.259	143.561	0.227061	-2.13885	8.43289e-06	0.0187197	-
Locus_41537	342.287	562.595	121.98	0.216817	-2.20545	1.03357e-05	0.0213048	-
Locus_50965	872.519	1434.46	310.58	0.216514	-2.20747	3.5789e-07	0.00114756	-
Locus_78357	628.162	1038.64	217.688	0.20959	-2.25436	5.28165e-06	0.0127015	t:B8BWS4;Predicted protein
Locus_34310	249.107	413.766	84.4478	0.204096	-2.29268	2.99362e-05	0.0523575	-
Locus_26087	195.45	326.157	64.7433	0.198503	-2.33276	7.05604e-06	0.0162899	-
Locus_49187	508.592	870.808	146.376	0.168092	-2.57267	8.82579e-09	3.6385e-05	-
Locus_47978	651.207	1115.69	186.723	0.167361	-2.57896	1.86035e-08	6.71074e-05	-
Locus_2926	6082.33	10945.8	1218.86	0.111354	-3.16677	8.82115e-14	5.09121e-10	s:Q9P7F1;Carbohydrate-binding domain-containing protein C2E1P3.05c
Locus_45909	2904.64	5502.45	306.827	0.0557619	-4.16458	1.23037e-20	8.87647e-17	-
Locus_3248	6454.38	12373.9	534.836	0.0432228	-4.53206	6.02401e-24	4.96688e-20	t:Q0E9R7;Carbonic anhydrase (Fragment)
Locus_7511	52772.2	103105	2439.6	0.0236614	-5.40132	4.53351e-32	8.72186e-28	s:Q86AY4;TNF receptor-associated factor family protein DDB_G0272340
Locus_16704	2561.47	5059.13	63.805	0.0126118	-6.30908	2.38457e-31	3.4407e-27	-
Locus_88253	1238.31	2454.1	22.5194	0.00917626	-6.76788	2.83022e-30	3.26698e-26	-
Locus_6324	44703.4	88727.4	679.335	0.00765643	-7.02911	1.35638e-45	3.91424e-41	-
Locus_56322	41214.7	81899.2	530.144	0.00647313	-7.27132	4.9536e-48	2.85902e-43	-
Locus_78252	44.3321	88.6641	0	0	-Inf	2.95742e-07	0.00100406	-

## Sheet: 34°C
ID	baseMean	baseMeanA	baseMeanB	FoldChange	log2FoldChange	p value	adj p value	Annotation
Locus_52850	31.5473	0	63.0946	0	Inf	2.30938e-05	0.0106793	-
Locus_15312	23.8528	0	47.7057	0	Inf	0.000417469	0.0794637	t:C9QG53;Lipoprotein putative
Locus_2912	32011.6	391.6	63631.7	162.492	7.34422	1.33054e-47	7.74985e-43	t:C5M1Q8;Putative uncharacterized protein
Locus_57374	1622.95	86.5531	3159.35	36.5019	5.1899	2.57265e-27	2.49744e-23	-
Locus_1730	13102.4	944.695	25260.2	26.739	4.74087	5.8978e-26	4.90748e-22	t:E3QSY4;FkbM family methyltransferase
Locus_59696	261.878	18.9995	504.757	26.5669	4.73156	6.16952e-14	2.56678e-10	-
Locus_63173	765.654	77.0533	1454.25	18.8733	4.23828	3.48279e-13	1.31441e-09	-
Locus_19678	185.318	18.9995	351.637	18.5077	4.21006	2.11266e-07	0.000286172	-
Locus_817	10516.4	1209.63	19823.2	16.3878	4.03455	1.46114e-20	8.51056e-17	s:P99029;Peroxiredoxin-5, mitochondrial
Locus_53347	149.781	17.9439	281.617	15.6943	3.97217	5.35178e-06	0.00350247	s:Q6PAV2;Probable E3 ubiquitin-protein ligase HERC4
Locus_77873	155.211	21.1105	289.312	13.7046	3.77659	4.22757e-07	0.000492478	s:Q8L765;BTB/POZ and MATH domain-containing protein 1
Locus_1112	30137.1	4231.6	56042.6	13.2438	3.72725	2.39347e-18	1.26737e-14	s:P96575;Putative acyl--CoA ligase YdaB
Locus_52631	199.686	28.4992	370.873	13.0135	3.70193	1.83914e-06	0.00157023	-
Locus_81403	76.2097	11.6108	140.809	12.1274	3.6002	0.000186338	0.0444813	-
Locus_74086	61.4472	10.5553	112.339	10.643	3.41183	0.000383358	0.075436	-
Locus_42815	199.918	35.8879	363.948	10.1413	3.34217	4.41078e-06	0.00313305	-
Locus_31757	123.422	22.166	224.678	10.1362	3.34144	2.73601e-05	0.0119534	-
Locus_37446	521.996	104.497	939.494	8.99063	3.16842	7.97498e-09	1.65897e-05	-
Locus_70630	177.362	36.9434	317.781	8.60185	3.10465	5.63689e-05	0.0201427	-
Locus_52793	207.075	43.2765	370.873	8.56985	3.09927	3.42046e-06	0.00252187	s:Q39610;Dynein alpha chain, flagellar outer arm
Locus_11916	3002.49	685.036	5319.95	7.76595	2.95716	1.27971e-11	3.7269e-08	-
Locus_44661	147.31	33.7768	260.842	7.72253	2.94907	0.000301396	0.0638367	s:A4WW88;Chaperone protein DnaJ
Locus_22953	130.865	31.6658	230.064	7.2654	2.86104	0.00058028	0.0986092	-
Locus_84069	68.461	16.8884	120.034	7.10746	2.82933	0.000398252	0.0772294	-
Locus_11797	123.412	30.6102	216.214	7.06347	2.82038	8.50991e-06	0.00481231	t:Q5W7C9;Unknow protein
Locus_36069	342.734	87.6086	597.86	6.82422	2.77066	7.95386e-07	0.000759476	-
Locus_23361	196.919	50.6652	343.173	6.77335	2.75987	0.000121065	0.0335787	s:Q6NXR0;Interferon-inducible GTPase 5
Locus_18145	378.548	99.2194	657.877	6.63053	2.72912	1.22728e-06	0.00111694	-
Locus_10000	100.142	26.3881	173.895	6.58989	2.72025	6.26708e-05	0.0213469	-
Locus_51254	195.139	51.7207	338.556	6.54586	2.71058	4.68548e-05	0.0173828	-
Locus_28763	230.282	61.2205	399.343	6.52303	2.70554	3.16146e-05	0.0132476	s:Q54QE8;Heat shock protein DDB_G0283913
Locus_62234	205.57	54.8873	356.254	6.49064	2.69836	8.78562e-05	0.0272195	-
Locus_61892	215.233	58.0539	372.412	6.41494	2.68144	4.43433e-05	0.0168812	-
Locus_3661	370.997	100.275	641.718	6.39959	2.67798	3.87331e-07	0.00047001	-
Locus_70460	143.793	39.0544	248.531	6.36371	2.66987	0.000309077	0.0647633	s:Q8BTI8;Serine/arginine repetitive matrix protein 2
Locus_4237	7648.98	2097.33	13200.6	6.29402	2.65398	1.4368e-10	3.98513e-07	s:Q54JE4;2-oxoglutarate dehydrogenase, mitochondrial
Locus_62780	365.61	100.275	630.946	6.29216	2.65356	6.59952e-07	0.000646888	-
Locus_78349	138.264	37.9989	238.528	6.27724	2.65013	0.000232489	0.0524867	-
Locus_30022	191.819	52.7763	330.862	6.26914	2.64827	5.06901e-05	0.0185691	-
Locus_18793	200.712	55.9428	345.481	6.17562	2.62658	2.82431e-05	0.0121855	-
Locus_90303	237.922	66.4981	409.345	6.15575	2.62193	4.89087e-06	0.00331248	-
Locus_50878	168.021	47.4986	288.542	6.07475	2.60283	0.000395725	0.0770883	-
Locus_52617	358.873	104.497	613.249	5.86858	2.55301	8.33183e-06	0.00478652	s:Q5PQN1;Probable E3 ubiquitin-protein ligase HERC4
Locus_55917	195.469	56.9984	333.94	5.85876	2.5506	0.000145874	0.0382729	-
Locus_18722	905.18	269.159	1541.2	5.72599	2.51753	2.24227e-08	4.35344e-05	-
Locus_46234	255.368	75.9978	434.737	5.72039	2.51611	6.10839e-05	0.0210526	-
Locus_78311	314.353	93.9417	534.765	5.69252	2.50907	1.51148e-05	0.00779096	-
Locus_74425	468.381	140.385	796.377	5.67281	2.50406	6.18258e-07	0.000643054	s:Q9EQG6;Kinase D-interacting substrate of 220 kDa
Locus_33929	291.566	87.6086	495.523	5.65611	2.49981	3.12286e-05	0.0131807	-
Locus_6382	7036.89	2134.27	11939.5	5.59418	2.48393	1.51239e-09	3.83003e-06	-
Locus_8582	3291	1002.75	5579.26	5.56396	2.47611	3.0139e-09	7.02191e-06	t:C1EJ44;Predicted protein
Locus_21834	214.695	65.4426	363.948	5.56134	2.47543	0.000111179	0.03211	-
Locus_22497	239.308	73.8868	404.729	5.47769	2.45357	0.000149098	0.0385088	t:Q4WBP0;Putative uncharacterized protein
Locus_52404	508.372	157.273	859.472	5.46483	2.45018	5.32114e-07	0.000584783	-
Locus_15900	657.157	204.772	1109.54	5.41843	2.43787	6.41787e-07	0.000646888	t:B5Y4S2;Predicted protein
Locus_23710	399.437	125.607	673.266	5.36008	2.42225	5.91551e-06	0.00378632	-
Locus_2994	1918.87	603.76	3233.98	5.3564	2.42126	2.8995e-08	5.27763e-05	-
Locus_42415	283.388	89.7196	477.057	5.3172	2.41067	3.65606e-05	0.0146703	s:Q7Z2Y8;Interferon-induced very large GTPase 1
Locus_7545	320.499	102.386	538.612	5.26061	2.39523	1.68907e-05	0.00840706	-
Locus_50400	180.223	58.0539	302.392	5.20882	2.38096	0.000457109	0.0845231	s:P74838;31-O-demethyl-FK506 methyltransferase FkbM
Locus_40344	232.141	74.9423	389.34	5.1952	2.37718	0.000144579	0.0381047	t:O68872;Putative uncharacterized protein
Locus_18286	111.047	35.8879	186.206	5.18855	2.37533	0.000174334	0.042845	-
Locus_91539	381.068	123.496	638.641	5.17133	2.37053	5.5299e-06	0.00357883	-
Locus_74047	598.546	195.272	1001.82	5.13037	2.35906	2.23448e-07	0.000295795	-
Locus_51196	686.805	224.827	1148.78	5.10964	2.35322	6.097e-07	0.000643054	-
Locus_51531	337.417	110.83	564.004	5.08891	2.34736	1.70318e-05	0.00840706	s:Q96CX2;BTB/POZ domain-containing protein KCTD12
Locus_35475	661.182	217.438	1104.93	5.08156	2.34527	1.05918e-06	0.000995044	t:B9NVW1;Putative uncharacterized protein
Locus_8546	801.887	264.937	1338.84	5.05342	2.33726	7.51901e-08	0.000115251	-
Locus_73753	233.197	77.0533	389.34	5.05286	2.3371	7.64442e-05	0.0245998	s:P47973;Tristetraprolin
Locus_28026	184.115	61.2205	307.009	5.01481	2.3262	0.000377147	0.0749737	t:F0Y1Z5;Putative uncharacterized protein
Locus_16372	424.754	147.774	701.735	4.74872	2.24754	3.67728e-05	0.0146703	t:E1G4P6;Myosin heavy chain
Locus_60173	548.63	193.161	904.1	4.68055	2.22668	1.93517e-06	0.00161023	-
Locus_51341	243.333	86.5531	400.112	4.62274	2.20875	0.000221593	0.0510154	t:F1QRK4;Uncharacterized protein (Fragment)
Locus_13857	484.401	176.273	792.53	4.49604	2.16866	3.35841e-05	0.0138733	s:P46825;Kinesin light chain
Locus_7988	169.397	63.3315	275.462	4.34952	2.12086	0.000597629	0.0994557	-
Locus_15953	718.106	271.27	1164.94	4.2944	2.10246	4.5767e-06	0.0031735	t:Q83B86;IcmE
Locus_44147	283.512	107.664	459.36	4.26662	2.09309	5.89962e-05	0.0205766	s:Q04991;Protein FMP42
Locus_7977	554.524	211.105	897.944	4.25354	2.08866	1.7628e-05	0.00855633	s:Q55GU0;Probable serine/threonine-protein kinase DDB_G0267514
Locus_11204	468.529	178.384	758.674	4.25305	2.0885	1.97675e-05	0.00936078	t:B9NVW1;Putative uncharacterized protein
Locus_25287	332.924	128.774	537.074	4.17067	2.06028	0.000227333	0.051785	s:A4ISX2;Protein translocase subunit SecA 2
Locus_5244	370.321	143.551	597.09	4.15942	2.05638	0.000117569	0.0332422	-
Locus_68661	521.976	203.716	840.235	4.12454	2.04423	1.59408e-05	0.0080042	-
Locus_17916	506.972	203.716	810.227	3.97723	1.99176	2.74999e-05	0.0119534	t:F2UQC3;Putative uncharacterized protein
Locus_42554	398.771	160.44	637.102	3.97097	1.98949	7.88434e-05	0.0250946	s:P72926;UPF0187 protein sll1024
Locus_69875	346.281	139.329	553.232	3.97068	1.98939	0.000220222	0.0510154	-
Locus_74449	384.635	158.329	610.94	3.85868	1.94811	0.000135369	0.0365031	s:Q15149;Plectin
Locus_50773	754.748	314.546	1194.95	3.79896	1.92561	2.50852e-05	0.0113265	-
Locus_5785	470.093	198.439	741.746	3.73791	1.90223	0.000235056	0.0528612	s:Q99323;Myosin heavy chain, non-muscle
Locus_32019	674.756	289.214	1060.3	3.66614	1.87426	4.60432e-05	0.0173021	t:D8LLU5;Putative uncharacterized protein
Locus_69225	663.742	290.269	1037.21	3.57328	1.83725	1.75675e-05	0.00855633	-
Locus_60361	2079.38	910.918	3247.83	3.56545	1.83408	9.37817e-06	0.00510505	-
Locus_2584	867.635	381.045	1354.23	3.55398	1.82944	2.90484e-05	0.01235	s:Q55CT1;NADPH oxidoreductase B
Locus_42201	252.536	111.886	393.187	3.51419	1.81319	0.000488047	0.0885571	-
Locus_39283	779.716	348.323	1211.11	3.47697	1.79783	0.000147372	0.0383206	s:P13542;Myosin-8
Locus_14680	783.41	355.712	1211.11	3.40475	1.76755	0.000131946	0.0359128	s:Q54DK4;Alpha-protein kinase 1
Locus_21218	901.308	413.766	1388.85	3.35661	1.74701	5.51946e-05	0.0198449	s:Q63HN8;RING finger protein 213
Locus_37622	460.026	212.161	707.891	3.33658	1.73837	0.000427744	0.0808908	s:Q9R053;Sodium channel protein type 11 subunit alpha
Locus_11735	1258.11	599.538	1916.69	3.19695	1.67669	7.53535e-05	0.0243836	-
Locus_14763	888.691	428.543	1348.84	3.1475	1.65421	0.000102539	0.030472	-
Locus_45191	406.712	196.328	617.096	3.14319	1.65223	0.000561422	0.0970344	-
Locus_12093	1279.93	618.538	1941.31	3.13855	1.6501	9.91899e-05	0.0297805	-
Locus_14532	864.113	431.71	1296.52	3.00322	1.58651	0.000248497	0.0552441	s:Q96DT5;Dynein heavy chain 11, axonemal
Locus_19784	852.572	431.71	1273.43	2.94975	1.56059	0.000356918	0.0719345	t:C5KT02;Putative uncharacterized protein
Locus_1577	1806.31	917.251	2695.37	2.93853	1.55509	0.000197023	0.0462735	t:A4UHB8;Plastid oxygen-evolving enhancer 1-2
Locus_48965	853.287	436.987	1269.59	2.90532	1.5387	0.000229851	0.052093	-
Locus_10382	1443.67	2107.88	779.449	0.369778	-1.43527	0.000436418	0.0819987	t:G6FXG1;Putative uncharacterized protein
Locus_38819	1241.02	1813.39	668.649	0.368728	-1.43937	0.00050088	0.0899281	-
Locus_2166	1061.95	1553.73	570.16	0.366961	-1.4463	0.000514851	0.0908728	t:C1D2U4;Putative tetracycline resistance protein; putative membrane protein
Locus_30636	1012.07	1480.9	543.229	0.366823	-1.44684	0.000510106	0.0905842	s:P13808;Anion exchange protein 2
Locus_3295	3727.65	5465.51	1989.79	0.364063	-1.45774	0.00025478	0.0559998	t:F0Y1K4;Putative uncharacterized protein
Locus_18718	1053.88	1545.29	562.465	0.363987	-1.45804	0.000442745	0.0823902	-
Locus_26618	1487.96	2184.94	790.991	0.36202	-1.46586	0.000332111	0.0678741	s:Q55DM5;Adenosine 3'-phospho 5'-phosphosulfate transporter 1
Locus_7588	811.047	1192.74	429.351	0.359969	-1.47405	0.000514484	0.0908728	-
Locus_39604	785.123	1154.74	415.501	0.359821	-1.47465	0.000545391	0.0945442	t:Q1QM05;Acyltransferase 3
Locus_3412	630.488	927.807	333.17	0.359095	-1.47756	0.000580691	0.0986092	-
Locus_38340	820.359	1207.52	433.198	0.35875	-1.47895	0.000486147	0.0884878	t:F2PRN9;Putative uncharacterized protein
Locus_22203	571.581	842.309	300.854	0.357177	-1.48529	0.000570755	0.0974903	-
Locus_1844	661.547	975.305	347.79	0.356596	-1.48764	0.000541872	0.0942146	s:Q96J94;Piwi-like protein 1
Locus_49163	873.693	1288.8	458.59	0.355828	-1.49075	0.000406875	0.078214	-
Locus_8446	518.193	766.311	270.076	0.352436	-1.50457	0.000593144	0.0992766	-
Locus_38833	639.988	946.806	333.17	0.351889	-1.50681	0.000463447	0.0854238	s:Q5U2R0;Methionine adenosyltransferase 2 subunit beta
Locus_57957	650.741	963.694	337.787	0.350513	-1.51246	0.00047239	0.0865247	-
Locus_11152	1229.85	1821.84	637.871	0.350125	-1.51406	0.000250494	0.0554764	-
Locus_8394	782.375	1160.02	404.729	0.348898	-1.51912	0.000373897	0.0745822	-
Locus_29695	632.447	939.417	325.476	0.346466	-1.52922	0.000387131	0.0759219	-
Locus_13031	671.092	997.471	344.712	0.345586	-1.53288	0.000363007	0.0729094	-
Locus_39734	717.081	1067.14	367.026	0.343936	-1.53979	0.000275101	0.0595671	s:Q7Z5S9;Transmembrane protein 144
Locus_5020	788.467	1173.74	403.19	0.343508	-1.54159	0.000293687	0.062631	-
Locus_3030	480.022	714.59	245.453	0.343488	-1.54167	0.000567583	0.0972337	-
Locus_10542	823.847	1227.58	420.118	0.342234	-1.54695	0.000260816	0.056897	t:G4H638;Integral membrane protein, TerC family
Locus_12897	1103.1	1644.51	561.696	0.341559	-1.54979	0.000180429	0.0439013	s:P15447;Globin, monomeric component M-IV
Locus_12580	592.549	883.474	301.623	0.341405	-1.55044	0.000439085	0.0822345	s:Q1PBC5;Pulmonary surfactant-associated protein D
Locus_2938	649.004	967.916	330.093	0.341034	-1.55201	0.000319353	0.0659612	s:Q5XIP9;Transmembrane protein 43
Locus_8705	656.349	979.527	333.17	0.340134	-1.55583	0.000309106	0.0647633	-
Locus_5907	626.774	937.306	316.242	0.337395	-1.56749	0.000316371	0.0658615	-
Locus_935	1047.12	1566.4	527.84	0.336977	-1.56928	0.000163175	0.040791	s:Q8C0X2;Sodium/hydrogen exchanger 9B1
Locus_33607	629.556	943.639	315.473	0.334315	-1.58072	0.00026642	0.0579027	t:F2UQ48;Putative uncharacterized protein
Locus_61599	339.405	508.763	170.048	0.334237	-1.58105	0.000530751	0.0925573	-
Locus_38694	900.214	1351.07	449.357	0.332593	-1.58817	0.000170532	0.0420995	-
Locus_25678	557.544	838.087	277.001	0.330516	-1.59721	0.000506401	0.0902013	s:Q09YM8;Cortactin-binding protein 2
Locus_61105	626.192	941.528	310.856	0.330161	-1.59876	0.000257225	0.0563245	-
Locus_55736	313.096	470.764	155.428	0.330161	-1.59876	0.000585827	0.0990393	-
Locus_39165	374.016	562.595	185.437	0.329609	-1.60117	0.000589002	0.0990393	-
Locus_2394	743.854	1119.91	367.795	0.328415	-1.60641	0.000183645	0.044265	s:Q6PFY8;Tripartite motif-containing protein 45
Locus_5753	746.493	1125.19	367.795	0.326874	-1.61319	0.000170578	0.0420995	-
Locus_10117	345.739	521.429	170.048	0.326118	-1.61653	0.000590025	0.0990393	-
Locus_26219	510.829	771.589	250.07	0.324098	-1.6255	0.000221161	0.0510154	s:P34101;Probable serine/threonine-protein kinase fhkC
Locus_54881	390.046	590.038	190.053	0.322103	-1.63441	0.000284416	0.0609048	-
Locus_3327	638.331	965.805	310.856	0.321862	-1.63548	0.00015745	0.0398731	-
Locus_2640	343.144	519.318	166.97	0.321517	-1.63703	0.000519133	0.0913518	-
Locus_5346	667.037	1010.14	323.937	0.320686	-1.64077	0.0001473	0.0383206	s:O93309;Structural maintenance of chromosomes protein 3
Locus_61346	556.72	843.365	270.076	0.320236	-1.64279	0.000206144	0.0482211	s:Q50614;Uncharacterized ABC transporter ATP-binding protein Rv1819c/MT1867
Locus_28053	636.649	964.75	308.548	0.319822	-1.64466	0.000156	0.0397372	-
Locus_401	1049.93	1592.79	507.065	0.318351	-1.65131	7.52969e-05	0.0243836	-
Locus_15750	848.543	1287.74	409.345	0.317879	-1.65345	0.000111359	0.03211	-
Locus_15757	1103.79	1675.12	532.457	0.317862	-1.65353	7.20273e-05	0.0235691	s:Q641A1;Poly(A) RNA polymerase GLD2-A
Locus_164	652.921	991.138	314.704	0.317517	-1.65509	0.000137118	0.0368044	-
Locus_12148	879.217	1335.24	423.196	0.316944	-1.6577	9.06742e-05	0.0278507	-
Locus_2101	1480.15	2249.32	710.968	0.316081	-1.66163	4.671e-05	0.0173828	t:E8UX95;Putative integral membrane protein
Locus_60145	538.811	819.087	258.534	0.315637	-1.66366	0.000165374	0.041164	-
Locus_51126	383.274	582.65	183.898	0.315623	-1.66373	0.000368026	0.0736633	-
Locus_17771	358.119	544.651	171.587	0.315039	-1.6664	0.00033332	0.067883	t:F2UA60;Putative uncharacterized protein
Locus_20773	437.135	664.981	209.289	0.31473	-1.66781	0.00018062	0.0439013	-
Locus_9185	1322.16	2011.83	632.485	0.314383	-1.66941	5.30487e-05	0.0193117	-
Locus_40549	481.299	732.534	230.064	0.314066	-1.67086	0.000187523	0.0445815	-
Locus_12410	1087.75	1656.12	519.376	0.313611	-1.67295	6.06916e-05	0.0210419	s:Q969X1;Transmembrane BAX inhibitor motif-containing protein 1
Locus_8821	725.693	1105.13	346.251	0.313311	-1.67433	0.000108856	0.0317021	-
Locus_68559	581.293	885.586	277.001	0.312788	-1.67674	0.000119328	0.0334153	-
Locus_7083	907.583	1382.74	432.429	0.312734	-1.67699	7.09479e-05	0.0233471	s:Q8FY85;Aquaporin Z
Locus_46039	809.173	1232.85	385.493	0.312683	-1.67723	7.9453e-05	0.0251512	-
Locus_24611	1108.87	1689.9	527.84	0.312351	-1.67876	5.73533e-05	0.0203695	-
Locus_77646	633.714	965.805	301.623	0.312302	-1.67899	0.000116734	0.0331674	-
Locus_3928	400.073	610.093	190.053	0.311515	-1.68263	0.00031774	0.0658615	-
Locus_39420	841.431	1283.52	399.343	0.311131	-1.6844	7.79428e-05	0.0249443	t:F2U602;Putative uncharacterized protein
Locus_15071	318.704	486.597	150.811	0.309931	-1.68998	0.000468811	0.08614	t:Q07LA8;Major facilitator superfamily MFS_1
Locus_23177	567.561	866.586	268.537	0.309879	-1.69022	8.5746e-05	0.0268514	-
Locus_28162	285.292	435.932	134.653	0.308886	-1.69485	0.000563226	0.0970581	-
Locus_23844	584.504	895.085	273.923	0.30603	-1.70826	0.000106078	0.0312052	-
Locus_51139	994.319	1523.12	465.515	0.305632	-1.71013	4.04663e-05	0.0156093	-
Locus_46120	709.411	1087.19	331.631	0.305035	-1.71295	7.08743e-05	0.0233471	-
Locus_50565	319.518	489.764	149.273	0.304785	-1.71414	0.000251531	0.0554949	-
Locus_16611	489.502	750.478	228.526	0.304507	-1.71545	0.000159409	0.0400212	s:Q86B79;RING finger protein unkempt
Locus_12520	512.832	786.366	239.298	0.304308	-1.71639	9.1581e-05	0.0279279	-
Locus_60713	381.251	584.761	177.742	0.303957	-1.71806	0.000184078	0.044265	-
Locus_90462	326.862	501.374	152.35	0.303866	-1.7185	0.000441145	0.0823556	-
Locus_15394	358.449	549.929	166.97	0.303621	-1.71966	0.000281649	0.0607591	s:Q15751;Probable E3 ubiquitin-protein ligase HERC1
Locus_50116	462.907	710.368	215.445	0.303286	-1.72125	0.000118222	0.0332656	-
Locus_4173	1030.94	1583.29	478.596	0.30228	-1.72604	3.63021e-05	0.0146703	t:C5LEV4;Putative uncharacterized protein
Locus_67460	223.988	344.101	103.875	0.301874	-1.72798	0.000180893	0.0439013	-
Locus_7115	830.042	1276.13	383.954	0.300874	-1.73277	4.12276e-05	0.0157983	t:G5AEI9;Putative uncharacterized protein
Locus_50179	293.066	450.709	135.423	0.300466	-1.73473	0.000239016	0.0535451	-
Locus_27288	682.86	1050.25	315.473	0.30038	-1.73514	0.000125699	0.0345352	-
Locus_36009	1072.8	1650.84	494.754	0.299698	-1.73842	3.33612e-05	0.0138733	-
Locus_41537	365.552	562.595	168.509	0.299521	-1.73927	0.000413538	0.0789736	-
Locus_11327	302.378	465.487	139.27	0.299192	-1.74086	0.000243203	0.0542744	s:B4I0K4;Regulator of telomere elongation helicase 1 homolog
Locus_8175	645.798	995.36	296.237	0.297618	-1.74847	6.20485e-05	0.0212593	-
Locus_8405	265.03	408.488	121.573	0.297616	-1.74848	0.000294628	0.062631	-
Locus_285	420.227	648.092	192.362	0.296812	-1.75238	0.000133458	0.0361553	s:A8KBL5;Putative sodium-coupled neutral amino acid transporter 11
Locus_18978	213.522	329.324	97.7197	0.296728	-1.75279	0.000529571	0.0925573	-
Locus_73905	432.178	668.147	196.209	0.293661	-1.76778	0.000114329	0.0326432	-
Locus_19713	378.701	585.816	171.587	0.292902	-1.77151	0.000142674	0.0377736	t:B8CAF8;Predicted protein
Locus_8708	567.596	878.197	256.995	0.29264	-1.7728	5.35571e-05	0.0193757	s:P54741;Serine/threonine-protein kinase AfsK
Locus_38432	499.046	772.644	225.448	0.291787	-1.77701	5.83376e-05	0.0204695	-
Locus_4981	634.464	982.694	286.234	0.291275	-1.77955	3.75599e-05	0.0147819	-
Locus_66778	201.615	312.435	90.7947	0.290603	-1.78288	0.000383271	0.075436	-
Locus_11594	277.125	429.599	124.65	0.290155	-1.7851	0.000500708	0.0899281	s:Q54IW5;G8 domain-containing protein DDB_G0288475
Locus_2875	1397.76	2172.27	623.252	0.286913	-1.80132	1.33376e-05	0.00699873	t:F5V1H2;Glycosyl transferase family 8
Locus_4866	688.656	1070.3	307.009	0.286843	-1.80167	4.51807e-05	0.0170883	s:Q93VV0;Probable S-acyltransferase At3g09320
Locus_33051	228.112	354.656	101.567	0.286381	-1.80399	0.000304623	0.0642866	-
Locus_36880	594.951	926.751	263.151	0.28395	-1.81629	3.86456e-05	0.0150931	-
Locus_13699	421.899	657.592	186.206	0.283163	-1.82029	5.79792e-05	0.020467	-
Locus_36689	680.971	1061.86	300.084	0.282603	-1.82315	2.56061e-05	0.0114727	-
Locus_11880	708.38	1105.13	311.626	0.28198	-1.82634	2.62628e-05	0.0116771	s:P04929;Histidine-rich glycoprotein
Locus_9499	643.096	1003.8	282.387	0.281317	-1.82973	2.66948e-05	0.0117793	-
Locus_20966	336.693	525.651	147.734	0.281049	-1.83111	9.51831e-05	0.0287678	s:A5D6U8;Iron/zinc purple acid phosphatase-like protein
Locus_61255	283.073	442.265	123.881	0.280106	-1.83596	0.000111951	0.0321216	t:Q8F1S2;Putative uncharacterized protein
Locus_25929	640.886	1001.69	280.078	0.279605	-1.83854	2.37727e-05	0.0109029	-
Locus_40249	533.504	833.865	233.142	0.279592	-1.8386	3.88691e-05	0.0150931	-
Locus_42763	228.926	357.823	100.028	0.279546	-1.83884	0.000411499	0.0788426	-
Locus_72011	2445.5	3828.39	1062.61	0.277559	-1.84913	7.1788e-06	0.00437311	s:P22852;Tubulin beta chain
Locus_7024	308.8	484.486	133.114	0.274754	-1.86379	0.0001255	0.0345352	s:P31521;47 kDa protein
Locus_5242	1926.1	3021.97	830.233	0.274732	-1.8639	7.286e-06	0.00437505	-
Locus_30864	184.233	289.214	79.253	0.274029	-1.8676	0.000504525	0.0901429	t:C5LMR9;Putative uncharacterized protein
Locus_65192	153.944	241.715	66.1724	0.273762	-1.86901	0.000498271	0.0899281	-
Locus_33624	868.46	1363.74	373.182	0.273646	-1.86962	1.19114e-05	0.00636505	s:Q91YI6;Poly(A) RNA polymerase GLD2
Locus_34561	322.576	506.652	138.5	0.273364	-1.87111	6.97267e-05	0.0233408	-
Locus_43383	1133.48	1780.67	486.29	0.273094	-1.87253	8.07693e-06	0.00470449	-
Locus_4804	177.945	279.714	76.1752	0.272332	-1.87656	0.000529836	0.0925573	-
Locus_6950	323.632	508.763	138.5	0.27223	-1.8771	6.50059e-05	0.0220136	t:C1MTJ4;Predicted protein
Locus_38417	1186.09	1865.11	507.065	0.271868	-1.87902	7.53294e-06	0.00443196	s:P16228;Cathepsin E
Locus_37476	479.302	754.7	203.903	0.270178	-1.88802	2.89087e-05	0.01235	-
Locus_13593	2074.85	3267.91	881.786	0.269832	-1.88987	5.23561e-06	0.00346538	t:F2UNN0;Putative uncharacterized protein
Locus_31351	252.971	398.988	106.953	0.268061	-1.89937	0.000120398	0.0335535	s:Q5R5T8;Synaptic vesicle 2-related protein
Locus_35940	167.863	264.937	70.7891	0.267192	-1.90405	0.000451493	0.0837505	-
Locus_1039	297.564	469.709	125.42	0.267016	-1.905	8.47285e-05	0.0266762	-
Locus_13514	311.34	491.875	130.806	0.265933	-1.91086	0.000193124	0.0455414	s:Q502M6;Ankyrin repeat domain-containing protein 29
Locus_50751	413.248	653.37	173.125	0.264973	-1.91608	3.46344e-05	0.0142064	-
Locus_12192	752.668	1190.63	314.704	0.264316	-1.91966	9.25232e-06	0.00508406	t:F1A081;Putative uncharacterized protein (Fragment)
Locus_1363	817.085	1294.07	340.095	0.26281	-1.92791	6.16365e-06	0.00390226	-
Locus_25515	1731.23	2742.25	720.202	0.262631	-1.92889	2.1416e-06	0.00168567	t:G6IL02;Aldehyde dehydrogenase (NAD(+))
Locus_8985	708.504	1123.08	293.929	0.261717	-1.93392	6.76737e-06	0.00423841	s:P27448;MAP/microtubule affinity-regulating kinase 3
Locus_6749	1820.75	2888.97	752.519	0.26048	-1.94076	2.09752e-06	0.00168567	s:Q13423;NAD(P) transhydrogenase, mitochondrial
Locus_31272	505.36	802.199	208.52	0.259935	-1.94377	1.57221e-05	0.00800161	-
Locus_68950	557.825	885.586	230.064	0.259788	-1.94459	8.75701e-06	0.00485772	s:O14359;Uncharacterized AIM2 family protein C30D10.14
Locus_60277	457.358	726.201	188.514	0.25959	-1.94569	1.4498e-05	0.00753975	-
Locus_16031	170.117	270.214	70.0196	0.259126	-1.94827	0.000430646	0.081176	-
Locus_26712	958.012	1522.07	393.957	0.25883	-1.94992	4.19483e-06	0.00301644	-
Locus_60886	373.69	594.261	153.12	0.257664	-1.95643	2.43417e-05	0.0110766	-
Locus_40234	153.988	244.882	63.0946	0.257653	-1.9565	0.000566152	0.0972337	-
Locus_60056	250.135	397.933	102.336	0.25717	-1.95921	0.00010762	0.0314997	-
Locus_28974	599.439	954.195	244.684	0.25643	-1.96336	8.71058e-06	0.00485772	s:Q8ILC1;STI1-like protein
Locus_35949	1397.75	2226.1	569.39	0.255779	-1.96703	2.13146e-06	0.00168567	t:C5KRA7;Zinc finger protein DHHC domain containing protein, putative
Locus_27140	911.638	1452.4	370.873	0.255352	-1.96944	2.88791e-06	0.00218454	-
Locus_3882	325.832	519.318	132.345	0.254843	-1.97232	8.7084e-05	0.0271246	-
Locus_28365	560.893	894.03	227.756	0.254752	-1.97283	1.81359e-05	0.00873012	t:E8UB84;Putative uncharacterized protein (Precursor)
Locus_25790	174.724	278.659	70.7891	0.254035	-1.9769	0.000403819	0.0778836	-
Locus_73600	213.029	339.879	86.178	0.253555	-1.97963	0.000131282	0.0358999	s:P27154;Phosphoenolpyruvate carboxylase
Locus_40467	186.532	297.658	75.4057	0.25333	-1.98091	0.000140908	0.0374764	s:Q00808;Vegetative incompatibility protein HET-E-1
Locus_71601	140.883	224.827	56.939	0.253257	-1.98132	0.000399101	0.0772294	-
Locus_51539	270.486	431.71	109.261	0.25309	-1.98228	0.000103806	0.0306919	-
Locus_41422	513.177	820.143	206.212	0.251434	-1.99175	1.25123e-05	0.00662538	t:C5LUG8;Putative uncharacterized protein
Locus_5706	428.311	685.036	171.587	0.250478	-1.99724	1.57983e-05	0.00800161	-
Locus_4847	483.031	773.7	192.362	0.248626	-2.00795	8.38212e-06	0.00478652	-
Locus_51308	201.507	322.991	80.0224	0.247755	-2.01302	0.000149537	0.0385088	t:Q9RTJ9;Putative uncharacterized protein
Locus_60868	171.074	274.437	67.7113	0.246728	-2.019	0.000193036	0.0455414	t:C5LPA2;Putative uncharacterized protein
Locus_1194	580.608	937.306	223.909	0.238886	-2.06561	3.26046e-06	0.00243473	-
Locus_41578	154.703	250.159	59.2474	0.236838	-2.07802	0.000227603	0.051785	-
Locus_39633	100.512	162.551	38.4723	0.236679	-2.079	0.000597147	0.0994557	-
Locus_88901	149.47	242.771	56.1696	0.231369	-2.11173	9.97476e-05	0.0297944	s:Q9Y276;Mitochondrial chaperone BCS1
Locus_18683	148.558	241.715	55.4001	0.229196	-2.12535	0.000283285	0.0608865	-
Locus_29990	387.93	631.204	144.656	0.229175	-2.12548	4.69951e-06	0.00322033	-
Locus_6131	678.9	1106.19	251.609	0.227455	-2.13634	1.18678e-06	0.00109723	-
Locus_10440	111.165	181.55	40.7807	0.224625	-2.15441	0.000323451	0.0665715	s:Q92625;Ankyrin repeat and SAM domain-containing protein 1A
Locus_19132	206.587	337.768	75.4057	0.223247	-2.16329	2.31019e-05	0.0106793	-
Locus_10929	110.253	180.495	40.0112	0.221675	-2.17348	0.000501779	0.0899281	t:B7G2L4;Predicted protein
Locus_28492	743.834	1219.13	268.537	0.220269	-2.18266	3.58563e-07	0.000444358	s:Q9R9N1;Lipopolysaccharide core biosynthesis glycosyltransferase lpsE
Locus_43313	125.228	205.827	44.6279	0.216822	-2.20542	0.000476151	0.0869401	s:P14686;Gramicidin S biosynthesis protein GrsT
Locus_81515	132.715	218.494	46.9362	0.214817	-2.21882	0.000158532	0.0399734	s:Q9FV50;Methionine aminopeptidase 1D, chloroplastic/mitochondrial
Locus_84636	126.811	208.994	44.6279	0.213537	-2.22744	0.000184672	0.044265	s:Q9R1T9;Potassium voltage-gated channel subfamily H member 4
Locus_23069	190.744	314.546	66.9418	0.21282	-2.23229	0.000150079	0.0385088	s:Q9ULJ7;Ankyrin repeat domain-containing protein 50
Locus_38368	743.824	1227.58	260.073	0.211859	-2.23882	1.98718e-06	0.00163021	-
Locus_23053	101.612	167.828	35.3945	0.210897	-2.24539	0.000588973	0.0990393	t:O22014;Nuclear protein EMA1
Locus_4348	546.934	904.585	189.284	0.209249	-2.2567	4.0858e-07	0.000485676	s:Q64411;Gastricsin
Locus_80168	256.931	425.377	88.4863	0.208019	-2.26521	7.0641e-06	0.00437311	-
Locus_73984	207.83	344.101	71.5585	0.207958	-2.26564	7.38165e-06	0.00438726	t:F0YCE4;Putative uncharacterized protein
Locus_17170	154.264	255.437	53.0918	0.207847	-2.26641	3.74072e-05	0.0147819	-
Locus_63773	123.546	204.772	42.3196	0.206667	-2.27462	7.02111e-05	0.0233471	-
Locus_33728	230.82	383.156	78.4835	0.204835	-2.28747	7.20768e-06	0.00437311	-
Locus_51994	218.484	363.101	73.8669	0.203434	-2.29737	5.13383e-06	0.00343707	t:B7FYP0;Predicted protein
Locus_90530	93.3547	155.162	31.5473	0.203318	-2.29819	0.000335529	0.0680948	-
Locus_17646	462.838	769.478	156.198	0.202992	-2.30051	1.39593e-06	0.00125088	s:G1X8P8;Cuticle-degrading serine protease
Locus_30483	292.158	486.597	97.7197	0.200823	-2.31601	1.77407e-06	0.00154227	s:Q2QKL5;Glutathione gamma-glutamylcysteinyltransferase 3
Locus_21401	1670.11	2782.36	557.849	0.200494	-2.31837	5.15632e-08	8.83339e-05	-
Locus_5819	221.65	369.434	73.8669	0.199946	-2.32232	4.52914e-06	0.0031735	t:F0V9Q1;Putative uncharacterized protein
Locus_10061	290.333	484.486	96.1808	0.198521	-2.33263	1.57297e-06	0.00138817	-
Locus_10714	891.252	1489.35	293.159	0.196837	-2.34492	4.44141e-08	7.83922e-05	s:Q9C8L4;Hydroxyacylglutathione hydrolase 3, mitochondrial
Locus_35629	244.255	408.488	80.0224	0.195899	-2.35182	2.54656e-06	0.00195167	s:Q5ENN5;Ribulose bisphosphate carboxylase, chloroplastic
Locus_10225	338.039	566.817	109.261	0.192763	-2.3751	1.86015e-06	0.00157023	-
Locus_8572	245.069	411.655	78.4835	0.190654	-2.39097	2.25372e-06	0.00175027	-
Locus_7732	623.184	1047.08	199.287	0.190326	-2.39346	6.00886e-08	9.45924e-05	-
Locus_60890	107.175	180.495	33.8556	0.187571	-2.41449	0.000420828	0.0798421	s:A3KGW5;Glycosyltransferase 25 family member 3
Locus_5684	1248.45	2123.72	373.182	0.175721	-2.50864	2.73613e-09	6.64036e-06	-
Locus_41079	168.558	287.103	50.014	0.174202	-2.52116	3.70339e-06	0.00269635	s:P42428;Chloromuconate cycloisomerase
Locus_53766	356.841	609.038	104.645	0.17182	-2.54103	8.96062e-08	0.000133826	-
Locus_17334	427.009	729.368	124.65	0.170902	-2.54876	5.47626e-08	9.11343e-05	s:Q86AS0;Probable helicase DDB_G0274399
Locus_78073	82.6466	141.44	23.8528	0.168642	-2.56796	0.000208396	0.048553	-
Locus_78357	600.11	1038.64	161.584	0.155573	-2.68434	1.21149e-07	0.000176411	t:B8BWS4;Predicted protein
Locus_74037	148.923	258.604	39.2418	0.151745	-2.72028	1.016e-05	0.00547946	-
Locus_47018	198.355	345.157	51.5529	0.149361	-2.74313	2.91165e-07	0.000368679	s:O26759;Putative ammonium transporter MTH_663
Locus_49736	369.113	642.815	95.4114	0.148427	-2.75217	6.71546e-09	1.4487e-05	-
Locus_35762	287.379	502.43	72.328	0.143956	-2.7963	1.19779e-08	2.40575e-05	-
Locus_42850	74.6759	130.885	18.4667	0.141091	-2.8253	0.000380612	0.0754052	-
Locus_56833	292.272	512.985	71.5585	0.139494	-2.84172	4.70616e-07	0.000530314	-
Locus_43645	211.021	370.489	51.5529	0.139148	-2.84531	6.61052e-07	0.000646888	-
Locus_62539	54.182	96.0528	12.3111	0.128171	-2.96386	0.000139148	0.037178	-
Locus_51181	128.759	229.049	28.4695	0.124294	-3.00817	2.63946e-07	0.00034164	s:Q8K2T1;NmrA-like family domain-containing protein 1
Locus_53525	80.6243	143.551	17.6973	0.123282	-3.01997	3.62221e-05	0.0146703	-
Locus_35087	42.6156	75.9978	9.23336	0.121495	-3.04103	0.000328006	0.0672713	-
Locus_20395	53.7972	96.0528	11.5417	0.12016	-3.05697	0.00035283	0.0713575	-
Locus_2926	6111.92	10945.8	1278.05	0.116762	-3.09836	3.61065e-13	1.31441e-09	s:Q9P7F1;Carbohydrate-binding domain-containing protein C2E1P3.05c
Locus_9567	129.573	232.216	26.9306	0.115973	-3.10814	1.72973e-07	0.000239881	-
Locus_31124	33.545	60.1649	6.92502	0.115101	-3.11903	0.000602272	0.0999429	-
Locus_4132	559.172	1009.08	109.261	0.108278	-3.20719	2.75684e-12	8.45131e-09	t:E3G8W8;Putative uncharacterized protein
Locus_13393	4302.55	7788.72	816.383	0.104816	-3.25407	3.77189e-14	1.68998e-10	s:O42398;Voltage-dependent L-type calcium channel subunit alpha-1S (Fragment)
Locus_94365	91.9934	167.828	16.1584	0.0962791	-3.37663	6.66368e-07	0.000646888	-
Locus_59780	79.2285	144.607	13.85	0.0957771	-3.38418	6.12515e-07	0.000643054	-
Locus_20808	102.263	186.828	17.6973	0.094725	-3.40011	1.44307e-07	0.000205007	-
Locus_37728	5533.5	10118.3	948.727	0.0937639	-3.41482	8.16113e-16	3.96128e-12	-
Locus_47978	608.628	1115.69	101.567	0.0910351	-3.45743	6.68251e-13	2.28958e-09	-
Locus_61882	41.9892	77.0533	6.92502	0.0898731	-3.47597	0.00031768	0.0658615	-
Locus_62131	54.8972	101.33	8.46391	0.0835278	-3.5816	2.09787e-05	0.00985421	-
Locus_92390	127.452	236.438	18.4667	0.078104	-3.67846	4.78988e-09	1.07304e-05	-
Locus_37702	289.934	538.318	41.5501	0.0771851	-3.69553	1.80671e-12	5.84632e-09	-
Locus_20466	87.3324	164.662	10.0028	0.0607475	-4.04103	4.73445e-07	0.000530314	-
Locus_64273	40.3072	75.9978	4.61668	0.0607475	-4.04103	9.53231e-05	0.0287678	-
Locus_88751	74.9521	141.44	8.46391	0.0598408	-4.06273	2.42417e-08	4.55478e-05	-
Locus_45909	2879.72	5502.45	256.995	0.0467056	-4.42026	2.44347e-22	1.58136e-18	-
Locus_3248	6429.34	12373.9	484.751	0.0391752	-4.67391	7.74555e-25	5.63934e-21	t:Q0E9R7;Carbonic anhydrase (Fragment)
Locus_75573	44.2877	85.4975	3.07779	0.0359985	-4.79592	1.97074e-05	0.00936078	-
Locus_87038	47.982	92.8862	3.07779	0.033135	-4.9155	4.81353e-05	0.0177449	-
Locus_7511	52744.6	103105	2384.51	0.0231271	-5.43427	4.36402e-32	8.47288e-28	s:Q86AY4;TNF receptor-associated factor family protein DDB_G0272340
Locus_16704	2562.65	5059.13	66.1724	0.0130798	-6.25652	4.60759e-31	6.70934e-27	-
Locus_23868	33.6338	66.4981	0.769446	0.011571	-6.43335	6.82764e-05	0.0229875	-
Locus_88253	1237.82	2454.1	21.5445	0.008779	-6.83173	6.98172e-31	8.13315e-27	-
Locus_6324	44751.1	88727.4	774.833	0.00873273	-6.83935	9.59468e-44	2.79426e-39	-
Locus_62429	81.2754	162.551	0	0	-Inf	2.60578e-10	6.89892e-07	-
Locus_78562	30.6102	61.2205	0	0	-Inf	5.91737e-08	9.45924e-05	-
Locus_28579	19.5272	39.0544	0	0	-Inf	9.08496e-05	0.0278507	-
Locus_54523	15.3051	30.6102	0	0	-Inf	0.000156231	0.0397372	-
Locus_85759	18.4717	36.9434	0	0	-Inf	0.000223691	0.0512956	-
Locus_52574	14.7774	29.5547	0	0	-Inf	0.000389593	0.0761484	-

## Sheet: 36°C
ID	baseMean	baseMeanA	baseMeanB	FoldChange	log2FoldChange	p value	adj p value	Annotation
Locus_52850	33.4615	0	66.923	0	Inf	1.70064e-05	0.000893974	-
Locus_79247	17.8461	0	35.6923	0	Inf	0.00100974	0.032046	-
Locus_11567	11291	78.1089	22504	288.11	8.17048	5.38445e-52	1.5525e-47	-
Locus_2304	94900.6	691.369	189110	273.53	8.09555	3.37964e-55	1.9489e-50	-
Locus_28383	48756.4	485.542	97027.2	199.833	7.64265	3.93885e-51	7.57126e-47	-
Locus_11939	33336.9	756.811	65916.9	87.0982	6.44457	1.87469e-40	2.16211e-36	-
Locus_10062	53516.9	1366.9	105667	77.3038	6.27247	2.41896e-39	2.32486e-35	-
Locus_4110	14954	468.653	29439.4	62.8171	5.97308	1.26469e-35	1.04185e-31	-
Locus_57374	2406.77	86.5531	4726.99	54.6138	5.77119	3.43707e-32	1.23876e-28	-
Locus_46443	217.17	11.6108	422.73	36.4084	5.1862	8.17007e-13	9.65441e-11	-
Locus_12875	21299.8	2087.83	40511.8	19.4038	4.27827	1.38861e-22	6.51021e-20	s:Q8H136;DEAD-box ATP-dependent RNA helicase 14
Locus_42134	2142.27	210.049	4074.49	19.3978	4.27782	4.64794e-20	1.36055e-17	-
Locus_39487	62.2519	7.38868	117.115	15.8506	3.98647	0.00330479	0.0821087	-
Locus_94485	266.057	37.9989	494.115	13.0034	3.70082	9.3631e-10	8.19321e-08	-
Locus_21739	33.8695	5.27763	62.4614	11.8351	3.56501	0.00116654	0.0361564	-
Locus_6180	1166.76	194.217	2139.3	11.015	3.4614	1.89467e-13	2.35978e-11	-
Locus_15111	54.3545	10.5553	98.1537	9.29904	3.21708	0.00351322	0.086357	-
Locus_11136	662.64	134.052	1191.23	8.88634	3.15159	4.70518e-11	4.72698e-09	-
Locus_59696	92.0381	18.9995	165.077	8.6885	3.11911	4.23707e-07	2.81168e-05	-
Locus_22093	829.368	174.162	1484.57	8.52412	3.09155	8.76553e-11	8.524e-09	s:O83142;Probable 5'-nucleotidase
Locus_81403	54.3245	11.6108	97.0383	8.35761	3.06309	0.00133181	0.0401675	-
Locus_36032	2119.82	470.764	3768.88	8.00588	3.00106	5.61492e-12	6.14403e-10	s:Q6NZL8;Signal peptide, CUB and EGF-like domain-containing protein 1
Locus_70254	289.847	64.387	515.307	8.00327	3.00059	2.3302e-07	1.58086e-05	-
Locus_42290	256.565	58.0539	455.076	7.83886	2.97064	6.74071e-07	4.38724e-05	-
Locus_48833	36.5682	8.4442	64.6922	7.66114	2.93756	0.00225941	0.0611407	s:Q3BAI2;Uncharacterized protein ORF91
Locus_81276	110.232	26.3881	194.077	7.3547	2.87867	0.000730264	0.0245404	-
Locus_42684	148.414	36.9434	259.884	7.03466	2.81448	8.22455e-05	0.00372859	-
Locus_9795	1514.92	385.267	2644.57	6.86427	2.77911	1.01946e-09	8.85368e-08	-
Locus_81536	101.867	26.3881	177.346	6.72067	2.74861	0.000297324	0.0114846	-
Locus_88687	832.045	217.438	1446.65	6.65316	2.73404	4.3109e-09	3.52114e-07	t:F4RZJ8;Putative uncharacterized protein
Locus_67142	185.45	48.5542	322.346	6.63889	2.73094	3.1676e-06	0.000188701	-
Locus_43180	164.407	43.2765	285.538	6.59799	2.72203	5.6296e-05	0.00264362	-
Locus_61484	1089.1	297.658	1880.54	6.31777	2.65942	4.2335e-09	3.46774e-07	t:B8CEF4;Predicted protein
Locus_62943	84.6684	23.2216	146.115	6.29222	2.65357	0.0032146	0.0804222	-
Locus_44284	233.49	65.4426	401.538	6.13573	2.61724	4.17928e-05	0.00201507	-
Locus_50952	507.333	143.551	871.114	6.06831	2.60129	1.94013e-07	1.33667e-05	-
Locus_53162	52.004	14.7774	89.2306	6.03834	2.59415	0.00288173	0.0736604	-
Locus_43329	71.9013	21.1105	122.692	5.8119	2.53901	0.00136235	0.0408959	-
Locus_60013	286.49	84.442	488.538	5.78548	2.53244	1.03327e-05	0.000564247	-
Locus_56385	300.312	88.6641	511.961	5.77416	2.52961	4.31141e-06	0.000251133	-
Locus_26800	67.4697	20.055	114.884	5.72848	2.51815	0.00323991	0.0808448	t:E6DUK6;Putative uncharacterized protein
Locus_33145	100.074	30.6102	169.538	5.53861	2.46952	0.000753967	0.0251174	-
Locus_76037	164.198	50.6652	277.73	5.48168	2.45462	0.000106051	0.00466477	-
Locus_35017	973.505	302.936	1644.07	5.42714	2.44019	6.12261e-08	4.42439e-06	-
Locus_62561	83.4632	26.3881	140.538	5.32581	2.413	0.00417993	0.0984897	-
Locus_18700	126.016	40.11	211.923	5.28355	2.40151	0.000450267	0.0164025	-
Locus_25632	2796.92	901.418	4692.42	5.20559	2.38006	1.36626e-08	1.06325e-06	-
Locus_66117	159.149	51.7207	266.577	5.15415	2.36574	0.000178758	0.00730562	-
Locus_60151	187.879	61.2205	314.538	5.13779	2.36115	6.55365e-05	0.00303553	-
Locus_11797	93.9396	30.6102	157.269	5.13779	2.36115	0.000176731	0.00723305	t:Q5W7C9;Unknow protein
Locus_42402	212.178	69.6647	354.692	5.09142	2.34807	5.79217e-05	0.00271113	-
Locus_51169	88.3926	29.5547	147.231	4.98163	2.31662	0.000442907	0.0161446	-
Locus_31757	66.2945	22.166	110.423	4.98163	2.31662	0.00314298	0.0788699	-
Locus_39233	281.171	94.9973	467.345	4.91957	2.29853	1.79935e-05	0.000940719	-
Locus_33158	2130.02	720.924	3539.11	4.90913	2.29547	2.98624e-08	2.25694e-06	-
Locus_21155	165.134	56.9984	273.269	4.79433	2.26133	0.00104828	0.0330149	-
Locus_18286	103.271	35.8879	170.654	4.75519	2.2495	0.000356732	0.0134453	-
Locus_20266	469.956	163.606	776.307	4.74497	2.2464	4.5818e-06	0.000265275	t:Q1QP42;Putative uncharacterized protein
Locus_27130	99.3669	35.8879	162.846	4.53763	2.18194	0.00252587	0.0665709	-
Locus_81612	248.945	90.7752	407.115	4.48487	2.16507	0.000159168	0.00663673	-
Locus_78349	103.769	37.9989	169.538	4.46166	2.15758	0.00242462	0.064611	-
Locus_77873	57.4013	21.1105	93.6922	4.43818	2.14997	0.00342694	0.0846692	s:Q8L765;BTB/POZ and MATH domain-containing protein 1
Locus_49533	552.443	204.772	900.114	4.39569	2.13609	4.53031e-06	0.000262822	s:Q505D1;Serine/threonine-protein phosphatase 6 regulatory ankyrin repeat subunit A
Locus_53175	138.514	51.7207	225.307	4.35623	2.12308	0.000731039	0.0245522	-
Locus_12851	845.195	324.046	1366.34	4.21651	2.07605	2.31323e-06	0.000140416	s:P39865;Nitrate reductase [NADH] 1
Locus_34882	120.818	46.4431	195.192	4.20282	2.07136	0.00322734	0.0805704	-
Locus_30472	2942.46	1137.86	4747.07	4.17194	2.06072	4.63325e-07	3.05699e-05	-
Locus_60937	219.537	85.4975	353.576	4.13552	2.04807	0.000179356	0.00732491	-
Locus_51845	423.608	165.717	681.499	4.11242	2.03999	3.9655e-05	0.00192164	-
Locus_88981	196.911	77.0533	316.769	4.11103	2.0395	0.00078892	0.0259789	-
Locus_25304	66.7324	26.3881	107.077	4.05776	2.02068	0.00161518	0.0468057	-
Locus_50047	206.8	82.331	331.269	4.02362	2.0085	0.00114335	0.0355814	-
Locus_53316	173.14	69.6647	276.615	3.97066	1.98938	0.00135536	0.0407446	-
Locus_22588	825.904	335.657	1316.15	3.92112	1.97127	8.92348e-06	0.00049384	t:D4TJU2;Putative uncharacterized protein (Fragment)
Locus_21210	243.686	99.2194	388.153	3.91207	1.96793	0.000390931	0.0144974	-
Locus_38131	250.817	103.441	398.192	3.84944	1.94465	0.000362388	0.0136317	-
Locus_32622	339.468	143.551	535.384	3.72956	1.89901	0.000457644	0.0166394	-
Locus_57011	111.865	47.4986	176.231	3.71022	1.89151	0.00328106	0.0816951	-
Locus_52793	100.83	43.2765	158.384	3.65982	1.87177	0.00412146	0.0975253	s:Q39610;Dynein alpha chain, flagellar outer arm
Locus_29014	495.847	214.272	777.422	3.62821	1.85926	4.79065e-05	0.0022756	-
Locus_43984	155.911	67.5536	244.269	3.61593	1.85437	0.0031578	0.0792074	t:D6U2T4;Chitinase
Locus_50564	640.106	279.714	1000.5	3.57686	1.83869	8.32911e-05	0.00377007	-
Locus_39342	208.761	91.8307	325.692	3.54666	1.82646	0.000935342	0.030099	-
Locus_89253	977.134	430.654	1523.61	3.5379	1.82289	2.55494e-05	0.00129695	s:Q92210;Phosphoribosylaminoimidazole carboxylase
Locus_60368	304.045	134.052	474.038	3.53623	1.82221	0.000339604	0.0128586	t:Q28TD1;Methionine synthase vitamin-B12 independent
Locus_88718	133.843	59.1094	208.577	3.52865	1.81912	0.00255137	0.0670895	s:P0CN04;Sulfate adenylyltransferase
Locus_49720	1417.72	626.982	2208.46	3.52236	1.81654	1.67113e-05	0.000881676	s:Q54GU0;Putative transporter arsB
Locus_91349	514.977	227.993	801.96	3.51747	1.81454	0.000124101	0.00535257	-
Locus_52869	154.766	68.6091	240.923	3.51153	1.8121	0.00238437	0.0638333	-
Locus_75291	130.527	58.0539	203	3.49675	1.80601	0.00398155	0.0949939	-
Locus_59974	344.715	155.162	534.268	3.44329	1.78379	0.000174434	0.00714918	-
Locus_33099	222.464	100.275	344.653	3.43709	1.78119	0.00137614	0.0412029	-
Locus_53297	215.304	97.1083	333.5	3.4343	1.78002	0.00142534	0.0424114	s:Q54I71;Protein aardvark
Locus_69388	205.385	92.8862	317.884	3.4223	1.77496	0.0023105	0.062207	-
Locus_69502	219.148	99.2194	339.076	3.41744	1.77292	0.00107448	0.0337295	s:Q6S9E0;Tristetraprolin
Locus_69734	585.782	268.103	903.46	3.36982	1.75267	0.000185453	0.00754716	-
Locus_39608	2673.84	1229.69	4117.99	3.34882	1.74365	1.57881e-05	0.000835265	s:Q0JKD0;Glutamate synthase 1 [NADH], chloroplastic
Locus_17962	323.145	148.829	497.461	3.3425	1.74093	0.000699363	0.0237932	-
Locus_74463	274.697	126.663	422.73	3.33744	1.73874	0.00108366	0.0339991	-
Locus_43128	975.45	450.709	1500.19	3.32851	1.73488	7.76004e-05	0.00354308	-
Locus_53051	623.634	290.269	956.999	3.29693	1.72112	0.000198624	0.00801994	t:B9XBJ1;Kelch repeat-containing protein (Precursor)
Locus_51360	403.461	187.883	619.038	3.2948	1.72019	0.000598724	0.0208743	-
Locus_90312	169.524	79.1644	259.884	3.28284	1.71495	0.00312994	0.0785774	-
Locus_67628	406.747	189.995	623.499	3.28167	1.71443	0.000239289	0.00946423	-
Locus_52697	168.409	79.1644	257.653	3.25466	1.70251	0.00341154	0.0843573	-
Locus_2994	1279.51	603.76	1955.27	3.23848	1.69532	6.29098e-05	0.00292304	-
Locus_62780	212.426	100.275	324.576	3.23687	1.6946	0.00114403	0.0355833	-
Locus_20197	408.33	193.161	623.499	3.22787	1.69058	0.00059431	0.0207455	s:O02494;Eukaryotic initiation factor 4A
Locus_22579	1197.43	567.872	1827	3.21727	1.68584	7.06246e-05	0.00324772	-
Locus_7216	196.99	93.9417	300.038	3.19387	1.67531	0.00347662	0.0856763	-
Locus_84216	262.457	125.607	399.307	3.17901	1.66858	0.00145653	0.0430067	s:Q40300;Fucoxanthin-chlorophyll a-c binding protein F, chloroplastic (Fragment)
Locus_78286	272.904	130.885	414.922	3.17013	1.66454	0.00149957	0.0440745	-
Locus_23944	305.359	146.718	463.999	3.16253	1.66108	0.0022579	0.0611287	-
Locus_28117	534.126	260.715	807.537	3.0974	1.63106	0.000337901	0.0128193	-
Locus_3460	1877.95	917.251	2838.65	3.09474	1.62982	7.16991e-05	0.00328665	-
Locus_52358	202.975	99.2194	306.73	3.09144	1.62828	0.00385864	0.0929054	-
Locus_73569	248.077	121.385	374.769	3.08743	1.62641	0.00249631	0.0660937	-
Locus_787	415.281	203.716	626.845	3.07705	1.62155	0.000619547	0.0214834	-
Locus_17405	352.572	173.106	532.038	3.07348	1.61987	0.00126929	0.0386456	-
Locus_4683	270.613	132.996	408.23	3.06949	1.618	0.00195787	0.0547853	t:A9XBB1;Bacl-2
Locus_34203	386.112	189.995	582.23	3.06446	1.61563	0.000857504	0.0279214	-
Locus_41710	220.552	108.719	332.384	3.05728	1.61225	0.00215784	0.0589734	-
Locus_27962	391.599	193.161	590.038	3.05464	1.611	0.0014695	0.0433675	t:C5L7A1;Putative uncharacterized protein
Locus_72570	1217.67	601.649	1833.69	3.04777	1.60775	0.000110274	0.00482843	-
Locus_74221	529.077	261.77	796.383	3.0423	1.60516	0.000569838	0.0199759	s:P22893;Tristetraprolin
Locus_74095	215.035	106.608	323.461	3.03412	1.60128	0.00369505	0.0898308	-
Locus_17942	376.164	186.828	565.499	3.02684	1.59781	0.000756093	0.0251403	s:Q8WNY2;Potassium voltage-gated channel subfamily H member 2
Locus_74065	335.463	166.773	504.153	3.02299	1.59598	0.00204535	0.0565966	-
Locus_84335	709.954	353.601	1066.31	3.01556	1.59243	0.000375096	0.0140365	s:Q6AY92;Choline transporter-like protein 3
Locus_51319	929.36	463.375	1395.34	3.01126	1.59037	0.000242743	0.00957456	-
Locus_23015	1653.05	824.365	2481.73	3.01047	1.58999	0.000103467	0.00456856	-
Locus_44074	232.611	116.108	349.115	3.00682	1.58824	0.00405971	0.0962899	-
Locus_33792	1116.84	558.373	1675.31	3.00033	1.58512	0.000188865	0.00766438	-
Locus_15178	1029.92	516.152	1543.69	2.99077	1.58052	0.000205202	0.00825762	t:B4VXV2;NACHT domain family
Locus_52519	290.331	145.662	434.999	2.98635	1.57838	0.0028113	0.0722444	-
Locus_17598	461.876	232.216	691.537	2.978	1.57434	0.000937993	0.0301507	-
Locus_37217	397.524	200.55	594.499	2.96435	1.56771	0.00108749	0.0341007	s:Q6RVG2;Electroneutral sodium bicarbonate exchanger 1
Locus_33362	2216.27	1120.97	3311.57	2.95421	1.56277	0.000121557	0.00527047	-
Locus_13418	316.681	160.44	472.922	2.94766	1.55957	0.00204656	0.056603	-
Locus_42367	415.629	211.105	620.153	2.93765	1.55466	0.00134261	0.0404509	-
Locus_8104	1670.76	848.642	2492.88	2.93749	1.55459	0.00015602	0.00652905	-
Locus_69647	311.164	158.329	463.999	2.93061	1.5512	0.00165353	0.0477	-
Locus_9993	501.372	255.437	747.307	2.9256	1.54873	0.000710277	0.0240793	-
Locus_42201	219.346	111.886	326.807	2.9209	1.54641	0.00269376	0.0698021	-
Locus_36916	405.153	206.883	603.422	2.91673	1.54435	0.000792211	0.0260454	t:E2BL65;High mobility group protein 20A
Locus_46953	1339.67	685.036	1994.3	2.91124	1.54163	0.000198739	0.00801994	-
Locus_17916	397.992	203.716	592.268	2.90732	1.53969	0.000990133	0.0315453	t:F2UQC3;Putative uncharacterized protein
Locus_11992	376.542	193.161	559.922	2.89873	1.53542	0.00144954	0.0429523	-
Locus_13840	2169.63	1113.58	3225.69	2.89669	1.5344	0.000142352	0.00603595	s:Q86WI1;Fibrocystin-L
Locus_52404	306.175	157.273	455.076	2.89354	1.53284	0.00129896	0.0393619	-
Locus_1171	4211.59	2166.99	6256.18	2.88703	1.52959	0.000106943	0.00469329	s:P08201;Nitrite reductase [NAD(P)H] large subunit
Locus_49929	329.796	169.94	489.653	2.88134	1.52674	0.00182458	0.0518562	-
Locus_68583	317.149	163.606	470.692	2.87698	1.52455	0.00205605	0.0568109	t:C5KFV9;Putative uncharacterized protein
Locus_6920	5118.28	2643.03	7593.53	2.87303	1.52257	0.000109798	0.00481125	s:Q03133;Erythronolide synthase, modules 5 and 6
Locus_1419	7012.98	3638.39	10387.6	2.85498	1.51348	0.000111293	0.00486567	t:Q2GNH3;Putative uncharacterized protein
Locus_55594	294.583	153.051	436.115	2.84947	1.51069	0.00355059	0.0869788	-
Locus_61613	662.261	344.101	980.422	2.84923	1.51057	0.000822826	0.0268833	-
Locus_50806	338.54	176.273	500.807	2.84109	1.50645	0.00269488	0.0698021	-
Locus_38924	828.758	431.71	1225.81	2.83942	1.5056	0.000580937	0.0203032	t:C5L973;Putative uncharacterized protein
Locus_50637	429.212	223.771	634.653	2.83617	1.50394	0.00144173	0.042745	s:P21524;Ribonucleoside-diphosphate reductase large chain 1
Locus_36640	902.909	471.82	1334	2.82735	1.49945	0.000579395	0.0202616	-
Locus_50388	1029.26	539.373	1519.15	2.81651	1.49391	0.000375652	0.0140482	s:O34431;Calcium-transporting ATPase
Locus_87437	507.207	265.992	748.422	2.8137	1.49247	0.00160333	0.0465548	-
Locus_20507	404.445	212.161	596.73	2.81263	1.49192	0.00203737	0.0564298	s:Q06495;Sodium-dependent phosphate transport protein 2A
Locus_85502	372.02	195.272	548.768	2.81028	1.49071	0.00283394	0.0727289	-
Locus_68358	1347.93	708.257	1987.61	2.80634	1.48869	0.000349806	0.0132188	s:Q9LV03;Glutamate synthase 1 [NADH], chloroplastic
Locus_50649	1082.49	569.984	1595	2.79832	1.48456	0.000464219	0.016794	-
Locus_13648	496.731	261.77	731.691	2.79517	1.48293	0.00125613	0.0383259	s:Q8IU85;Calcium/calmodulin-dependent protein kinase type 1D
Locus_37896	506.062	267.048	745.076	2.79005	1.48029	0.0013447	0.0404927	-
Locus_62601	1003.88	529.874	1477.88	2.78912	1.47981	0.000527553	0.0186981	-
Locus_22487	429.68	226.938	632.422	2.78676	1.47859	0.00145183	0.042978	t:Q5BT34;Putative uncharacterized protein
Locus_13385	3056.59	1617.06	4496.11	2.78041	1.4753	0.000225041	0.00893748	s:P04929;Histidine-rich glycoprotein
Locus_73874	436.81	231.16	642.461	2.77929	1.47472	0.00173884	0.0497382	s:Q6EQX3;Protein MEI2-like 5
Locus_5032	1870.84	991.138	2750.53	2.77513	1.47255	0.000319368	0.0122451	s:Q80T79;CUB and sushi domain-containing protein 3
Locus_2024	443.353	236.438	650.268	2.75027	1.45958	0.0021884	0.0596389	-
Locus_64340	334.018	178.384	489.653	2.74494	1.45678	0.00322751	0.0805704	-
Locus_52818	796.531	427.488	1165.58	2.72657	1.44709	0.000807169	0.0264618	s:Q69SV0;Probable L-ascorbate peroxidase 8, chloroplastic
Locus_38210	1104.7	593.205	1616.19	2.7245	1.44599	0.000550132	0.0193912	s:O74976;Putative peroxisomal-coenzyme A synthetase
Locus_27459	516.916	277.603	756.23	2.72414	1.4458	0.00152766	0.0447405	-
Locus_37285	1275.54	685.036	1866.04	2.724	1.44573	0.000518003	0.0184239	s:A4IH82;SH3 domain-binding protein 5-like
Locus_33203	382.875	205.827	559.922	2.72035	1.44379	0.00332384	0.0824753	-
Locus_20625	533.378	287.103	779.653	2.71559	1.44126	0.00113827	0.0354425	s:Q3BAI2;Uncharacterized protein ORF91
Locus_81750	337.275	181.55	492.999	2.7155	1.44122	0.00260848	0.0681252	-
Locus_30392	675.077	364.156	985.999	2.70763	1.43703	0.00148054	0.0436487	-
Locus_13700	768.448	414.821	1122.08	2.70496	1.43561	0.00125474	0.0383039	s:O74467;SET domain-containing protein 5
Locus_9597	786.025	424.321	1147.73	2.70486	1.43555	0.000956405	0.0306741	-
Locus_13619	527.831	286.047	769.614	2.69051	1.42788	0.00151318	0.0443841	t:F0VP94;Putative EF hand domain-containing protein
Locus_35395	1961.35	1063.97	2858.73	2.68685	1.42592	0.000426509	0.0155961	s:P08183;Multidrug resistance protein 1
Locus_36802	518.47	281.825	755.114	2.67937	1.42189	0.0016879	0.0484734	-
Locus_35897	1073.71	584.761	1562.65	2.67229	1.41808	0.000743775	0.0248785	t:F0YCG8;Putative uncharacterized protein AMT1
Locus_4560	2821.14	1542.12	4100.15	2.65877	1.41076	0.000414703	0.015232	s:Q9VNJ5;Protein dispatched
Locus_36615	534.344	292.38	776.307	2.65512	1.40878	0.00232538	0.0625737	-
Locus_77839	327.854	179.439	476.269	2.6542	1.40828	0.00421866	0.0990929	-
Locus_47796	963.137	530.929	1395.34	2.62812	1.39403	0.000974361	0.0311288	-
Locus_3257	2131.09	1174.8	3087.38	2.62801	1.39397	0.000518656	0.0184281	s:Q91437;CAD protein
Locus_2738	1203.08	663.925	1742.23	2.62413	1.39184	0.000877849	0.0284874	-
Locus_69965	501.301	277.603	724.999	2.61164	1.38496	0.00250461	0.0662224	s:P47980;Protein TIS11
Locus_69274	942.184	522.485	1361.88	2.60655	1.38214	0.00113509	0.0353816	s:Q6PCR7;Eukaryotic translation initiation factor 3 subunit A
Locus_68661	367.319	203.716	530.922	2.60618	1.38194	0.00295015	0.0751095	-
Locus_21159	2044.02	1137.86	2950.19	2.59276	1.37449	0.000690824	0.0235608	-
Locus_45165	1943.52	1082.97	2804.07	2.58925	1.37253	0.000665772	0.0228254	s:Q9Z0U4;Gamma-aminobutyric acid type B receptor subunit 1
Locus_6534	2499.11	1393.29	3604.92	2.58734	1.37147	0.000595766	0.0207837	s:Q09854;Cell wall alpha-1,3-glucan synthase mok11
Locus_8552	1236.35	690.313	1782.38	2.58199	1.36848	0.00103151	0.0326473	s:Q1D4R3;Probable nicotinate-nucleotide adenylyltransferase
Locus_4428	1843.49	1031.25	2655.73	2.57526	1.36472	0.000820043	0.0268076	-
Locus_95227	505.613	282.881	728.345	2.57474	1.36443	0.00275008	0.0709239	-
Locus_3506	411.186	230.104	592.268	2.57391	1.36396	0.00329436	0.0819201	s:Q40298;Fucoxanthin-chlorophyll a-c binding protein D, chloroplastic (Fragment)
Locus_36737	2851.84	1600.18	4103.49	2.5644	1.35862	0.000655625	0.0225446	-
Locus_13525	772.371	433.821	1110.92	2.56078	1.35659	0.00198578	0.0554225	-
Locus_6161	682.316	384.211	980.422	2.55178	1.3515	0.00195804	0.0547853	-
Locus_60282	559.339	315.602	803.076	2.54458	1.34743	0.00341285	0.0843573	t:C5L973;Putative uncharacterized protein
Locus_34669	1189.48	671.314	1707.65	2.54374	1.34695	0.00127156	0.038674	s:Q9LJX4;Pumilio homolog 5
Locus_40140	2001.29	1130.47	2872.11	2.54064	1.34519	0.000891664	0.0288869	s:P36841;Nitrate reductase [NADH]
Locus_37205	1665.31	942.584	2388.04	2.5335	1.34113	0.00103469	0.0327052	s:P35858;Insulin-like growth factor-binding protein complex acid labile subunit
Locus_68364	2241.61	1269.8	3213.42	2.53066	1.33951	0.000863382	0.028097	s:O30409;Tyrocidine synthase 3
Locus_19341	2993.46	1699.4	4287.53	2.52298	1.33513	0.000806155	0.0264618	-
Locus_25965	542.26	308.213	776.307	2.51873	1.3327	0.00310837	0.078225	-
Locus_36846	1203.07	683.98	1722.15	2.51784	1.33219	0.00145261	0.0429792	s:Q8HZK3;Dual oxidase 1
Locus_55384	705.788	402.155	1009.42	2.51003	1.32771	0.00273585	0.0706519	t:C5KB70;Apicomplexan-conserved protein, putative
Locus_8828	3908.17	2227.16	5589.18	2.50956	1.32743	0.000772278	0.0256091	s:Q6PZE0;Mucin-19
Locus_14452	729.38	415.877	1042.88	2.50767	1.32635	0.00267434	0.0695292	s:Q8C1B2;TCDD-inducible poly [ADP-ribose] polymerase
Locus_2494	2778.67	1584.34	3972.99	2.50766	1.32634	0.000886859	0.0287636	s:Q9SH30;Putative copper-transporting ATPase 3
Locus_3503	1277.04	730.423	1823.65	2.4967	1.32003	0.0015647	0.0456166	s:Q9P7F1;Carbohydrate-binding domain-containing protein C2E1P3.05c
Locus_51424	768.845	440.154	1097.54	2.49353	1.31819	0.00233107	0.0626773	-
Locus_6350	2147.29	1232.85	3061.73	2.48345	1.31234	0.00113263	0.0353431	s:Q7FMW4;Pleiotropic drug resistance protein 15
Locus_2861	738.591	425.377	1051.81	2.47265	1.30606	0.00281974	0.0724289	-
Locus_2172	7136.76	4111.27	10162.3	2.4718	1.30556	0.000773569	0.0256371	s:Q03278;Retrovirus-related Pol polyprotein from type-1 retrotransposable element R2 (Fragment)
Locus_32238	1286.72	743.09	1830.34	2.46315	1.30051	0.00163416	0.0472358	-
Locus_17574	1610.98	930.973	2291	2.46086	1.29916	0.00145528	0.0430067	-
Locus_6937	2392.33	1382.74	3401.92	2.46028	1.29882	0.0011961	0.0368217	s:Q9YI25;Retinoid isomerohydrolase
Locus_54320	814.236	471.82	1156.65	2.45147	1.29365	0.00257389	0.0674043	s:P39847;Plipastatin synthase subunit C
Locus_38538	733.014	425.377	1040.65	2.44643	1.29068	0.00337573	0.0836548	-
Locus_2685	4177.77	2435.1	5920.45	2.4313	1.28173	0.00109592	0.0342905	s:P49075;Exoglucanase 3
Locus_60815	773.008	450.709	1095.31	2.43018	1.28107	0.00345534	0.0851884	-
Locus_15329	882.72	515.096	1250.34	2.4274	1.27941	0.00280726	0.0722049	-
Locus_46628	1179.49	689.258	1669.73	2.4225	1.2765	0.00191939	0.0539394	-
Locus_81068	793.811	464.431	1123.19	2.41842	1.27407	0.0030338	0.0767649	-
Locus_11863	1223.33	716.702	1729.96	2.41378	1.27129	0.00225395	0.0610504	-
Locus_50252	1253.49	734.645	1772.34	2.41252	1.27054	0.00205315	0.0567579	-
Locus_1038	1992.37	1169.52	2815.23	2.40716	1.26733	0.00171529	0.0492109	s:O29740;Uncharacterized transporter AF_0510
Locus_10221	883.716	519.318	1248.11	2.40337	1.26506	0.00250877	0.066302	t:F1A264;Putative uncharacterized protein
Locus_59685	868.898	510.874	1226.92	2.40161	1.264	0.00296629	0.0753543	-
Locus_4190	686.767	404.266	969.268	2.3976	1.26159	0.00406092	0.0962899	t:B8BU65;Predicted protein
Locus_8736	2256.66	1328.91	3184.42	2.39627	1.26079	0.00167322	0.048132	s:Q9VNJ5;Protein dispatched
Locus_707	3069.48	1811.28	4327.69	2.3893	1.25659	0.00150927	0.0442919	s:P53781;Tristetraprolin
Locus_6456	1677.35	990.082	2364.61	2.3883	1.25598	0.00204406	0.0565879	s:Q8YDS2;Leu/Ile/Val-binding protein homolog 5
Locus_3906	2957.01	1745.84	4168.19	2.3875	1.2555	0.00151698	0.044473	s:A7H804;Cysteine desulfurase
Locus_4202	920.921	544.651	1297.19	2.38169	1.25199	0.00345136	0.0851632	t:C5KR87;Putative uncharacterized protein
Locus_39272	905.515	537.262	1273.77	2.37085	1.2454	0.00338052	0.0837017	s:Q2JNP0;ATP-dependent zinc metalloprotease FtsH
Locus_12063	983.36	584.761	1381.96	2.36329	1.2408	0.00305981	0.0771523	-
Locus_26883	1082.07	643.87	1520.27	2.36114	1.23948	0.00312996	0.0785774	t:B8C863;Predicted protein
Locus_5639	2630.3	1565.34	3695.26	2.36067	1.2392	0.00179267	0.0511004	s:Q70LM4;Linear gramicidin synthase subunit D
Locus_35403	1020.62	607.982	1433.27	2.35742	1.23721	0.00345048	0.0851632	-
Locus_6379	895.008	534.096	1255.92	2.35149	1.23358	0.00356932	0.0872157	-
Locus_7585	2703.07	1614.95	3791.19	2.34755	1.23116	0.00193796	0.0543289	s:P21439;Multidrug resistance protein 3
Locus_68556	1020.56	610.093	1431.04	2.3456	1.22996	0.00318822	0.0799008	-
Locus_8889	873.588	522.485	1224.69	2.34397	1.22896	0.00424244	0.099449	-
Locus_9891	2862.57	1713.12	4012.03	2.34195	1.22771	0.00199928	0.0556421	s:Q7NFE9;Chaperone protein ClpB
Locus_19798	1615.54	966.861	2264.23	2.34183	1.22764	0.00276197	0.0711989	t:B9PWR6;Zinc finger (CCCH type) protein
Locus_50477	1879.24	1127.3	2631.19	2.33406	1.22284	0.00245281	0.0652416	-
Locus_39605	1274.93	765.256	1784.61	2.33205	1.2216	0.00319179	0.0799208	s:Q9GLY5;Inter-alpha-trypsin inhibitor heavy chain H3
Locus_65091	1177.84	708.257	1647.42	2.32602	1.21786	0.00355723	0.0871045	-
Locus_14335	2029.95	1221.24	2838.65	2.32439	1.21686	0.00252378	0.0665709	-
Locus_4048	2703.8	1628.68	3778.92	2.32024	1.21427	0.00226171	0.0611743	s:P33742;Halorhodopsin
Locus_23259	1911.99	1152.63	2671.34	2.3176	1.21263	0.00279913	0.0720601	-
Locus_74942	1883.99	1136.8	2631.19	2.31456	1.21074	0.0026743	0.0695292	t:F0YN56;Putative uncharacterized protein
Locus_38504	1447.46	876.086	2018.84	2.30439	1.20438	0.00329003	0.0818831	-
Locus_26668	1106.97	670.258	1543.69	2.30313	1.20359	0.00376842	0.0913015	-
Locus_13572	2525.92	1529.46	3522.38	2.30303	1.20353	0.00247051	0.0655914	t:B7QPF2;Methionine synthase II
Locus_4536	1139.87	690.313	1589.42	2.30246	1.20318	0.00403851	0.0959557	s:Q9SD02;Probable protein phosphatase 2C 47
Locus_56009	1561.46	946.806	2176.11	2.29837	1.20061	0.00335317	0.0831314	-
Locus_46420	1146.97	695.591	1598.34	2.29782	1.20027	0.00393251	0.0941746	-
Locus_42224	1237.43	750.478	1724.38	2.29771	1.2002	0.00379491	0.09178	s:Q8T9W4;ABC transporter B family member 3
Locus_36852	1808.17	1096.69	2519.65	2.2975	1.20007	0.00305254	0.0770361	s:Q6R5J2;Protein dispatched homolog 1
Locus_13347	3141.4	1910.5	4372.3	2.28856	1.19444	0.00250208	0.0661856	s:Q6NZL8;Signal peptide, CUB and EGF-like domain-containing protein 1
Locus_59020	1018.62	619.593	1417.65	2.28804	1.19411	0.00423916	0.0994126	-
Locus_32082	1806.44	1098.8	2514.07	2.28801	1.1941	0.00317674	0.0796477	s:Q9LQM3;Zinc finger CCCH domain-containing protein 12
Locus_13256	1200.08	730.423	1669.73	2.28597	1.19281	0.00387695	0.0931151	s:P52478;Ubiquitin-conjugating enzyme E2 1
Locus_29137	2276.8	1385.9	3167.69	2.28565	1.1926	0.00286362	0.0732887	s:Q0WVK7;Pentatricopeptide repeat-containing protein At1g05670, mitochondrial
Locus_8582	1644.08	1002.75	2285.42	2.27915	1.1885	0.00292429	0.0746061	t:C1EJ44;Predicted protein
Locus_14312	1700.54	1037.58	2363.5	2.27789	1.1877	0.00332297	0.0824753	s:P72991;ATP-dependent zinc metalloprotease FtsH 3
Locus_35802	1396.79	853.92	1939.65	2.27147	1.18362	0.00393625	0.0942248	-
Locus_4221	2802.25	1716.28	3888.23	2.26549	1.17982	0.00287776	0.0735916	s:Q06458;Nitrite reductase [NAD(P)H] large subunit
Locus_1251	2029.26	1245.52	2813	2.25849	1.17536	0.00322252	0.0805459	s:Q03460;Glutamate synthase [NADH], amyloplastic
Locus_43947	1369.82	841.253	1898.38	2.25661	1.17416	0.00377137	0.0913015	s:Q9PF46;Siroheme synthase
Locus_45357	1954.08	1202.24	2705.92	2.25073	1.17039	0.00370795	0.0900684	s:P39936;Eukaryotic initiation factor 4F subunit p130
Locus_36002	1667.87	1029.14	2306.61	2.24131	1.16434	0.00387731	0.0931151	s:Q58A42;Protein DD3-3
Locus_1408	4829.77	2983.97	6675.57	2.23714	1.16166	0.00298796	0.0757712	s:P49951;Clathrin heavy chain 1
Locus_1950	3517.52	2177.55	4857.49	2.23072	1.15751	0.00332594	0.0824919	s:Q0VZ70;Chondramide synthase cmdD
Locus_1202	2514.95	1562.18	3467.73	2.2198	1.15043	0.00387857	0.0931151	s:P16102;Halorhodopsin
Locus_15397	2723.1	1695.17	3751.03	2.21277	1.14586	0.00373135	0.0904844	s:Q9P377;1,3-beta-glucan synthase component bgs3
Locus_687	3635.85	2272.55	4999.15	2.1998	1.13737	0.00380442	0.0919471	s:Q9Y719;Cell wall alpha-1,3-glucan synthase mok13
Locus_6014	6532.15	4094.38	8969.91	2.19079	1.13145	0.00357855	0.0873298	s:Q12168;Endo-1,3(4)-beta-glucanase 2
Locus_36939	5800.5	3640.51	7960.49	2.18664	1.12872	0.0037121	0.0901313	s:Q9P7F1;Carbohydrate-binding domain-containing protein C2E1P3.05c
Locus_4099	1591.95	2192.33	991.575	0.452294	-1.14467	0.00424506	0.0994699	s:P06795;Multidrug resistance protein 1
Locus_466	2752.54	3804.11	1700.96	0.447137	-1.16121	0.0031111	0.0782269	-
Locus_21181	3920.28	5419.07	2421.5	0.446848	-1.16215	0.00296342	0.0753539	t:F2UMR1;Putative uncharacterized protein
Locus_13756	1205.17	1671.95	738.384	0.44163	-1.17909	0.00375379	0.0909903	s:B0U3V7;Homoserine O-acetyltransferase
Locus_4970	1215.87	1687.78	743.96	0.440791	-1.18183	0.00357647	0.0873161	s:Q9C8M1;Probable sugar phosphate/phosphate translocator At1g53660
Locus_3972	1905.74	2651.48	1160	0.437491	-1.19267	0.00267439	0.0695292	s:Q12553;Xanthine dehydrogenase
Locus_5304	1139.03	1585.4	692.653	0.436895	-1.19464	0.00345328	0.0851739	s:Q9LKW9;Sodium/hydrogen exchanger 7
Locus_3662	816.513	1138.91	494.115	0.433848	-1.20474	0.00384164	0.0926136	s:P42789;Sporozoite developmental protein
Locus_3245	1124.91	1571.68	678.153	0.431484	-1.21262	0.00303968	0.0768462	s:P14002;Thermostable beta-glucosidase B
Locus_8761	1208.59	1688.84	728.345	0.431269	-1.21334	0.00283781	0.072796	s:Q86C56;Soluble guanylate cyclase gcy-31
Locus_12863	1286.35	1798.61	774.076	0.430373	-1.21634	0.00260696	0.0681164	s:Q8R5M3;Leucine-rich repeat-containing protein 15
Locus_2394	800.879	1119.91	481.845	0.430253	-1.21674	0.00391391	0.0938068	s:Q6PFY8;Tripartite motif-containing protein 45
Locus_34544	895.261	1252.91	537.615	0.429093	-1.22064	0.00305122	0.0770361	-
Locus_209	798.708	1117.8	479.615	0.42907	-1.22072	0.00349694	0.08603	s:Q3UES3;Tankyrase-2
Locus_35252	813.695	1139.97	487.422	0.427576	-1.22575	0.00325964	0.0813021	-
Locus_38467	1268.51	1778.56	758.46	0.426446	-1.22956	0.00238795	0.0638996	s:P41413;Proprotein convertase subtilisin/kexin type 5
Locus_8407	601.259	843.365	359.153	0.425858	-1.23156	0.00426503	0.0997758	-
Locus_19639	1007.24	1414.4	600.076	0.424261	-1.23698	0.00252516	0.0665709	-
Locus_28230	709.573	996.416	422.73	0.424251	-1.23701	0.00340898	0.0843338	-
Locus_45970	724.56	1018.58	430.538	0.422684	-1.24235	0.00319097	0.0799208	-
Locus_51536	912.12	1287.74	536.499	0.416621	-1.26319	0.00242093	0.0645425	-
Locus_655	1079.94	1525.23	634.653	0.416102	-1.26499	0.00194676	0.0545226	-
Locus_36173	561.396	793.755	329.038	0.414534	-1.27044	0.00322374	0.0805459	-
Locus_25396	869.708	1229.69	509.73	0.41452	-1.27049	0.00208382	0.0573856	-
Locus_27698	921.709	1303.57	539.845	0.414127	-1.27185	0.00210026	0.0577389	-
Locus_7905	1790.77	2536.43	1045.11	0.412042	-1.27914	0.00129408	0.0392488	t:C5KWA1;Putative uncharacterized protein
Locus_49624	1613.83	2286.27	941.383	0.411756	-1.28014	0.00180719	0.051438	-
Locus_49387	539.897	765.256	314.538	0.411023	-1.28271	0.00304602	0.0769727	s:Q9JLI7;Sperm-associated antigen 6
Locus_51076	1033.1	1466.12	600.076	0.409294	-1.28879	0.00167591	0.0481531	-
Locus_27288	739.277	1050.25	428.307	0.407815	-1.29401	0.00352242	0.0864757	-
Locus_5242	2126.12	3021.97	1230.27	0.407108	-1.29652	0.001369	0.0410314	-
Locus_10918	834.685	1186.41	482.961	0.407077	-1.29662	0.00226786	0.0612545	-
Locus_11688	464.783	660.759	268.807	0.406816	-1.29755	0.00329794	0.0819737	s:Q84WV9;Glutaminyl-peptide cyclotransferase
Locus_31496	426.713	606.927	246.5	0.406144	-1.29994	0.0040012	0.0952656	s:Q01484;Ankyrin-2
Locus_51930	394.011	560.484	227.538	0.405967	-1.30056	0.00424844	0.0994835	s:Q40296;Fucoxanthin-chlorophyll a-c binding protein B, chloroplastic
Locus_17874	626.651	891.919	361.384	0.405176	-1.30338	0.00215441	0.0589357	-
Locus_45029	418.119	595.316	240.923	0.404697	-1.30509	0.00347824	0.0856798	-
Locus_73636	461.527	657.592	265.461	0.403687	-1.30869	0.00300221	0.0760657	-
Locus_12113	435.247	620.649	249.846	0.402556	-1.31274	0.00307055	0.0773553	s:Q03516;Uncharacterized protein RSN1
Locus_9443	942.85	1344.74	540.961	0.402279	-1.31373	0.00142607	0.0424114	-
Locus_7967	412.194	587.927	236.461	0.402195	-1.31403	0.00353974	0.0868237	t:D8SGE4;Putative uncharacterized protein
Locus_37225	1361.99	1943.22	780.768	0.401791	-1.31548	0.00115031	0.0357403	s:P25472;Endoglucanase D
Locus_310	1247.29	1779.62	714.961	0.40175	-1.31563	0.00120069	0.0368883	t:C7QC24;Alpha-L-rhamnosidase (Precursor)
Locus_1676	750.39	1071.36	429.422	0.400821	-1.31897	0.0017562	0.0501848	-
Locus_24050	328.546	469.709	187.384	0.398937	-1.32577	0.00363124	0.0884287	-
Locus_6172	445.922	637.537	254.307	0.39889	-1.32594	0.00289958	0.0740839	s:Q9Z321;DNA topoisomerase 3-beta-1
Locus_3453	546.14	781.089	311.192	0.398408	-1.32768	0.00207921	0.0573408	s:Q9VTL1;PCI domain-containing protein 2 homolog
Locus_36265	928.799	1328.91	528.692	0.39784	-1.32974	0.00132684	0.0400805	s:Q91Z92;Beta-1,3-galactosyltransferase 6
Locus_62022	470.529	674.48	266.577	0.395232	-1.33923	0.00241358	0.0643762	-
Locus_13008	1221.33	1751.12	691.537	0.394912	-1.3404	0.000961485	0.0308199	t:F0YRI0;Putative uncharacterized protein
Locus_41330	447.476	641.759	253.192	0.394528	-1.3418	0.00207092	0.0571395	s:O14162;Putative lipase spac4a8.10
Locus_10634	670.407	961.583	379.23	0.394381	-1.34234	0.00153881	0.0450232	s:P27678;Pepsin A-4
Locus_255	2358.48	3382.96	1334	0.394329	-1.34253	0.0006835	0.0233638	s:Q5F3Z5;DnaJ homolog subfamily B member 6
Locus_39867	463.548	664.981	262.115	0.394169	-1.34311	0.00246462	0.0655255	-
Locus_54030	526.782	755.756	297.807	0.394052	-1.34354	0.00239872	0.0640688	s:Q9FWR4;Glutathione S-transferase DHAR1, mitochondrial
Locus_25795	1091.08	1565.34	616.807	0.394039	-1.34359	0.00104425	0.0329419	-
Locus_33925	736.309	1056.58	416.038	0.393759	-1.34462	0.00149507	0.0439647	-
Locus_22480	375.12	538.318	211.923	0.393676	-1.34492	0.00413719	0.0978569	s:A6H779;F-box/LRR-repeat protein 2
Locus_22297	420.668	603.76	237.577	0.393495	-1.34558	0.00276681	0.0712916	-
Locus_3627	839.724	1205.41	474.038	0.393259	-1.34645	0.00123425	0.0377783	s:B5R809;Pyrimidine-specific ribonucleoside hydrolase rihA
Locus_41239	617.32	886.641	348	0.392492	-1.34926	0.00167563	0.0481531	t:F0Y0G8;Putative uncharacterized protein
Locus_35885	1356.8	1949.55	764.037	0.391904	-1.35143	0.000968346	0.030971	-
Locus_17673	354.736	509.819	199.654	0.391617	-1.35249	0.0036142	0.088051	s:Q63615;Vacuolar protein sorting-associated protein 33A
Locus_39388	561.037	806.421	315.653	0.391425	-1.35319	0.00174729	0.049955	-
Locus_9853	396.53	569.984	223.077	0.391374	-1.35338	0.00304926	0.0770209	s:Q9TW32;Peptidyl-prolyl cis-trans isomerase B
Locus_1552	1773.12	2549.09	997.152	0.391179	-1.3541	0.00073487	0.0246378	-
Locus_5177	496.718	714.59	278.846	0.390218	-1.35765	0.00184383	0.0522487	-
Locus_40390	333.824	480.264	187.384	0.39017	-1.35783	0.00327454	0.081568	-
Locus_13791	1373.34	1975.94	770.73	0.390057	-1.35824	0.000789739	0.0259789	s:P46098;5-hydroxytryptamine receptor 3A
Locus_26920	600.66	864.475	336.846	0.389653	-1.35974	0.00162267	0.0469978	-
Locus_2513	589.398	848.642	330.153	0.389037	-1.36202	0.00148925	0.0438382	s:P53483;Actin, alpha anomalous
Locus_1370	934.455	1345.79	523.115	0.388703	-1.36326	0.000967344	0.0309561	s:P77774;Lipoprotein yfgL
Locus_60064	1149.82	1657.17	642.461	0.387684	-1.36705	0.000925282	0.0298419	-
Locus_2495	1195.89	1723.67	668.114	0.387611	-1.36732	0.000789331	0.0259789	s:Q9LMY5;Putative pentatricopeptide repeat-containing protein At1g13630
Locus_2083	8019.59	11565.4	4473.8	0.386827	-1.37024	0.000424714	0.0155502	s:Q02766;Cytochrome c oxidase subunit 1
Locus_9004	444.687	641.759	247.615	0.385838	-1.37393	0.00196225	0.0548763	-
Locus_15710	418.965	604.816	233.115	0.385431	-1.37545	0.00257138	0.0674006	s:Q9SIC9;Pentatricopeptide repeat-containing protein At2g31400, chloroplastic
Locus_5185	1204.93	1739.51	670.345	0.385365	-1.3757	0.000699209	0.0237932	s:P0C7J1;Uncharacterized protein wxcX
Locus_17062	333.236	481.319	185.154	0.384679	-1.37827	0.00240586	0.0642298	-
Locus_8266	862.009	1245.52	478.499	0.384176	-1.38016	0.000904168	0.0292263	t:Q5CE50;Putative uncharacterized protein (Fragment)
Locus_41222	347.696	502.43	192.961	0.384056	-1.38061	0.0042004	0.098825	-
Locus_1337	339.659	490.819	188.5	0.384051	-1.38063	0.00267119	0.0695292	-
Locus_50494	299.479	432.765	166.192	0.384024	-1.38073	0.00300026	0.0760497	-
Locus_15978	275.37	397.933	152.807	0.384003	-1.38081	0.00350263	0.0861332	s:P61315;Galactose-3-O-sulfotransferase 3
Locus_45686	1166.3	1685.67	646.922	0.383777	-1.38166	0.000750022	0.0250294	-
Locus_3682	452.693	654.426	250.961	0.383483	-1.38276	0.00221936	0.060255	-
Locus_12577	499.297	721.979	276.615	0.383134	-1.38408	0.0021429	0.05876	s:P50520;Phosphatidylinositol 3-kinase vps34
Locus_57230	583.941	844.42	323.461	0.383057	-1.38437	0.0012609	0.0384308	-
Locus_39520	433.395	626.982	239.807	0.382479	-1.38655	0.00233141	0.0626773	s:Q17RH7;Putative protein TPRXL
Locus_19418	1405.18	2032.94	777.422	0.382412	-1.3868	0.000725092	0.0244236	s:O63696;Cytochrome b
Locus_37641	316.606	458.098	175.115	0.382266	-1.38735	0.00311315	0.0782269	s:O70496;H(+)/Cl(-) exchange transporter 7
Locus_6613	380.338	550.984	209.692	0.380577	-1.39374	0.00227649	0.0614301	-
Locus_46637	504.077	730.423	277.73	0.380232	-1.39505	0.00199278	0.0555147	s:Q8BG58;Transmembrane prolyl 4-hydroxylase
Locus_77613	249.091	360.99	137.192	0.380045	-1.39576	0.00416247	0.0982396	t:Q117T4;HEAT domain containing protein (Precursor)
Locus_51220	402.276	583.705	220.846	0.378352	-1.4022	0.00180061	0.0512762	-
Locus_70015	343.882	499.263	188.5	0.377556	-1.40524	0.0023559	0.0632721	-
Locus_7854	567.778	824.365	311.192	0.377493	-1.40548	0.00119948	0.0368705	-
Locus_11477	2570.53	3732.34	1408.73	0.377439	-1.40569	0.000411636	0.0151483	-
Locus_51109	372.8	541.484	204.115	0.376955	-1.40754	0.00191718	0.0539034	-
Locus_8868	230.32	334.601	126.038	0.376682	-1.40858	0.00372869	0.0904579	-
Locus_3928	419.931	610.093	229.769	0.376613	-1.40885	0.0022652	0.0612402	-
Locus_5484	1337.46	1943.22	731.691	0.376535	-1.40914	0.000540037	0.0190655	s:Q5Y5T1;Probable palmitoyltransferase ZDHHC20
Locus_18345	371.187	539.373	203	0.376362	-1.40981	0.00203641	0.0564298	s:Q8RWS8;Pentatricopeptide repeat-containing protein At2g41720
Locus_5647	940.548	1366.9	514.192	0.376172	-1.41054	0.000685514	0.0234187	s:E5R501;Probable zinc metalloprotease Lema_P049800
Locus_7149	432.777	629.093	236.461	0.375876	-1.41167	0.00143935	0.0426963	-
Locus_13029	389.928	566.817	213.038	0.37585	-1.41177	0.00210065	0.0577389	t:D8SWG8;Putative uncharacterized protein
Locus_60471	1137.64	1654.01	621.268	0.375614	-1.41268	0.000714356	0.0241891	-
Locus_2277	1281.67	1865.11	698.23	0.374363	-1.41749	0.000481811	0.0173788	s:O05485;Extracellular protease
Locus_29796	626.64	911.974	341.307	0.374251	-1.41792	0.000985408	0.0314295	-
Locus_14646	520.587	757.867	283.307	0.373822	-1.41958	0.00122741	0.0376288	t:B8BUT8;Predicted protein
Locus_43042	262.435	382.1	142.769	0.373643	-1.42027	0.00356519	0.0872157	-
Locus_16285	982.252	1430.24	534.268	0.373553	-1.42062	0.000565357	0.0198429	s:Q9BYQ8;Keratin-associated protein 4-9
Locus_86370	846.166	1233.91	458.422	0.371521	-1.42849	0.000735876	0.0246572	-
Locus_343	370.599	540.429	200.769	0.371499	-1.42857	0.00173023	0.0495408	-
Locus_26113	1386.52	2022.39	750.653	0.371172	-1.42984	0.000463496	0.0167784	-
Locus_49692	593.38	865.531	321.23	0.371137	-1.42998	0.000875137	0.0284176	-
Locus_36546	735.83	1073.47	398.192	0.370939	-1.43075	0.000719997	0.0243373	-
Locus_62395	239.382	349.379	129.384	0.370327	-1.43313	0.00331859	0.0824159	-
Locus_11731	357.195	521.429	192.961	0.370062	-1.43416	0.00150863	0.0442919	-
Locus_40256	287.041	419.043	155.038	0.369981	-1.43448	0.00177723	0.0506853	t:E1RG41;Polymorphic outer membrane protein (Precursor)
Locus_50618	330.418	482.375	178.461	0.369964	-1.43454	0.00294198	0.0749348	-
Locus_39283	238.296	348.323	128.269	0.368247	-1.44125	0.00286465	0.0732887	s:P13542;Myosin-8
Locus_523	207.237	302.936	111.538	0.368191	-1.44147	0.00402809	0.0957871	-
Locus_7679	340.038	497.152	182.923	0.367941	-1.44245	0.00187383	0.052917	-
Locus_4444	854.64	1249.74	459.538	0.367706	-1.44337	0.000523476	0.0185765	-
Locus_38184	392.507	574.206	210.807	0.367129	-1.44564	0.00139718	0.0417027	s:Q8G6C6;Chaperone protein DnaJ
Locus_17977	226.506	331.435	121.577	0.366819	-1.44686	0.00422775	0.0992661	s:Q8I5R7;Proline--tRNA ligase
Locus_15023	476.562	697.702	255.423	0.366091	-1.44972	0.00141912	0.0422655	s:Q869V1;Metal transporter nramp1 homolog
Locus_10977	2635.54	3859	1412.07	0.365917	-1.45041	0.00026968	0.0105505	-
Locus_34998	434.241	636.482	232	0.364503	-1.456	0.00117424	0.0363271	s:Q9FIY7;Putative SWI/SNF-related matrix-associated actin-dependent regulator of chromatin subfamily A member 3-like 3
Locus_49410	1251.31	1834.5	668.114	0.364194	-1.45722	0.000350197	0.0132249	s:Q8NFP4;MAM domain-containing glycosylphosphatidylinositol anchor protein 1
Locus_44868	213.102	312.435	113.769	0.364136	-1.45745	0.00399976	0.0952656	t:D2VZE8;Predicted protein
Locus_81164	238.794	350.434	127.154	0.362846	-1.46257	0.00268337	0.0696397	-
Locus_40884	724.946	1063.97	385.923	0.36272	-1.46307	0.000556203	0.0195573	-
Locus_10892	563.785	827.532	300.038	0.36257	-1.46367	0.00072675	0.0244483	-
Locus_20676	258.063	378.933	137.192	0.362048	-1.46575	0.00292146	0.0745926	-
Locus_4317	1135.58	1667.73	603.422	0.361823	-1.46665	0.000415987	0.0152597	-
Locus_28283	717.965	1054.47	381.461	0.361756	-1.46691	0.000517796	0.0184239	-
Locus_24737	1068.65	1569.57	567.73	0.361711	-1.46709	0.000384575	0.0143169	s:P49363;Aminomethyltransferase, mitochondrial
Locus_30039	292.318	429.599	155.038	0.360891	-1.47037	0.00233649	0.0627847	s:Q6ZMI0;Protein phosphatase 1 regulatory subunit 21
Locus_29762	1297.76	1907.33	688.191	0.360813	-1.47068	0.000313111	0.0120292	s:Q9W770;Spondin-1
Locus_19778	208.263	306.102	110.423	0.360739	-1.47097	0.00371994	0.0902837	s:Q9UTR6;Initiation-specific alpha-1,6-mannosyltransferase
Locus_42018	542.315	797.977	286.653	0.359225	-1.47704	0.000755521	0.0251403	s:Q8GXU8;1-acyl-sn-glycerol-3-phosphate acyltransferase 1, chloroplastic
Locus_16075	1021.46	1503.07	539.845	0.359162	-1.47729	0.000329383	0.0125789	t:B2J9T7;Putative uncharacterized protein
Locus_41260	293.374	431.71	155.038	0.359126	-1.47744	0.00173672	0.049702	t:A9BCA7;Putative uncharacterized protein
Locus_16072	667.05	981.638	352.461	0.359054	-1.47773	0.000532829	0.0188736	s:Q66HE5;NUAK family SNF1-like kinase 2
Locus_345	344.757	507.708	181.807	0.358095	-1.48159	0.0011792	0.0364219	-
Locus_39926	664.351	978.472	350.23	0.357936	-1.48223	0.000494208	0.0177675	s:P00793;Pepsin A
Locus_3881	375.259	553.095	197.423	0.356942	-1.48624	0.00119725	0.0368217	-
Locus_28725	390.246	575.261	205.23	0.356761	-1.48697	0.0019124	0.0537954	s:Q5JXM2;UPF0624 protein C6orf186
Locus_10080	405.233	597.427	213.038	0.356593	-1.48765	0.000848244	0.0276511	-
Locus_8962	638.629	941.528	335.73	0.35658	-1.4877	0.000485592	0.0175014	-
Locus_20180	415.938	613.26	218.615	0.35648	-1.48811	0.000889483	0.0288325	-
Locus_51308	218.938	322.991	114.884	0.35569	-1.49131	0.00415001	0.0980584	t:Q9RTJ9;Putative uncharacterized protein
Locus_43441	389.16	574.206	204.115	0.355474	-1.49218	0.00116747	0.0361564	-
Locus_16405	1008.49	1488.29	528.692	0.355234	-1.49316	0.00032209	0.0123331	s:Q9W596;Microtubule-associated protein futsch
Locus_57328	270.321	398.988	141.654	0.355032	-1.49398	0.0019888	0.0554307	-
Locus_8162	1622.98	2396.04	849.922	0.354719	-1.49525	0.0002435	0.00959787	-
Locus_1382	3207.95	4736.14	1679.77	0.35467	-1.49545	0.000162844	0.00675579	-
Locus_11903	319.564	471.82	167.307	0.3546	-1.49573	0.00137149	0.0410849	s:O50314;Magnesium-chelatase subunit H
Locus_73198	669.101	987.971	350.23	0.354494	-1.49617	0.000524159	0.0185893	-
Locus_33845	605.927	895.085	316.769	0.353898	-1.49859	0.000493886	0.017767	-
Locus_50965	970.979	1434.46	507.499	0.353792	-1.49903	0.000391786	0.0145197	-
Locus_41739	642.851	949.973	335.73	0.353411	-1.50058	0.000459931	0.0166807	-
Locus_71874	232.839	344.101	121.577	0.353317	-1.50097	0.00269039	0.0697904	s:O94680;Phospholipid:diacylglycerol acyltransferase
Locus_35240	241.403	356.767	126.038	0.353279	-1.50112	0.00254857	0.0670511	-
Locus_45489	585.573	865.531	305.615	0.353096	-1.50187	0.000506563	0.0181431	-
Locus_51036	412.681	610.093	215.269	0.352846	-1.50289	0.000715475	0.0242128	s:P74334;Apocarotenoid-15,15'-oxygenase
Locus_3899	967.195	1430.24	504.153	0.352496	-1.50432	0.000284804	0.0110596	-
Locus_7529	944.172	1396.46	491.884	0.352236	-1.50538	0.000251012	0.00987372	s:Q5VV63;Attractin-like protein 1
Locus_33958	340.943	504.541	177.346	0.3515	-1.50841	0.00198333	0.0554121	t:F0YIM5;Putative uncharacterized protein
Locus_11864	688.838	1019.64	358.038	0.351142	-1.50987	0.000408398	0.015058	-
Locus_3375	1008.9	1493.57	524.23	0.350992	-1.51049	0.000265916	0.0104386	-
Locus_21984	165.383	244.882	85.8845	0.350718	-1.51162	0.00359793	0.0877286	s:A5PMU4;Ankyrin repeat and sterile alpha motif domain-containing protein 1B
Locus_10289	270.819	401.1	140.538	0.350383	-1.513	0.00145616	0.0430067	-
Locus_13593	2206.14	3267.91	1144.38	0.350189	-1.5138	0.000195895	0.0079218	t:F2UNN0;Putative uncharacterized protein
Locus_2516	910.384	1348.96	471.807	0.349756	-1.51558	0.000269661	0.0105505	-
Locus_16679	1065.59	1579.07	552.115	0.349646	-1.51603	0.000236688	0.00937421	s:Q03516;Uncharacterized protein RSN1
Locus_49313	282.052	417.988	146.115	0.349568	-1.51636	0.0022991	0.0620004	-
Locus_16082	241.373	357.823	124.923	0.349119	-1.51821	0.00180835	0.0514457	t:G6D3U6;Putative uncharacterized protein
Locus_15356	1200.44	1779.62	621.268	0.349103	-1.51828	0.000210677	0.00844838	-
Locus_22173	1474.98	2187.05	762.922	0.348836	-1.51938	0.0001704	0.00701378	-
Locus_7618	489.697	726.201	253.192	0.348653	-1.52014	0.000643572	0.0222287	-
Locus_59864	563.545	835.976	291.115	0.348234	-1.52187	0.000630873	0.0218236	-
Locus_8304	216.209	320.88	111.538	0.347602	-1.52449	0.00248027	0.0658161	-
Locus_29687	724.617	1075.58	373.653	0.347397	-1.52534	0.000338486	0.0128331	s:Q5KTC7;N-acylethanolamine-hydrolyzing acid amidase
Locus_2179	614.371	911.974	316.769	0.347344	-1.52556	0.000373314	0.0139789	s:Q4PIP8;Protein PNS1
Locus_19642	248.851	369.434	128.269	0.347204	-1.52614	0.00270693	0.0699676	-
Locus_38725	493.421	732.534	254.307	0.347161	-1.52632	0.000533471	0.0188847	-
Locus_60762	283.635	421.154	146.115	0.34694	-1.52724	0.00264158	0.0688649	-
Locus_14119	184.094	273.381	94.8076	0.346796	-1.52784	0.00311329	0.0782269	-
Locus_4573	823.072	1222.3	423.846	0.346761	-1.52799	0.000252074	0.00990874	s:A8MJ83;Phosphatidylserine decarboxylase proenzyme
Locus_50695	181.953	270.214	93.6922	0.346733	-1.5281	0.00384802	0.0927289	-
Locus_21857	223.16	331.435	114.884	0.346628	-1.52854	0.00248303	0.0658327	-
Locus_51945	264.366	392.655	136.077	0.346555	-1.52884	0.0020908	0.0575503	-
Locus_9779	297.008	441.209	152.807	0.346338	-1.52975	0.00167351	0.048132	s:Q61493;DNA polymerase zeta catalytic subunit
Locus_16611	505.181	750.478	259.884	0.346291	-1.52994	0.000667429	0.0228687	s:Q86B79;RING finger protein unkempt
Locus_6362	412.064	612.205	211.923	0.346163	-1.53048	0.00068007	0.0232741	-
Locus_18627	238.674	354.656	122.692	0.345946	-1.53138	0.00203317	0.0563948	-
Locus_60766	182.481	271.27	93.6922	0.345384	-1.53373	0.00356651	0.0872157	s:Q12955;Ankyrin-3
Locus_468	6750.13	10037	3463.26	0.34505	-1.53512	8.77457e-05	0.00395308	-
Locus_10613	396.519	590.038	203	0.344045	-1.53933	0.00064374	0.0222287	-
Locus_68423	272.372	405.322	139.423	0.343981	-1.5396	0.00240705	0.0642318	-
Locus_20714	176.586	262.826	90.346	0.343749	-1.54057	0.00349183	0.0859777	-
Locus_19312	434.499	647.037	221.961	0.343043	-1.54354	0.000652268	0.0224425	s:Q9CYG7;Mitochondrial import receptor subunit TOM34
Locus_38910	288.415	429.599	147.231	0.342716	-1.54491	0.00118013	0.0364311	-
Locus_68237	199.051	296.603	101.5	0.342208	-1.54705	0.002367	0.0634864	s:O88796;Ribonuclease P protein subunit p30
Locus_20499	319.444	476.042	162.846	0.342083	-1.54758	0.00118653	0.0365504	s:Q9SIC9;Pentatricopeptide repeat-containing protein At2g31400, chloroplastic
Locus_20787	186.205	277.603	94.8076	0.341522	-1.54995	0.00305861	0.0771523	t:C5L7A1;Putative uncharacterized protein
Locus_7970	2045.56	3050.47	1040.65	0.341145	-1.55154	0.000116675	0.00507786	-
Locus_15838	439.279	655.481	223.077	0.340325	-1.55501	0.000611978	0.0212849	-
Locus_47493	292.139	435.932	148.346	0.340296	-1.55514	0.000870176	0.0283021	t:C5KR87;Putative uncharacterized protein
Locus_36775	367.571	548.873	186.269	0.339366	-1.55909	0.000613458	0.0213235	-
Locus_23823	173.887	259.659	88.1153	0.33935	-1.55916	0.00385907	0.0929054	s:P55473;2-O-methyltransferase NoeI
Locus_15612	327.978	489.764	166.192	0.339331	-1.55923	0.00135517	0.0407446	-
Locus_44620	330.647	493.986	167.307	0.338689	-1.56197	0.000751972	0.0250654	-
Locus_51743	324.224	484.486	163.961	0.338423	-1.5631	0.0014197	0.0422655	-
Locus_20202	575.684	860.253	291.115	0.338406	-1.56317	0.000317216	0.0121707	s:A2I469;60S ribosomal protein L38
Locus_11347	533.95	797.977	269.923	0.338259	-1.5638	0.000383152	0.0142796	-
Locus_40364	768.282	1148.41	388.153	0.337992	-1.56494	0.000272108	0.0106095	-
Locus_15823	465.996	696.647	235.346	0.337827	-1.56564	0.000456659	0.0166202	s:P97821;Dipeptidyl peptidase 1
Locus_31177	704.611	1053.41	355.807	0.337766	-1.5659	0.000224369	0.00892582	s:Q39593;Putative sulfur deprivation response regulator
Locus_13346	369.154	552.04	186.269	0.33742	-1.56738	0.00078952	0.0259789	-
Locus_11602	201.162	300.825	101.5	0.337405	-1.56745	0.0026755	0.0695292	s:P21964;Catechol O-methyltransferase
Locus_28519	150.336	224.827	75.846	0.337353	-1.56767	0.00415081	0.0980584	s:Q67K79;Alanine racemase
Locus_2944	1832.93	2741.2	924.653	0.337317	-1.56782	9.26708e-05	0.00413939	s:Q9NTG7;NAD-dependent deacetylase sirtuin-3, mitochondrial
Locus_9319	1232.11	1842.95	621.268	0.337106	-1.56873	0.000121958	0.00528075	s:A8XWW4;Leucine-rich repeat protein soc-2
Locus_68417	342.935	512.985	172.884	0.337016	-1.56911	0.00104718	0.0330059	-
Locus_16739	179.225	268.103	90.346	0.336982	-1.56926	0.00220653	0.0599913	-
Locus_46383	174.943	261.77	88.1153	0.336613	-1.57084	0.00248969	0.0659487	-
Locus_19021	425.318	636.482	214.154	0.336465	-1.57147	0.000540232	0.0190655	-
Locus_17502	170.661	255.437	85.8845	0.336226	-1.5725	0.00293636	0.0748577	s:P33174;Chromosome-associated kinesin KIF4
Locus_30873	503.418	753.645	253.192	0.335957	-1.57365	0.000332777	0.0126666	-
Locus_49943	650.001	973.194	326.807	0.335809	-1.57429	0.000228655	0.00907474	-
Locus_16049	950.644	1423.9	477.384	0.335264	-1.57663	0.000137404	0.00584761	-
Locus_14363	637.683	955.25	320.115	0.335111	-1.57729	0.000245333	0.00966349	s:Q71KU9;Fibrinogen-like protein 1
Locus_14125	562.25	842.309	282.192	0.335022	-1.57767	0.000274741	0.0106976	t:D0NX36;Putative uncharacterized protein
Locus_47606	549.405	823.31	275.5	0.334625	-1.57938	0.000425113	0.0155549	-
Locus_47781	180.28	270.214	90.346	0.334349	-1.58057	0.00199509	0.0555523	-
Locus_2963	679.387	1018.58	340.192	0.333986	-1.58214	0.000209043	0.00838876	-
Locus_60715	227.352	340.935	113.769	0.333698	-1.58339	0.00257503	0.0674043	-
Locus_8089	3541.87	5311.4	1772.34	0.333687	-1.58343	6.46509e-05	0.00299691	-
Locus_7106	522.1	783.2	261	0.333248	-1.58533	0.000279754	0.0108855	s:Q09764;Uncharacterized protein C24H6.11c
Locus_25352	1510.08	2267.27	752.884	0.332066	-1.59046	9.78528e-05	0.0043406	-
Locus_16267	1222.28	1835.56	608.999	0.331779	-1.59171	0.000100774	0.00445645	s:Q9Y219;Protein jagged-2
Locus_22444	181.336	272.325	90.346	0.331758	-1.5918	0.00264073	0.0688649	-
Locus_3480	649.911	976.361	323.461	0.331293	-1.59382	0.0001702	0.00701053	-
Locus_21900	659.003	990.082	327.923	0.331207	-1.59419	0.000184987	0.00753353	-
Locus_7773	811.45	1219.13	403.769	0.331194	-1.59425	0.000145907	0.006164	s:Q80V70;Multiple epidermal growth factor-like domains protein 6
Locus_50608	351.967	528.818	175.115	0.331144	-1.59447	0.000723501	0.0244069	s:Q2Y0W8;Electroneutral sodium bicarbonate exchanger 1
Locus_15414	163.68	245.937	81.423	0.331072	-1.59478	0.00352255	0.0864757	s:Q6FN53;Serine/threonine-protein kinase STE20
Locus_796	9561.37	14366.8	4755.99	0.331042	-1.59492	4.41732e-05	0.00212274	-
Locus_38617	174.913	262.826	86.9999	0.331017	-1.59502	0.00215628	0.0589589	s:Q9CWR2;SET and MYND domain-containing protein 3
Locus_12888	625.832	940.473	311.192	0.330889	-1.59558	0.000220463	0.00880415	-
Locus_25400	148.166	222.716	73.6153	0.330535	-1.59713	0.00394822	0.09437	s:Q9SIC9;Pentatricopeptide repeat-containing protein At2g31400, chloroplastic
Locus_37997	235.886	354.656	117.115	0.330222	-1.59849	0.00109693	0.034297	s:Q9VR91;Probable E3 ubiquitin-protein ligase HERC2
Locus_36845	921.078	1384.85	457.307	0.330222	-1.59849	0.000123445	0.00533625	-
Locus_3869	1496.05	2250.38	741.73	0.329602	-1.6012	8.05468e-05	0.00365733	t:F6ZBT3;Uncharacterized protein
Locus_5264	5068.33	7630.39	2506.27	0.328458	-1.60622	4.52251e-05	0.00216248	-
Locus_64620	257.266	387.378	127.154	0.328242	-1.60717	0.00109296	0.0342165	-
Locus_50733	142.27	214.272	70.2691	0.327944	-1.60848	0.00303839	0.0768462	-
Locus_59805	266.885	402.155	131.615	0.327275	-1.61143	0.00116351	0.0360921	s:Q9ZPR7;Ureide permease 1
Locus_33239	669.618	1009.08	330.153	0.327182	-1.61184	0.000154669	0.00649136	-
Locus_44817	294.16	443.321	145	0.327077	-1.6123	0.000933559	0.0300584	-
Locus_12041	2680.58	4040.55	1320.61	0.32684	-1.61334	5.39362e-05	0.00254316	-
Locus_41235	269.554	406.377	132.731	0.326619	-1.61432	0.000970305	0.0310164	-
Locus_1515	453.528	683.98	223.077	0.326145	-1.61642	0.000390272	0.0144823	-
Locus_61359	263.659	397.933	129.384	0.325141	-1.62086	0.000660879	0.0226847	t:Q01E01;ORFB (ISS)
Locus_68902	559.93	845.476	274.384	0.324532	-1.62357	0.000200144	0.00806536	-
Locus_5770	1471.21	2221.88	720.537	0.324292	-1.62464	7.61414e-05	0.00347922	-
Locus_26305	706.452	1067.14	345.769	0.324016	-1.62586	0.000121978	0.00528075	-
Locus_39689	200.545	302.936	98.1537	0.324008	-1.6259	0.00153887	0.0450232	s:P18203;Peptidyl-prolyl cis-trans isomerase FKBP1A
Locus_17427	191.453	289.214	93.6922	0.323955	-1.62614	0.00140919	0.0420395	-
Locus_1066	649.761	981.638	317.884	0.32383	-1.62669	0.000216708	0.00867823	-
Locus_15402	178.079	269.159	86.9999	0.323229	-1.62937	0.00246626	0.0655389	-
Locus_42303	201.072	303.991	98.1537	0.322883	-1.63091	0.0012793	0.0388684	s:Q9Y575;Ankyrin repeat and SOCS box protein 3
Locus_49154	150.804	227.993	73.6153	0.322883	-1.63091	0.00201791	0.0560255	-
Locus_48957	150.804	227.993	73.6153	0.322883	-1.63091	0.0025569	0.0671124	-
Locus_1390	891.98	1348.96	434.999	0.32247	-1.63276	8.89888e-05	0.00399971	-
Locus_18169	180.748	273.381	88.1153	0.322317	-1.63345	0.00215232	0.0589183	s:Q9C1W9;DNA ligase 3
Locus_6412	654.541	990.082	319	0.322195	-1.63399	0.000125018	0.00538007	t:G0QYM7;Putative uncharacterized protein
Locus_59915	444.377	672.369	216.384	0.321824	-1.63566	0.000221765	0.00885005	-
Locus_21609	217.643	329.324	105.961	0.321754	-1.63597	0.00106061	0.0333667	s:Q8NBL1;Protein O-glucosyltransferase 1
Locus_24615	350.791	530.929	170.654	0.321424	-1.63745	0.000330459	0.0126033	-
Locus_22380	222.452	336.712	108.192	0.321319	-1.63792	0.00154323	0.0451276	-
Locus_13903	539.546	816.976	262.115	0.320835	-1.64009	0.000271226	0.0105966	-
Locus_19203	218.17	330.379	105.961	0.320726	-1.64058	0.00184825	0.0523484	s:Q9FVR6;Uncharacterized protein At1g32220, chloroplastic
Locus_4579	716.54	1085.08	348	0.320713	-1.64064	0.000126319	0.00542796	-
Locus_50022	305.861	463.375	148.346	0.320142	-1.64322	0.000409592	0.0150923	-
Locus_15488	282.868	428.543	137.192	0.320136	-1.64324	0.000495221	0.017786	t:C5KR87;Putative uncharacterized protein
Locus_36716	213.888	324.046	103.731	0.320111	-1.64336	0.000930142	0.0299819	-
Locus_10170	3554.81	5386.34	1723.27	0.319933	-1.64416	3.48404e-05	0.00171279	-
Locus_20844	278.586	422.21	134.961	0.319655	-1.64541	0.00076167	0.0253009	t:A7S9V0;Predicted protein
Locus_25329	112.824	170.995	54.6538	0.319622	-1.64556	0.00356399	0.0872157	-
Locus_27233	584.974	886.641	283.307	0.319529	-1.64598	0.000151745	0.00638725	-
Locus_4420	1190.8	1804.95	576.653	0.319485	-1.64618	6.8123e-05	0.00314271	-
Locus_36662	186.613	282.881	90.346	0.319379	-1.64666	0.00254479	0.0670389	-
Locus_20370	170.571	258.604	82.5383	0.319169	-1.64761	0.0023813	0.0637808	s:Q94BZ1;Protein ZINC INDUCED FACILITATOR-LIKE 1
Locus_24369	198.374	300.825	95.9229	0.318867	-1.64897	0.00166871	0.0480418	-
Locus_19769	131.536	199.494	63.5768	0.31869	-1.64977	0.00221396	0.0601367	t:B7GCB3;Predicted protein
Locus_5654	501.008	759.978	242.038	0.31848	-1.65072	0.000161326	0.00670245	-
Locus_47390	134.204	203.716	64.6922	0.31756	-1.6549	0.00322333	0.0805459	-
Locus_9097	141.155	214.272	68.0384	0.317533	-1.65502	0.00404826	0.0961478	s:Q8BXQ2;GPI transamidase component PIG-T
Locus_73783	1101.96	1673.01	530.922	0.317346	-1.65587	7.39419e-05	0.00338407	-
Locus_13016	243.274	369.434	117.115	0.317013	-1.65739	0.000572998	0.0200622	-
Locus_65317	159.866	242.771	76.9614	0.317013	-1.65739	0.00188784	0.0532603	s:P43510;Cathepsin B-like cysteine proteinase 6
Locus_1805	1856.89	2820.36	893.422	0.316775	-1.65847	3.66333e-05	0.00179025	-
Locus_38973	185.528	281.825	89.2306	0.316617	-1.65919	0.00184008	0.0521682	s:P94400;Putative metal chaperone YciC
Locus_18853	816.428	1240.24	392.615	0.316563	-1.65944	7.61218e-05	0.00347922	s:Q59140;Beta-galactosidase
Locus_31538	448.569	681.869	215.269	0.315704	-1.66335	0.000180914	0.00737283	-
Locus_9954	513.794	781.089	246.5	0.315585	-1.6639	0.000144668	0.00612065	s:Q70BM6;Solute carrier family 22 member 8
Locus_51873	279.084	424.321	133.846	0.315436	-1.66458	0.000586651	0.0204905	-
Locus_68389	634.067	964.75	303.384	0.314469	-1.66901	0.000180462	0.00735965	-
Locus_72011	2514.83	3828.39	1201.27	0.313779	-1.67218	3.82324e-05	0.00185895	s:P22852;Tubulin beta chain
Locus_51572	831.325	1265.57	397.076	0.313752	-1.6723	0.00010135	0.00447851	-
Locus_50886	602.51	917.251	287.769	0.31373	-1.67241	0.000128924	0.00553574	s:Q52353;Tellurium resistance protein TerZ
Locus_43135	207.963	316.658	99.2691	0.31349	-1.67351	0.00126044	0.0384308	s:A7MBI7;Catechol O-methyltransferase
Locus_26211	149.689	227.993	71.3845	0.313099	-1.67531	0.00193358	0.0542324	s:Q95JH6;Aldo-keto reductase family 1 member C1 homolog
Locus_25052	130.978	199.494	62.4614	0.313099	-1.67531	0.00296364	0.0753539	-
Locus_74364	112.267	170.995	53.5384	0.313099	-1.67531	0.00386018	0.0929054	-
Locus_60869	428.215	652.314	204.115	0.312909	-1.67618	0.000156272	0.00653014	t:F4Y102;Putative uncharacterized protein
Locus_1144	142.738	217.438	68.0384	0.312909	-1.67618	0.00421322	0.099046	-
Locus_59630	353.37	538.318	168.423	0.312869	-1.67637	0.000269894	0.0105517	-
Locus_68760	135.788	206.883	64.6922	0.3127	-1.67715	0.00280358	0.0721426	s:Q55909;TVP38/TMEM64 family membrane protein slr0305
Locus_5652	641.516	977.416	305.615	0.312676	-1.67726	9.20333e-05	0.00412049	t:E2BHK9;Tubulin polyglutamylase TTLL5
Locus_4429	442.644	674.48	210.807	0.312548	-1.67785	0.000172818	0.00709809	-
Locus_33105	213.301	325.102	101.5	0.31221	-1.67941	0.000983034	0.0313885	-
Locus_14616	370.468	564.706	176.231	0.312075	-1.68004	0.000380916	0.0142082	t:G4YV65;Putative uncharacterized protein
Locus_49602	588.579	897.196	279.961	0.31204	-1.6802	0.000116294	0.00506512	-
Locus_81271	168.928	257.548	80.3076	0.311816	-1.68123	0.00182859	0.0519282	-
Locus_36131	661.81	1009.08	314.538	0.311707	-1.68174	6.29831e-05	0.00292304	-
Locus_3035	4585.51	6996.02	2175	0.310891	-1.68552	2.0243e-05	0.00104319	-
Locus_35540	529.219	807.477	250.961	0.310797	-1.68596	0.000114413	0.00499451	s:P21836;Acetylcholinesterase
Locus_41079	188.167	287.103	89.2306	0.310797	-1.68596	0.00132558	0.0400633	s:P42428;Chloromuconate cycloisomerase
Locus_59657	409.474	624.871	194.077	0.310587	-1.68693	0.000199578	0.00804816	-
Locus_42757	233.067	355.712	110.423	0.310428	-1.68767	0.000774049	0.0256383	s:P08965;Meiosis protein mei2
Locus_41976	348.531	531.985	165.077	0.310303	-1.68825	0.00033184	0.0126456	-
Locus_74101	341.58	521.429	161.731	0.310168	-1.68888	0.000297484	0.0114846	-
Locus_11350	369.911	564.706	175.115	0.3101	-1.6892	0.000308864	0.0118862	s:Q54FZ8;Putative uncharacterized transmembrane protein DDB_G0290641
Locus_77818	322.869	492.93	152.807	0.309998	-1.68967	0.000659178	0.0226532	-
Locus_3883	320.728	489.764	151.692	0.309725	-1.69094	0.00029455	0.0114227	-
Locus_62371	120.273	183.661	56.8845	0.309725	-1.69094	0.00329265	0.0819129	-
Locus_23754	266.735	407.433	126.038	0.309348	-1.6927	0.000811744	0.0265815	s:Q54PB4;Probable myosin light chain kinase DDB_G0284661
Locus_22945	1600.41	2444.6	756.23	0.309348	-1.6927	2.96502e-05	0.0014855	t:B6R1K8;Oxalate decarboxylase
Locus_1829	231.454	353.601	109.308	0.309127	-1.69373	0.000913022	0.0294795	-
Locus_37623	397.156	606.927	187.384	0.308743	-1.69552	0.000173186	0.00710814	-
Locus_3297	111.181	169.94	52.423	0.30848	-1.69675	0.00337736	0.0836594	t:E9AEM9;Proteophosphoglycan 5
Locus_35	977.111	1493.57	460.653	0.308425	-1.69701	4.45721e-05	0.00213657	s:Q940M4;Organic cation/carnitine transporter 7
Locus_19068	99.4208	151.996	46.8461	0.308207	-1.69803	0.00356933	0.0872157	-
Locus_4329	848.274	1297.24	399.307	0.307813	-1.69988	4.61925e-05	0.00220143	-
Locus_17789	583.151	891.919	274.384	0.307634	-1.70071	8.94005e-05	0.00401509	-
Locus_28227	151.8	232.216	71.3845	0.307406	-1.70178	0.0020155	0.0560125	-
Locus_24139	987.228	1510.46	463.999	0.307191	-1.70279	4.42927e-05	0.00212494	t:F0WN19;Putative uncharacterized protein AlNc14C164G7851
Locus_11453	177.99	272.325	83.6537	0.307183	-1.70283	0.0007884	0.0259789	t:F7SLY5;Flavoprotein
Locus_22010	177.99	272.325	83.6537	0.307183	-1.70283	0.0018559	0.0525391	s:A4TE41;Uncharacterized oxidoreductase Mflv_4205
Locus_35244	1538.82	2354.88	722.768	0.306924	-1.70405	3.23963e-05	0.00160634	-
Locus_68386	187.609	287.103	88.1153	0.306912	-1.7041	0.000946122	0.030395	-
Locus_14498	149.659	229.049	70.2691	0.306787	-1.70469	0.00118202	0.0364311	-
Locus_15043	1186.04	1815.5	556.576	0.306569	-1.70572	4.4223e-05	0.00212337	-
Locus_50962	249.608	382.1	117.115	0.306504	-1.70602	0.000827479	0.0270048	s:Q2M0J9;Kelch-like protein diablo
Locus_72405	137.899	211.105	64.6922	0.306446	-1.7063	0.00103376	0.0327005	t:A3E3M8;Putative uncharacterized protein
Locus_6358	523.264	801.144	245.384	0.306293	-1.70702	0.000106186	0.00466718	-
Locus_12962	173.708	265.992	81.423	0.30611	-1.70788	0.00118197	0.0364311	-
Locus_50107	173.708	265.992	81.423	0.30611	-1.70788	0.00160674	0.0466067	-
Locus_34938	399.794	612.205	187.384	0.306081	-1.70801	0.000142744	0.00604809	-
Locus_42413	226.087	346.212	105.961	0.306059	-1.70812	0.000756399	0.0251403	-
Locus_504	947.635	1451.35	443.922	0.305869	-1.70901	3.83079e-05	0.00186105	s:Q28EW0;Transmembrane protein 87A
Locus_4005	784.602	1202.24	366.961	0.30523	-1.71203	4.87593e-05	0.0023123	-
Locus_3471	169.426	259.659	79.1922	0.304985	-1.71319	0.00135589	0.0407446	-
Locus_60785	245.853	376.822	114.884	0.304877	-1.7137	0.00035872	0.0135114	-
Locus_24488	203.094	311.38	94.8076	0.304476	-1.7156	0.00100788	0.0320224	s:O15050;TPR and ankyrin repeat-containing protein 1
Locus_37433	212.713	326.157	99.2691	0.30436	-1.71615	0.00107437	0.0337295	-
Locus_62182	272.571	417.988	127.154	0.304204	-1.71689	0.000491758	0.0177015	-
Locus_51994	236.762	363.101	110.423	0.304111	-1.71733	0.000481891	0.0173788	t:B7FYP0;Predicted protein
Locus_35322	519.48	796.921	242.038	0.303716	-1.7192	9.09029e-05	0.00407304	-
Locus_51500	124.525	191.05	57.9999	0.303585	-1.71983	0.00309914	0.0780416	t:Q7YXY5;Conserved MIF4G domain protein
Locus_13096	143.764	220.605	66.923	0.303361	-1.72089	0.00201895	0.0560274	-
Locus_6291	1095.06	1680.4	509.73	0.303339	-1.721	2.85359e-05	0.00143466	-
Locus_62351	604.442	927.807	281.077	0.302947	-1.72286	7.99111e-05	0.00363419	t:C3Y2G7;Putative uncharacterized protein
Locus_14308	206.29	316.658	95.9229	0.302923	-1.72298	0.000698613	0.0237932	t:E9AEM9;Proteophosphoglycan 5
Locus_16765	451.058	692.424	209.692	0.302837	-1.72338	0.000158682	0.00662126	-
Locus_12929	136.813	210.049	63.5768	0.302675	-1.72416	0.00251378	0.0663431	-
Locus_7286	727.353	1116.75	337.961	0.30263	-1.72437	5.46472e-05	0.00257248	-
Locus_5419	266.676	409.544	123.808	0.302306	-1.72592	0.000369389	0.0138499	-
Locus_15080	478.303	734.645	221.961	0.302134	-1.72674	9.33015e-05	0.00416112	t:A4RT88;Predicted protein
Locus_42162	149.101	229.049	69.1537	0.301917	-1.72778	0.00244535	0.0651033	s:Q6NZP1;Zinc finger Ran-binding domain-containing protein 3
Locus_1967	125.053	192.106	57.9999	0.301917	-1.72778	0.00394629	0.09437	t:E9AEM9;Proteophosphoglycan 5
Locus_5241	204.677	314.546	94.8076	0.30141	-1.7302	0.000646033	0.0222812	-
Locus_8469	175.819	270.214	81.423	0.301327	-1.7306	0.000964904	0.0308952	s:Q02357;Ankyrin-1
Locus_25678	545.082	838.087	252.077	0.300776	-1.73324	0.000162252	0.00673608	s:Q09YM8;Cortactin-binding protein 2
Locus_25018	391.171	601.649	180.692	0.300328	-1.73539	0.000136461	0.0058161	-
Locus_18492	130.39	200.55	60.2307	0.300328	-1.73539	0.00306904	0.077351	s:Q641Z6;EH domain-containing protein 1
Locus_56329	321.166	493.986	148.346	0.300304	-1.7355	0.000501941	0.0180006	-
Locus_2396	584.615	899.307	269.923	0.300145	-1.73627	6.19397e-05	0.00288282	-
Locus_38286	217.493	334.601	100.384	0.300012	-1.73691	0.000727098	0.0244483	-
Locus_11776	212.683	327.213	98.1537	0.299969	-1.73711	0.000479571	0.0173168	-
Locus_37149	152.298	234.327	70.2691	0.299877	-1.73756	0.00183959	0.0521682	-
Locus_48274	183.825	282.881	84.7691	0.299664	-1.73858	0.000748204	0.0250092	s:Q80YE7;Death-associated protein kinase 1
Locus_48851	650.866	1001.69	300.038	0.299531	-1.73922	5.77497e-05	0.00270528	-
Locus_1522	1834.49	2823.53	845.46	0.299434	-1.73969	1.5585e-05	0.000825277	-
Locus_8518	1275.54	1963.28	587.807	0.299401	-1.73985	1.95683e-05	0.00101113	s:Q5U4E6;Golgin subfamily A member 4
Locus_16830	109.01	167.828	50.1922	0.299069	-1.74145	0.00185817	0.0525778	-
Locus_45617	109.01	167.828	50.1922	0.299069	-1.74145	0.00354304	0.0868678	t:C1MTN3;DNA mismatch repair enzyme
Locus_5433	453.139	697.702	208.577	0.298948	-1.74203	0.000115506	0.00503461	t:B8C946;Predicted protein
Locus_7147	1808.8	2785.53	832.076	0.298714	-1.74317	1.9829e-05	0.00102277	-
Locus_64742	94.5812	145.662	43.4999	0.298635	-1.74354	0.000503406	0.0180419	-
Locus_8886	827.71	1275.07	380.346	0.298293	-1.7452	3.02032e-05	0.00151058	-
Locus_36656	558.395	860.253	256.538	0.298212	-1.74559	7.98574e-05	0.00363419	s:Q6EQX3;Protein MEI2-like 5
Locus_20400	133.587	205.827	61.3461	0.298046	-1.74639	0.00270238	0.0698815	-
Locus_23315	208.929	321.935	95.9229	0.297957	-1.74682	0.00104975	0.0330431	s:P22793;Trichohyalin
Locus_38483	1069.75	1648.73	490.769	0.297665	-1.74824	3.2888e-05	0.00162931	-
Locus_18461	240.984	371.545	110.423	0.297199	-1.7505	0.000367989	0.0138154	-
Locus_13886	131.446	202.661	60.2307	0.297199	-1.7505	0.00179528	0.0511494	-
Locus_31061	243.653	375.767	111.538	0.296828	-1.7523	0.000368707	0.0138333	-
Locus_10193	321.664	496.097	147.231	0.296778	-1.75254	0.000210821	0.00844838	-
Locus_63550	205.175	316.658	93.6922	0.295879	-1.75692	0.00100043	0.0318207	-
Locus_5819	239.371	369.434	109.308	0.295879	-1.75692	0.000383324	0.0142796	t:F0V9Q1;Putative uncharacterized protein
Locus_7784	1500.33	2315.82	684.845	0.295724	-1.75767	1.55063e-05	0.000821862	-
Locus_5441	1087.81	1680.4	495.23	0.29471	-1.76263	2.10747e-05	0.00108412	t:F0VGI8;Putative uncharacterized protein
Locus_12222	196.083	302.936	89.2306	0.294553	-1.7634	0.000778691	0.0257182	s:A0QV10;Uncharacterized oxidoreductase MSMEG_2408
Locus_20611	311.487	481.319	141.654	0.294303	-1.76463	0.000393395	0.01457	t:E1Z655;Putative uncharacterized protein
Locus_68745	211.04	326.157	95.9229	0.2941	-1.76562	0.000774759	0.0256471	s:Q5FWN8;DnaJ homolog subfamily B member 6-A
Locus_20334	235.616	364.156	107.077	0.294041	-1.76591	0.000720561	0.024342	-
Locus_4709	139.98	216.383	63.5768	0.293817	-1.76701	0.00187333	0.052917	-
Locus_16934	164.556	254.382	74.7307	0.293774	-1.76722	0.00129262	0.0392318	s:Q8RWS8;Pentatricopeptide repeat-containing protein At2g41720
Locus_2797	447.184	691.369	203	0.29362	-1.76798	8.31944e-05	0.00376865	-
Locus_40525	118.072	182.606	53.5384	0.293191	-1.77009	0.00383761	0.0925551	-
Locus_21544	312.542	483.43	141.654	0.293018	-1.77094	0.000348283	0.0131699	t:C5LHY3;Putative uncharacterized protein
Locus_21886	137.839	213.216	62.4614	0.292949	-1.77128	0.00176824	0.0504789	-
Locus_3683	689.194	1066.08	312.307	0.292949	-1.77128	5.22199e-05	0.00246627	-
Locus_4808	470.147	727.257	213.038	0.292934	-1.77135	6.86917e-05	0.00316641	-
Locus_47040	507.54	785.311	229.769	0.292583	-1.77308	5.09812e-05	0.00241171	-
Locus_16027	793.892	1228.63	359.153	0.29232	-1.77438	4.0238e-05	0.00194498	-
Locus_49573	399.615	618.538	180.692	0.292128	-1.77533	9.01947e-05	0.00404445	t:E2LUS9;Putative uncharacterized protein (Fragment)
Locus_42537	155.464	240.66	70.2691	0.291985	-1.77603	0.00172934	0.04954	-
Locus_54063	434.338	672.369	196.307	0.291964	-1.77614	8.56318e-05	0.00386691	-
Locus_18219	246.819	382.1	111.538	0.291909	-1.77641	0.00026936	0.0105505	s:Q9PJY2;Probable outer membrane protein pmpB
Locus_10048	469.062	726.201	211.923	0.291824	-1.77683	6.13971e-05	0.00286219	-
Locus_129	2039.72	3158.13	921.306	0.291725	-1.77732	1.06869e-05	0.000583038	-
Locus_22855	173.09	268.103	78.0768	0.291219	-1.77982	0.00078426	0.0258725	-
Locus_22938	113.79	176.273	51.3076	0.29107	-1.78056	0.00300978	0.0761905	s:P37610;Alpha-ketoglutarate-dependent taurine dioxygenase
Locus_15270	94.0235	145.662	42.3846	0.290978	-1.78102	0.000411076	0.0151374	s:Q9LYZ9;Pentatricopeptide repeat-containing protein At5g02860
Locus_12930	272.451	422.21	122.692	0.290595	-1.78292	0.000617099	0.0214242	s:P11369;Retrovirus-related Pol polyprotein LINE-1
Locus_1427	270.31	419.043	121.577	0.290129	-1.78523	0.000198051	0.00800337	-
Locus_81720	161.33	250.159	72.4999	0.289815	-1.7868	0.000690253	0.0235608	t:F0W5Q1;Echinoderm microtubuleassociated protein putative
Locus_4580	310.371	481.319	139.423	0.289668	-1.78753	0.000173422	0.00711276	-
Locus_33972	99.361	154.107	44.6153	0.289509	-1.78832	0.0038319	0.0924562	t:F0XVM4;Putative uncharacterized protein (Fragment)
Locus_41756	156.52	242.771	70.2691	0.289446	-1.78863	0.00201697	0.0560255	s:Q40298;Fucoxanthin-chlorophyll a-c binding protein D, chloroplastic (Fragment)
Locus_13379	201.391	312.435	90.346	0.289167	-1.79002	0.000466457	0.0168644	s:Q03042;cGMP-dependent protein kinase, isozyme 1
Locus_36115	124.465	193.161	55.7692	0.288718	-1.79227	0.0016015	0.0465251	s:Q33AH8;Probable glucuronosyltransferase GUT1
Locus_31056	508.008	788.477	227.538	0.288579	-1.79296	5.69764e-05	0.00267339	-
Locus_69387	344.009	534.096	153.923	0.288193	-1.79489	9.40583e-05	0.00418107	-
Locus_26023	209.397	325.102	93.6922	0.288193	-1.79489	0.000442412	0.0161367	-
Locus_25159	112.177	174.162	50.1922	0.288193	-1.79489	0.00229978	0.0620004	t:C1MX15;Predicted protein
Locus_7971	119.655	185.772	53.5384	0.288193	-1.79489	0.00246846	0.0655671	-
Locus_12544	745.705	1157.91	333.5	0.288018	-1.79577	2.35912e-05	0.00120604	s:Q9QXG4;Acetyl-coenzyme A synthetase, cytoplasmic
Locus_5919	933.195	1449.24	417.153	0.287844	-1.79664	1.8671e-05	0.000969112	s:P17970;Potassium voltage-gated channel protein Shab
Locus_22813	137.281	213.216	61.3461	0.287718	-1.79727	0.00177131	0.0505416	-
Locus_84207	222.213	345.157	99.2691	0.287606	-1.79783	0.000389616	0.0144766	-
Locus_62326	124.993	194.217	55.7692	0.287149	-1.80013	0.00251162	0.0663379	t:B7G0A5;Predicted protein
Locus_5330	305.004	473.931	136.077	0.287124	-1.80026	0.000134156	0.00574757	s:P59114;Phosphorylated CTD-interacting factor 1
Locus_56230	165.054	256.493	73.6153	0.287007	-1.80084	0.000775718	0.0256618	s:P43156;Thiol protease SEN102
Locus_23744	150.097	233.271	66.923	0.286889	-1.80143	0.00115098	0.0357418	-
Locus_11283	127.662	198.439	56.8845	0.28666	-1.80259	0.0019423	0.0544239	-
Locus_4972	167.723	260.715	74.7307	0.286638	-1.8027	0.00151776	0.044473	-
Locus_17715	287.906	447.543	128.269	0.286607	-1.80285	0.000239635	0.0094714	-
Locus_35306	843.951	1312.02	375.884	0.286493	-1.80343	1.85564e-05	0.00096435	-
Locus_25989	137.809	214.272	61.3461	0.286301	-1.8044	0.0013276	0.0400825	t:F0YCE4;Putative uncharacterized protein
Locus_67486	122.852	191.05	54.6538	0.28607	-1.80556	0.00166725	0.0480238	-
Locus_15473	122.852	191.05	54.6538	0.28607	-1.80556	0.00220185	0.0598925	s:Q2RHH3;Spermidine synthase
Locus_25170	115.373	179.439	51.3076	0.285933	-1.80625	0.00359609	0.0877209	s:Q3UDW8;Heparan-alpha-glucosaminide N-acetyltransferase
Locus_42950	107.895	167.828	47.9615	0.285777	-1.80704	0.0028561	0.0731675	-
Locus_30852	158.103	245.937	70.2691	0.28572	-1.80733	0.00109732	0.034297	t:B7G328;Predicted protein
Locus_16293	153.294	238.549	68.0384	0.285218	-1.80986	0.00125262	0.0382593	-
Locus_12595	163.441	254.382	72.4999	0.285005	-1.81094	0.000932806	0.0300509	t:B8BT31;Predicted protein
Locus_37185	628.659	978.472	278.846	0.284981	-1.81106	3.69473e-05	0.00180407	-
Locus_60554	1028.71	1601.23	456.192	0.284901	-1.81147	1.9495e-05	0.00100825	-
Locus_30284	95.6068	148.829	42.3846	0.284787	-1.81205	0.00383138	0.0924562	s:Q7Z5U6;WD repeat-containing protein 53
Locus_40159	256.907	400.044	113.769	0.284391	-1.81405	0.000205836	0.00827158	-
Locus_19051	161.3	251.215	71.3845	0.284157	-1.81524	0.00101314	0.0321185	s:Q6NUV0;Rab3 GTPase-activating protein catalytic subunit
Locus_48908	136.196	212.161	60.2307	0.283892	-1.81659	0.00123282	0.0377544	s:Q9RRB7;Probable manganese-dependent inorganic pyrophosphatase
Locus_36008	1019.06	1587.51	450.615	0.28385	-1.8168	1.67944e-05	0.000885253	-
Locus_23092	111.091	173.106	49.0769	0.283507	-1.81854	0.00254875	0.0670511	s:Q86W56;Poly(ADP-ribose) glycohydrolase
Locus_10237	335.943	523.54	148.346	0.283351	-1.81934	9.88388e-05	0.00438097	-
Locus_31011	205.085	319.824	90.346	0.282487	-1.82375	0.000495649	0.017786	s:Q8RWS8;Pentatricopeptide repeat-containing protein At2g41720
Locus_2152	1177.63	1836.61	518.653	0.282396	-1.82421	1.01381e-05	0.000554145	s:Q9XGH7;Serine/threonine-protein phosphatase PP2A catalytic subunit
Locus_14208	519.648	810.643	228.654	0.282064	-1.8259	1.19914e-05	0.000649291	s:Q06527;Ankyrin homolog
Locus_38882	230.717	359.934	101.5	0.281996	-1.82625	0.000727062	0.0244483	s:P72991;ATP-dependent zinc metalloprotease FtsH 3
Locus_28405	291.6	454.931	128.269	0.281953	-1.82648	0.00012001	0.00521121	-
Locus_68391	172.502	269.159	75.846	0.281789	-1.82731	0.00045816	0.0166394	-
Locus_12634	101.472	158.329	44.6153	0.281789	-1.82731	0.0026981	0.0698021	s:Q9SIC9;Pentatricopeptide repeat-containing protein At2g31400, chloroplastic
Locus_28582	101.472	158.329	44.6153	0.281789	-1.82731	0.00296613	0.0753543	s:Q9SXD8;Pentatricopeptide repeat-containing protein At1g62590
Locus_574	489.735	764.2	215.269	0.281692	-1.82781	3.51088e-05	0.00172305	s:P15918;V(D)J recombination-activating protein 1
Locus_4283	870.519	1358.46	382.576	0.281625	-1.82815	1.43346e-05	0.000763974	s:P30638;Putative transporter ZK637.1
Locus_30711	144.73	225.882	63.5768	0.28146	-1.829	0.00145541	0.0430067	t:A6LZR1;2,5-didehydrogluconate reductase
Locus_43037	96.6623	150.94	42.3846	0.280804	-1.83237	0.00396509	0.0947188	s:Q08473;RNA-binding protein squid
Locus_17027	139.92	218.494	61.3461	0.280768	-1.83255	0.00190482	0.0536134	t:D8LIG2;Putative uncharacterized protein
Locus_50728	409.612	639.648	179.577	0.280743	-1.83268	2.24534e-05	0.00115093	-
Locus_34499	425.097	663.925	186.269	0.280557	-1.83363	4.19472e-05	0.00201995	-
Locus_42763	229.104	357.823	100.384	0.280542	-1.83371	0.000439554	0.0160426	-
Locus_10647	285.177	445.432	124.923	0.280454	-1.83417	0.000125774	0.00540856	-
Locus_42014	122.294	191.05	53.5384	0.280232	-1.8353	0.00188176	0.0531148	-
Locus_38887	372.22	581.594	162.846	0.279999	-1.83651	7.95297e-05	0.00362542	-
Locus_14565	601.852	940.473	263.23	0.279892	-1.83706	2.16639e-05	0.00111244	-
Locus_13979	160.742	251.215	70.2691	0.279717	-1.83796	0.00116696	0.0361564	s:D5VGV3;Putative aminoacrylate hydrolase RutD
Locus_904	936.679	1464.01	409.346	0.279605	-1.83854	1.11914e-05	0.000609406	-
Locus_17805	150.595	235.382	65.8076	0.279578	-1.83868	0.000835116	0.0272386	t:A6DSM0;Putative uncharacterized protein
Locus_1479	186.374	291.325	81.423	0.279492	-1.83912	0.000390024	0.0144823	s:Q9SIC9;Pentatricopeptide repeat-containing protein At2g31400, chloroplastic
Locus_9506	536.159	838.087	234.23	0.279482	-1.83917	2.89164e-05	0.00144999	s:P35182;Protein phosphatase 2C homolog 1
Locus_43138	94.5213	147.774	41.2692	0.279273	-1.84025	0.00367082	0.0893171	s:Q9LYZ9;Pentatricopeptide repeat-containing protein At5g02860
Locus_24658	166.08	259.659	72.4999	0.279212	-1.84057	0.00106182	0.0333864	t:D8LIG2;Putative uncharacterized protein
Locus_22252	255.791	400.044	111.538	0.278815	-1.84262	0.000241469	0.00953735	s:P87319;Vacuolar protein sorting-associated protein 13a
Locus_40392	110.006	172.051	47.9615	0.278764	-1.84288	0.000718923	0.0243152	-
Locus_24053	112.675	176.273	49.0769	0.278414	-1.84469	0.00255421	0.067103	t:F2AZE7;Putative uncharacterized protein
Locus_91029	197.577	309.269	85.8845	0.277702	-1.84839	0.000337284	0.0128043	-
Locus_10567	197.577	309.269	85.8845	0.277702	-1.84839	0.000512916	0.0183031	s:Q69VR7;Phosphoenolpyruvate/phosphate translocator 1, chloroplastic
Locus_4395	295.295	462.32	128.269	0.277446	-1.84972	7.98959e-05	0.00363419	s:Q9D7I9;Protein-glutamine gamma-glutamyltransferase 5
Locus_19477	110.534	173.106	47.9615	0.277064	-1.85171	0.00257461	0.0674043	s:B5XAM2;Peptidyl-tRNA hydrolase ICT1, mitochondrial
Locus_62437	141.503	221.66	61.3461	0.276757	-1.85331	0.00148519	0.0437635	t:D8UDK6;Putative uncharacterized protein
Locus_18743	169.804	265.992	73.6153	0.276757	-1.85331	0.000389221	0.0144712	t:Q018M0;Possible Paired amphipathic helix rep (ISS)
Locus_40302	113.203	177.328	49.0769	0.276757	-1.85331	0.00164134	0.0474197	t:Q01E45;Chromosome 02 contig 1, DNA sequence. (Fragment)
Locus_39953	103.055	161.495	44.6153	0.276264	-1.85588	0.00120593	0.0370295	-
Locus_33368	265.381	415.877	114.884	0.276246	-1.85597	0.000135633	0.00579667	s:A3CPM5;Probable manganese-dependent inorganic pyrophosphatase
Locus_7357	345.473	541.484	149.461	0.276022	-1.85715	6.03899e-05	0.00281751	s:Q9XGH7;Serine/threonine-protein phosphatase PP2A catalytic subunit
Locus_24804	105.724	165.717	45.7307	0.275956	-1.85749	0.00403217	0.0958446	s:A2RSJ4;UHRF1-binding protein 1-like
Locus_12598	1114.37	1746.89	481.845	0.27583	-1.85815	7.61072e-06	0.000425271	-
Locus_18057	113.73	178.384	49.0769	0.27512	-1.86187	0.00181255	0.0515396	t:A2BF50;FinTRIM family, member 78 (Fragment)
Locus_13803	150.037	235.382	64.6922	0.274839	-1.86334	0.000723752	0.0244069	-
Locus_6433	150.037	235.382	64.6922	0.274839	-1.86334	0.00124243	0.0379682	s:Q9SIC9;Pentatricopeptide repeat-containing protein At2g31400, chloroplastic
Locus_36441	250.951	393.711	108.192	0.274801	-1.86354	0.00013571	0.00579667	-
Locus_37951	592.67	929.918	255.423	0.274672	-1.86422	1.61855e-05	0.000855501	-
Locus_4659	85.4297	134.052	36.8076	0.274578	-1.86471	0.00248126	0.0658161	t:G1X3S3;Putative uncharacterized protein
Locus_39633	103.583	162.551	44.6153	0.27447	-1.86528	0.00208242	0.0573746	-
Locus_51566	365.21	573.15	157.269	0.274394	-1.86568	6.24208e-05	0.00290287	-
Locus_19370	313.418	491.875	134.961	0.274382	-1.86574	9.01402e-05	0.00404445	-
Locus_77531	158.043	248.048	68.0384	0.274295	-1.8662	0.000705055	0.0239445	-
Locus_9161	443.161	695.591	190.73	0.274199	-1.8667	3.40045e-05	0.00167599	t:F8QF91;Putative uncharacterized protein
Locus_25713	108.921	170.995	46.8461	0.273962	-1.86795	0.0021732	0.0592529	t:Q01F82;Putative uncharacterized protein
Locus_12732	90.7671	142.496	39.0384	0.273962	-1.86795	0.00360931	0.0879689	-
Locus_44648	246.67	387.378	105.961	0.273535	-1.8702	0.000200819	0.0080869	-
Locus_38263	514.161	807.477	220.846	0.273501	-1.87038	2.36887e-05	0.00120995	s:P22303;Acetylcholinesterase
Locus_42615	80.6199	126.663	34.5769	0.272983	-1.87312	0.00397	0.0947574	s:Q9JHP7;KDEL motif-containing protein 1
Locus_21304	268.019	421.154	114.884	0.272785	-1.87417	0.000237029	0.00938128	t:A0Z8C1;Putative uncharacterized protein
Locus_21238	268.019	421.154	114.884	0.272785	-1.87417	0.000251	0.00987372	s:P21849;Major surface-labeled trophozoite antigen 417
Locus_52771	106.78	167.828	45.7307	0.272485	-1.87575	0.00227488	0.0614153	t:B2B3U0;Predicted CDS Pa_6_7270
Locus_18077	151.093	237.493	64.6922	0.272396	-1.87622	0.00117357	0.036326	s:Q45826;Uncharacterized RNA pseudouridine synthase Caur_0901
Locus_45666	245.056	385.267	104.846	0.272139	-1.87759	0.000124671	0.00536914	-
Locus_26622	506.653	796.921	216.384	0.271525	-1.88084	2.45505e-05	0.00124954	t:B7FYZ3;Predicted protein
Locus_21995	125.461	197.383	53.5384	0.271241	-1.88235	0.00143479	0.0426267	t:F9X9T3;Putative uncharacterized protein
Locus_29184	151.62	238.549	64.6922	0.271191	-1.88262	0.00103561	0.0327052	s:Q3EDF8;Pentatricopeptide repeat-containing protein At1g09900
Locus_47854	104.639	164.662	44.6153	0.270951	-1.8839	0.0020805	0.057349	-
Locus_41864	81.1477	127.719	34.5769	0.270727	-1.88509	0.00377083	0.0913015	s:Q2KHI9;DNA replication licensing factor MCM9
Locus_22826	217.283	341.99	92.5768	0.2707	-1.88523	0.000242687	0.00957456	-
Locus_91420	254.118	400.044	108.192	0.270451	-1.88656	0.000164441	0.00680249	-
Locus_62554	435.095	685.036	185.154	0.270283	-1.88746	3.02958e-05	0.0015139	t:C5LDE4;Pregnancy-associated glycoprotein 2, putative
Locus_3166	233.296	367.323	99.2691	0.27025	-1.88763	0.000168213	0.00693363	s:Q8L7F9;Beta-1,3-galactosyltransferase 15
Locus_44986	89.1539	140.385	37.923	0.270136	-1.88824	0.00396844	0.0947574	s:Q9LFP3;Probable glycosyltransferase At5g11130
Locus_17402	246.64	388.433	104.846	0.26992	-1.88939	0.000399063	0.014761	t:G4MAU0;Methyltransferase type 11
Locus_23172	125.989	198.439	53.5384	0.269798	-1.89005	0.00112735	0.0351975	-
Locus_866	97.1602	153.051	41.2692	0.269643	-1.89088	0.00260026	0.0679721	t:C1FGH6;Predicted protein
Locus_43565	97.1602	153.051	41.2692	0.269643	-1.89088	0.00354749	0.08694	-
Locus_32014	99.8289	157.273	42.3846	0.269496	-1.89166	0.00239164	0.0639687	s:O43543;DNA repair protein XRCC2
Locus_19327	265.849	419.043	112.654	0.268835	-1.89521	8.80794e-05	0.00396192	-
Locus_25158	1061.78	1674.06	449.499	0.268508	-1.89696	4.93787e-06	0.000283613	s:Q9SGC1;Probable phosphoglucomutase, cytoplasmic 2
Locus_58562	332.039	523.54	140.538	0.268438	-1.89734	5.10591e-05	0.00241342	-
Locus_43819	89.6817	141.44	37.923	0.26812	-1.89905	0.00370239	0.0899713	s:Q8L844;Pentatricopeptide repeat-containing protein At5g42310, mitochondrial
Locus_42458	137.191	216.383	57.9999	0.268043	-1.89946	0.0008495	0.0276764	-
Locus_45811	139.86	220.605	59.1153	0.267969	-1.89986	0.00071011	0.0240793	s:Q8N6R0;Methyltransferase-like protein 13
Locus_32983	375.267	592.15	158.384	0.267474	-1.90253	3.07433e-05	0.00153493	-
Locus_50317	674.724	1065.02	284.423	0.267057	-1.90478	7.8903e-06	0.000439616	-
Locus_41855	71.5283	112.941	30.1153	0.266646	-1.907	0.00381459	0.0921543	t:C0BG34;Lipoprotein
Locus_38316	800.155	1263.46	336.846	0.266605	-1.90722	1.20662e-05	0.000652728	-
Locus_1318	644.282	1017.53	271.038	0.26637	-1.9085	1.2724e-05	0.000685741	-
Locus_10243	994.445	1570.62	418.269	0.266308	-1.90883	4.69983e-06	0.000271564	s:Q92824;Proprotein convertase subtilisin/kexin type 5
Locus_11142	167.075	263.881	70.2691	0.266291	-1.90893	0.000308977	0.0118862	-
Locus_42729	251.947	397.933	105.961	0.26628	-1.90899	0.000165975	0.00685611	s:P0C0I8;UTP--glucose-1-phosphate uridylyltransferase
Locus_69938	180.419	284.992	75.846	0.266134	-1.90977	0.00109029	0.0341514	-
Locus_19108	92.8782	146.718	39.0384	0.266078	-1.91008	0.00263849	0.0688468	-
Locus_25093	98.2157	155.162	41.2692	0.265974	-1.91064	0.00286128	0.0732676	s:Q9CKA6;Ribosomal large subunit pseudouridine synthase D
Locus_15254	414.213	654.426	174	0.265882	-1.91114	2.66666e-05	0.00134878	s:Q7RTR2;Protein NLRC3
Locus_24975	148.922	235.382	62.4614	0.265362	-1.91397	0.00051753	0.0184239	s:Q3UMC0;Spermatogenesis-associated protein 5
Locus_41571	159.597	252.27	66.923	0.265283	-1.9144	0.00221165	0.0601024	s:Q3SY77;UDP-glucuronosyltransferase 3A2
Locus_5670	397.115	628.037	166.192	0.264621	-1.918	2.49696e-05	0.00126975	s:P0CS69;Palmitoyltransferase PFA4
Locus_8950	197.487	312.435	82.5383	0.264177	-1.92042	0.000310607	0.011941	t:C5KM39;Putative uncharacterized protein
Locus_28619	125.431	198.439	52.423	0.264177	-1.92042	0.00128937	0.0391536	s:Q9LFP3;Probable glycosyltransferase At5g11130
Locus_12087	1062.69	1681.45	443.922	0.264011	-1.92133	4.22439e-06	0.000246562	s:Q03516;Uncharacterized protein RSN1
Locus_18537	313.298	496.097	130.5	0.263053	-1.92657	4.60223e-05	0.00219696	t:D6U2T4;Chitinase
Locus_29716	107.277	169.94	44.6153	0.262536	-1.92941	0.00237098	0.0635634	s:Q8RWS8;Pentatricopeptide repeat-containing protein At2g41720
Locus_5058	201.211	318.769	83.6537	0.262428	-1.93001	8.75686e-05	0.00394819	s:O09043;Napsin-A
Locus_21725	185.199	293.436	76.9614	0.262277	-1.93084	0.000321204	0.0123073	s:P47245;Nardilysin
Locus_22835	365.06	578.428	151.692	0.262249	-1.93099	3.23663e-05	0.00160622	-
Locus_13964	91.265	144.607	37.923	0.262249	-1.93099	0.00421691	0.0990923	t:Q7U7P4;Putative ribosomal-protein-alanine acetyltransferase
Locus_78357	655.395	1038.64	272.153	0.26203	-1.9322	7.87071e-05	0.00359076	t:B8BWS4;Predicted protein
Locus_21974	158.511	251.215	65.8076	0.261957	-1.9326	0.000370947	0.0138993	-
Locus_22889	158.511	251.215	65.8076	0.261957	-1.9326	0.000403955	0.0149228	-
Locus_7801	1316.66	2086.77	546.538	0.261906	-1.93288	3.51389e-06	0.000207615	t:Q7USQ0;Probable extracellular nuclease
Locus_43149	153.174	242.771	63.5768	0.26188	-1.93302	0.00041888	0.0153561	t:A8JA15;Predicted protein of CLR family
Locus_33833	145.168	230.104	60.2307	0.261754	-1.93372	0.00051217	0.0182878	-
Locus_87515	312.213	495.041	129.384	0.261361	-1.93588	4.51759e-05	0.00216192	-
Locus_52551	290.863	461.264	120.461	0.261155	-1.93702	0.000159491	0.00664329	-
Locus_20749	115.811	183.661	47.9615	0.261141	-1.9371	0.00135002	0.0406317	t:C5L058;Putative uncharacterized protein
Locus_10191	560.376	888.752	232	0.26104	-1.93766	9.86697e-06	0.00054035	-
Locus_15493	288.722	458.098	119.346	0.260525	-1.94051	9.38282e-05	0.00417492	s:A6BM72;Multiple epidermal growth factor-like domains protein 11
Locus_20053	140.358	222.716	57.9999	0.260421	-1.94108	0.000579058	0.0202616	s:Q9ULJ7;Ankyrin repeat domain-containing protein 50
Locus_11024	140.358	222.716	57.9999	0.260421	-1.94108	0.000902812	0.0291988	s:Q8RWS8;Pentatricopeptide repeat-containing protein At2g41720
Locus_37494	461.632	732.534	190.73	0.260371	-1.94136	1.71874e-05	0.000901848	s:P79398;Eukaryotic translation initiation factor 4 gamma 2
Locus_52136	518.732	823.31	214.154	0.260113	-1.94279	1.1242e-05	0.000611588	s:Q60HH4;Acid ceramidase
Locus_21928	127.014	201.605	52.423	0.260028	-1.94326	0.00072165	0.0243646	-
Locus_41731	421.601	669.203	174	0.26001	-1.94336	3.61836e-05	0.00176978	-
Locus_4852	570.493	905.64	235.346	0.259867	-1.94416	9.62476e-06	0.000529096	-
Locus_2571	202.794	321.935	83.6537	0.259847	-1.94427	0.000149353	0.00629577	t:C5LX97;Putative uncharacterized protein
Locus_41221	119.008	188.939	49.0769	0.25975	-1.94481	0.00401706	0.0956038	-
Locus_19269	143.554	227.993	59.1153	0.259285	-1.94739	0.000364986	0.0137116	t:B6H0T1;Pc12g14220 protein (Precursor)
Locus_38328	593.426	942.584	244.269	0.259148	-1.94815	8.10024e-06	0.000450008	-
Locus_9094	135.548	215.327	55.7692	0.258997	-1.94899	0.00074855	0.0250092	s:Q9SIC9;Pentatricopeptide repeat-containing protein At2g31400, chloroplastic
Locus_45010	168.101	267.048	69.1537	0.258956	-1.94922	0.00143664	0.0426378	-
Locus_51377	132.879	211.105	54.6538	0.258894	-1.94957	0.000615708	0.0213888	s:Q076A4;Myosin-8
Locus_5478	431.191	685.036	177.346	0.258886	-1.94961	2.51359e-05	0.00127708	s:Q6DHK8;Sodium/bile acid cotransporter 7
Locus_19192	127.542	202.661	52.423	0.258674	-1.9508	0.00123655	0.0378115	s:B4GA28;Protein arginine N-methyltransferase 7
Locus_10101	759.914	1207.52	312.307	0.258635	-1.95101	4.81601e-06	0.000277372	-
Locus_41811	241.74	384.211	99.2691	0.258371	-1.95248	0.00010589	0.0046644	s:A0PJE2;Dehydrogenase/reductase SDR family member 12
Locus_35800	114.198	181.55	46.8461	0.258034	-1.95437	0.00129985	0.0393681	-
Locus_49207	198.512	315.602	81.423	0.257993	-1.9546	0.000607623	0.0211462	-
Locus_3991	193.175	307.158	79.1922	0.257823	-1.95555	0.000134885	0.00577025	-
Locus_13627	81.6455	129.83	33.4615	0.257734	-1.95605	0.00300877	0.0761905	s:Q3EC97;F-box/LRR-repeat protein 14
Locus_69225	182.5	290.269	74.7307	0.257453	-1.95762	1.79919e-05	0.000940719	-
Locus_77984	147.279	234.327	60.2307	0.257037	-1.95995	0.00057214	0.0200444	-
Locus_45443	141.941	225.882	57.9999	0.25677	-1.96145	0.00211172	0.0579879	s:Q03168;Lysosomal aspartic protease
Locus_12242	374.062	595.316	152.807	0.256683	-1.96194	1.82104e-05	0.000949477	s:Q93VG8;UPF0326 protein At4g17486
Locus_11940	133.935	213.216	54.6538	0.25633	-1.96392	0.000809413	0.0265202	s:Q9HX48;Ribosomal large subunit pseudouridine synthase E
Locus_21457	82.1733	130.885	33.4615	0.255655	-1.96773	0.0034936	0.0859846	s:Q8RWS8;Pentatricopeptide repeat-containing protein At2g41720
Locus_42573	79.5046	126.663	32.3461	0.255371	-1.96933	0.00214962	0.0588883	-
Locus_21080	98.7135	157.273	40.1538	0.255312	-1.96967	0.00198754	0.0554225	s:Q8RWS8;Pentatricopeptide repeat-containing protein At2g41720
Locus_25075	216.636	345.157	88.1153	0.255291	-1.96979	7.37193e-05	0.00337657	-
Locus_4332	290.803	463.375	118.231	0.255151	-1.97058	3.38275e-05	0.00166869	-
Locus_11269	76.8358	122.441	31.2307	0.255068	-1.97105	0.00418102	0.0984897	s:Q9SIC9;Pentatricopeptide repeat-containing protein At2g31400, chloroplastic
Locus_42708	131.794	210.049	53.5384	0.254885	-1.97208	0.000816036	0.0266917	s:Q9LZG0;Adenosine kinase 2
Locus_6463	620.552	989.027	252.077	0.254873	-1.97215	4.8196e-06	0.000277372	-
Locus_7459	109.916	175.217	44.6153	0.254629	-1.97353	0.00405357	0.0962343	-
Locus_3722	629.614	1003.8	255.423	0.254455	-1.97452	5.87383e-06	0.000333386	s:Q9LFN3;Probable sugar phosphate/phosphate translocator At5g11230
Locus_8427	440.193	701.924	178.461	0.254246	-1.9757	1.11866e-05	0.000609406	-
Locus_18193	258.778	412.71	104.846	0.254043	-1.97686	5.55003e-05	0.00260838	-
Locus_15549	1261.34	2011.83	510.845	0.253921	-1.97755	1.5357e-06	9.57378e-05	-
Locus_26587	82.7011	131.941	33.4615	0.25361	-1.97932	0.00363445	0.0884696	t:D7FRK2;Putative uncharacterized protein
Locus_32796	873.962	1394.35	353.576	0.253578	-1.9795	2.82483e-06	0.000169508	-
Locus_12688	193.145	308.213	78.0768	0.253321	-1.98096	0.000168173	0.00693363	s:Q9CM51;Ribosomal large subunit pseudouridine synthase C
Locus_43382	80.0323	127.719	32.3461	0.253261	-1.9813	0.00214848	0.0588851	s:Q0WVK7;Pentatricopeptide repeat-containing protein At1g05670, mitochondrial
Locus_1882	314.792	502.43	127.154	0.253077	-1.98235	2.08199e-05	0.00107196	-
Locus_51386	93.9038	149.885	37.923	0.253015	-1.98271	0.00114935	0.0357296	s:P38890;Putative protein lysine methyltransferase SET5
Locus_67693	193.673	309.269	78.0768	0.252456	-1.9859	0.000108437	0.00475525	-
Locus_45965	296.111	472.875	119.346	0.252384	-1.98631	3.16786e-05	0.00157481	-
Locus_18939	102.438	163.606	41.2692	0.252247	-1.98709	0.00157001	0.0457484	s:A5UZS9;Ribosomal RNA small subunit methyltransferase H
Locus_1237	581.546	928.862	234.23	0.252169	-1.98754	4.94576e-06	0.000283784	-
Locus_72304	290.773	464.431	117.115	0.252169	-1.98754	4.23937e-05	0.00203893	-
Locus_23759	85.8976	137.218	34.5769	0.251985	-1.98859	0.00292208	0.0745926	t:F0VMZ4;Putative uncharacterized protein
Locus_62621	753.869	1204.35	303.384	0.251906	-1.98904	6.06164e-06	0.00034337	-
Locus_12794	1191.89	1904.17	479.615	0.251876	-1.98921	1.55256e-06	9.66847e-05	t:Q01B16;Chromosome 04 contig 1, DNA sequence
Locus_5744	511.103	816.976	205.23	0.251207	-1.99305	7.02648e-06	0.000394153	-
Locus_78116	91.7628	146.718	36.8076	0.250873	-1.99497	0.00131781	0.0398702	s:P54583;Endoglucanase E1
Locus_9696	720.231	1151.58	288.884	0.250859	-1.99505	3.41328e-06	0.0002025	-
Locus_65591	130.708	208.994	52.423	0.250835	-1.99519	0.000648673	0.0223455	-
Locus_9893	731.434	1169.52	293.346	0.250825	-1.99524	3.44436e-06	0.000203925	-
Locus_40314	342.505	547.817	137.192	0.250434	-1.9975	1.39958e-05	0.000747991	s:Q8Q0U0;Putative ankyrin repeat protein MM_0045
Locus_15625	189.391	302.936	75.846	0.25037	-1.99787	0.000179895	0.00734171	-
Locus_25586	75.2226	120.33	30.1153	0.250273	-1.99842	0.00345064	0.0851632	t:A8J1U7;Predicted protein
Locus_17827	133.905	214.272	53.5384	0.249862	-2.0008	0.000755691	0.0251403	-
Locus_12277	217.662	348.323	86.9999	0.249768	-2.00134	0.000135804	0.00579667	s:Q3EDF8;Pentatricopeptide repeat-containing protein At1g09900
Locus_53632	142.439	227.993	56.8845	0.249501	-2.00288	0.00192732	0.0540831	-
Locus_12051	749	1199.08	298.923	0.249294	-2.00408	2.88819e-06	0.00017277	s:A1CRV0;Probable glucan 1,3-beta-glucosidase A
Locus_3516	1109.63	1776.45	442.807	0.249265	-2.00425	1.25961e-06	7.92114e-05	s:Q63472;Potassium voltage-gated channel subfamily H member 1
Locus_61158	81.0878	129.83	32.3461	0.249143	-2.00496	0.00400034	0.0952656	-
Locus_26264	114.696	183.661	45.7307	0.248995	-2.00581	0.000751485	0.0250637	s:Q9FYN7;Probable protein phosphatase 2C 2
Locus_77612	125.899	201.605	50.1922	0.248963	-2.006	0.000295865	0.0114583	-
Locus_19386	285.406	457.042	113.769	0.248925	-2.00622	4.63363e-05	0.00220646	s:O19048;Poly(rC)-binding protein 1
Locus_20984	112.027	179.439	44.6153	0.248637	-2.00788	0.00265925	0.069263	s:Q9SIC9;Pentatricopeptide repeat-containing protein At2g31400, chloroplastic
Locus_25906	78.4191	125.607	31.2307	0.248637	-2.00788	0.00388181	0.0931151	s:Q8RWS8;Pentatricopeptide repeat-containing protein At2g41720
Locus_15180	341.947	547.817	136.077	0.248398	-2.00927	2.40655e-05	0.00122702	s:P95957;Uncharacterized aminotransferase SSO0104
Locus_54232	165.372	264.937	65.8076	0.24839	-2.00932	0.000187559	0.00761675	s:P19595;UTP--glucose-1-phosphate uridylyltransferase
Locus_42310	75.7504	121.385	30.1153	0.248097	-2.01102	0.00379592	0.09178	-
Locus_5910	160.035	256.493	63.5768	0.24787	-2.01234	0.000159556	0.00664329	-
Locus_52774	148.832	238.549	59.1153	0.247812	-2.01268	0.000333077	0.0126697	-
Locus_43515	244.319	391.6	97.0383	0.2478	-2.01275	0.000154888	0.00649585	-
Locus_17524	84.2843	135.107	33.4615	0.247666	-2.01353	0.00223418	0.0606003	-
Locus_31701	157.366	252.27	62.4614	0.247597	-2.01393	0.00033693	0.0127993	s:Q94AA9;Xylogalacturonan beta-1,3-xylosyltransferase
Locus_21357	92.8183	148.829	36.8076	0.247315	-2.01558	0.00216799	0.0591668	s:Q9S9K4;Aspartic proteinase-like protein 2
Locus_26038	92.8183	148.829	36.8076	0.247315	-2.01558	0.00236514	0.063466	t:F0Y120;Putative uncharacterized protein
Locus_11075	112.555	180.495	44.6153	0.247183	-2.01635	0.00121836	0.0373711	t:D8LIG2;Putative uncharacterized protein
Locus_22635	81.6156	130.885	32.3461	0.247134	-2.01664	0.00273394	0.0706341	t:C5LPU4;Putative uncharacterized protein
Locus_11058	284.32	455.987	112.654	0.247055	-2.0171	3.15745e-05	0.00157099	s:Q99M76;Cohesin subunit SA-3
Locus_24009	101.352	162.551	40.1538	0.247023	-2.01728	0.00148874	0.0438382	s:Q400C7;Archaemetzincin-2
Locus_25179	87.4809	140.385	34.5769	0.246301	-2.02151	0.0021051	0.0578336	s:Q8RWD9;Acyl-CoA-binding domain-containing protein 5
Locus_48561	155.225	249.104	61.3461	0.246267	-2.0217	0.00023475	0.00930383	-
Locus_6055	591.016	948.917	233.115	0.245664	-2.02524	5.2252e-06	0.000298925	-
Locus_40628	186.692	299.769	73.6153	0.245573	-2.02577	0.000137105	0.00583921	s:Q82WZ5;Ribosomal large subunit pseudouridine synthase D
Locus_23815	93.3461	149.885	36.8076	0.245573	-2.02577	0.00172547	0.0494538	s:Q7RTR2;Protein NLRC3
Locus_11081	93.3461	149.885	36.8076	0.245573	-2.02577	0.0019875	0.0554225	s:Q9SIC9;Pentatricopeptide repeat-containing protein At2g31400, chloroplastic
Locus_40551	166.955	268.103	65.8076	0.245456	-2.02646	0.000120805	0.00524177	-
Locus_22868	441.656	709.313	174	0.245307	-2.02734	6.86125e-06	0.000385634	-
Locus_60339	99.2113	159.384	39.0384	0.244933	-2.02954	0.00206621	0.0570368	t:C5TLB6;Putative uncharacterized protein
Locus_59454	365.906	587.927	143.884	0.244732	-2.03073	9.6459e-06	0.000529753	-
Locus_4888	658.202	1057.64	258.769	0.244667	-2.03111	2.6099e-06	0.000157594	t:Q01B15;Chromosome 04 contig 1, DNA sequence. (Fragment)
Locus_11551	88.0086	141.44	34.5769	0.244463	-2.03231	0.00158117	0.0460493	s:Q8RWS8;Pentatricopeptide repeat-containing protein At2g41720
Locus_70187	88.0086	141.44	34.5769	0.244463	-2.03231	0.00197325	0.0551573	s:Q9SIC9;Pentatricopeptide repeat-containing protein At2g31400, chloroplastic
Locus_14956	105.077	168.884	41.2692	0.244364	-2.0329	0.00171291	0.0491671	t:F8CMG1;Putative bis(5'-nucleosyl)-tetraphosphatase, symmetrical
Locus_68756	619.785	996.416	243.153	0.244028	-2.03488	1.86887e-05	0.000969157	-
Locus_20384	85.3399	137.218	33.4615	0.243856	-2.0359	0.00217209	0.0592505	-
Locus_21630	82.6711	132.996	32.3461	0.243211	-2.03972	0.00189612	0.0534579	-
Locus_62257	179.741	289.214	70.2691	0.242966	-2.04117	0.000119148	0.0051777	-
Locus_13753	145.606	234.327	56.8845	0.242758	-2.04241	0.000222596	0.0088709	s:Q8Q0U0;Putative ankyrin repeat protein MM_0045
Locus_70773	200.006	321.935	78.0768	0.242523	-2.0438	0.000149225	0.00629494	-
Locus_22580	102.936	165.717	40.1538	0.242303	-2.04512	0.000875207	0.0284176	s:P10088;Alpha-ketoglutarate-dependent 2,4-dichlorophenoxyacetate dioxygenase
Locus_51887	260.272	419.043	101.5	0.242218	-2.04562	6.72325e-05	0.00310659	-
Locus_69013	280.536	451.765	109.308	0.241957	-2.04718	2.70783e-05	0.00136521	-
Locus_30603	550.397	886.641	214.154	0.241534	-2.0497	3.50093e-06	0.000207061	t:F0YPV5;Putative uncharacterized protein (Fragment)
Locus_78017	473.591	763.145	184.038	0.241158	-2.05195	4.31118e-06	0.000251133	-
Locus_24000	89.0641	143.551	34.5769	0.240868	-2.05369	0.00201517	0.0560125	s:Q1MTR1;Putative mitochondrial ATP-dependent helicase irc3
Locus_6060	206.927	333.546	80.3076	0.240769	-2.05428	7.14344e-05	0.00327712	-
Locus_22179	66.1309	106.608	25.6538	0.240637	-2.05507	0.0037922	0.091767	s:Q17R31;Putative deoxyribonuclease TATDN3
Locus_16248	80.5302	129.83	31.2307	0.240552	-2.05558	0.004205	0.0988931	s:Q15751;Probable E3 ubiquitin-protein ligase HERC1
Locus_27816	71.9962	116.108	27.8846	0.240161	-2.05793	0.00255285	0.0670978	t:E3B670;ABC transporter, ATP-binding protein
Locus_34310	256.517	413.766	99.2691	0.239916	-2.0594	0.000160577	0.00667617	-
Locus_21145	92.2606	148.829	35.6923	0.239821	-2.05997	0.00326541	0.0814107	-
Locus_61104	187.718	302.936	72.4999	0.239324	-2.06296	0.0001119	0.0048885	-
Locus_39625	228.247	368.378	88.1153	0.239198	-2.06372	0.000114977	0.00501534	-
Locus_4485	407.431	657.592	157.269	0.239159	-2.06396	8.44866e-06	0.000468462	-
Locus_26260	89.5919	144.607	34.5769	0.239109	-2.06426	0.000998499	0.0317767	s:Q15751;Probable E3 ubiquitin-protein ligase HERC1
Locus_38303	81.0579	130.885	31.2307	0.238612	-2.06726	0.00162348	0.0469978	s:Q9LQ15;Pentatricopeptide repeat-containing protein At1g62914, mitochondrial
Locus_75685	127.452	205.827	49.0769	0.238437	-2.06832	0.000405264	0.0149615	-
Locus_14221	521.539	842.309	200.769	0.238355	-2.06881	2.75329e-06	0.000165387	-
Locus_3326	226.106	365.212	86.9999	0.238218	-2.06965	3.99976e-05	0.00193499	-
Locus_5888	284.23	459.153	109.308	0.238063	-2.07058	2.19592e-05	0.0011266	t:A3E3S9;Putative uncharacterized protein
Locus_41518	72.5239	117.163	27.8846	0.237998	-2.07098	0.00268101	0.0696097	-
Locus_8081	995.598	1608.62	382.576	0.237829	-2.072	1.31262e-06	8.22758e-05	-
Locus_4612	668.17	1079.8	256.538	0.237579	-2.07352	1.40479e-06	8.77682e-05	s:P23880;Serine/threonine-protein phosphatase PP1-2
Locus_27818	116.249	187.883	44.6153	0.237463	-2.07423	0.00111987	0.0349828	-
Locus_41401	69.8552	112.941	26.7692	0.237019	-2.07693	0.00426129	0.0997287	t:D8LIG2;Putative uncharacterized protein
Locus_36163	620.163	1002.75	237.577	0.236925	-2.0775	4.33844e-06	0.000252453	-
Locus_44605	75.7204	122.441	29	0.236849	-2.07796	0.00212606	0.0583537	s:Q6GN68;N-lysine methyltransferase SMYD2-B
Locus_22106	119.446	193.161	45.7307	0.236749	-2.07857	0.000559143	0.0196487	s:Q84J46;Pentatricopeptide repeat-containing protein At3g29290
Locus_10873	201.032	325.102	76.9614	0.23673	-2.07868	8.75174e-05	0.00394819	s:P36096;Transmembrane E3 ubiquitin-protein ligase 1
Locus_9815	411.653	666.036	157.269	0.236127	-2.08237	4.8501e-06	0.00027885	-
Locus_44462	67.1864	108.719	25.6538	0.235964	-2.08336	0.00310914	0.078225	t:C7Q4U1;Putative uncharacterized protein (Precursor)
Locus_67673	73.0517	118.219	27.8846	0.235873	-2.08392	0.00259409	0.0678417	t:B8BR68;Predicted protein
Locus_42141	108.243	175.217	41.2692	0.235532	-2.08601	0.000749675	0.0250294	s:P35159;Ribosomal large subunit pseudouridine synthase B
Locus_73639	316.196	511.93	120.461	0.235308	-2.08738	1.30756e-05	0.000702066	-
Locus_37154	275.667	446.487	104.846	0.234824	-2.09035	1.21277e-05	0.00065544	s:P16157;Ankyrin-1
Locus_23293	126.367	204.772	47.9615	0.234219	-2.09407	0.00145022	0.0429523	-
Locus_22752	114.636	185.772	43.4999	0.234157	-2.09445	0.000297542	0.0114846	-
Locus_6320	1032.25	1673.01	391.499	0.234009	-2.09536	5.54991e-07	3.63683e-05	-
Locus_4720	808.846	1310.96	306.73	0.233973	-2.09558	8.5578e-07	5.49548e-05	t:D2VWG4;Predicted protein
Locus_41368	73.5795	119.274	27.8846	0.233785	-2.09674	0.00255597	0.0671124	s:Q9SIC9;Pentatricopeptide repeat-containing protein At2g31400, chloroplastic
Locus_21239	141.294	229.049	53.5384	0.233742	-2.09701	0.000352202	0.0132919	s:Q16JS8;Probable ATP-dependent RNA helicase spindle-E
Locus_38294	409.482	663.925	155.038	0.233518	-2.0984	4.57028e-06	0.000264874	-
Locus_6776	55.9837	90.7752	21.1923	0.233459	-2.09876	0.00415757	0.0981778	-
Locus_2365	265.519	430.654	100.384	0.233098	-2.10099	1.80573e-05	0.000943201	-
Locus_19771	82.6412	134.052	31.2307	0.232975	-2.10175	0.0018593	0.052584	-
Locus_44798	900.519	1460.85	340.192	0.232873	-2.10238	7.6683e-07	4.9574e-05	-
Locus_60769	109.299	177.328	41.2692	0.232728	-2.10329	0.000535055	0.0189291	-
Locus_22819	70.9107	115.052	26.7692	0.23267	-2.10364	0.0025701	0.0673977	-
Locus_11177	777.349	1261.35	293.346	0.232564	-2.1043	8.51578e-07	5.4807e-05	-
Locus_39410	201.002	326.157	75.846	0.232544	-2.10442	6.30065e-05	0.00292304	-
Locus_15725	65.0455	105.553	24.5384	0.232476	-2.10485	0.00417829	0.0984897	-
Locus_10125	299.098	485.542	112.654	0.232017	-2.1077	1.46436e-05	0.000779723	-
Locus_23451	79.9725	129.83	30.1153	0.231961	-2.10805	0.00192155	0.0539738	-
Locus_15120	100.765	163.606	37.923	0.231794	-2.10908	0.0010026	0.031872	s:P31777;Uncharacterized protein HI_0441
Locus_50894	74.1072	120.33	27.8846	0.231734	-2.10946	0.00136397	0.0409234	s:Q29AU5;Mitochondrial GTPase 1
Locus_22027	121.557	197.383	45.7307	0.231685	-2.10976	0.000535428	0.0189307	s:P47124;Putative glycosyltransferase HOC1
Locus_179	1127.59	1831.34	423.846	0.231441	-2.11129	4.52139e-07	2.9866e-05	-
Locus_47992	62.3767	101.33	23.423	0.231155	-2.11307	0.00192472	0.0540366	t:B8C0V9;Predicted protein
Locus_36764	443.03	719.868	166.192	0.230865	-2.11488	2.52505e-06	0.000152791	-
Locus_15598	56.5115	91.8307	21.1923	0.230776	-2.11544	0.00339895	0.0841218	-
Locus_43249	163.669	265.992	61.3461	0.230631	-2.11634	0.000145367	0.00614568	t:D2UZX2;Predicted protein
Locus_48421	809.812	1316.24	303.384	0.230493	-2.1172	8.30286e-07	5.34964e-05	-
Locus_68997	337.456	548.873	126.038	0.229631	-2.12261	5.6699e-06	0.000322764	s:Q08CJ7;Arylsulfatase K
Locus_21550	68.7697	111.886	25.6538	0.229286	-2.12478	0.00418619	0.0985713	s:Q03363;DnaJ protein homolog 1 (Fragment)
Locus_18463	92.7585	150.94	34.5769	0.229077	-2.1261	0.000660567	0.0226847	s:Q6H4N0;Probable glucuronosyltransferase Os02g0520750
Locus_51467	248.421	404.266	92.5768	0.229	-2.12658	1.73743e-05	0.000910825	-
Locus_22939	77.8315	126.663	29	0.228954	-2.12687	0.00284023	0.0728256	s:P46822;Kinesin light chain
Locus_7776	748.461	1218.08	278.846	0.228923	-2.12706	7.19589e-07	4.6677e-05	t:F5YLQ9;Putative extracellular nuclease
Locus_22406	62.9045	102.386	23.423	0.228772	-2.12802	0.00405808	0.0962899	-
Locus_21558	149.798	243.826	55.7692	0.228725	-2.12831	0.000136293	0.00581321	-
Locus_46864	533.618	868.697	198.538	0.228547	-2.12944	1.40481e-06	8.77682e-05	-
Locus_37194	239.887	390.544	89.2306	0.228478	-2.12987	6.00036e-05	0.00280403	-
Locus_21624	129.005	210.049	47.9615	0.228334	-2.13078	0.000163501	0.00676844	s:Q07590;Protein SAV
Locus_19987	363.028	591.094	134.961	0.228325	-2.13084	4.14783e-06	0.000242339	s:P31442;Multidrug resistance protein D
Locus_3731	1527.8	2487.87	567.73	0.228199	-2.13164	2.39356e-07	1.62003e-05	s:Q45FA5;Serine/threonine-protein kinase SRPK
Locus_17344	213.23	347.268	79.1922	0.228044	-2.13262	3.53262e-05	0.00173225	t:F2U3F8;Putative uncharacterized protein
Locus_61400	141.264	230.104	52.423	0.227823	-2.13402	0.00143575	0.0426333	-
Locus_26760	461.094	751.534	170.654	0.227074	-2.13877	1.98775e-06	0.000121683	-
Locus_13739	308.099	502.43	113.769	0.226438	-2.14281	4.95971e-06	0.000284301	-
Locus_14764	117.803	192.106	43.4999	0.226438	-2.14281	0.000271726	0.0106089	t:D7FRJ7;Putative uncharacterized protein
Locus_43832	72.494	118.219	26.7692	0.226438	-2.14281	0.00231068	0.062207	s:Q9VR91;Probable E3 ubiquitin-protein ligase HERC2
Locus_17334	447.222	729.368	165.077	0.226328	-2.14351	3.1861e-06	0.000189607	s:Q86AS0;Probable helicase DDB_G0274399
Locus_42428	84.7523	138.274	31.2307	0.225862	-2.14649	0.000743688	0.0248785	-
Locus_28380	75.6905	123.496	27.8846	0.225793	-2.14693	0.00149316	0.043931	s:Q0WVK7;Pentatricopeptide repeat-containing protein At1g05670, mitochondrial
Locus_2566	536.754	876.086	197.423	0.225346	-2.14978	1.14793e-06	7.29039e-05	-
Locus_20207	87.9488	143.551	32.3461	0.225328	-2.1499	0.000963099	0.0308545	s:Q55C80;WD repeat-containing protein 85 homolog
Locus_1396	986.088	1609.68	362.499	0.2252	-2.15072	3.8297e-07	2.5531e-05	s:Q9FIX3;Pentatricopeptide repeat-containing protein At5g39710
Locus_3660	465.316	759.978	170.654	0.224551	-2.15489	1.83876e-06	0.000113649	-
Locus_24193	63.96	104.497	23.423	0.22415	-2.15746	0.00387959	0.0931151	s:Q9UVR2;Ubiquitin-conjugating enzyme E2-16 kDa
Locus_36287	195.077	318.769	71.3845	0.223938	-2.15883	2.86245e-05	0.00143661	t:F0YB68;Putative uncharacterized protein
Locus_24120	54.8983	89.7196	20.0769	0.223774	-2.15989	0.00297129	0.0754428	-
Locus_32734	1157.12	1891.5	422.73	0.223489	-2.16172	1.98981e-07	1.36438e-05	-
Locus_42511	112.993	184.717	41.2692	0.223419	-2.16218	0.000412018	0.0151527	s:P71505;Putative carboxymethylenebutenolidase
Locus_81051	271.823	444.376	99.2691	0.22339	-2.16236	7.63288e-06	0.000426096	-
Locus_19725	668.896	1093.52	244.269	0.223378	-2.16244	6.5453e-07	4.2697e-05	-
Locus_49531	79.4148	129.83	29	0.223369	-2.1625	0.00256215	0.0672196	-
Locus_36380	620.391	1014.36	226.423	0.223217	-2.16348	6.87849e-07	4.47187e-05	-
Locus_40363	409.86	670.258	149.461	0.222991	-2.16495	2.50886e-06	0.000151971	-
Locus_42343	70.353	115.052	25.6538	0.222975	-2.16504	0.00212968	0.0584253	s:Q8TAX7;Mucin-7
Locus_16199	82.6113	135.107	30.1153	0.2229	-2.16553	0.00138103	0.0413277	s:Q3UV71;Transmembrane and TPR repeat-containing protein 1
Locus_12042	425.315	695.591	155.038	0.222887	-2.16562	1.90392e-06	0.000117049	-
Locus_20472	94.8695	155.162	34.5769	0.222843	-2.1659	0.000806969	0.0264618	-
Locus_19911	407.191	666.036	148.346	0.22273	-2.16664	1.94121e-06	0.000119214	t:E1RG41;Polymorphic outer membrane protein (Precursor)
Locus_8744	468.482	766.311	170.654	0.222695	-2.16686	2.48306e-06	0.000150566	-
Locus_63702	85.8078	140.385	31.2307	0.222465	-2.16835	0.000814285	0.0266496	-
Locus_74640	113.521	185.772	41.2692	0.222149	-2.1704	0.000152587	0.00641333	s:Q7RAH3;Calcium-dependent protein kinase 1
Locus_3473	202.525	331.435	73.6153	0.222111	-2.17065	3.11e-05	0.00155005	s:Q55BZ4;Ethanolamine-phosphate cytidylyltransferase
Locus_45560	89.0043	145.662	32.3461	0.222062	-2.17097	0.000916654	0.0295802	s:O35723;DnaJ homolog subfamily B member 3
Locus_21693	89.0043	145.662	32.3461	0.222062	-2.17097	0.00133818	0.0403383	-
Locus_4147	1179.43	1930.56	428.307	0.221857	-2.1723	1.97288e-07	1.35526e-05	s:P42210;Phytepsin
Locus_15689	52.2295	85.4975	18.9615	0.221778	-2.17281	0.00357133	0.0872275	-
Locus_50780	1109.61	1816.56	402.653	0.221657	-2.1736	2.18924e-07	1.49049e-05	-
Locus_78346	79.9425	130.885	29	0.221568	-2.17418	0.00155239	0.0453266	s:Q61FA3;N-acetyltransferase 9-like protein
Locus_25224	496.165	812.754	179.577	0.220948	-2.17822	1.2351e-06	7.77547e-05	-
Locus_14944	397.572	651.259	143.884	0.220933	-2.17832	1.70284e-06	0.0001057	s:Q9RB65;Probable outer membrane protein pmp10
Locus_15747	499.362	818.032	180.692	0.220886	-2.17862	1.06068e-06	6.75115e-05	-
Locus_9989	302.174	495.041	109.308	0.220805	-2.17916	4.44021e-06	0.000257854	-
Locus_23497	172.671	282.881	62.4614	0.220805	-2.17916	0.000110996	0.00485637	s:Q9SIC9;Pentatricopeptide repeat-containing protein At2g31400, chloroplastic
Locus_6328	101.79	166.773	36.8076	0.220705	-2.17981	0.00032909	0.0125761	-
Locus_38252	876.141	1435.51	316.769	0.220666	-2.18007	2.83755e-07	1.90267e-05	-
Locus_78018	58.6225	96.0528	21.1923	0.220632	-2.18029	0.00268025	0.0696097	s:Q6DC39;PPPDE peptidase domain-containing protein 1
Locus_11693	1482.6	2429.82	535.384	0.220339	-2.1822	1.28387e-07	8.99585e-06	-
Locus_16849	139.093	227.993	50.1922	0.220148	-2.18346	0.000189825	0.0076925	s:P42696;RNA-binding protein 34
Locus_38476	77.2738	126.663	27.8846	0.220148	-2.18346	0.000565749	0.0198446	-
Locus_22212	92.7285	151.996	33.4615	0.220148	-2.18346	0.000953763	0.0306234	-
Locus_5817	151.879	249.104	54.6538	0.219401	-2.18835	9.37692e-05	0.00417492	-
Locus_21871	120.969	198.439	43.4999	0.219211	-2.18961	0.000150439	0.00633692	s:Q9LYZ9;Pentatricopeptide repeat-containing protein At5g02860
Locus_45902	105.515	173.106	37.923	0.219074	-2.19051	0.000701523	0.0238526	s:Q9SIC9;Pentatricopeptide repeat-containing protein At2g31400, chloroplastic
Locus_68503	214.226	351.49	76.9614	0.218958	-2.19128	1.8408e-05	0.000958048	-
Locus_3530	394.345	647.037	141.654	0.218927	-2.19148	1.62737e-06	0.000101125	-
Locus_23848	90.0598	147.774	32.3461	0.21889	-2.19172	0.000778223	0.0257175	-
Locus_31952	978.4	1605.45	351.346	0.218845	-2.19202	2.013e-07	1.37864e-05	-
Locus_45755	475.343	780.033	170.654	0.218777	-2.19246	1.20736e-06	7.63416e-05	-
Locus_70096	130.559	214.272	46.8461	0.218629	-2.19344	0.000166898	0.00688929	-
Locus_25216	111.908	183.661	40.1538	0.218629	-2.19344	0.000702697	0.0238784	-
Locus_19561	189.709	311.38	68.0384	0.218506	-2.19426	3.141e-05	0.00156415	s:Q93VG8;UPF0326 protein At4g17486
Locus_46056	504.64	828.587	180.692	0.218072	-2.19712	1.32936e-06	8.32344e-05	s:A8MX76;Calpain-14
Locus_41361	80.9981	132.996	29	0.218051	-2.19726	0.00131853	0.0398711	s:Q9SIC9;Pentatricopeptide repeat-containing protein At2g31400, chloroplastic
Locus_23876	62.3468	102.386	22.3077	0.217878	-2.19841	0.00399633	0.0952656	s:Q9SR00;Pentatricopeptide repeat-containing protein At3g04760, chloroplastic
Locus_22787	199.826	328.268	71.3845	0.217458	-2.20119	1.23295e-05	0.000665722	t:Q05VD7;Putative uncharacterized protein
Locus_26881	118.828	195.272	42.3846	0.217054	-2.20388	0.000282986	0.0110038	-
Locus_22642	75.1328	123.496	26.7692	0.216761	-2.20582	0.00172222	0.049385	s:Q9CAN5;Pentatricopeptide repeat-containing protein At1g63080, mitochondrial
Locus_74229	106.57	175.217	37.923	0.216434	-2.208	0.000299317	0.0115454	-
Locus_49014	229.123	376.822	81.423	0.216078	-2.21038	7.08665e-06	0.000397142	-
Locus_2721	62.8746	103.441	22.3077	0.215655	-2.2132	0.00216486	0.0591372	s:Q9LYZ9;Pentatricopeptide repeat-containing protein At5g02860
Locus_25244	550.416	905.64	195.192	0.215529	-2.21404	5.66739e-07	3.7096e-05	-
Locus_13731	434.257	714.59	153.923	0.2154	-2.21491	4.60516e-06	0.00026636	-
Locus_17560	69.2676	113.997	24.5384	0.215256	-2.21588	0.00216596	0.0591393	-
Locus_41152	75.6606	124.552	26.7692	0.214924	-2.2181	0.00131137	0.0396964	t:D6K487;tRNA/rRNA methyltransferase
Locus_24593	82.0536	135.107	29	0.214644	-2.21998	0.00154936	0.0452813	s:Q8RWS8;Pentatricopeptide repeat-containing protein At2g41720
Locus_18289	416.661	686.091	147.231	0.214593	-2.22032	1.87462e-06	0.000115617	t:Q24HW8;Putative uncharacterized protein
Locus_8871	717.69	1182.19	253.192	0.214172	-2.22316	2.45362e-07	1.6568e-05	s:O74431;Probable cation-transporting ATPase C1672.11c
Locus_13313	192.876	317.713	68.0384	0.21415	-2.2233	3.72642e-05	0.001818	s:Q0QLE4;2,3-dimethylmalate lyase
Locus_41135	50.6163	83.3865	17.8461	0.214017	-2.2242	0.00409605	0.0970032	-
Locus_17340	53.8128	88.6641	18.9615	0.213858	-2.22528	0.00399183	0.0951998	-
Locus_40887	57.0093	93.9417	20.0769	0.213716	-2.22623	0.00244781	0.0651387	s:Q9SIC9;Pentatricopeptide repeat-containing protein At2g31400, chloroplastic
Locus_268	60.2058	99.2194	21.1923	0.21359	-2.22708	0.00352201	0.0864757	-
Locus_25353	63.4023	104.497	22.3077	0.213477	-2.22785	0.00175866	0.0502303	t:B8LBR7;Putative uncharacterized protein (Fragment)
Locus_40345	326.601	538.318	114.884	0.213414	-2.22827	2.10639e-06	0.000128401	-
Locus_14382	66.5988	109.775	23.423	0.213374	-2.22854	0.0020978	0.0577156	-
Locus_44932	136.394	224.827	47.9615	0.213326	-2.22887	3.85913e-05	0.00187166	s:O14232;Uncharacterized helicase C6F12.16c
Locus_42629	69.7953	115.052	24.5384	0.213281	-2.22917	0.000517374	0.0184239	-
Locus_74014	69.7953	115.052	24.5384	0.213281	-2.22917	0.00165789	0.047802	-
Locus_17963	215.779	355.712	75.846	0.213223	-2.22956	4.83934e-05	0.00229683	-
Locus_40708	158.77	261.77	55.7692	0.213046	-2.23076	3.35328e-05	0.00165699	s:B4J497;Serrate RNA effector molecule homolog
Locus_17253	254.137	419.043	89.2306	0.212939	-2.23149	1.51477e-05	0.000805074	s:Q96PY6;Serine/threonine-protein kinase Nek1
Locus_61256	85.7778	141.44	30.1153	0.212919	-2.23162	0.00065189	0.0224425	s:Q69ZU6;Thrombospondin type-1 domain-containing protein 7A
Locus_22246	88.9744	146.718	31.2307	0.212862	-2.23201	0.00123665	0.0378115	-
Locus_31000	88.9744	146.718	31.2307	0.212862	-2.23201	0.00160493	0.0465778	-
Locus_11505	181.145	298.714	63.5768	0.212835	-2.23219	9.25879e-05	0.00413889	-
Locus_41136	95.3674	157.273	33.4615	0.21276	-2.2327	0.000415061	0.0152355	s:Q9YIB4;Collagen alpha-1(I) chain
Locus_18100	95.3674	157.273	33.4615	0.21276	-2.2327	0.000724261	0.0244098	s:Q8N6T7;NAD-dependent deacetylase sirtuin-6
Locus_22824	95.3674	157.273	33.4615	0.21276	-2.2327	0.000734106	0.0246265	-
Locus_36487	150.236	248.048	52.423	0.211342	-2.24235	5.73129e-05	0.002687	-
Locus_11780	108.681	179.439	37.923	0.211342	-2.24235	0.000222871	0.00887575	s:Q6CZB4;tRNA (uracil(54)-C(5))-methyltransferase
Locus_41858	89.5021	147.774	31.2307	0.211342	-2.24235	0.000460893	0.0167051	s:Q38998;Potassium channel AKT1
Locus_17985	79.9126	131.941	27.8846	0.211342	-2.24235	0.001012	0.0321002	-
Locus_69367	54.3406	89.7196	18.9615	0.211342	-2.24235	0.00203509	0.0564208	-
Locus_26960	67.1266	110.83	23.423	0.211342	-2.24235	0.00218992	0.0596474	s:Q0J349;Bidirectional sugar transporter SWEET7b
Locus_84497	83.1091	137.218	29	0.211342	-2.24235	0.00244126	0.0650243	-
Locus_23658	210.969	348.323	73.6153	0.211342	-2.24235	1.88355e-05	0.00097589	s:Q0WLC6;Pentatricopeptide repeat-containing protein At4g34830, chloroplastic
Locus_4071	796.985	1316.24	277.73	0.211003	-2.24467	1.66601e-07	1.1561e-05	s:Q02357;Ankyrin-1
Locus_16507	662.732	1094.58	230.884	0.210934	-2.24513	2.80869e-07	1.88552e-05	s:P22105;Tenascin-X
Locus_19426	214.694	354.656	74.7307	0.210713	-2.24665	1.8283e-05	0.000952399	t:C5K768;Putative uncharacterized protein
Locus_65818	3439.82	5685.06	1194.58	0.210125	-2.25068	2.78369e-08	2.10938e-06	s:Q9XQV2;Photosystem I P700 chlorophyll a apoprotein A2
Locus_42717	93.2264	154.107	32.3461	0.209894	-2.25227	0.000711823	0.0241175	-
Locus_55029	276.483	457.042	95.9229	0.209878	-2.25238	4.39586e-06	0.000255536	-
Locus_57857	164.077	271.27	56.8845	0.209697	-2.25362	5.04268e-05	0.00238745	s:O35242;Protein FAN
Locus_13479	80.4404	132.996	27.8846	0.209665	-2.25385	0.000768347	0.0255081	t:C1E177;Predicted protein
Locus_14249	80.4404	132.996	27.8846	0.209665	-2.25385	0.000898338	0.0290705	-
Locus_42226	77.2439	127.719	26.7692	0.209595	-2.25432	0.00117616	0.0363474	-
Locus_20650	77.2439	127.719	26.7692	0.209595	-2.25432	0.00219077	0.0596474	s:Q9SIC9;Pentatricopeptide repeat-containing protein At2g31400, chloroplastic
Locus_31700	119.326	197.383	41.2692	0.209081	-2.25786	9.37368e-05	0.00417492	-
Locus_27232	396.864	656.537	137.192	0.208963	-2.25868	9.35771e-07	5.97588e-05	t:F2U602;Putative uncharacterized protein
Locus_35308	1483.03	2454.1	511.961	0.208615	-2.26109	4.49338e-08	3.31079e-06	s:P0C7J1;Uncharacterized protein wxcX
Locus_21182	84.1646	139.329	29	0.20814	-2.26438	0.0014108	0.042044	-
Locus_49844	113.461	187.883	39.0384	0.20778	-2.26687	0.000388409	0.0144503	-
Locus_22917	74.5751	123.496	25.6538	0.207729	-2.26722	0.00127004	0.038648	-
Locus_35623	259.415	429.599	89.2306	0.207707	-2.26738	2.70895e-06	0.000163063	-
Locus_7493	734.021	1215.96	252.077	0.207306	-2.27017	1.6104e-07	1.12021e-05	t:F0YFZ0;Putative uncharacterized protein
Locus_15387	519.885	861.308	178.461	0.207198	-2.27092	3.93455e-07	2.61997e-05	-
Locus_49877	185.367	307.158	63.5768	0.206984	-2.27241	3.7357e-05	0.00182099	s:Q9S7Q2;Pentatricopeptide repeat-containing protein At1g74850, chloroplastic
Locus_21269	120.382	199.494	41.2692	0.206869	-2.27321	0.000191062	0.00773179	s:P57481;Ribosomal large subunit pseudouridine synthase D
Locus_18246	87.8889	145.662	30.1153	0.206747	-2.27406	0.0003546	0.0133737	-
Locus_8910	472.465	783.2	161.731	0.2065	-2.27579	5.33063e-07	3.49711e-05	-
Locus_14722	238.095	394.766	81.423	0.206256	-2.27749	5.53157e-06	0.000315825	t:C5L7A1;Putative uncharacterized protein
Locus_23317	49.0031	81.2754	16.7307	0.205852	-2.28032	0.00352843	0.0865832	s:Q9LYZ9;Pentatricopeptide repeat-containing protein At5g02860
Locus_55393	71.9064	119.274	24.5384	0.205731	-2.28117	0.00139408	0.0416319	s:Q94A06;Mitogen-activated protein kinase kinase 1
Locus_44616	68.7099	113.997	23.423	0.205471	-2.28299	0.00223824	0.0606819	-
Locus_27562	157.127	260.715	53.5384	0.205352	-2.28383	5.44591e-05	0.00256572	-
Locus_208	1192.03	1978.05	405.999	0.205252	-2.28453	5.23207e-08	3.81914e-06	s:Q9USW3;Probable glycosidase C21B10.07
Locus_72966	65.5134	108.719	22.3077	0.205186	-2.28499	0.00239624	0.0640322	-
Locus_33887	203.461	337.768	69.1537	0.204737	-2.28815	9.75235e-06	0.000535089	t:Q4DJI6;Putative uncharacterized protein
Locus_23230	236.481	392.655	80.3076	0.204524	-2.28966	1.97457e-05	0.00101939	s:Q5BKS4;ERI1 exoribonuclease 2
Locus_60001	319.033	529.874	108.192	0.204185	-2.29205	7.94853e-07	5.13281e-05	-
Locus_1190	411.174	682.925	139.423	0.204156	-2.29226	1.11295e-06	7.076e-05	-
Locus_60104	214.106	355.712	72.4999	0.203816	-2.29466	1.34858e-05	0.000722074	-
Locus_69195	177.889	295.547	60.2307	0.203794	-2.29482	2.817e-05	0.0014175	-
Locus_18173	171.496	284.992	57.9999	0.203514	-2.2968	1.7886e-05	0.0009368	s:Q94AA9;Xylogalacturonan beta-1,3-xylosyltransferase
Locus_6842	237.537	394.766	80.3076	0.203431	-2.29739	5.06332e-06	0.000289952	-
Locus_69390	165.103	274.437	55.7692	0.203213	-2.29893	2.24966e-05	0.00115212	-
Locus_19920	82.5514	137.218	27.8846	0.203213	-2.29893	0.00100929	0.032046	-
Locus_50656	409.561	680.814	138.307	0.20315	-2.29938	1.88059e-06	0.000115861	-
Locus_4359	254.575	423.266	85.8845	0.202909	-2.30109	3.96388e-06	0.000232534	s:Q9I830;Potassium voltage-gated channel subfamily A member 2
Locus_1504	505.954	841.253	170.654	0.202856	-2.30147	2.62948e-07	1.77347e-05	-
Locus_14758	1938.59	3223.57	653.614	0.202761	-2.30215	2.05188e-08	1.56928e-06	-
Locus_17845	76.1584	126.663	25.6538	0.202536	-2.30375	0.000674689	0.0231037	t:D8LLI6;Putative uncharacterized protein
Locus_41348	99.5895	165.717	33.4615	0.201919	-2.30815	0.000288723	0.0112042	s:Q55185;Putative 4'-phosphopantetheinyl transferase slr0495
Locus_22796	129.941	216.383	43.4999	0.201032	-2.3145	0.000155702	0.00652047	s:O70157;DNA topoisomerase 3-alpha
Locus_1642	991.583	1651.9	331.269	0.200538	-2.31805	4.50667e-08	3.31481e-06	s:Q03516;Uncharacterized protein RSN1
Locus_28518	637.976	1062.91	213.038	0.200428	-2.31884	1.1836e-07	8.33377e-06	-
Locus_7577	146.979	244.882	49.0769	0.20041	-2.31897	6.75333e-05	0.00311799	s:Q8RWS8;Pentatricopeptide repeat-containing protein At2g41720
Locus_14769	110.234	183.661	36.8076	0.20041	-2.31897	0.000274371	0.0106905	s:Q6DJ55;Protein TBRG4
Locus_5834	73.4897	122.441	24.5384	0.20041	-2.31897	0.000626925	0.0217131	-
Locus_12536	230.586	384.211	76.9614	0.20031	-2.31969	6.44863e-06	0.000364218	s:A3M0J3;Potential protein lysine methyltransferase SET5
Locus_19326	130.469	217.438	43.4999	0.200057	-2.32152	0.000190281	0.00770556	t:D8LG06;Putative uncharacterized protein
Locus_62199	137.39	229.049	45.7307	0.199655	-2.32442	3.43201e-05	0.0016901	-
Locus_15802	244.956	408.488	81.423	0.199328	-2.32679	5.64994e-06	0.000322066	s:Q5UNW1;Uncharacterized protein R707
Locus_4041	386.07	643.87	128.269	0.199216	-2.3276	5.22519e-07	3.43184e-05	-
Locus_12873	1094.84	1826.06	363.615	0.199126	-2.32825	3.43318e-08	2.5678e-06	t:B1WRS7;Putative uncharacterized protein
Locus_24437	43.6656	72.8312	14.5	0.19909	-2.32851	0.00424909	0.0994835	t:Q5B5F1;PHD finger domain protein, putative (AFU_orthologue; AFUA_1G06260)
Locus_15581	97.4485	162.551	32.3461	0.198991	-2.32923	0.000413987	0.0152154	-
Locus_40842	127.8	213.216	42.3846	0.198787	-2.33071	0.000105757	0.0046625	t:F0YD82;Putative uncharacterized protein
Locus_39678	467.536	780.033	155.038	0.198759	-2.33091	1.2653e-06	7.94823e-05	-
Locus_22736	474.456	791.644	157.269	0.198661	-2.33162	2.75427e-07	1.85114e-05	s:Q9LHD2;Probable galacturonosyltransferase-like 10
Locus_24220	104.369	174.162	34.5769	0.198533	-2.33255	0.000224438	0.00892582	t:D2SAJ1;Putative ATP/GTP binding protein
Locus_25700	70.8209	118.219	23.423	0.198133	-2.33546	0.000647821	0.0223295	-
Locus_43295	70.8209	118.219	23.423	0.198133	-2.33546	0.000954463	0.0306289	t:Q5CIV6;Importin-beta2
Locus_41777	60.7036	101.33	20.0769	0.198133	-2.33546	0.00155406	0.0453525	s:Q9UT63;Probable phosphoglycerate mutase C513.02
Locus_51088	189.032	315.602	62.4614	0.197912	-2.33707	1.41028e-05	0.000753009	-
Locus_8492	97.9762	163.606	32.3461	0.197707	-2.33857	0.000229396	0.00909789	-
Locus_10484	125.132	208.994	41.2692	0.197466	-2.34032	4.58734e-05	0.00219166	-
Locus_62550	115.014	192.106	37.923	0.197407	-2.34075	0.000171972	0.00706837	t:A9G8W8;Putative uncharacterized protein
Locus_19330	47.3899	79.1644	15.6154	0.197252	-2.34189	0.00419803	0.0988096	s:Q55GJ2;Probable serine/threonine-protein kinase ireA
Locus_41860	143.225	239.604	46.8461	0.195514	-2.35465	1.91493e-05	0.000991258	s:Q9ULJ7;Ankyrin repeat domain-containing protein 50
Locus_30078	542.549	907.752	177.346	0.195368	-2.35573	1.65112e-07	1.14715e-05	-
Locus_74724	81.9937	137.218	26.7692	0.195085	-2.35783	0.000604195	0.0210396	-
Locus_40910	167.712	280.77	54.6538	0.194657	-2.36099	9.50388e-06	0.000523449	s:P47808;High molecular weight form of myosin-1
Locus_19544	71.8764	120.33	23.423	0.194657	-2.36099	0.000733201	0.0246104	-
Locus_27458	411.024	688.202	133.846	0.194486	-2.36226	2.72635e-07	1.83451e-05	t:B6INI9;Tetracycline resistance protein, class C
Locus_39244	356.714	597.427	116	0.194166	-2.36464	4.25963e-07	2.8234e-05	-
Locus_21346	123.518	206.883	40.1538	0.194089	-2.36521	5.37663e-05	0.00253722	-
Locus_6530	277.916	465.487	90.346	0.194089	-2.36521	1.18335e-06	7.4988e-05	s:Q5REG4;Protein deltex-3
Locus_39844	68.6799	115.052	22.3077	0.193892	-2.36668	0.00235682	0.0632721	-
Locus_70269	212.961	356.767	69.1537	0.193834	-2.3671	3.8803e-06	0.000228095	-
Locus_28462	106.48	178.384	34.5769	0.193834	-2.3671	8.13052e-05	0.00368887	-
Locus_74709	106.48	178.384	34.5769	0.193834	-2.3671	9.92936e-05	0.00439775	s:Q9SIC9;Pentatricopeptide repeat-containing protein At2g31400, chloroplastic
Locus_24452	113.401	189.995	36.8076	0.19373	-2.36788	0.000783504	0.0258624	-
Locus_282	629.292	1054.47	204.115	0.193571	-2.36906	8.29141e-08	5.93953e-06	-
Locus_4115	976.944	1637.12	316.769	0.193492	-2.36966	2.5245e-08	1.91802e-06	-
Locus_27027	89.4423	149.885	29	0.193482	-2.36973	0.000260993	0.0102523	s:Q4KLU7;Sister chromatid cohesion protein PDS5 homolog A-B
Locus_37303	512.695	859.197	166.192	0.193427	-2.37014	1.26652e-07	8.88504e-06	t:G6HE31;Putative uncharacterized protein
Locus_18195	58.5627	98.1638	18.9615	0.193162	-2.37212	0.00386309	0.0929367	s:P22071;3 beta-hydroxysteroid dehydrogenase/Delta 5-->4-isomerase type 1
Locus_23057	65.4834	109.775	21.1923	0.193053	-2.37293	0.00155798	0.0454438	-
Locus_25833	79.325	132.996	25.6538	0.192891	-2.37414	0.00132871	0.0400949	t:C1E7R6;Predicted protein
Locus_11887	165.571	277.603	53.5384	0.192859	-2.37438	1.71518e-05	0.000900799	-
Locus_18415	127.77	214.272	41.2692	0.192602	-2.3763	7.07128e-05	0.00324918	t:F0XVL8;Putative uncharacterized protein
Locus_39285	522.254	876.086	168.423	0.192245	-2.37898	1.40879e-07	9.83527e-06	-
Locus_27375	62.2869	104.497	20.0769	0.192129	-2.37985	0.00269637	0.0698021	s:Q50KB1;Protein disulfide-isomerase-like protein EhSep2
Locus_25357	276.831	464.431	89.2306	0.192129	-2.37985	2.219e-06	0.00013498	s:Q9FLD8;Pentatricopeptide repeat-containing protein At5g39980, chloroplastic
Locus_37538	114.457	192.106	36.8076	0.191601	-2.38382	5.80972e-05	0.00271714	s:B8F7S3;Chaperone protein DnaJ
Locus_22563	79.8527	134.052	25.6538	0.191373	-2.38554	0.00223216	0.0605741	-
Locus_39762	132.022	221.66	42.3846	0.191214	-2.38674	2.99893e-05	0.00150118	-
Locus_1680	52.1697	87.6086	16.7307	0.190972	-2.38857	0.00327403	0.081568	-
Locus_1954	650.523	1092.47	208.577	0.190922	-2.38894	5.63248e-08	4.09587e-06	-
Locus_28507	680.317	1143.13	217.5	0.190266	-2.39391	4.16159e-08	3.0767e-06	s:P37747;UDP-galactopyranose mutase
Locus_1716	537.649	903.529	171.769	0.190109	-2.3951	8.69039e-08	6.20528e-06	-
Locus_63008	55.8939	93.9417	17.8461	0.18997	-2.39616	0.00138313	0.0413692	t:C3Y3R4;Putative uncharacterized protein
Locus_22287	688.821	1157.91	219.73	0.189765	-2.39772	3.66365e-08	2.73663e-06	s:P49008;Beta-hexosaminidase
Locus_22008	97.9463	164.662	31.2307	0.189666	-2.39847	0.000216898	0.00867983	s:P16924;Prolyl 4-hydroxylase subunit alpha-1
Locus_70123	48.9732	82.331	15.6154	0.189666	-2.39847	0.00150034	0.0440748	-
Locus_21591	122.433	205.827	39.0384	0.189666	-2.39847	5.47389e-05	0.00257469	s:O34539;Uncharacterized UDP-glucosyltransferase yjiC
Locus_26198	188.972	317.713	60.2307	0.189576	-2.39915	7.42674e-06	0.000415796	-
Locus_11594	255.511	429.599	81.423	0.189533	-2.39948	5.80844e-06	0.000330325	s:Q54IW5;G8 domain-containing protein DDB_G0288475
Locus_21581	252.314	424.321	80.3076	0.189261	-2.40155	9.56723e-07	6.10292e-05	-
Locus_41836	101.671	170.995	32.3461	0.189164	-2.40229	0.000106394	0.00467276	t:D8LIH3;Putative uncharacterized protein
Locus_45419	77.184	129.83	24.5384	0.189005	-2.4035	0.000477462	0.0172515	s:Q5R6H6;Dual specificity protein phosphatase 26
Locus_18755	77.184	129.83	24.5384	0.189005	-2.4035	0.000618138	0.0214474	s:Q5FWH2;RING finger protein unkempt-like
Locus_17398	210.79	354.656	66.923	0.188698	-2.40585	2.90755e-06	0.000173748	s:Q9SIC9;Pentatricopeptide repeat-containing protein At2g31400, chloroplastic
Locus_38379	122.961	206.883	39.0384	0.188698	-2.40585	8.02047e-05	0.00364467	-
Locus_30513	52.6974	88.6641	16.7307	0.188698	-2.40585	0.00263534	0.0687957	s:Q41639;Cell division control protein 2 homolog
Locus_3464	1047.03	1761.67	332.384	0.188675	-2.40602	1.40764e-08	1.09398e-06	-
Locus_27583	63.3425	106.608	20.0769	0.188324	-2.40871	0.00126572	0.0385573	-
Locus_18006	91.5533	154.107	29	0.188181	-2.40981	0.000205623	0.00826878	-
Locus_63173	45.7767	77.0533	14.5	0.188181	-2.40981	0.000272097	0.0106095	-
Locus_49744	73.9875	124.552	23.423	0.188058	-2.41075	0.000708687	0.0240537	s:Q9CAN0;Pentatricopeptide repeat-containing protein At1g63130, mitochondrial
Locus_4881	732.954	1233.91	232	0.18802	-2.41104	3.0501e-08	2.29618e-06	s:O65493;Xylem cysteine proteinase 1
Locus_16557	158.62	267.048	50.1922	0.187952	-2.41156	5.83011e-06	0.00033123	s:Q9ULJ7;Ankyrin repeat domain-containing protein 50
Locus_45516	225.687	379.989	71.3845	0.187859	-2.41227	3.38795e-06	0.000201205	-
Locus_39121	574.862	967.916	181.807	0.187834	-2.41247	5.05205e-08	3.6971e-06	-
Locus_2122	530.141	892.974	167.307	0.18736	-2.41612	5.47485e-08	3.98627e-06	s:Q1D823;Adventurous-gliding motility protein Z
Locus_17902	70.791	119.274	22.3077	0.187028	-2.41867	0.000400577	0.0148075	-
Locus_12364	973.508	1640.29	306.73	0.186998	-2.4189	1.28394e-08	1.00054e-06	s:O77504;Solute carrier family 22 member 1
Locus_49609	502.985	847.587	158.384	0.186865	-2.41993	1.01126e-07	7.19057e-06	s:Q7XJS0;Histone-lysine N-methyltransferase ASHR1
Locus_5617	326.272	549.929	102.615	0.186597	-2.422	4.85451e-07	3.19931e-05	-
Locus_15219	149.031	251.215	46.8461	0.186478	-2.42292	1.47763e-05	0.00078606	-
Locus_22349	74.5153	125.607	23.423	0.186478	-2.42292	0.000509189	0.0182152	s:Q6NS23;tRNA (guanine(10)-N2)-methyltransferase homolog
Locus_23576	42.5801	71.7757	13.3846	0.186478	-2.42292	0.00388089	0.0931151	-
Locus_3020	522.662	881.363	163.961	0.186031	-2.42638	6.5926e-08	4.75806e-06	s:Q9C8M1;Probable sugar phosphate/phosphate translocator At1g53660
Locus_12289	270.378	455.987	84.7691	0.185903	-2.42738	4.94117e-07	3.249e-05	-
Locus_21597	81.9638	138.274	25.6538	0.185529	-2.43028	0.00050686	0.0181431	-
Locus_16684	71.3188	120.33	22.3077	0.185388	-2.43138	0.000989633	0.0315453	s:Q8RWS8;Pentatricopeptide repeat-containing protein At2g41720
Locus_42368	317.738	536.207	99.2691	0.185132	-2.43337	2.06667e-06	0.000126246	-
Locus_36417	814.3	1374.29	254.307	0.185046	-2.43405	1.75293e-08	1.35321e-06	-
Locus_23076	75.043	126.663	23.423	0.184924	-2.43499	0.0008728	0.0283714	-
Locus_22958	100.057	168.884	31.2307	0.184924	-2.43499	0.000266194	0.0104424	s:Q9SIC9;Pentatricopeptide repeat-containing protein At2g31400, chloroplastic
Locus_77723	328.911	555.206	102.615	0.184824	-2.43578	3.98984e-07	2.65373e-05	-
Locus_57390	68.1223	115.052	21.1923	0.184197	-2.44068	0.000563127	0.0197767	-
Locus_20179	61.2015	103.441	18.9615	0.183307	-2.44767	0.00121024	0.0371419	s:Q00420;GA-binding protein subunit beta-1
Locus_26510	46.8322	79.1644	14.5	0.183163	-2.4488	0.0041475	0.0980584	s:Q8RWS8;Pentatricopeptide repeat-containing protein At2g41720
Locus_16529	126.127	213.216	39.0384	0.183093	-2.44935	4.70571e-05	0.00223709	-
Locus_61276	237.885	402.155	73.6153	0.183052	-2.44967	1.22251e-06	7.71303e-05	-
Locus_46492	144.221	243.826	44.6153	0.18298	-2.45024	1.81735e-05	0.000948411	t:B7G4I7;Predicted protein
Locus_22098	97.3886	164.662	30.1153	0.182892	-2.45094	0.000189659	0.00769118	s:Q8RWS8;Pentatricopeptide repeat-containing protein At2g41720
Locus_18428	50.5564	85.4975	15.6154	0.182641	-2.45292	0.0026961	0.0698021	s:Q9UNI6;Dual specificity protein phosphatase 12
Locus_20285	257.034	434.876	79.1922	0.182103	-2.45718	8.55187e-07	5.49548e-05	s:Q9SIC9;Pentatricopeptide repeat-containing protein At2g31400, chloroplastic
Locus_40908	282.576	478.153	86.9999	0.18195	-2.45839	1.31008e-06	8.22059e-05	t:F0W479;Potassium/sodium hyperpolarizationactivated cyclic nucleotidegated channel putative
Locus_32440	358.675	606.927	110.423	0.181938	-2.45848	1.83668e-07	1.26843e-05	-
Locus_308	235.744	398.988	72.4999	0.181709	-2.4603	1.77356e-06	0.000109736	-
Locus_26095	946.701	1602.29	291.115	0.181687	-2.46047	9.14278e-09	7.20256e-07	-
Locus_2084	468.292	792.699	143.884	0.181512	-2.46186	6.8667e-08	4.94351e-06	-
Locus_22960	83.5471	141.44	25.6538	0.181375	-2.46295	0.000332006	0.0126456	t:B6AIB1;Exostosin family protein
Locus_66225	43.6357	73.8868	13.3846	0.18115	-2.46474	0.0040882	0.0968571	-
Locus_29906	1252.65	2121.61	383.692	0.18085	-2.46714	4.50894e-09	3.67769e-07	s:Q9Z265;Serine/threonine-protein kinase Chk2
Locus_60475	229.879	389.489	70.2691	0.180414	-2.47062	1.22875e-06	7.74391e-05	-
Locus_41110	208.061	352.545	63.5768	0.180337	-2.47124	7.76897e-06	0.000433274	-
Locus_50629	507.646	860.253	155.038	0.180224	-2.47214	4.196e-08	3.09816e-06	-
Locus_20276	109.617	185.772	33.4615	0.180121	-2.47296	3.34105e-05	0.00165236	-
Locus_7249	1053.59	1785.95	321.23	0.179865	-2.47501	5.61291e-09	4.55879e-07	s:Q80YX1;Tenascin
Locus_25433	87.7991	148.829	26.7692	0.179865	-2.47501	0.000379502	0.0141778	s:P31777;Uncharacterized protein HI_0441
Locus_5771	475.71	806.421	145	0.179807	-2.47548	3.84004e-08	2.85729e-06	-
Locus_10932	1625.08	2754.92	495.23	0.179762	-2.47584	2.75123e-09	2.29931e-07	s:Q96RW7;Hemicentin-1
Locus_32912	91.5234	155.162	27.8846	0.179712	-2.47624	0.000218694	0.0087396	-
Locus_21122	62.257	105.553	18.9615	0.179641	-2.47681	0.00103524	0.0327052	s:Q76C99;Protein Rf1, mitochondrial
Locus_2602	1285.58	2179.66	391.499	0.179615	-2.47702	4.24204e-09	3.46981e-07	-
Locus_47719	190.495	322.991	57.9999	0.179571	-2.47737	4.00713e-06	0.000234356	-
Locus_21128	421.43	714.59	128.269	0.1795	-2.47794	9.25267e-08	6.58721e-06	-
Locus_15767	260.729	442.265	79.1922	0.179061	-2.48148	7.45366e-07	4.82405e-05	-
Locus_6494	77.1541	130.885	23.423	0.178959	-2.4823	0.00068205	0.0233281	s:Q9SIC9;Pentatricopeptide repeat-containing protein At2g31400, chloroplastic
Locus_6832	445.886	756.811	134.961	0.178329	-2.48739	3.94937e-08	2.93485e-06	s:Q28CQ7;Histone-lysine N-methyltransferase SUV39H2
Locus_56833	302.223	512.985	91.4614	0.178292	-2.48768	7.45272e-06	0.000416846	-
Locus_17854	51.612	87.6086	15.6154	0.17824	-2.48811	0.0018967	0.0534579	s:Q45480;Uncharacterized RNA pseudouridine synthase ylyB
Locus_26213	51.612	87.6086	15.6154	0.17824	-2.48811	0.00219414	0.059711	-
Locus_40234	144.191	244.882	43.4999	0.177636	-2.493	2.39243e-05	0.0012209	-
Locus_23314	77.6818	131.941	23.423	0.177527	-2.49389	0.000300517	0.011584	s:Q9SIC9;Pentatricopeptide repeat-containing protein At2g31400, chloroplastic
Locus_21364	240.494	408.488	72.4999	0.177483	-2.49424	7.21336e-07	4.67377e-05	s:Q6S5H4;POTE ankyrin domain family member B
Locus_42341	88.8546	150.94	26.7692	0.17735	-2.49533	0.000336181	0.0127793	s:Q9SIC9;Pentatricopeptide repeat-containing protein At2g31400, chloroplastic
Locus_13721	511.31	868.697	153.923	0.177188	-2.49665	3.40584e-08	2.55066e-06	-
Locus_21669	856.083	1454.51	257.653	0.177141	-2.49703	6.97737e-09	5.58829e-07	-
Locus_25642	126.097	214.272	37.923	0.176986	-2.49829	2.66875e-05	0.00134878	s:Q10181;Uncharacterized protein C3F10.06c
Locus_63526	78.2096	132.996	23.423	0.176118	-2.50538	0.000380892	0.0142082	-
Locus_23679	44.6912	75.9978	13.3846	0.176118	-2.50538	0.00239413	0.0640056	s:Q26636;Cathepsin L
Locus_10465	148.971	253.326	44.6153	0.176118	-2.50538	6.12056e-06	0.000346028	-
Locus_18598	67.0368	113.997	20.0769	0.176118	-2.50538	0.000406086	0.0149823	t:G8DHC4;Putative uncharacterized protein
Locus_10509	803.356	1366.9	239.807	0.175438	-2.51097	7.40168e-09	5.90353e-07	-
Locus_12994	130.877	222.716	39.0384	0.175284	-2.51224	4.68031e-05	0.00222685	t:E3RGJ4;Putative uncharacterized protein
Locus_8764	606.498	1032.3	180.692	0.175038	-2.51426	1.88097e-08	1.44432e-06	-
Locus_11615	78.7374	134.052	23.423	0.174731	-2.51679	0.000283481	0.0110157	s:Q8RWS8;Pentatricopeptide repeat-containing protein At2g41720
Locus_18334	206.418	351.49	61.3461	0.174532	-2.51844	1.9518e-06	0.000119737	-
Locus_20065	67.5646	115.052	20.0769	0.174502	-2.51868	0.000630286	0.0218164	s:P37634;Uncharacterized protein yhiR
Locus_94090	67.5646	115.052	20.0769	0.174502	-2.51868	0.0009367	0.0301259	-
Locus_44223	116.508	198.439	34.5769	0.174245	-2.52081	2.6228e-05	0.00132789	-
Locus_7245	1000.68	1704.67	296.692	0.174046	-2.52246	3.48182e-09	2.88481e-07	s:P55025;Tyrosinase
Locus_13569	48.9432	83.3865	14.5	0.173889	-2.52376	0.00143405	0.0426267	-
Locus_24371	48.9432	83.3865	14.5	0.173889	-2.52376	0.00394886	0.09437	s:O16686;Uncharacterized protein K07E8.7
Locus_74568	418.143	712.479	123.808	0.17377	-2.52475	8.84735e-08	6.30644e-06	-
Locus_27966	45.219	77.0533	13.3846	0.173706	-2.52528	0.00264579	0.0689435	-
Locus_53637	169.703	289.214	50.1922	0.173547	-2.5266	3.42643e-06	0.000203072	-
Locus_3229	82.9894	141.44	24.5384	0.17349	-2.52708	0.00022211	0.00885768	-
Locus_63999	41.4947	70.7202	12.2692	0.17349	-2.52708	0.00390287	0.0935812	-
Locus_853	615.5	1049.19	181.807	0.173283	-2.5288	1.0819e-08	8.49988e-07	-
Locus_13066	1254.4	2138.49	370.307	0.173163	-2.5298	1.88077e-09	1.59261e-07	-
Locus_3273	254.276	433.821	74.7307	0.172262	-2.53733	1.21953e-06	7.70267e-05	t:D5QN16;Putative uncharacterized protein
Locus_47849	269.701	460.209	79.1922	0.172079	-2.53886	7.02737e-07	4.56352e-05	-
Locus_2474	646.319	1103.02	189.615	0.171905	-2.54032	7.98387e-09	6.35031e-07	s:P18165;Loricrin
Locus_23031	49.471	84.442	14.5	0.171715	-2.54191	0.00224765	0.0609085	-
Locus_8319	68.6201	117.163	20.0769	0.171358	-2.54491	0.00237979	0.0637699	s:P92006;Soluble guanylate cyclase gcy-34
Locus_2300	893.117	1525.23	261	0.171121	-2.54691	3.69549e-09	3.0487e-07	s:Q9MAQ3;Putative ubiquitin carboxyl-terminal hydrolase 11
Locus_13401	1279.3	2184.94	373.653	0.171013	-2.54782	1.61239e-09	1.37544e-07	s:Q9SXD1;Pentatricopeptide repeat-containing protein At1g62670, mitochondrial
Locus_11728	512.246	875.03	149.461	0.170807	-2.54956	1.81498e-08	1.39737e-06	-
Locus_8251	1242.58	2122.66	362.499	0.170776	-2.54982	1.66566e-09	1.41669e-07	s:Q9P7F1;Carbohydrate-binding domain-containing protein C2E1P3.05c
Locus_42209	107.446	183.661	31.2307	0.170045	-2.55601	2.56958e-05	0.00130323	-
Locus_17646	449.989	769.478	130.5	0.169595	-2.55983	1.14121e-07	8.06486e-06	s:G1X8P8;Cuticle-degrading serine protease
Locus_16370	99.9975	170.995	29	0.169595	-2.55983	6.1741e-05	0.00287589	-
Locus_12756	115.422	197.383	33.4615	0.169526	-2.56043	4.0619e-05	0.00196176	-
Locus_9458	997.306	1705.73	288.884	0.169361	-2.56182	1.62014e-09	1.38002e-07	t:C5K532;Putative uncharacterized protein
Locus_45467	96.2732	164.662	27.8846	0.169344	-2.56197	7.07887e-05	0.00325008	-
Locus_9754	61.6993	105.553	17.8461	0.169073	-2.56428	0.00136512	0.0409367	-
Locus_65974	262.222	448.598	75.846	0.169073	-2.56428	3.362e-07	2.2465e-05	-
Locus_40428	200.523	343.046	57.9999	0.169073	-2.56428	6.68366e-07	4.35503e-05	s:Q96RW7;Hemicentin-1
Locus_72008	92.549	158.329	26.7692	0.169073	-2.56428	6.01433e-05	0.00280828	t:C5M121;Succinate dehydrogenase, putative
Locus_10481	610.072	1043.91	176.231	0.168817	-2.56647	8.59504e-09	6.80827e-07	-
Locus_46821	112.226	192.106	32.3461	0.168377	-2.57024	1.5422e-05	0.000818902	-
Locus_714	561.657	961.583	161.731	0.168192	-2.57182	1.27677e-08	9.96292e-07	-
Locus_16069	54.2508	92.8862	15.6154	0.168113	-2.5725	0.00158193	0.0460493	-
Locus_24135	54.2508	92.8862	15.6154	0.168113	-2.5725	0.00159543	0.0463954	s:Q9R9S0;UPF0126 membrane protein
Locus_34974	77.6519	132.996	22.3077	0.167732	-2.57577	0.000538911	0.0190422	s:Q8RWS8;Pentatricopeptide repeat-containing protein At2g41720
Locus_63167	38.826	66.4981	11.1538	0.167732	-2.57577	0.00284523	0.0729213	t:C3MFS6;Putative uncharacterized protein
Locus_68578	160.084	274.437	45.7307	0.166635	-2.58524	3.26956e-06	0.000194373	-
Locus_26208	78.1797	134.052	22.3077	0.166411	-2.58718	0.000143187	0.00606244	s:Q9LPX2;Pentatricopeptide repeat-containing protein At1g12775, mitochondrial
Locus_5544	78.1797	134.052	22.3077	0.166411	-2.58718	0.000171628	0.00705927	s:Q9NZJ4;Sacsin
Locus_62765	566.935	972.139	161.731	0.166366	-2.58757	8.74268e-09	6.91571e-07	-
Locus_24621	360.049	617.482	102.615	0.166183	-2.58915	4.86881e-08	3.57207e-06	-
Locus_5354	356.324	611.149	101.5	0.16608	-2.59005	5.65759e-08	4.10895e-06	s:Q58DS9;Ras-related protein Rab-5C
Locus_60679	246.767	423.266	70.2691	0.166017	-2.5906	3.2847e-07	2.1974e-05	-
Locus_14749	62.7548	107.664	17.8461	0.165758	-2.59285	0.000518217	0.0184239	s:Q5E9Q1;Protein O-glucosyltransferase 1
Locus_15471	62.7548	107.664	17.8461	0.165758	-2.59285	0.00122958	0.0376753	-
Locus_36720	290.373	498.208	82.5383	0.165671	-2.59361	1.28773e-07	9.01192e-06	s:Q6PFX9;Tankyrase-1
Locus_18031	169.115	290.269	47.9615	0.165231	-2.59744	2.57608e-06	0.000155715	-
Locus_43999	295.681	507.708	83.6537	0.164768	-2.6015	5.97272e-08	4.32692e-06	-
Locus_17333	82.9595	142.496	23.423	0.164377	-2.60492	0.000224692	0.00892978	-
Locus_51669	339.814	583.705	95.9229	0.164335	-2.60529	4.03106e-08	2.9917e-06	-
Locus_11933	90.9358	156.218	25.6538	0.164218	-2.60631	0.000515864	0.0183969	-
Locus_16318	126.565	217.438	35.6923	0.164149	-2.60692	1.42887e-05	0.000762233	-
Locus_86129	182.927	314.546	51.3076	0.163116	-2.61603	9.04579e-07	5.79594e-05	-
Locus_60496	652.473	1122.02	182.923	0.163029	-2.6168	3.81625e-09	3.14382e-07	s:Q8VYZ2;Purple acid phosphatase 8
Locus_49775	354.681	610.093	99.2691	0.162711	-2.61961	2.99729e-08	2.26232e-06	-
Locus_68288	335.004	576.317	93.6922	0.162571	-2.62086	3.7868e-08	2.82131e-06	-
Locus_8572	239.289	411.655	66.923	0.162571	-2.62086	3.72594e-07	2.4868e-05	-
Locus_34621	446.673	768.422	124.923	0.162571	-2.62086	1.16353e-08	9.11633e-07	-
Locus_18549	156.329	269.159	43.4999	0.161614	-2.62937	9.18966e-06	0.000507597	-
Locus_26779	104.22	179.439	29	0.161614	-2.62937	2.44047e-05	0.00124322	-
Locus_47195	52.1098	89.7196	14.5	0.161614	-2.62937	0.000458542	0.0166408	-
Locus_70398	52.1098	89.7196	14.5	0.161614	-2.62937	0.00113739	0.0354344	-
Locus_67850	88.267	151.996	24.5384	0.161442	-2.63091	0.000364642	0.0137076	s:Q7ZXH1;7-dehydrocholesterol reductase
Locus_2655	490.248	844.42	136.077	0.161148	-2.63354	6.79485e-09	5.44968e-07	-
Locus_18807	96.7711	166.773	26.7692	0.160513	-2.63924	0.000217792	0.00870958	s:Q8NFD2;Ankyrin repeat and protein kinase domain-containing protein 1
Locus_48987	145.684	251.215	40.1538	0.159838	-2.64531	3.98189e-06	0.000233125	-
Locus_7682	137.708	237.493	37.923	0.159681	-2.64674	6.62863e-06	0.000373288	-
Locus_66607	32.4329	55.9428	8.92306	0.159503	-2.64834	0.00367807	0.0894557	-
Locus_27203	77.0942	132.996	21.1923	0.159345	-2.64977	0.000117742	0.00512046	-
Locus_30642	89.3225	154.107	24.5384	0.15923	-2.65081	0.000129465	0.00555487	-
Locus_18760	170.669	294.491	46.8461	0.159075	-2.65223	6.04882e-07	3.9503e-05	s:O24968;Putative beta-lactamase hcpD
Locus_38917	138.236	238.549	37.923	0.158974	-2.65314	2.23496e-06	0.000135807	s:Q8Q0U0;Putative ankyrin repeat protein MM_0045
Locus_39545	138.236	238.549	37.923	0.158974	-2.65314	6.45932e-06	0.000364465	s:Q0WLC6;Pentatricopeptide repeat-containing protein At4g34830, chloroplastic
Locus_13887	130.26	224.827	35.6923	0.158754	-2.65513	5.65204e-06	0.000322066	-
Locus_27353	443.944	766.311	121.577	0.158652	-2.65606	9.08993e-09	7.17072e-07	-
Locus_26196	36.685	63.3315	10.0384	0.158506	-2.65739	0.00319889	0.080064	-
Locus_5494	860.763	1486.18	235.346	0.158356	-2.65875	8.96658e-10	7.88211e-08	s:Q95QZ5;TM2 domain-containing protein C41D11.9
Locus_17768	388.11	670.258	105.961	0.15809	-2.66118	1.06084e-08	8.34572e-07	-
Locus_43119	53.1653	91.8307	14.5	0.157899	-2.66293	0.00147432	0.0434876	-
Locus_29409	356.205	615.371	97.0383	0.157691	-2.66483	1.775e-08	1.36841e-06	-
Locus_7626	336	580.539	91.4614	0.157546	-2.66616	2.03736e-08	1.56024e-06	-
Locus_62860	98.3544	169.94	26.7692	0.157522	-2.66638	0.000124512	0.00536631	-
Locus_870	61.6694	106.608	16.7307	0.156937	-2.67174	0.000339166	0.0128504	-
Locus_14624	374.268	647.037	101.5	0.156869	-2.67237	1.02156e-07	7.25485e-06	t:D8LII2;Putative uncharacterized protein
Locus_8896	703.875	1217.02	190.73	0.156719	-2.67375	1.7171e-09	1.45615e-07	s:P16228;Cathepsin E
Locus_41537	325.355	562.595	88.1153	0.156623	-2.67463	2.07937e-07	1.42072e-05	-
Locus_55610	115.362	199.494	31.2307	0.15655	-2.67531	2.30259e-05	0.00117818	-
Locus_26288	65.9214	113.997	17.8461	0.15655	-2.67531	0.000316983	0.0121699	s:Q3SY77;UDP-glucuronosyltransferase 3A2
Locus_540	800.089	1383.79	216.384	0.15637	-2.67696	9.34863e-10	8.19321e-08	-
Locus_36885	574.144	993.249	155.038	0.156092	-2.67953	2.87587e-09	2.39307e-07	-
Locus_16066	305.678	528.818	82.5383	0.156081	-2.67964	3.03404e-08	2.28707e-06	s:Q02357;Ankyrin-1
Locus_35501	144.599	250.159	39.0384	0.156054	-2.67988	1.97522e-06	0.000121045	-
Locus_35940	153.103	264.937	41.2692	0.15577	-2.68251	2.84058e-06	0.000170275	-
Locus_44293	57.9451	100.275	15.6154	0.155726	-2.68292	0.00136061	0.040865	t:D8LIG2;Putative uncharacterized protein
Locus_23242	66.4492	115.052	17.8461	0.155113	-2.68861	0.000432609	0.0157991	-
Locus_24885	178.615	309.269	47.9615	0.15508	-2.68891	1.18613e-06	7.50818e-05	s:Q09809;Uncharacterized membrane protein C2G11.09
Locus_19317	45.7168	79.1644	12.2692	0.154984	-2.68981	0.00387835	0.0931151	s:Q9SIC9;Pentatricopeptide repeat-containing protein At2g31400, chloroplastic
Locus_27510	486.932	843.365	130.5	0.154737	-2.69211	5.69394e-09	4.61161e-07	-
Locus_5315	74.9532	129.83	20.0769	0.15464	-2.69301	0.000163069	0.00675779	s:Q9SIC9;Pentatricopeptide repeat-containing protein At2g31400, chloroplastic
Locus_35927	224.86	389.489	60.2307	0.15464	-2.69301	2.67557e-07	1.80245e-05	-
Locus_77854	49.9688	86.5531	13.3846	0.15464	-2.69301	0.0011967	0.0368217	-
Locus_74494	79.2053	137.218	21.1923	0.154442	-2.69486	0.000139613	0.0059329	-
Locus_43051	138.206	239.604	36.8076	0.153619	-2.70258	3.73091e-06	0.000219537	-
Locus_42213	71.229	123.496	18.9615	0.153539	-2.70332	0.000160492	0.00667617	s:Q9ERI6;Retinol dehydrogenase 14
Locus_41820	176.474	306.102	46.8461	0.153041	-2.70801	1.7123e-06	0.000106174	-
Locus_42921	226.971	393.711	60.2307	0.152982	-2.70857	1.4307e-07	9.97616e-06	-
Locus_61995	46.2446	80.2199	12.2692	0.152945	-2.70892	0.00141029	0.042044	-
Locus_40378	46.2446	80.2199	12.2692	0.152945	-2.70892	0.00187071	0.0528805	-
Locus_27074	790.41	1371.13	209.692	0.152934	-2.70902	7.34623e-10	6.50733e-08	-
Locus_43820	100.993	175.217	26.7692	0.152777	-2.7105	9.52272e-06	0.000523986	-
Locus_18971	54.7486	94.9973	14.5	0.152636	-2.71183	0.00102106	0.0323342	s:Q8K1E6;Alpha-ketoglutarate-dependent dioxygenase alkB homolog 3
Locus_43944	63.2527	109.775	16.7307	0.15241	-2.71397	0.000186635	0.00758454	s:Q7Z494;Nephrocystin-3
Locus_23129	105.773	183.661	27.8846	0.151826	-2.71951	1.24177e-05	0.000669861	-
Locus_43313	118.529	205.827	31.2307	0.151733	-2.7204	3.60308e-05	0.00176379	s:P14686;Gramicidin S biosynthesis protein GrsT
Locus_34148	389.603	676.592	102.615	0.151665	-2.72104	6.7229e-09	5.39948e-07	-
Locus_50339	135.537	235.382	35.6923	0.151635	-2.72132	1.43717e-06	8.96923e-05	t:B3MEL5;GF13555
Locus_6790	844.571	1467.18	221.961	0.151284	-2.72467	4.7218e-10	4.26783e-08	-
Locus_51430	114.805	199.494	30.1153	0.150958	-2.72778	4.7122e-06	0.000272006	-
Locus_29882	38.2683	66.4981	10.0384	0.150958	-2.72778	0.0027847	0.0717207	-
Locus_24824	63.7804	110.83	16.7307	0.150958	-2.72778	0.000824352	0.026918	-
Locus_29545	802.02	1394.35	209.692	0.150387	-2.73325	4.87888e-10	4.4029e-08	-
Locus_39860	453.354	788.477	118.231	0.149948	-2.73747	2.29503e-09	1.92923e-07	-
Locus_5717	598.978	1041.8	156.154	0.149888	-2.73804	1.00087e-09	8.71845e-08	-
Locus_8708	504.906	878.197	131.615	0.14987	-2.73822	2.27617e-09	1.91617e-07	s:P54741;Serine/threonine-protein kinase AfsK
Locus_20937	81.3163	141.44	21.1923	0.149832	-2.73858	0.000122923	0.0053177	-
Locus_15474	253.509	441.209	65.8076	0.149153	-2.74514	2.13052e-07	1.45394e-05	s:Q60352;Uncharacterized protein MJ0044
Locus_10504	872.662	1518.9	226.423	0.14907	-2.74594	3.02228e-10	2.7752e-08	t:C5LQ49;Putative uncharacterized protein
Locus_27408	38.796	67.5536	10.0384	0.1486	-2.7505	0.0024883	0.0659424	-
Locus_5383	582.468	1014.36	150.577	0.148445	-2.752	1.25601e-09	1.08103e-07	-
Locus_22627	64.836	112.941	16.7307	0.148137	-2.755	9.41114e-05	0.00418107	t:D7M4G6;Putative uncharacterized protein
Locus_50689	147.208	256.493	37.923	0.147852	-2.75777	2.10582e-06	0.000128401	-
Locus_12512	82.3718	143.551	21.1923	0.147628	-2.75996	1.69651e-05	0.00089262	-
Locus_50145	678.094	1182.19	174	0.147184	-2.7643	4.15815e-10	3.77307e-08	-
Locus_6207	1061.77	1851.39	272.153	0.146999	-2.76612	1.04256e-10	1.00704e-08	t:Q8IAW4;Putative uncharacterized protein
Locus_55505	43.5758	75.9978	11.1538	0.146765	-2.76842	0.00215276	0.0589183	-
Locus_10691	484.114	844.42	123.808	0.146618	-2.76986	1.41731e-09	1.21622e-07	t:F7NUQ6;Putative uncharacterized protein
Locus_14228	310.338	541.484	79.1922	0.14625	-2.77349	1.42859e-08	1.10876e-06	t:G6FM06;PKD domain containing protein
Locus_25782	852.367	1487.23	217.5	0.146244	-2.77355	2.21342e-10	2.06536e-08	s:Q03516;Uncharacterized protein RSN1
Locus_73691	96.1835	167.828	24.5384	0.146211	-2.77387	5.44677e-06	0.000311292	-
Locus_753	56.8597	99.2194	14.5	0.146141	-2.77457	0.000186351	0.00757835	s:Q8RWS8;Pentatricopeptide repeat-containing protein At2g41720
Locus_11778	301.834	526.707	76.9614	0.146118	-2.77479	1.87407e-08	1.44094e-06	-
Locus_39028	105.215	183.661	26.7692	0.145753	-2.7784	1.27459e-05	0.00068628	s:Q9SIC9;Pentatricopeptide repeat-containing protein At2g31400, chloroplastic
Locus_26770	65.8915	115.052	16.7307	0.145419	-2.78172	0.000130307	0.00558681	t:D0NKB5;Putative uncharacterized protein
Locus_67580	123.279	215.327	31.2307	0.145039	-2.78549	6.09499e-06	0.00034492	-
Locus_77951	30.8197	53.8318	7.80768	0.145039	-2.78549	0.00382701	0.0924155	-
Locus_2206	612.143	1069.25	155.038	0.144998	-2.7859	5.44272e-10	4.88878e-08	s:Q8GYP6;Pentatricopeptide repeat-containing protein At1g18900
Locus_22914	255.59	446.487	64.6922	0.144892	-2.78695	8.02226e-08	5.75388e-06	t:F6HZB4;Putative uncharacterized protein
Locus_90462	286.937	501.374	72.4999	0.144602	-2.78984	6.76123e-08	4.87366e-06	-
Locus_16931	70.6713	123.496	17.8461	0.144507	-2.79079	0.000124019	0.00535257	s:O81025;Putative protein PHLOEM PROTEIN 2-LIKE A3
Locus_9286	305.529	534.096	76.9614	0.144097	-2.79489	2.2523e-08	1.71573e-06	s:P43644;DnaJ protein homolog ANJ1
Locus_19425	172.69	301.88	43.4999	0.144097	-2.79489	9.07616e-07	5.80895e-05	s:P35748;Myosin-11
Locus_26110	39.8515	69.6647	10.0384	0.144097	-2.79489	0.00274014	0.0707309	t:F0Y806;Putative uncharacterized protein
Locus_13028	417.107	729.368	104.846	0.143749	-2.79837	2.65419e-09	2.22466e-07	t:D7BHT1;Major facilitator superfamily MFS_1 (Precursor)
Locus_5705	838.994	1467.18	210.807	0.143682	-2.79905	1.70971e-10	1.61099e-08	s:Q7JVE7;Sugar transporter SWEET1
Locus_43092	35.5995	62.276	8.92306	0.143283	-2.80306	0.00423302	0.099309	-
Locus_17587	512.733	897.196	128.269	0.142967	-2.80625	9.36124e-10	8.19321e-08	s:O05485;Extracellular protease
Locus_41244	312.419	546.762	78.0768	0.142799	-2.80795	7.20337e-09	5.75332e-07	t:C5DX72;ZYRO0F02728p
Locus_27211	348.547	610.093	86.9999	0.142601	-2.80995	6.4641e-09	5.21341e-07	-
Locus_19565	75.9788	132.996	18.9615	0.142572	-2.81024	0.000146756	0.00619535	s:Q81WH6;Serine/threonine-protein kinase PrkC
Locus_51763	85.0107	148.829	21.1923	0.142393	-2.81205	0.0029828	0.0756737	t:Q1ZG79;Lipoprotein, putative
Locus_27984	49.4111	86.5531	12.2692	0.141754	-2.81854	0.00127861	0.0388677	-
Locus_23585	49.4111	86.5531	12.2692	0.141754	-2.81854	0.00155005	0.0452813	-
Locus_39811	49.4111	86.5531	12.2692	0.141754	-2.81854	0.00165025	0.047653	s:Q9SIC9;Pentatricopeptide repeat-containing protein At2g31400, chloroplastic
Locus_36141	274.151	480.264	68.0384	0.141669	-2.81941	2.18356e-08	1.66557e-06	-
Locus_25696	58.443	102.386	14.5	0.141621	-2.81989	0.000641791	0.022188	-
Locus_27414	342.681	600.594	84.7691	0.141142	-2.82478	5.24454e-09	4.26561e-07	t:F2UQ48;Putative uncharacterized protein
Locus_58682	45.1591	79.1644	11.1538	0.140895	-2.82731	0.00257685	0.0674212	-
Locus_27849	1039.71	1822.89	256.538	0.140731	-2.82898	6.29396e-11	6.19364e-09	-
Locus_17296	95.098	166.773	23.423	0.140449	-2.83188	9.86201e-06	0.00054035	-
Locus_7139	593.431	1040.75	146.115	0.140394	-2.83244	3.60106e-10	3.28055e-08	-
Locus_49165	643.37	1128.36	158.384	0.140367	-2.83272	2.34589e-10	2.17839e-08	t:F8I961;Putative uncharacterized protein
Locus_46913	40.9071	71.7757	10.0384	0.139859	-2.83796	0.000776093	0.0256618	-
Locus_22724	40.9071	71.7757	10.0384	0.139859	-2.83796	0.00165281	0.0477	t:C0AA94;Putative uncharacterized protein (Precursor)
Locus_39150	445.726	782.144	109.308	0.139754	-2.83904	9.92605e-10	8.65954e-08	s:P28246;Bicyclomycin resistance protein
Locus_56314	104.658	183.661	25.6538	0.13968	-2.8398	1.13212e-05	0.000615315	s:Q00808;Vegetative incompatibility protein HET-E-1
Locus_49990	77.5621	136.163	18.9615	0.139256	-2.84419	4.96639e-05	0.00235326	-
Locus_19264	91.3737	160.44	22.3077	0.139041	-2.84642	3.22157e-05	0.00160013	t:Q02BJ7;Putative uncharacterized protein
Locus_61008	183.275	321.935	44.6153	0.138585	-2.85116	1.97416e-07	1.35526e-05	t:C5LDB6;Putative uncharacterized protein
Locus_50741	275.177	483.43	66.923	0.138434	-2.85273	1.1798e-08	9.23128e-07	s:O22609;Protease Do-like 1, chloroplastic
Locus_16813	257.113	451.765	62.4614	0.138261	-2.85453	3.13777e-08	2.35602e-06	-
Locus_61117	64.2783	112.941	15.6154	0.138261	-2.85453	0.000427391	0.0156184	-
Locus_26935	160.96	282.881	39.0384	0.138003	-2.85723	8.06775e-07	5.20397e-05	s:Q13114;TNF receptor-associated factor 3
Locus_75408	55.2464	97.1083	13.3846	0.137832	-2.85902	0.000509863	0.018228	-
Locus_1819	488.186	858.142	118.231	0.137775	-2.85961	5.47993e-10	4.91455e-08	t:A9UMJ4;LOC100135371 protein
Locus_4582	176.354	310.324	42.3846	0.136581	-2.87217	4.41644e-07	2.92062e-05	s:Q0WLC6;Pentatricopeptide repeat-containing protein At4g34830, chloroplastic
Locus_2971	450.446	792.699	108.192	0.136486	-2.87318	6.46978e-10	5.76641e-08	-
Locus_3246	418.043	735.701	100.384	0.136447	-2.87358	1.08903e-09	9.42946e-08	s:P28246;Bicyclomycin resistance protein
Locus_66579	92.957	163.606	22.3077	0.13635	-2.87462	9.09357e-06	0.000502771	-
Locus_7689	41.9626	73.8868	10.0384	0.135863	-2.87978	0.00138926	0.0415308	s:Q9SIC9;Pentatricopeptide repeat-containing protein At2g31400, chloroplastic
Locus_28136	41.9626	73.8868	10.0384	0.135863	-2.87978	0.00205892	0.0568628	-
Locus_75542	116.856	205.827	27.8846	0.135476	-2.8839	1.55032e-05	0.000821862	-
Locus_60492	197.057	347.268	46.8461	0.134899	-2.89005	4.86572e-08	3.57207e-06	t:G4IPB2;Putative uncharacterized protein
Locus_28692	56.302	99.2194	13.3846	0.134899	-2.89005	0.000138222	0.00587812	t:C5LDS9;Putative uncharacterized protein
Locus_64272	56.302	99.2194	13.3846	0.134899	-2.89005	0.000698289	0.0237932	s:Q9SIC9;Pentatricopeptide repeat-containing protein At2g31400, chloroplastic
Locus_13393	4418.59	7788.72	1048.46	0.134613	-2.89311	5.85639e-12	6.39611e-10	s:O42398;Voltage-dependent L-type calcium channel subunit alpha-1S (Fragment)
Locus_27555	310.716	547.817	73.6153	0.134379	-2.89562	5.15008e-09	4.1947e-07	-
Locus_794	969.86	1709.95	229.769	0.134372	-2.8957	2.7043e-11	2.76011e-09	s:P98167;SCO-spondin
Locus_48400	70.6413	124.552	16.7307	0.134327	-2.89617	1.19166e-05	0.000645846	-
Locus_18486	37.7106	66.4981	8.92306	0.134185	-2.8977	0.00101369	0.0321185	-
Locus_62578	127.471	224.827	30.1153	0.133949	-2.90024	3.30494e-05	0.0016359	-
Locus_44797	42.4904	74.9423	10.0384	0.133949	-2.90024	0.00115256	0.0357715	s:Q9SIC9;Pentatricopeptide repeat-containing protein At2g31400, chloroplastic
Locus_46594	780.221	1376.4	184.038	0.133709	-2.90283	5.01429e-11	5.01134e-09	-
Locus_84378	52.0499	91.8307	12.2692	0.133607	-2.90393	0.00108987	0.0341514	-
Locus_24310	56.8297	100.275	13.3846	0.133479	-2.90531	0.0001775	0.00725939	-
Locus_2593	549.706	970.028	129.384	0.133382	-2.90636	1.4633e-10	1.39707e-08	-
Locus_49358	218.287	385.267	51.3076	0.133174	-2.90861	4.0366e-08	2.99196e-06	-
Locus_21041	85.5085	150.94	20.0769	0.133012	-2.91037	3.36968e-05	0.00166366	-
Locus_37793	294.764	520.374	69.1537	0.132892	-2.91167	3.16169e-09	2.62334e-07	-
Locus_3939	490.207	865.531	114.884	0.132733	-2.9134	3.42526e-10	3.13525e-08	-
Locus_3909	404.699	714.59	94.8076	0.132674	-2.91404	8.3182e-10	7.33658e-08	-
Locus_12826	319.191	563.65	74.7307	0.132583	-2.91503	2.25164e-09	1.89829e-07	-
Locus_59952	538.533	951.028	126.038	0.132528	-2.91563	1.88075e-10	1.7635e-08	s:Q9Y2D2;UDP-N-acetylglucosamine transporter
Locus_22159	557.652	984.805	130.5	0.132513	-2.91579	2.08177e-10	1.94882e-08	-
Locus_39680	243.242	429.599	56.8845	0.132413	-2.91688	1.21941e-07	8.57542e-06	-
Locus_19054	77.0044	136.163	17.8461	0.131065	-2.93165	4.19641e-05	0.00201995	-
Locus_25526	48.3257	85.4975	11.1538	0.130458	-2.93834	0.000422424	0.0154762	s:Q9SIC9;Pentatricopeptide repeat-containing protein At2g31400, chloroplastic
Locus_75573	48.3257	85.4975	11.1538	0.130458	-2.93834	0.00296367	0.0753539	-
Locus_19493	43.5459	77.0533	10.0384	0.130279	-2.94032	0.00166121	0.0478738	-
Locus_40505	411.56	728.312	94.8076	0.130174	-2.94148	5.2134e-10	4.69744e-08	s:Q55680;Uncharacterized protein sll0005
Locus_13776	77.5322	137.218	17.8461	0.130057	-2.94279	6.60072e-05	0.00305487	s:Q0WLC6;Pentatricopeptide repeat-containing protein At4g34830, chloroplastic
Locus_50130	550.144	974.25	126.038	0.12937	-2.95043	1.24642e-10	1.19395e-08	-
Locus_33411	399.332	707.202	91.4614	0.129329	-2.95089	5.43834e-10	4.88878e-08	-
Locus_46208	224.62	397.933	51.3076	0.128935	-2.95528	1.61551e-08	1.24879e-06	-
Locus_21263	44.0736	78.1089	10.0384	0.128519	-2.95995	0.00297239	0.0754428	-
Locus_36202	441.792	783.2	100.384	0.128172	-2.96384	4.05217e-10	3.68568e-08	-
Locus_36621	176.822	313.491	40.1538	0.128086	-2.96482	4.49545e-08	3.31079e-06	-
Locus_19093	39.2939	69.6647	8.92306	0.128086	-2.96482	0.00161522	0.0468057	-
Locus_15246	324.438	575.261	73.6153	0.127968	-2.96614	6.40072e-09	5.16953e-07	-
Locus_32389	634.537	1125.19	143.884	0.127876	-2.96719	6.16173e-11	6.08429e-09	-
Locus_6015	507.096	899.307	114.884	0.127748	-2.96863	1.86761e-10	1.75403e-08	s:P20142;Gastricsin
Locus_60187	548.501	973.194	123.808	0.127218	-2.97463	6.15975e-11	6.08429e-09	-
Locus_3963	573.455	1017.53	129.384	0.127156	-2.97533	6.71388e-11	6.5844e-09	-
Locus_10120	564.423	1001.69	127.154	0.126939	-2.9778	6.12434e-11	6.06815e-09	-
Locus_22205	104.07	184.717	23.423	0.126805	-2.97932	1.39844e-05	0.000747991	-
Locus_37775	228.315	405.322	51.3076	0.126585	-2.98182	5.90722e-09	4.77764e-07	-
Locus_30400	373.262	662.87	83.6537	0.126199	-2.98622	6.54565e-10	5.82502e-08	-
Locus_46543	796.432	1414.4	178.461	0.126174	-2.98651	1.49018e-11	1.55958e-09	s:Q9Q8Z2;Nucleoside triphosphatase I
Locus_4170	573.425	1018.58	128.269	0.125929	-2.98932	5.65622e-11	5.61397e-09	s:Q0WMY5;Pentatricopeptide repeat-containing protein At5g04810, chloroplastic
Locus_21870	24.9545	44.3321	5.57692	0.125799	-2.99081	0.00394836	0.09437	-
Locus_76388	514.485	914.085	114.884	0.125683	-2.99214	1.27392e-09	1.09481e-07	-
Locus_16274	570.229	1013.3	127.154	0.125484	-2.99442	6.24168e-11	6.1527e-09	-
Locus_5959	690.749	1227.58	153.923	0.125388	-2.99553	2.74659e-11	2.79831e-09	s:Q55DM5;Adenosine 3'-phospho 5'-phosphosulfate transporter 1
Locus_2926	6157.18	10945.8	1368.57	0.125032	-2.99963	1.08753e-12	1.2695e-10	s:Q9P7F1;Carbohydrate-binding domain-containing protein C2E1P3.05c
Locus_17747	90.7861	161.495	20.0769	0.124319	-3.00788	3.11747e-06	0.000186099	s:Q07785;Cell division control protein 2 homolog
Locus_24805	90.7861	161.495	20.0769	0.124319	-3.00788	7.98117e-06	0.000443821	s:Q77Z83;Immediate-early protein 2
Locus_71333	60.5241	107.664	13.3846	0.124319	-3.00788	9.74013e-05	0.0043239	-
Locus_19344	60.5241	107.664	13.3846	0.124319	-3.00788	0.000486698	0.0175302	-
Locus_35168	418.889	745.201	92.5768	0.124231	-3.00891	2.13698e-10	1.99726e-08	-
Locus_8021	644.505	1147.36	141.654	0.123461	-3.01787	2.86311e-11	2.90165e-09	s:Q8CFW7;Coiled-coil and C2 domain-containing protein 2A
Locus_18543	61.0518	108.719	13.3846	0.123112	-3.02196	0.000208661	0.00837929	s:A2A6C4;Signal peptide peptidase-like 2C
Locus_2594	107.237	191.05	23.423	0.122602	-3.02795	1.84852e-06	0.000114129	s:Q6DC39;PPPDE peptidase domain-containing protein 1
Locus_13556	107.237	191.05	23.423	0.122602	-3.02795	2.65612e-06	0.00016005	-
Locus_10264	255.35	454.931	55.7692	0.122588	-3.02811	6.68236e-09	5.3744e-07	-
Locus_27633	56.272	100.275	12.2692	0.122356	-3.03085	0.000134863	0.00577025	-
Locus_18304	61.5796	109.775	13.3846	0.121928	-3.0359	0.000157137	0.0065615	-
Locus_3830	524.482	935.195	113.769	0.121653	-3.03916	5.64812e-11	5.61397e-09	-
Locus_37847	577.03	1029.14	124.923	0.121386	-3.04233	2.62473e-11	2.68365e-09	-
Locus_60062	108.292	193.161	23.423	0.121262	-3.0438	9.29038e-06	0.000512669	-
Locus_23767	72.1947	128.774	15.6154	0.121262	-3.0438	2.85826e-05	0.00143575	-
Locus_8992	346.634	618.538	74.7307	0.120818	-3.04909	1.20155e-09	1.03571e-07	t:F6WSU5;Uncharacterized protein
Locus_4532	41.4049	73.8868	8.92306	0.120767	-3.0497	0.00113371	0.0353578	-
Locus_14302	212.86	379.989	45.7307	0.120347	-3.05472	1.08703e-08	8.52851e-07	s:Q54GS1;Protein CLEC16A homolog
Locus_13514	275.495	491.875	59.1153	0.120184	-3.05669	2.16604e-08	1.6544e-06	s:Q502M6;Ankyrin repeat domain-containing protein 29
Locus_33946	150.752	269.159	32.3461	0.120175	-3.05679	8.6787e-08	6.20528e-06	-
Locus_41948	254.793	454.931	54.6538	0.120136	-3.05726	2.82115e-09	2.35433e-07	s:Q9S845;GDP-mannose transporter GONST3
Locus_15752	135.358	241.715	29	0.119976	-3.05919	1.09003e-07	7.71262e-06	-
Locus_53191	57.3276	102.386	12.2692	0.119833	-3.0609	1.85626e-05	0.00096435	-
Locus_21440	57.3276	102.386	12.2692	0.119833	-3.0609	0.00010015	0.00443225	-
Locus_54925	119.963	214.272	25.6538	0.119726	-3.0622	1.60375e-06	9.97645e-05	-
Locus_2090	413.491	738.868	88.1153	0.119257	-3.06785	1.11634e-10	1.07291e-08	-
Locus_35686	167.731	299.769	35.6923	0.119066	-3.07017	2.51149e-08	1.91065e-06	-
Locus_52004	194.268	347.268	41.2692	0.11884	-3.07291	8.00918e-09	6.36167e-07	-
Locus_13713	852.435	1524.18	180.692	0.11855	-3.07643	4.51883e-12	5.00159e-10	t:B1WR65;Putative uncharacterized protein
Locus_31261	843.931	1509.4	178.461	0.118233	-3.08029	3.94277e-12	4.39775e-10	s:Q8GYT9;E3 ubiquitin-protein ligase SIS3
Locus_43222	84.3931	150.94	17.8461	0.118233	-3.08029	1.31981e-05	0.000707984	t:A8J215;Predicted protein
Locus_63664	84.3931	150.94	17.8461	0.118233	-3.08029	2.14348e-05	0.00110165	s:Q9SIC9;Pentatricopeptide repeat-containing protein At2g31400, chloroplastic
Locus_5044	1456.94	2607.15	306.73	0.11765	-3.08743	6.73258e-13	8.02151e-11	s:Q91ZN5;Adenosine 3'-phospho 5'-phosphosulfate transporter 1
Locus_34948	837.538	1498.85	176.231	0.117578	-3.08832	2.91012e-12	3.27124e-10	s:Q3E6T0;Probable sugar phosphate/phosphate translocator At5g25400
Locus_19731	191.072	341.99	40.1538	0.117412	-3.09035	7.85477e-09	6.25626e-07	s:P0CN11;Deoxyhypusine hydroxylase
Locus_24169	58.3831	104.497	12.2692	0.117412	-3.09035	9.2936e-05	0.00414802	s:Q8K2P6;Rieske domain-containing protein
Locus_24373	53.0755	94.9973	11.1538	0.117412	-3.09035	0.000163126	0.00675779	s:Q9LYZ9;Pentatricopeptide repeat-containing protein At5g02860
Locus_15898	31.8453	56.9984	6.6923	0.117412	-3.09035	0.002548	0.0670511	-
Locus_34989	435.747	780.033	91.4614	0.117253	-3.0923	1.55812e-10	1.47538e-08	-
Locus_9864	425.132	761.034	89.2306	0.117249	-3.09235	8.29245e-11	8.07758e-09	-
Locus_1036	514.275	921.473	107.077	0.116202	-3.1053	1.9032e-11	1.96332e-09	s:Q57335;Uncharacterized ABC transporter ATP-binding protein HI_0036
Locus_60935	42.9882	77.0533	8.92306	0.115804	-3.11025	0.000462096	0.0167382	t:D8LG06;Putative uncharacterized protein
Locus_61725	145.415	260.715	30.1153	0.115511	-3.1139	6.95111e-08	4.99804e-06	-
Locus_43395	32.3731	58.0539	6.6923	0.115277	-3.11682	0.000551467	0.0194263	-
Locus_8973	32.3731	58.0539	6.6923	0.115277	-3.11682	0.00118083	0.0364311	-
Locus_24691	32.3731	58.0539	6.6923	0.115277	-3.11682	0.00160124	0.0465251	-
Locus_59423	448.443	804.31	92.5768	0.115101	-3.11903	3.86441e-11	3.90956e-09	-
Locus_35812	351.324	630.148	72.4999	0.115052	-3.11964	1.55728e-10	1.47538e-08	-
Locus_15672	692.033	1241.3	142.769	0.115016	-3.12009	4.50786e-12	4.99904e-10	-
Locus_74945	108.262	194.217	22.3077	0.11486	-3.12206	1.33096e-07	9.3032e-06	-
Locus_71734	27.0655	48.5542	5.57692	0.11486	-3.12206	0.0042299	0.0992761	-
Locus_4998	549.785	986.916	112.654	0.114147	-3.13103	1.34888e-11	1.42462e-09	-
Locus_14015	185.207	332.49	37.923	0.114058	-3.13217	3.35471e-08	2.51564e-06	s:P77713;Putative beta-xylosidase
Locus_21888	633.092	1136.8	129.384	0.113815	-3.13524	7.42174e-12	8.05993e-10	-
Locus_83988	327.953	588.983	66.923	0.113625	-3.13765	2.68364e-10	2.48005e-08	-
Locus_69944	32.9009	59.1094	6.6923	0.113219	-3.14281	0.000770043	0.0255497	s:Q9SXD8;Pentatricopeptide repeat-containing protein At1g62590
Locus_74625	49.3513	88.6641	10.0384	0.113219	-3.14281	0.00129455	0.0392488	-
Locus_38146	663.852	1192.74	134.961	0.113152	-3.14367	3.67809e-12	4.11048e-10	s:Q9SL02;DNA repair protein RAD50
Locus_22460	681.886	1225.46	138.307	0.112861	-3.14738	2.77163e-12	3.12165e-10	-
Locus_60512	120.988	217.438	24.5384	0.112852	-3.14749	2.04538e-07	1.39916e-05	-
Locus_30052	88.0874	158.329	17.8461	0.112716	-3.14924	9.30659e-06	0.000513073	t:C5L005;Putative uncharacterized protein
Locus_48645	44.0437	79.1644	8.92306	0.112716	-3.14924	0.000164842	0.00681416	-
Locus_36028	435.13	782.144	88.1153	0.112659	-3.14997	4.87921e-11	4.8933e-09	-
Locus_712	1250.73	2248.27	253.192	0.112616	-3.15051	3.46748e-13	4.22739e-11	s:Q9LFF1;Pentatricopeptide repeat-containing protein At3g53700, chloroplastic
Locus_22242	71.637	128.774	14.5	0.1126	-3.15072	6.92459e-05	0.0031894	-
Locus_18908	126.824	227.993	25.6538	0.11252	-3.15175	1.17559e-06	7.45785e-05	s:Q9Z1J2;Serine/threonine-protein kinase Nek4
Locus_70511	27.5933	49.6097	5.57692	0.112416	-3.15308	0.00251243	0.0663379	-
Locus_70984	27.5933	49.6097	5.57692	0.112416	-3.15308	0.00406768	0.0964106	s:Q9LYZ9;Pentatricopeptide repeat-containing protein At5g02860
Locus_7045	811.876	1459.79	163.961	0.112318	-3.15433	1.15617e-12	1.34418e-10	s:P98167;SCO-spondin
Locus_38459	514.185	924.64	103.731	0.112185	-3.15605	1.19564e-11	1.27445e-09	-
Locus_95684	49.879	89.7196	10.0384	0.111887	-3.15989	8.50572e-05	0.00384397	s:Q9VCA8;Ankyrin repeat and KH domain-containing protein mask
Locus_81600	49.879	89.7196	10.0384	0.111887	-3.15989	0.000297332	0.0114846	-
Locus_59654	438.296	788.477	88.1153	0.111754	-3.16161	1.76626e-11	1.83519e-09	s:Q12252;Phosphate metabolism protein 7
Locus_61159	444.659	800.088	89.2306	0.111526	-3.16455	2.44166e-11	2.50535e-09	s:Q9BTV4;Transmembrane protein 43
Locus_61969	78.0001	140.385	15.6154	0.111233	-3.16835	5.89406e-06	0.000334206	-
Locus_35175	251.506	452.82	50.1922	0.110844	-3.1734	8.78437e-10	7.73373e-08	-
Locus_36751	807.037	1453.46	160.615	0.110506	-3.17781	9.64639e-13	1.13293e-10	s:P25774;Cathepsin S
Locus_76964	106.649	192.106	21.1923	0.110316	-3.18029	1.74556e-07	1.20694e-05	-
Locus_11502	247.782	446.487	49.0769	0.109918	-3.1855	1.49115e-09	1.27769e-07	-
Locus_49747	445.685	803.255	88.1153	0.109698	-3.18839	1.89516e-11	1.95854e-09	-
Locus_11703	463.191	834.92	91.4614	0.109545	-3.1904	1.46182e-11	1.53547e-09	-
Locus_8753	486.532	877.141	95.9229	0.109359	-3.19286	1.06942e-11	1.1527e-09	s:P02981;Tetracycline resistance protein, class C
Locus_18488	33.9564	61.2205	6.6923	0.109315	-3.19344	0.001905	0.0536134	s:Q8K9J8;Ribosomal large subunit pseudouridine synthase C
Locus_19765	33.9564	61.2205	6.6923	0.109315	-3.19344	0.00280998	0.0722426	s:Q8RWS8;Pentatricopeptide repeat-containing protein At2g41720
Locus_73758	323.113	582.65	63.5768	0.109117	-3.19606	1.08969e-10	1.04905e-08	-
Locus_48484	73.7481	132.996	14.5	0.109026	-3.19726	9.93197e-06	0.000543394	s:Q07G42;E3 ubiquitin-protein ligase RNF12
Locus_15669	153.331	276.548	30.1153	0.108898	-3.19896	1.1612e-07	8.19604e-06	s:Q9CAN5;Pentatricopeptide repeat-containing protein At1g63080, mitochondrial
Locus_3679	102.397	184.717	20.0769	0.10869	-3.20171	4.3843e-07	2.9027e-05	-
Locus_51043	284.905	514.041	55.7692	0.108492	-3.20434	2.8232e-10	2.60484e-08	-
Locus_63631	114.068	205.827	22.3077	0.10838	-3.20582	1.30731e-05	0.000702066	t:Q5WZ89;Putative uncharacterized protein icmE/dotG
Locus_68819	125.738	226.938	24.5384	0.108128	-3.20918	3.53083e-06	0.000208402	t:F4ARN7;Endonuclease I
Locus_14162	463.161	835.976	90.346	0.108073	-3.20993	1.43101e-11	1.50585e-09	-
Locus_12925	57.2976	103.441	11.1538	0.107827	-3.2132	4.6188e-05	0.00220143	t:D8I3W0;Putative uncharacterized protein
Locus_23023	28.6488	51.7207	5.57692	0.107827	-3.2132	0.0020082	0.0558634	s:Q8TFG9;Uncharacterized serine/threonine-rich protein PB15E9.01c
Locus_38531	235.026	424.321	45.7307	0.107774	-3.21392	1.02402e-09	8.87987e-08	-
Locus_538	389.941	704.035	75.846	0.10773	-3.2145	1.79709e-11	1.86387e-09	-
Locus_62070	883.861	1595.95	171.769	0.107628	-3.21588	4.96033e-12	5.45882e-10	-
Locus_20149	34.4841	62.276	6.6923	0.107462	-3.2181	0.000983586	0.0313888	s:Q9SIC9;Pentatricopeptide repeat-containing protein At2g31400, chloroplastic
Locus_19595	34.4841	62.276	6.6923	0.107462	-3.2181	0.00293813	0.0748697	-
Locus_47932	391.524	707.202	75.846	0.107248	-3.22098	2.77452e-11	2.82179e-09	-
Locus_60061	714.607	1290.91	138.307	0.10714	-3.22243	1.14668e-12	1.33584e-10	-
Locus_14755	259.95	469.709	50.1922	0.106858	-3.22623	3.44543e-10	3.14872e-08	-
Locus_18152	51.9901	93.9417	10.0384	0.106858	-3.22623	0.000123781	0.00534677	t:C2FXN2;Putative uncharacterized protein
Locus_3618	329.446	595.316	63.5768	0.106795	-3.22708	5.57846e-11	5.55592e-09	-
Locus_35740	584.089	1055.53	112.654	0.106728	-3.22799	2.20542e-12	2.5145e-10	-
Locus_33921	75.3314	136.163	14.5	0.10649	-3.23121	1.30088e-05	0.000699781	s:Q9LFP3;Probable glycosyltransferase At5g11130
Locus_46271	249.335	450.709	47.9615	0.106413	-3.23225	6.56672e-10	5.83476e-08	-
Locus_77676	2918.28	5275.51	561.038	0.106347	-3.23314	4.27189e-14	5.74225e-12	s:Q9MTQ3;Cytochrome b6-f complex subunit 4
Locus_65192	133.685	241.715	25.6538	0.106132	-3.23606	5.15486e-08	3.76755e-06	-
Locus_10743	606.345	1096.69	116	0.105773	-3.24096	1.75296e-12	2.01367e-10	t:Q6C359;YALI0F02387p
Locus_13123	186.73	337.768	35.6923	0.105671	-3.24235	3.97141e-09	3.26233e-07	-
Locus_66124	35.0119	63.3315	6.6923	0.105671	-3.24235	0.00402623	0.0957823	-
Locus_20796	216.434	391.6	41.2692	0.105386	-3.24624	1.95369e-09	1.64951e-07	t:A4PBS0;Putative uncharacterized protein AT4-3
Locus_62697	422.782	765.256	80.3076	0.104942	-3.25233	1.16098e-11	1.24441e-09	s:Q57335;Uncharacterized ABC transporter ATP-binding protein HI_0036
Locus_26330	82.2222	148.829	15.6154	0.104921	-3.25262	7.93727e-06	0.000441805	-
Locus_51512	411.639	745.201	78.0768	0.104773	-3.25466	1.12644e-11	1.20963e-09	s:Q05921;2-5A-dependent ribonuclease
Locus_3611	1176.56	2130.05	223.077	0.104728	-3.25528	1.1711e-13	1.49408e-11	-
Locus_78248	129.432	234.327	24.5384	0.104719	-3.25541	2.2814e-07	1.54958e-05	-
Locus_25947	459.905	832.809	86.9999	0.104466	-3.2589	4.21682e-12	4.6853e-10	-
Locus_2442	567.579	1028.08	107.077	0.104152	-3.26324	1.89329e-12	2.16624e-10	-
Locus_3242	201.04	364.156	37.923	0.104139	-3.26341	2.72397e-09	2.27983e-07	-
Locus_26482	76.9146	139.329	14.5	0.10407	-3.26438	4.7421e-06	0.000273458	s:Q0VFA3;Poly(A) RNA polymerase GLD2
Locus_6821	71.0793	128.774	13.3846	0.103939	-3.2662	3.83572e-05	0.00186187	s:Q9SIC9;Pentatricopeptide repeat-containing protein At2g31400, chloroplastic
Locus_62145	35.5397	64.387	6.6923	0.103939	-3.2662	0.000806558	0.0264618	s:Q9LYZ9;Pentatricopeptide repeat-containing protein At5g02860
Locus_70016	29.7043	53.8318	5.57692	0.103599	-3.27092	0.000306318	0.0117997	-
Locus_35212	202.623	367.323	37.923	0.103242	-3.2759	1.17433e-09	1.01375e-07	-
Locus_2951	1174.36	2128.99	219.73	0.103209	-3.27637	8.9717e-14	1.16e-11	-
Locus_52331	447.676	811.699	83.6537	0.10306	-3.27844	4.97783e-12	5.46764e-10	s:Q8LDB8;E3 ubiquitin-protein ligase At1g63170
Locus_1446	910.19	1650.84	169.538	0.102698	-3.28352	1.46358e-13	1.85492e-11	-
Locus_4856	7114.96	12904.8	1325.08	0.10268	-3.28377	5.28462e-15	7.84511e-13	-
Locus_51595	36.0674	65.4426	6.6923	0.102262	-3.28966	0.000327665	0.0125382	s:Q9LPX2;Pentatricopeptide repeat-containing protein At1g12775, mitochondrial
Locus_27958	1967.79	3570.84	364.73	0.102141	-3.29136	4.31324e-14	5.78435e-12	s:Q9XQV3;Photosystem I P700 chlorophyll a apoprotein A1
Locus_26615	258.835	469.709	47.9615	0.102109	-3.29182	1.60216e-10	1.51459e-08	-
Locus_18852	555.849	1009.08	102.615	0.101692	-3.29773	2.33559e-12	2.64605e-10	s:Q9C8G9;ABC transporter C family member 1
Locus_19854	416.886	756.811	76.9614	0.101692	-3.29773	1.16504e-11	1.24644e-09	-
Locus_41767	297.014	539.373	54.6538	0.101328	-3.30289	6.3322e-11	6.22066e-09	-
Locus_41516	394.073	715.646	72.4999	0.101307	-3.3032	1.30384e-11	1.38212e-09	t:G6DAS5;Putative uncharacterized protein
Locus_34896	54.6289	99.2194	10.0384	0.101174	-3.30509	0.000495448	0.017786	s:Q9BJZ5;RNA-binding protein fusilli
Locus_62769	66.8273	121.385	12.2692	0.101077	-3.30648	8.32096e-06	0.000461826	-
Locus_45404	79.0257	143.551	14.5	0.101009	-3.30744	6.76955e-06	0.000380852	s:Q9SIC9;Pentatricopeptide repeat-containing protein At2g31400, chloroplastic
Locus_13307	182.448	331.435	33.4615	0.100959	-3.30815	3.49787e-09	2.89395e-07	-
Locus_15468	188.811	343.046	34.5769	0.100794	-3.31052	2.93299e-08	2.2196e-06	s:Q8K0E3;Sodium/myo-inositol cotransporter 2
Locus_31580	109.786	199.494	20.0769	0.100639	-3.31274	8.90615e-07	5.71282e-05	t:Q010W8;Oxidoreductase, 2OG-Fe (ISS)
Locus_44475	60.992	110.83	11.1538	0.100639	-3.31274	2.5775e-05	0.0013061	t:C5LXB6;Putative uncharacterized protein
Locus_77994	164.942	299.769	30.1153	0.100462	-3.31528	3.08432e-09	2.56283e-07	-
Locus_22672	42.9583	78.1089	7.80768	0.099959	-3.32252	0.000993779	0.031644	-
Locus_49837	264.64	481.319	47.9615	0.0996458	-3.32705	2.31307e-10	2.15138e-08	s:Q9LRT1;Probably inactive leucine-rich repeat receptor-like protein kinase At3g28040
Locus_11826	147.964	269.159	26.7692	0.099455	-3.32981	8.69467e-08	6.20528e-06	-
Locus_59743	215.847	392.655	39.0384	0.0994216	-3.3303	8.32054e-10	7.33658e-08	-
Locus_39661	802.395	1459.79	145	0.0993291	-3.33164	1.62915e-13	2.04677e-11	-
Locus_1383	1381.5	2514.26	248.73	0.0989279	-3.33748	1.73033e-14	2.42777e-12	t:D5H5P4;Putative uncharacterized protein
Locus_3747	254.553	463.375	45.7307	0.0986904	-3.34095	9.43053e-11	9.13984e-09	s:P0AAW0;Uncharacterized protein ybhH
Locus_41126	471.983	859.197	84.7691	0.0986608	-3.34138	2.43724e-12	2.75581e-10	t:D7LAJ1;Putative uncharacterized protein
Locus_44022	274.17	499.263	49.0769	0.0982985	-3.34669	9.37837e-11	9.1046e-09	-
Locus_41379	81.1367	147.774	14.5	0.098123	-3.34926	3.13982e-06	0.00018724	s:Q8XYX8;Ribosomal large subunit pseudouridine synthase D
Locus_17456	37.6507	68.6091	6.6923	0.0975424	-3.35783	0.00104742	0.0330059	s:Q9SIC9;Pentatricopeptide repeat-containing protein At2g31400, chloroplastic
Locus_5619	867.55	1581.18	153.923	0.097347	-3.36072	6.26393e-14	8.26581e-12	s:Q5U236;PERQ amino acid-rich with GYF domain-containing protein 2
Locus_1818	585.961	1068.19	103.731	0.0971087	-3.36426	6.8044e-13	8.09036e-11	s:P55202;Atrial natriuretic peptide receptor 2
Locus_42533	208.398	379.989	36.8076	0.096865	-3.36788	1.93772e-09	1.63843e-07	-
Locus_56008	303.317	553.095	53.5384	0.0967978	-3.36888	4.28668e-11	4.3216e-09	-
Locus_68369	272.029	496.097	47.9615	0.0966776	-3.37067	4.91076e-11	4.91639e-09	-
Locus_59493	480.955	877.141	84.7691	0.0966425	-3.3712	1.39166e-12	1.60824e-10	t:D0N340;Drug/Metabolite Transporter (DMT) Superfamily
Locus_37092	557.84	1017.53	98.1537	0.0964631	-3.37388	3.53897e-13	4.30545e-11	s:P63687;Probable cation-transporting ATPase F
Locus_50070	1676.69	3058.91	294.461	0.0962634	-3.37687	1.27875e-14	1.81626e-12	s:Q5N0D6;Photosystem I P700 chlorophyll a apoprotein A1
Locus_30948	165.44	301.88	29	0.0960645	-3.37985	3.60215e-09	2.97595e-07	-
Locus_18832	146.879	268.103	25.6538	0.0956863	-3.38554	1.19661e-08	9.3501e-07	-
Locus_33090	2503.83	4570.42	437.23	0.0956651	-3.38586	5.29211e-15	7.84511e-13	s:P14813;Photosystem II CP47 chlorophyll apoprotein
Locus_14976	549.336	1002.75	95.9229	0.09566	-3.38594	4.71204e-13	5.66093e-11	-
Locus_49509	326.1	595.316	56.8845	0.0955535	-3.38755	1.4723e-11	1.54367e-09	-
Locus_39816	204.674	373.656	35.6923	0.0955217	-3.38803	4.09244e-09	3.35696e-07	-
Locus_8565	191.948	350.434	33.4615	0.0954858	-3.38857	3.3493e-10	3.0706e-08	-
Locus_11156	320.265	584.761	55.7692	0.0953709	-3.39031	1.61815e-11	1.69044e-09	s:B3M6I4;Serine/threonine-protein kinase PLK4
Locus_22498	462.364	844.42	80.3076	0.0951038	-3.39435	6.07454e-12	6.62183e-10	s:Q39112;Gibberellin 20 oxidase 3
Locus_23428	45.0693	82.331	7.80768	0.0948329	-3.39847	0.000329785	0.012586	t:A9BCA5;Putative uncharacterized protein
Locus_6477	1057.79	1932.67	182.923	0.0946479	-3.40129	1.79187e-14	2.50194e-12	-
Locus_23420	77.4125	141.44	13.3846	0.0946307	-3.40155	3.64101e-06	0.000214686	-
Locus_14427	942.204	1721.56	162.846	0.094592	-3.40214	2.17239e-14	3.02591e-12	-
Locus_24323	232.765	425.377	40.1538	0.0943959	-3.40513	2.88301e-10	2.65578e-08	-
Locus_36800	731.694	1337.35	126.038	0.0942448	-3.40744	1.01216e-13	1.29705e-11	-
Locus_59542	493.622	902.474	84.7691	0.0939297	-3.41227	4.8646e-13	5.83206e-11	-
Locus_10135	282.584	517.207	47.9615	0.0927316	-3.43079	1.70669e-11	1.77971e-09	-
Locus_532	328.709	601.649	55.7692	0.0926938	-3.43138	4.66987e-12	5.149e-10	-
Locus_5958	328.709	601.649	55.7692	0.0926938	-3.43138	1.29945e-11	1.38e-09	s:Q8MXJ9;Adenosine 3'-phospho 5'-phosphosulfate transporter 1
Locus_10705	32.8709	60.1649	5.57692	0.0926938	-3.43138	0.00198712	0.0554225	t:Q8CMJ0;Expressed lipoprotein
Locus_14776	660.585	1209.63	111.538	0.0922085	-3.43896	9.8971e-14	1.27394e-11	-
Locus_22050	26.5078	48.5542	4.46153	0.0918878	-3.44398	0.00162753	0.0470913	-
Locus_63850	39.7618	72.8312	6.6923	0.0918878	-3.44398	0.000625948	0.0216923	-
Locus_14747	663.752	1215.96	111.538	0.0917282	-3.44649	7.98614e-14	1.04192e-11	-
Locus_70673	440.018	806.421	73.6153	0.0912864	-3.45346	9.69391e-13	1.1362e-10	-
Locus_30625	33.3987	61.2205	5.57692	0.0910956	-3.45647	0.000662354	0.0227218	-
Locus_29657	487.726	894.03	81.423	0.0910741	-3.45682	8.85745e-13	1.04453e-10	-
Locus_12860	301.116	552.04	50.1922	0.0909214	-3.45924	1.19078e-11	1.27162e-09	-
Locus_51027	549.744	1008.03	91.4614	0.0907331	-3.46223	2.11023e-13	2.61696e-11	t:F0Y634;Putative uncharacterized protein
Locus_5194	1537.89	2820.36	255.423	0.0905638	-3.46492	1.813e-15	2.89608e-13	-
Locus_36636	228.483	419.043	37.923	0.090499	-3.46595	7.0154e-11	6.86842e-09	-
Locus_14515	472.331	866.586	78.0768	0.090097	-3.47238	3.17458e-13	3.8785e-11	-
Locus_18076	203.031	372.6	33.4615	0.0898053	-3.47706	1.38442e-10	1.32395e-08	s:P16157;Ankyrin-1
Locus_64675	33.9264	62.276	5.57692	0.0895516	-3.48114	0.00106611	0.0335032	-
Locus_24773	33.9264	62.276	5.57692	0.0895516	-3.48114	0.00117541	0.0363439	s:Q9SIC9;Pentatricopeptide repeat-containing protein At2g31400, chloroplastic
Locus_14730	177.051	325.102	29	0.0892027	-3.48677	8.81793e-09	6.96568e-07	s:Q83A83;Cystathionine beta-lyase
Locus_77737	54.599	100.275	8.92306	0.088986	-3.49028	3.74717e-05	0.00182503	t:C0RXW7;Putative uncharacterized protein
Locus_10588	239.068	439.098	39.0384	0.0889058	-3.49158	4.63203e-11	4.66161e-09	-
Locus_10515	164.325	301.88	26.7692	0.0886749	-3.49533	1.67385e-09	1.42157e-07	s:Q8RWS8;Pentatricopeptide repeat-containing protein At2g41720
Locus_77671	384.304	706.146	62.4614	0.088454	-3.49893	1.74497e-12	2.00849e-10	s:Q9FIT7;Pentatricopeptide repeat-containing protein At5g61990, mitochondrial
Locus_52445	178.634	328.268	29	0.0883422	-3.50075	2.39897e-09	2.01367e-07	-
Locus_26624	83.2179	153.051	13.3846	0.0874518	-3.51537	2.06362e-06	0.000126194	-
Locus_20829	446.291	821.198	71.3845	0.0869272	-3.52405	3.93642e-13	4.7489e-11	-
Locus_60566	287.274	528.818	45.7307	0.0864772	-3.53154	4.18353e-12	4.65729e-10	-
Locus_46066	63.0731	116.108	10.0384	0.086458	-3.53186	6.51095e-06	0.000367019	-
Locus_7741	28.0911	51.7207	4.46153	0.086262	-3.53513	0.000896379	0.0290234	-
Locus_73972	583.551	1074.52	92.5768	0.0861561	-3.5369	6.40431e-14	8.43176e-12	-
Locus_45735	632.842	1165.3	100.384	0.0861448	-3.53709	1.61093e-14	2.27129e-12	-
Locus_52060	205.112	377.878	32.3461	0.0855993	-3.54626	2.28538e-10	2.12906e-08	-
Locus_2952	354.57	653.37	55.7692	0.0853562	-3.55036	1.15898e-12	1.34474e-10	-
Locus_44623	71.0195	130.885	11.1538	0.0852185	-3.55269	1.15282e-05	0.000625977	-
Locus_31413	810.361	1493.57	127.154	0.0851342	-3.55412	5.47112e-15	8.08968e-13	-
Locus_16016	49.8192	91.8307	7.80768	0.0850226	-3.55601	2.67624e-05	0.00135138	-
Locus_23425	49.8192	91.8307	7.80768	0.0850226	-3.55601	4.0665e-05	0.00196233	-
Locus_25674	49.8192	91.8307	7.80768	0.0850226	-3.55601	0.000139808	0.00593681	s:Q9SIC9;Pentatricopeptide repeat-containing protein At2g31400, chloroplastic
Locus_17019	393.774	726.201	61.3461	0.0844753	-3.56533	7.88256e-13	9.3338e-11	s:P32465;Low-affinity glucose transporter HXT1
Locus_35278	215.169	396.877	33.4615	0.0843119	-3.56812	1.48205e-10	1.41262e-08	-
Locus_60509	526.253	971.083	81.423	0.0838476	-3.57609	1.00057e-13	1.28505e-11	t:D8TZ62;Putative uncharacterized protein
Locus_69118	79.4936	146.718	12.2692	0.0836245	-3.57993	5.70284e-07	3.72857e-05	-
Locus_39658	347.121	640.704	53.5384	0.0835618	-3.58101	8.89065e-13	1.0463e-10	-
Locus_59583	297.302	548.873	45.7307	0.0833175	-3.58524	2.21563e-11	2.27748e-09	-
Locus_8113	333.867	616.427	51.3076	0.0832339	-3.58668	1.38199e-12	1.60027e-10	-
Locus_38799	464.763	858.142	71.3845	0.083185	-3.58753	1.11148e-13	1.42117e-11	s:Q05117;Tartrate-resistant acid phosphatase type 5
Locus_74146	50.8747	93.9417	7.80768	0.083112	-3.5888	6.92995e-06	0.000389117	-
Locus_69468	50.8747	93.9417	7.80768	0.083112	-3.5888	0.00029614	0.0114612	-
Locus_25972	161.098	297.658	24.5384	0.0824383	-3.60054	1.01703e-09	8.84585e-08	-
Locus_58719	154.207	284.992	23.423	0.0821885	-3.60492	1.60565e-09	1.37172e-07	-
Locus_29523	271.85	502.43	41.2692	0.0821392	-3.60579	3.6028e-12	4.03415e-10	t:F2U084;Putative uncharacterized protein
Locus_4342	73.6583	136.163	11.1538	0.0819154	-3.60972	3.10203e-05	0.00154742	t:B9R842;Abhydrolase domain containing, putative
Locus_29850	834.608	1543.18	126.038	0.0816745	-3.61397	3.17256e-15	4.82714e-13	-
Locus_30133	37.093	68.6091	5.57692	0.0812853	-3.62086	0.000458214	0.0166394	-
Locus_31494	37.093	68.6091	5.57692	0.0812853	-3.62086	0.000510854	0.0182521	-
Locus_62097	29.6744	54.8873	4.46153	0.0812853	-3.62086	0.000742395	0.0248612	s:C3VPR6;Protein NLRC5
Locus_20528	22.2558	41.1655	3.34615	0.0812853	-3.62086	0.00416359	0.0982396	-
Locus_17276	535.723	991.138	80.3076	0.0810256	-3.62548	2.88389e-14	3.95958e-12	-
Locus_84001	2188.46	4048.99	327.923	0.0809887	-3.62614	1.99562e-16	3.74851e-14	s:P49471;Photosystem II CP47 chlorophyll apoprotein
Locus_6547	127.172	235.382	18.9615	0.0805563	-3.63386	3.93573e-09	3.23763e-07	-
Locus_19799	284.546	526.707	42.3846	0.0804708	-3.63539	2.61615e-12	2.9523e-10	-
Locus_6121	771.505	1428.13	114.884	0.0804442	-3.63587	3.0001e-15	4.58896e-13	s:Q6DFA8;Poly(A) RNA polymerase GLD2-B
Locus_25706	52.458	97.1083	7.80768	0.0804018	-3.63663	0.000105961	0.0046644	s:A8WIP6;Cyclin-dependent kinase 20
Locus_16947	90.0788	166.773	13.3846	0.0802564	-3.63924	2.89757e-07	1.94067e-05	-
Locus_37370	143.065	264.937	21.1923	0.0799899	-3.64404	6.33488e-10	5.65491e-08	t:F0HA07;GDSL-like protein
Locus_35717	504.963	935.195	74.7307	0.0799092	-3.6455	4.57668e-14	6.1234e-12	s:Q95JR6;Uncharacterized protein C20orf152 homolog
Locus_43074	166.904	309.269	24.5384	0.0793434	-3.65575	2.97903e-10	2.73985e-08	-
Locus_13905	45.5672	84.442	6.6923	0.0792532	-3.65739	4.47227e-05	0.00214201	-
Locus_3016	1021.54	1893.61	149.461	0.0789292	-3.6633	4.22336e-16	7.54007e-14	s:Q9M8J2;Probable galacturonosyltransferase-like 4
Locus_69145	259.621	481.319	37.923	0.0787897	-3.66585	6.19466e-12	6.74003e-10	-
Locus_22943	474.731	880.308	69.1537	0.0785563	-3.67013	2.75963e-14	3.79802e-12	s:Q8BY79;Solute carrier family 35 member G1
Locus_50466	322.664	598.483	46.8461	0.0782748	-3.67531	5.29337e-13	6.33294e-11	-
Locus_55427	291.934	541.484	42.3846	0.0782748	-3.67531	2.24651e-12	2.55014e-10	-
Locus_38368	661.749	1227.58	95.9229	0.0781401	-3.67779	3.55601e-13	4.31708e-11	-
Locus_23069	169.542	314.546	24.5384	0.0780121	-3.68016	1.57346e-08	1.21792e-06	s:Q9ULJ7;Ankyrin repeat domain-containing protein 50
Locus_123	347.031	643.87	50.1922	0.077954	-3.68123	2.43502e-13	3.01326e-11	-
Locus_9713	38.6763	71.7757	5.57692	0.0776992	-3.68596	9.24412e-05	0.00413554	-
Locus_73957	123.975	230.104	17.8461	0.0775566	-3.68861	5.65334e-09	4.58517e-07	-
Locus_2606	1155.51	2144.83	166.192	0.0774851	-3.68994	1.7774e-16	3.37157e-14	-
Locus_69231	46.6227	86.5531	6.6923	0.0773202	-3.69301	2.79538e-05	0.00140785	s:Q8Q0U0;Putative ankyrin repeat protein MM_0045
Locus_70368	23.3113	43.2765	3.34615	0.0773202	-3.69301	0.0029252	0.0746061	-
Locus_4833	919.727	1707.84	131.615	0.0770653	-3.69777	4.47939e-16	7.92358e-14	t:A6DYJ2;Putative uncharacterized protein
Locus_23960	31.2577	58.0539	4.46153	0.0768516	-3.70178	0.000268487	0.0105252	-
Locus_20224	180.128	334.601	25.6538	0.0766698	-3.7052	1.19457e-10	1.14619e-08	-
Locus_39141	196.02	364.156	27.8846	0.0765731	-3.70702	1.32546e-11	1.40246e-09	-
Locus_17166	274.428	509.819	39.0384	0.0765731	-3.70702	1.49227e-12	1.72107e-10	-
Locus_23044	126.086	234.327	17.8461	0.0761592	-3.71484	5.47109e-08	3.98627e-06	-
Locus_14375	205.55	382.1	29	0.0758962	-3.71983	1.08003e-07	7.66061e-06	s:Q75BF1;Potential protein lysine methyltransferase SET5
Locus_31029	466.725	867.642	65.8076	0.0758465	-3.72077	2.49779e-14	3.45414e-12	-
Locus_62430	190.185	353.601	26.7692	0.0757045	-3.72348	7.64345e-11	7.45799e-09	-
Locus_42173	221.971	412.71	31.2307	0.0756723	-3.72409	1.02524e-10	9.91969e-09	-
Locus_23062	23.8391	44.3321	3.34615	0.0754792	-3.72778	0.00162981	0.0471336	-
Locus_19626	740.068	1376.4	103.731	0.0753635	-3.72999	1.2437e-15	2.055e-13	s:Q9UTQ5;Uncharacterized J domain-containing protein C1071.09c
Locus_17888	708.282	1317.3	99.2691	0.0753583	-3.73009	8.9495e-16	1.50901e-13	-
Locus_31987	773.436	1438.68	108.192	0.0752023	-3.73308	6.1128e-16	1.06175e-13	-
Locus_51019	143.562	267.048	20.0769	0.0751809	-3.73349	7.45763e-10	6.59589e-08	-
Locus_37959	223.554	415.877	31.2307	0.0750961	-3.73512	7.73515e-12	8.38449e-10	-
Locus_39130	504.843	939.417	70.2691	0.0748008	-3.7408	9.71117e-15	1.39652e-12	-
Locus_9444	192.824	358.879	26.7692	0.0745912	-3.74485	1.07519e-10	1.03682e-08	-
Locus_4798	329.495	613.26	45.7307	0.0745698	-3.74526	9.03218e-14	1.16521e-11	t:F2UNI2;Putative uncharacterized protein
Locus_10904	619.259	1152.63	85.8845	0.0745115	-3.74639	2.06789e-15	3.26704e-13	s:Q7XR52;Cysteine protease 1
Locus_17384	395.177	735.701	54.6538	0.074288	-3.75073	8.88669e-14	1.15409e-11	-
Locus_11061	355.973	662.87	49.0769	0.0740369	-3.75561	1.5283e-13	1.92846e-11	-
Locus_19739	154.148	287.103	21.1923	0.0738142	-3.75996	6.60453e-10	5.85934e-08	t:B9PY54;Putative uncharacterized protein
Locus_16177	559.91	1042.86	76.9614	0.0737985	-3.76026	2.08175e-15	3.27994e-13	s:Q7Z7A1;Centriolin
Locus_49356	154.675	288.158	21.1923	0.0735439	-3.76525	1.51939e-09	1.29996e-07	s:Q9XQV3;Photosystem I P700 chlorophyll a apoprotein A1
Locus_60141	574.19	1070.3	78.0768	0.0729484	-3.77698	2.66863e-15	4.09279e-13	-
Locus_43243	49.2615	91.8307	6.6923	0.0728765	-3.7784	0.000105756	0.0046625	-
Locus_11030	772.291	1439.74	104.846	0.0728231	-3.77946	2.90336e-16	5.28443e-14	t:B2IZJ6;WD-40 repeat protein
Locus_3329	642.51	1198.02	86.9999	0.0726197	-3.7835	1.09054e-15	1.81755e-13	-
Locus_16493	231.47	431.71	31.2307	0.0723419	-3.78902	3.06293e-12	3.43632e-10	-
Locus_6757	380.31	709.313	51.3076	0.0723343	-3.78918	4.1561e-14	5.61278e-12	t:C5KTC6;Putative uncharacterized protein
Locus_183	1489.46	2778.14	200.769	0.0722673	-3.79051	1.24388e-17	2.5989e-15	-
Locus_90530	83.158	155.162	11.1538	0.071885	-3.79817	2.39823e-07	1.62129e-05	-
Locus_20808	100.106	186.828	13.3846	0.0716413	-3.80306	3.11415e-08	2.34134e-06	-
Locus_6131	592.691	1106.19	79.1922	0.07159	-3.8041	2.45293e-15	3.79224e-13	-
Locus_61302	141.949	264.937	18.9615	0.0715699	-3.8045	1.74237e-07	1.20619e-05	-
Locus_36369	443.323	827.532	59.1153	0.0714357	-3.80721	7.60894e-15	1.11083e-12	t:Q01X31;Glycoside hydrolase, family 16 (Precursor)
Locus_29413	1013.23	1891.5	134.961	0.0713515	-3.80891	3.15223e-15	4.80891e-13	-
Locus_11884	50.317	93.9417	6.6923	0.0712388	-3.81119	8.51606e-06	0.000471746	s:Q9BTF0;THUMP domain-containing protein 2
Locus_39962	50.317	93.9417	6.6923	0.0712388	-3.81119	1.62501e-05	0.000858132	-
Locus_31978	411.01	767.367	54.6538	0.0712225	-3.81152	2.30307e-14	3.19252e-12	-
Locus_69317	278.063	519.318	36.8076	0.0708768	-3.81854	4.06873e-13	4.89827e-11	s:Q55B10;Probable alpha-galactosidase
Locus_93813	92.6877	173.106	12.2692	0.0708768	-3.81854	2.13519e-06	0.000130019	-
Locus_69630	126.584	236.438	16.7307	0.0707618	-3.82089	4.65672e-10	4.21561e-08	-
Locus_60846	160.481	299.769	21.1923	0.0706953	-3.82224	2.54509e-10	2.35957e-08	-
Locus_5346	540.761	1010.14	71.3845	0.0706681	-3.8228	2.42789e-15	3.76362e-13	s:O93309;Structural maintenance of chromosomes protein 3
Locus_9635	610.137	1139.97	80.3076	0.0704473	-3.82731	7.27924e-16	1.24559e-13	-
Locus_10699	84.7413	158.329	11.1538	0.0704473	-3.82731	4.13887e-07	2.74968e-05	-
Locus_47516	93.2154	174.162	12.2692	0.0704473	-3.82731	4.91151e-07	3.23319e-05	-
Locus_44885	59.3189	110.83	7.80768	0.0704473	-3.82731	3.50328e-05	0.00172078	t:A6G8G2;Putative uncharacterized protein
Locus_40848	212.381	396.877	27.8846	0.0702599	-3.83115	1.00373e-11	1.08391e-09	-
Locus_6130	425.29	794.81	55.7692	0.0701666	-3.83307	4.56866e-15	6.86084e-13	-
Locus_27057	416.816	778.977	54.6538	0.0701609	-3.83319	1.46113e-14	2.06514e-12	t:F0VKN8;Putative uncharacterized protein
Locus_23218	290.231	542.54	37.923	0.0698991	-3.83858	2.87121e-13	3.53784e-11	s:O82318;Probably inactive leucine-rich repeat receptor-like protein kinase At2g25790
Locus_12292	426.873	797.977	55.7692	0.0698882	-3.83881	8.35534e-15	1.21365e-12	s:Q8CJ40;Rootletin
Locus_9581	505.251	944.695	65.8076	0.0696602	-3.84352	2.16052e-15	3.37616e-13	s:Q95029;Cathepsin L
Locus_38361	671.01	1255.02	86.9999	0.0693215	-3.85055	4.58144e-16	8.05468e-14	-
Locus_64779	292.87	547.817	37.923	0.0692257	-3.85255	1.76631e-13	2.20946e-11	-
Locus_60868	146.699	274.437	18.9615	0.0690925	-3.85533	5.77143e-10	5.15993e-08	t:C5LPA2;Putative uncharacterized protein
Locus_9414	440.625	824.365	56.8845	0.0690041	-3.85717	5.55624e-15	8.19454e-13	-
Locus_5951	857.938	1605.45	110.423	0.0687799	-3.86187	5.24786e-17	1.02584e-14	s:Q8N5S9;Calcium/calmodulin-dependent protein kinase kinase 1
Locus_31944	312.985	585.816	40.1538	0.0685433	-3.86684	6.96035e-14	9.12217e-12	t:Q4CQ28;Lipase, putative
Locus_21700	104.328	195.272	13.3846	0.0685433	-3.86684	1.93981e-08	1.48752e-06	-
Locus_34831	539.646	1010.14	69.1537	0.0684597	-3.8686	1.77658e-15	2.86168e-13	-
Locus_6843	523.225	979.527	66.923	0.0683217	-3.87151	1.68079e-15	2.71496e-13	s:A2XBT1;Protein-ribulosamine 3-kinase, chloroplastic
Locus_4521	458.071	858.142	57.9999	0.0675878	-3.88709	2.57819e-15	3.97524e-13	-
Locus_90369	96.9098	181.55	12.2692	0.0675802	-3.88725	8.04753e-09	6.38334e-07	-
Locus_3330	476.602	892.974	60.2307	0.0674495	-3.89005	2.13011e-15	3.3379e-13	-
Locus_4619	300.259	562.595	37.923	0.0674073	-3.89095	7.56669e-14	9.89435e-12	s:O25728;Putative beta-lactamase hcpC
Locus_11590	548.618	1028.08	69.1537	0.0672649	-3.894	6.66765e-16	1.15119e-13	-
Locus_2434	548.618	1028.08	69.1537	0.0672649	-3.894	9.47513e-16	1.58835e-13	t:G8HZ02;Frost
Locus_36292	487.188	913.029	61.3461	0.0671896	-3.89562	1.6448e-15	2.6643e-13	t:Q090P1;Conserved uncharacterized protein
Locus_31062	328.848	616.427	41.2692	0.066949	-3.90079	8.20063e-14	1.06749e-11	-
Locus_60987	497.773	933.084	62.4614	0.0669409	-3.90097	1.17485e-15	1.95242e-13	-
Locus_11435	365.383	685.036	45.7307	0.0667567	-3.90494	2.52443e-14	3.48262e-12	t:F0YFP0;Putative uncharacterized protein
Locus_25066	410.92	770.533	51.3076	0.0665872	-3.90861	6.81049e-15	9.96786e-13	-
Locus_15489	394.5	739.923	49.0769	0.066327	-3.91426	4.20414e-15	6.32991e-13	-
Locus_4721	538.53	1010.14	66.923	0.0662514	-3.91591	5.98333e-16	1.0424e-13	-
Locus_35846	549.115	1030.19	68.0384	0.0660443	-3.92042	3.70142e-16	6.64941e-14	s:Q92036;Potassium-transporting ATPase alpha chain 2
Locus_83489	459.096	861.308	56.8845	0.0660443	-3.92042	2.0534e-13	2.55198e-11	t:Q9XQU9;Photosystem II CP43 chlorophyll apoprotein
Locus_70748	18.0038	33.7768	2.23077	0.0660443	-3.92042	0.00416733	0.0982877	-
Locus_3517	568.702	1067.14	70.2691	0.0658483	-3.92471	2.56867e-16	4.71735e-14	-
Locus_12976	299.701	562.595	36.8076	0.0654248	-3.93402	1.50396e-13	1.90191e-11	s:Q80V70;Multiple epidermal growth factor-like domains protein 6
Locus_39165	299.701	562.595	36.8076	0.0654248	-3.93402	1.79879e-13	2.24521e-11	-
Locus_1560	782.079	1468.24	95.9229	0.0653321	-3.93606	3.79144e-17	7.59157e-15	-
Locus_9854	448.481	842.309	54.6538	0.0648857	-3.94596	2.21553e-15	3.44368e-13	-
Locus_51151	641.743	1205.41	78.0768	0.064772	-3.94849	1.87897e-16	3.54094e-14	-
Locus_42811	110.134	206.883	13.3846	0.0646965	-3.95017	6.49263e-09	5.22911e-07	s:Q9EPI9;Potassium voltage-gated channel subfamily H member 5
Locus_70069	460.122	864.475	55.7692	0.0645122	-3.95429	2.03025e-15	3.21638e-13	s:O70600;Radical S-adenosyl methionine domain-containing protein 2
Locus_9186	371.159	697.702	44.6153	0.0639461	-3.967	3.4788e-15	5.25153e-13	-
Locus_13968	270.027	507.708	32.3461	0.0637101	-3.97233	2.98366e-13	3.66856e-11	-
Locus_4860	10502	19761.5	1242.54	0.0628765	-3.99134	1.45229e-20	4.5269e-18	-
Locus_26590	56.6502	106.608	6.6923	0.0627748	-3.99367	3.98203e-06	0.000233125	-
Locus_48276	805.799	1516.79	94.8076	0.0625054	-3.99988	1.49827e-17	3.11911e-15	s:O15438;Canalicular multispecific organic anion transporter 2
Locus_2865	1118.69	2105.77	131.615	0.0625021	-3.99995	1.54938e-18	3.55963e-16	s:P15848;Arylsulfatase B
Locus_9567	123.358	232.216	14.5	0.0624419	-4.00134	9.40952e-10	8.22135e-08	-
Locus_45831	408.192	768.422	47.9615	0.0624155	-4.00195	2.11588e-15	3.32464e-13	-
Locus_49673	218.654	411.655	25.6538	0.0623187	-4.00419	2.20639e-12	2.5145e-10	t:C5LVZ6;Putative uncharacterized protein
Locus_37277	294.892	555.206	34.5769	0.0622775	-4.00514	4.67068e-14	6.22031e-12	-
Locus_5324	609.898	1148.41	71.3845	0.0621594	-4.00788	7.54494e-17	1.45514e-14	-
Locus_37100	477.538	899.307	55.7692	0.0620135	-4.01128	4.2904e-16	7.63612e-14	t:B3RPV1;Putative uncharacterized protein
Locus_67249	191.121	359.934	22.3077	0.0619771	-4.01212	1.40709e-11	1.48338e-09	-
Locus_5189	1053.01	1983.33	122.692	0.0618616	-4.01481	2.0745e-18	4.67296e-16	s:Q5RDR3;Sodium/potassium-transporting ATPase subunit alpha-1
Locus_12396	86.2947	162.551	10.0384	0.0617557	-4.01728	3.73654e-08	2.78747e-06	t:D8S002;Putative uncharacterized protein
Locus_43284	57.7057	108.719	6.6923	0.0615559	-4.02196	2.7405e-06	0.00016479	s:Q9FZJ1;Probable beta-1,4-xylosyltransferase IRX10
Locus_24458	523.573	986.916	60.2307	0.0610292	-4.03436	2.26822e-16	4.20576e-14	-
Locus_91348	29.1167	54.8873	3.34615	0.060964	-4.0359	0.000644638	0.0222464	-
[truncated: 466 more rows]

## Sheet: 20g
ID	baseMean	baseMeanA	baseMeanB	FoldChange	log2FoldChange	p value	adj p value	Annotation
Locus_52515	9600.66	425.377	18775.9	44.1396	5.464	7.51663e-31	6.17878e-27	s:Q9H252;Potassium voltage-gated channel subfamily H member 6
Locus_12481	9232.23	1584.34	16880.1	10.6543	3.41337	1.11619e-15	6.42265e-12	s:Q08BC4;Uncharacterized protein C4orf37 homolog
Locus_59696	90.419	18.9995	161.839	8.51806	3.09053	5.15474e-07	0.000674111	-
Locus_10000	109.675	26.3881	192.961	7.31243	2.87035	2.27659e-05	0.0174663	-
Locus_8546	977.23	264.937	1689.52	6.37708	2.6729	9.30009e-10	2.22973e-06	-
Locus_69225	998.788	290.269	1707.31	5.8818	2.55626	3.81978e-09	8.79175e-06	-
Locus_18286	122.872	35.8879	209.857	5.84757	2.54784	5.37234e-05	0.0347337	-
Locus_51169	99.6981	29.5547	169.842	5.74668	2.52273	0.000129284	0.0625136	-
Locus_11136	407.154	134.052	680.255	5.07458	2.34329	5.64247e-07	0.000721496	-
Locus_94485	112.812	37.9989	187.626	4.93767	2.30383	9.5812e-05	0.0505791	-
Locus_6180	488.366	194.217	782.516	4.02909	2.01045	7.90868e-06	0.00746022	-
Locus_78114	432.905	173.106	692.704	4.00162	2.00058	6.11619e-05	0.0376521	-
Locus_59974	377.249	155.162	599.336	3.86264	1.94959	4.37646e-05	0.0307105	-
Locus_50728	1489.15	639.648	2338.66	3.65616	1.87033	8.59419e-06	0.00797611	-
Locus_22093	398.309	174.162	622.456	3.57401	1.83754	6.66634e-05	0.0391416	s:O83142;Probable 5'-nucleotidase
Locus_35924	1011.51	451.765	1571.26	3.47804	1.79828	3.38493e-05	0.0243466	s:Q641X6;MORN repeat-containing protein 1
Locus_21273	2653.45	1202.24	4104.65	3.41416	1.77153	1.161e-05	0.010122	-
Locus_68878	2622.13	1222.3	4021.95	3.29049	1.7183	2.24773e-05	0.0174663	t:E9CDD2;Putative uncharacterized protein
Locus_60448	752.85	351.49	1154.21	3.28377	1.71535	7.34746e-05	0.0418594	-
Locus_18722	569.409	269.159	869.66	3.23103	1.69199	0.000112035	0.0565494	-
Locus_39766	2906.99	1457.68	4356.3	2.98852	1.57943	8.74538e-05	0.0476005	t:C5L7D0;Putative uncharacterized protein
Locus_33090	3073.06	4570.42	1575.7	0.344761	-1.53633	0.000133709	0.0635846	s:P14813;Photosystem II CP47 chlorophyll apoprotein
Locus_3207	1119.58	1665.62	573.549	0.344346	-1.53807	0.000218304	0.0923634	-
Locus_50070	2050.54	3058.91	1042.17	0.340699	-1.55343	0.000130927	0.0627808	s:Q5N0D6;Photosystem I P700 chlorophyll a apoprotein A1
Locus_77676	3532.32	5275.51	1789.12	0.339136	-1.56006	0.000101027	0.052371	s:Q9MTQ3;Cytochrome b6-f complex subunit 4
Locus_6131	735.386	1106.19	364.581	0.329583	-1.60129	0.000187998	0.0838574	-
Locus_27958	2370.08	3570.84	1169.33	0.327466	-1.61058	7.60328e-05	0.0428922	s:Q9XQV3;Photosystem I P700 chlorophyll a apoprotein A1
Locus_84001	2682.52	4048.99	1316.05	0.325031	-1.62135	6.36022e-05	0.0382183	s:P49471;Photosystem II CP47 chlorophyll apoprotein
Locus_4542	534.454	807.477	261.431	0.323763	-1.62699	0.000198556	0.0872146	-
Locus_14594	521.481	789.533	253.428	0.320985	-1.63942	0.000214943	0.0922989	-
Locus_13593	2151.04	3267.91	1034.17	0.316461	-1.6599	4.93524e-05	0.0334093	t:F2UNN0;Putative uncharacterized protein
Locus_20202	563.065	860.253	265.878	0.309069	-1.694	0.000100644	0.052371	s:A2I469;60S ribosomal protein L38
Locus_27288	686.073	1050.25	321.899	0.306498	-1.70605	0.000146722	0.0692009	-
Locus_8711	549.119	841.253	256.985	0.305479	-1.71085	8.7688e-05	0.0476005	-
Locus_13628	509.866	783.2	236.533	0.302009	-1.72734	0.000123726	0.0613734	s:Q6U7I1;Ubiquitin carboxyl-terminal hydrolase 7
Locus_14624	418.665	647.037	190.294	0.2941	-1.76562	0.000228272	0.0958757	t:D8LII2;Putative uncharacterized protein
Locus_38546	279.239	434.876	123.602	0.284223	-1.8149	0.000205289	0.0888162	-
Locus_7079	240.431	376.822	104.039	0.276096	-1.85676	0.000233477	0.0973513	-
Locus_5998	658.427	1032.3	284.551	0.275647	-1.85911	1.76623e-05	0.0143142	-
Locus_17778	333.797	523.54	144.054	0.275154	-1.86169	6.74792e-05	0.0392204	-
Locus_37415	492.667	773.7	211.635	0.273536	-1.8702	2.74494e-05	0.0202496	-
Locus_15530	382.105	600.594	163.617	0.272425	-1.87607	4.45007e-05	0.0308508	t:C5LX97;Putative uncharacterized protein
Locus_17646	489.223	769.478	208.967	0.27157	-1.8806	5.51134e-05	0.0352364	s:G1X8P8;Cuticle-degrading serine protease
Locus_54425	236.624	373.656	99.5929	0.266537	-1.90759	0.000203333	0.0886364	t:C5L7A1;Putative uncharacterized protein
Locus_30419	3466.72	5481.34	1452.1	0.264917	-1.91639	2.22668e-06	0.00246395	s:Q9XQV2;Photosystem I P700 chlorophyll a apoprotein A2
Locus_15246	363.659	575.261	152.057	0.264327	-1.9196	6.5892e-05	0.0390876	-
Locus_8467	303.961	483.43	124.491	0.257516	-1.95726	7.77715e-05	0.0430293	s:Q4R8H2;DnaJ homolog subfamily C member 2
Locus_18564	461.58	734.645	188.515	0.256607	-1.96237	1.50652e-05	0.0124519	s:P59722;Egl nine homolog 1
Locus_15071	305.544	486.597	124.491	0.25584	-1.96668	5.33418e-05	0.0347337	t:Q07LA8;Major facilitator superfamily MFS_1
Locus_18680	358.157	573.15	143.165	0.249786	-2.00124	2.36109e-05	0.0176441	t:Q5CRJ6;Protein with 12 transmembrane domains, possible apicomplexan-specific protein
Locus_60762	262.597	421.154	104.039	0.247033	-2.01722	9.4444e-05	0.0503186	-
Locus_18050	238.79	384.211	93.3684	0.243013	-2.04089	6.37625e-05	0.0382183	s:B4NP88;Lysine-specific demethylase NO66
Locus_7472	567.389	915.14	219.638	0.240005	-2.05887	2.31133e-06	0.00250936	s:Q6GZT3;Uncharacterized protein 043R
Locus_1010	303.571	489.764	117.377	0.239661	-2.06093	6.12931e-05	0.0376521	t:Q8IDY9;Putative uncharacterized protein
Locus_1190	419.714	682.925	156.503	0.229166	-2.12553	4.87684e-06	0.00475624	-
Locus_25678	514.635	838.087	191.183	0.228118	-2.13215	4.82314e-06	0.00475624	s:Q09YM8;Cortactin-binding protein 2
Locus_20719	330.154	539.373	120.934	0.224213	-2.15706	1.07618e-05	0.00963232	s:Q8L829;Probable E3 ubiquitin-protein ligase ARI5
Locus_21238	256.817	421.154	92.4792	0.219585	-2.18715	2.32855e-05	0.0176299	s:P21849;Major surface-labeled trophozoite antigen 417
Locus_18492	122.061	200.55	43.5719	0.217262	-2.20249	0.000216629	0.0923336	s:Q641Z6;EH domain-containing protein 1
Locus_21401	1692.18	2782.36	602.004	0.216364	-2.20847	1.59262e-07	0.000247678	-
Locus_28365	543.496	894.03	192.961	0.215833	-2.21201	1.73397e-06	0.00199548	t:E8UB84;Putative uncharacterized protein (Precursor)
Locus_11880	668.611	1105.13	232.087	0.210008	-2.25148	3.02189e-07	0.000404378	s:P04929;Histidine-rich glycoprotein
Locus_83489	519.576	861.308	177.845	0.206482	-2.27591	2.62911e-06	0.00275066	t:Q9XQU9;Photosystem II CP43 chlorophyll apoprotein
Locus_13225	159.062	263.881	54.2426	0.205557	-2.28239	5.26921e-05	0.0347337	-
Locus_29413	1137.38	1891.5	383.255	0.20262	-2.30316	2.65725e-07	0.000364049	-
Locus_11760	235.37	391.6	79.1408	0.202096	-2.30689	2.9945e-06	0.0030769	-
Locus_1966	2255.86	3757.67	754.061	0.200672	-2.31709	4.58927e-08	8.00215e-05	s:Q1ACM8;ATP synthase subunit alpha, chloroplastic
Locus_45010	160.201	267.048	53.3534	0.19979	-2.32345	0.000175301	0.0794253	-
Locus_56197	309.817	518.263	101.371	0.195598	-2.35403	1.9237e-06	0.00217042	-
Locus_62915	147.672	249.104	46.2396	0.185624	-2.42955	3.31736e-05	0.0241625	t:C3Y4V4;Putative uncharacterized protein
Locus_61870	87.3082	148.829	25.7875	0.173269	-2.52891	0.000125628	0.0617844	-
Locus_11505	175.144	298.714	51.5749	0.172657	-2.53402	1.08809e-05	0.00963232	-
Locus_17766	810.525	1382.74	238.312	0.172348	-2.53661	5.97036e-09	1.27237e-05	-
Locus_62070	934.028	1595.95	272.102	0.170495	-2.5522	1.38581e-08	2.65804e-05	-
Locus_13514	287.731	491.875	83.5869	0.169935	-2.55694	1.1986e-06	0.00140752	s:Q502M6;Ankyrin repeat domain-containing protein 29
Locus_3882	303.676	519.318	88.033	0.169517	-2.5605	6.65847e-07	0.000815181	-
Locus_23293	119.726	204.772	34.6797	0.169358	-2.56185	0.000129208	0.0625136	-
Locus_7088	215.312	368.378	62.2456	0.168972	-2.56514	5.9325e-07	0.000742092	-
Locus_68756	582.239	996.416	168.063	0.168668	-2.56774	1.27384e-07	0.000203606	-
Locus_23069	183.061	314.546	51.5749	0.163966	-2.60853	1.35444e-05	0.0114612	s:Q9ULJ7;Ankyrin repeat domain-containing protein 50
Locus_52635	104.92	180.495	29.3443	0.162577	-2.6208	5.25031e-05	0.0347337	t:C5LUR7;Putative uncharacterized protein
Locus_41571	146.587	252.27	40.9042	0.162144	-2.62465	4.74192e-05	0.0324827	s:Q3SY77;UDP-glucuronosyltransferase 3A2
Locus_68819	131.698	226.938	36.4581	0.160652	-2.63799	6.15091e-05	0.0376521	t:F4ARN7;Endonuclease I
Locus_68530	112.67	194.217	31.1228	0.160248	-2.64162	1.34583e-05	0.0114612	s:Q28462;Amelogenin
Locus_2731	249.034	429.599	68.4701	0.159382	-2.64944	1.67906e-07	0.000254249	-
Locus_61813	74.6131	128.774	20.4521	0.158822	-2.65452	0.00018149	0.0815869	-
Locus_39678	451.817	780.033	123.602	0.158457	-2.65783	4.89681e-08	8.28728e-05	-
Locus_15468	198.644	343.046	54.2426	0.158121	-2.6609	2.62919e-06	0.00275066	s:Q8K0E3;Sodium/myo-inositol cotransporter 2
Locus_37728	5848.76	10118.3	1579.26	0.15608	-2.67964	5.39894e-11	1.72589e-07	-
Locus_18908	131.781	227.993	35.5689	0.156008	-2.6803	1.5148e-05	0.0124519	s:Q9Z1J2;Serine/threonine-protein kinase Nek4
Locus_73752	266.729	462.32	71.1378	0.153871	-2.7002	1.98501e-07	0.000292871	-
Locus_15723	270.34	468.653	72.027	0.153689	-2.70191	2.5758e-07	0.000361498	-
Locus_86021	2382.97	4140.82	625.124	0.150966	-2.7277	1.93219e-10	5.55901e-07	s:Q06J29;ATP synthase subunit beta, chloroplastic
Locus_12892	1925.29	3359.74	490.851	0.146098	-2.77499	1.6302e-10	4.937e-07	s:Q8MBG0;ATP synthase subunit beta, plastid
Locus_41221	108.252	188.939	27.5659	0.145898	-2.77696	7.77477e-05	0.0430293	-
Locus_47978	634.763	1115.69	153.836	0.137884	-2.85848	7.90691e-10	1.97814e-06	-
Locus_10225	320.756	566.817	74.6947	0.131779	-2.92381	1.08627e-08	2.15535e-05	-
Locus_78357	587.344	1038.64	136.051	0.13099	-2.93247	9.79854e-09	2.01364e-05	t:B8BWS4;Predicted protein
Locus_16750	266.143	471.82	60.4671	0.128157	-2.96401	2.72945e-08	4.90797e-05	-
Locus_13393	4391.88	7788.72	995.04	0.127754	-2.96856	2.06144e-12	7.41359e-09	s:O42398;Voltage-dependent L-type calcium channel subunit alpha-1S (Fragment)
Locus_15854	399.562	709.313	89.8115	0.126618	-2.98145	4.1011e-10	1.12372e-06	s:Q25802;DNA-directed RNA polymerase subunit beta''
Locus_14751	59.4454	105.553	13.3383	0.126367	-2.98431	0.000105925	0.0544201	-
Locus_56329	278.116	493.986	62.2456	0.126007	-2.98843	1.64108e-08	3.04611e-05	-
Locus_15750	724.79	1287.74	161.839	0.125676	-2.99221	3.1487e-11	1.06576e-07	-
Locus_2926	6149.15	10945.8	1352.51	0.123564	-3.01667	9.10885e-13	3.7438e-09	s:Q9P7F1;Carbohydrate-binding domain-containing protein C2E1P3.05c
Locus_64133	56.8898	101.33	12.4491	0.122857	-3.02495	0.000164668	0.0751997	s:Q21268;UPF0046 protein K07C11.7
Locus_23921	53.2786	94.9973	11.5599	0.121687	-3.03876	0.000191254	0.0846533	-
Locus_69185	128.307	229.049	27.5659	0.120349	-3.0547	5.30841e-08	8.72717e-05	t:B2W3F5;Chitin synthase 6
Locus_10235	244.726	436.987	52.4641	0.120059	-3.05819	4.75746e-09	1.05288e-05	-
Locus_68469	2116.08	3789.33	442.833	0.116863	-3.09711	1.28391e-12	4.92518e-09	t:Q9MTQ2;ATP synthase subunit beta, chloroplastic
Locus_4856	7175.81	12904.8	1446.77	0.11211	-3.15701	4.33077e-14	2.07664e-10	-
Locus_61400	127.501	230.104	24.8982	0.108204	-3.20817	5.84109e-06	0.0056017	-
Locus_16852	80.3896	145.662	15.1168	0.10378	-3.26841	1.87101e-05	0.0149528	-
Locus_70063	77.3062	140.385	14.2276	0.101347	-3.30263	1.98507e-05	0.015647	-
Locus_53525	78.8895	143.551	14.2276	0.0991113	-3.33481	9.1931e-06	0.00839651	-
Locus_14375	209.724	382.1	37.3474	0.0977423	-3.35487	7.36728e-07	0.000883168	s:Q75BF1;Potential protein lysine methyltransferase SET5
Locus_32733	64.9725	119.274	10.6707	0.0894633	-3.48256	4.02755e-05	0.028611	-
Locus_38368	662.695	1227.58	97.8145	0.079681	-3.64962	3.82269e-13	1.69201e-09	-
Locus_69468	50.5278	93.9417	7.11378	0.0757255	-3.72308	0.000148393	0.0694201	-
Locus_40244	72.4443	135.107	9.78145	0.0723977	-3.78791	2.11387e-07	0.000304086	-
Locus_26130	44.8887	84.442	5.33534	0.0631834	-3.98431	6.85375e-05	0.0394371	-
Locus_19344	56.4994	107.664	5.33534	0.0495556	-4.33481	4.5901e-06	0.00463366	-
Locus_3248	6492.85	12373.9	611.785	0.0494415	-4.33813	1.90929e-22	1.37328e-18	t:Q0E9R7;Carbonic anhydrase (Fragment)
Locus_32821	228.72	436.987	20.4521	0.0468025	-4.41727	4.85688e-15	2.54064e-11	-
Locus_85645	31.9441	61.2205	2.66767	0.0435748	-4.52036	0.000116206	0.0581443	-
Locus_7511	52760.8	103105	2416.91	0.0234413	-5.4148	3.87611e-32	4.46071e-28	s:Q86AY4;TNF receptor-associated factor family protein DDB_G0272340
Locus_71810	24.1939	47.4986	0.889223	0.018721	-5.7392	9.09873e-05	0.0489299	-
Locus_21801	25.2494	49.6097	0.889223	0.0179244	-5.80193	5.97088e-05	0.0376521	-
Locus_16704	2563.36	5059.13	67.5809	0.0133582	-6.22613	6.95542e-31	6.17878e-27	-
Locus_6324	44685.6	88727.4	643.797	0.0072559	-7.10663	3.27681e-46	9.42756e-42	-
Locus_56322	41183	81899.2	466.842	0.0057002	-7.45477	1.48534e-49	8.54678e-45	-
Locus_88253	1227.94	2454.1	1.77845	0.000724685	-10.4304	3.86729e-41	7.4176e-37	-
Locus_2994	301.88	603.76	0	0	-Inf	4.81062e-33	6.9202e-29	-
Locus_71047	103.969	207.938	0	0	-Inf	5.35782e-17	3.42549e-13	-
Locus_62429	81.2754	162.551	0	0	-Inf	6.26774e-10	1.63933e-06	-
Locus_65849	28.4992	56.9984	0	0	-Inf	0.000108172	0.0550826	-
Locus_65177	21.6383	43.2765	0	0	-Inf	0.000159127	0.0738412	-
Locus_70712	20.5827	41.1655	0	0	-Inf	0.000164248	0.0751997	-

## Sheet: 60g
ID	baseMean	baseMeanA	baseMeanB	FoldChange	log2FoldChange	p value	adj p value	Annotation
Locus_57374	3310.12	86.5531	6533.68	75.4876	6.23817	5.87577e-36	1.6981e-31	-
Locus_11567	2687.17	78.1089	5296.23	67.8058	6.08334	1.36483e-34	2.62958e-30	-
Locus_11665	3771.02	147.774	7394.27	50.0379	5.64495	1.79151e-29	1.72582e-25	-
Locus_1730	14097.6	944.695	27250.5	28.8459	4.85029	4.95014e-27	4.0874e-23	t:E3QSY4;FkbM family methyltransferase
Locus_14665	5848.09	506.652	11189.5	22.0852	4.46501	1.61884e-22	9.35692e-19	t:D2W4W1;Predicted protein
Locus_1539	20953.2	1886.22	40020.3	21.2171	4.40716	1.41976e-23	9.118e-20	-
Locus_46443	119.599	11.6108	227.587	19.6013	4.29288	1.86271e-09	5.66655e-06	-
Locus_42134	1559.46	210.049	2908.87	13.8485	3.79166	1.12959e-16	4.6636e-13	-
Locus_9799	710.761	136.163	1285.36	9.43987	3.23877	1.09079e-09	3.50264e-06	-
Locus_69225	1216.73	290.269	2143.19	7.38344	2.88429	4.74678e-11	1.6139e-07	-
Locus_31412	160.837	44.3321	277.343	6.25603	2.64525	1.27682e-05	0.0189231	-
Locus_62456	435.001	139.329	730.674	5.24422	2.39073	6.41887e-06	0.00981219	-
Locus_48965	1283.18	436.987	2129.37	4.87283	2.28476	6.49338e-08	0.000170599	-
Locus_33158	1726.44	720.924	2731.96	3.78953	1.92202	2.73232e-06	0.00464495	-
Locus_33090	3038	4570.42	1505.57	0.329417	-1.60201	6.90591e-05	0.0836699	s:P14813;Photosystem II CP47 chlorophyll apoprotein
Locus_84001	2687.45	4048.99	1325.9	0.327464	-1.61059	6.94836e-05	0.0836699	s:P49471;Photosystem II CP47 chlorophyll apoprotein
Locus_30419	3635.35	5481.34	1789.37	0.326447	-1.61508	5.56269e-05	0.0714497	s:Q9XQV2;Photosystem I P700 chlorophyll a apoprotein A2
Locus_3295	3622.37	5465.51	1779.23	0.325538	-1.6191	4.52341e-05	0.060803	t:F0Y1K4;Putative uncharacterized protein
Locus_27958	2338.26	3570.84	1105.69	0.309643	-1.69132	3.34145e-05	0.0459847	s:Q9XQV3;Photosystem I P700 chlorophyll a apoprotein A1
Locus_13593	2125.98	3267.91	984.06	0.301129	-1.73155	2.35241e-05	0.0339924	t:F2UNN0;Putative uncharacterized protein
Locus_15366	3862.83	6052.38	1673.27	0.276465	-1.85483	3.9358e-06	0.0064997	s:A6QLM0;Transmembrane protein 189
Locus_83489	546.29	861.308	231.272	0.268513	-1.89694	6.8817e-05	0.0836699	t:Q9XQU9;Photosystem II CP43 chlorophyll apoprotein
Locus_50965	904.735	1434.46	375.012	0.261431	-1.9355	6.45092e-06	0.00981219	-
Locus_7511	64984.1	103105	26863.5	0.260546	-1.94039	8.15808e-07	0.00162599	s:Q86AY4;TNF receptor-associated factor family protein DDB_G0272340
Locus_72011	2387.34	3828.39	946.282	0.247175	-2.0164	9.35781e-07	0.00174478	s:P22852;Tubulin beta chain
Locus_3882	322.775	519.318	126.232	0.243073	-2.04054	4.8183e-05	0.063295	-
Locus_49624	1414.95	2286.27	543.629	0.23778	-2.0723	8.62927e-07	0.00166257	-
Locus_1966	2321.57	3757.67	885.47	0.235643	-2.08532	6.76739e-07	0.00139698	s:Q1ACM8;ATP synthase subunit alpha, chloroplastic
Locus_68469	2336.94	3789.33	884.548	0.233431	-2.09893	5.16912e-07	0.00110657	t:Q9MTQ2;ATP synthase subunit beta, chloroplastic
Locus_12892	2065.02	3359.74	770.294	0.229272	-2.12487	4.86244e-07	0.00108096	s:Q8MBG0;ATP synthase subunit beta, plastid
Locus_86021	2490.57	4140.82	840.321	0.202936	-2.30091	4.48686e-08	0.000123496	s:Q06J29;ATP synthase subunit beta, chloroplastic
Locus_62070	959.683	1595.95	323.413	0.202646	-2.30297	2.21881e-07	0.000557597	-
Locus_32799	376.942	632.259	121.625	0.192366	-2.37807	9.79045e-07	0.0017684	-
Locus_78357	617.448	1038.64	196.259	0.188958	-2.40386	1.41698e-06	0.00248186	t:B8BWS4;Predicted protein
Locus_196	397.324	670.258	124.39	0.185585	-2.42985	3.88595e-07	0.000898432	-
Locus_29413	1109.3	1891.5	327.099	0.172931	-2.53173	2.07228e-08	5.98888e-05	-
Locus_61302	151.357	264.937	37.7776	0.142591	-2.81005	2.95844e-05	0.0417068	-
Locus_2926	6001.32	10945.8	1056.85	0.0965531	-3.37253	3.68042e-15	1.41819e-11	s:Q9P7F1;Carbohydrate-binding domain-containing protein C2E1P3.05c
Locus_56833	272.617	512.985	32.2492	0.0628657	-3.99158	4.15246e-11	1.50008e-07	-
Locus_45909	2913.85	5502.45	325.256	0.0591111	-4.08043	4.98623e-20	2.4017e-16	-
Locus_4860	10447.4	19761.5	1133.33	0.0573502	-4.12406	1.42685e-21	7.49743e-18	-
Locus_3248	6448.18	12373.9	522.436	0.0422208	-4.5659	3.38739e-24	2.44739e-20	t:Q0E9R7;Carbonic anhydrase (Fragment)
Locus_38368	639.587	1227.58	51.5986	0.042033	-4.57233	7.97749e-18	3.54692e-14	-
Locus_16704	2564.58	5059.13	70.0267	0.0138417	-6.17484	1.48344e-30	1.71486e-26	-
Locus_87038	46.9038	92.8862	0.921404	0.00991971	-6.65549	5.1916e-06	0.00833541	-
Locus_88253	1237.64	2454.1	21.1923	0.00863548	-6.85551	1.03289e-30	1.49252e-26	-
Locus_6324	44706.5	88727.4	685.525	0.00772619	-7.01603	1.79255e-45	1.03609e-40	-
Locus_78252	44.3321	88.6641	0	0	-Inf	2.68658e-07	0.000647017	-

## Sheet: DC
ID	baseMean	baseMeanA	baseMeanB	FoldChange	log2FoldChange	p value	adj p value	Annotation
Locus_3314	6595.33	351.49	12839.2	36.5279	5.19093	4.15648e-28	3.42583e-24	-
Locus_25304	456.589	26.3881	886.789	33.6056	5.07063	4.31336e-14	2.07383e-10	-
Locus_17423	180.481	10.5553	350.407	33.1974	5.053	7.56345e-07	0.00121215	-
Locus_30254	9597.72	759.978	18435.5	24.2579	4.60038	2.40767e-24	1.73638e-20	s:A7HT39;Succinyl-CoA ligase [ADP-forming] subunit beta
Locus_31412	254.069	44.3321	463.807	10.4621	3.3871	3.91604e-08	7.53119e-05	-
Locus_20131	225.152	44.3321	405.973	9.15754	3.19496	1.70538e-07	0.000298158	s:Q5ZIJ9;E3 ubiquitin-protein ligase MIB2
Locus_53191	463.403	102.386	824.419	8.05208	3.00936	5.62676e-07	0.000927531	-
Locus_69160	130.934	31.6658	230.202	7.26976	2.86191	4.62773e-05	0.0422335	-
Locus_74047	750.821	195.272	1306.37	6.69	2.74201	2.08446e-09	5.46649e-06	-
Locus_8546	1001.68	264.937	1738.42	6.56166	2.71406	5.12282e-10	1.55558e-06	-
Locus_57408	131.383	34.8323	227.934	6.54376	2.71012	1.84313e-05	0.0189022	-
Locus_21722	290.528	85.4975	495.559	5.79618	2.5351	1.43244e-05	0.0153046	-
Locus_69225	950.276	290.269	1610.28	5.54755	2.47185	1.06e-08	2.35217e-05	-
Locus_39673	260.438	86.5531	434.323	5.01799	2.32711	5.60608e-05	0.0497604	-
Locus_33158	2157.85	720.924	3594.79	4.98636	2.31799	2.25727e-08	4.49079e-05	-
Locus_14763	1243.95	428.543	2059.35	4.80546	2.26467	1.3339e-07	0.000240497	-
Locus_44147	293.106	107.664	478.549	4.44485	2.15214	3.31739e-05	0.0318995	s:Q04991;Protein FMP42
Locus_18722	689.673	269.159	1110.19	4.12466	2.04427	3.56185e-06	0.00446741	-
Locus_50728	1458.36	639.648	2277.08	3.55989	1.83183	1.23692e-05	0.0137238	-
Locus_48965	970.337	436.987	1503.69	3.44103	1.78284	1.86745e-05	0.0189022	-
Locus_60173	428.276	193.161	663.391	3.43439	1.78006	0.000109204	0.0940379	-
Locus_68878	2423.85	1222.3	3625.4	2.96606	1.56855	9.90047e-05	0.0865466	t:E9CDD2;Putative uncharacterized protein
Locus_33090	2993.4	4570.42	1416.37	0.309899	-1.69013	2.79727e-05	0.027354	s:P14813;Photosystem II CP47 chlorophyll apoprotein
Locus_35759	2039.37	3145.46	933.284	0.296708	-1.75289	1.38752e-05	0.0151043	-
Locus_15366	3908.44	6052.38	1764.51	0.291539	-1.77824	9.06185e-06	0.0102514	s:A6QLM0;Transmembrane protein 189
Locus_49624	1455.55	2286.27	624.835	0.273299	-1.87145	7.6579e-06	0.00901679	-
Locus_84001	2576.76	4048.99	1104.52	0.272788	-1.87415	4.40594e-06	0.00540852	s:P49471;Photosystem II CP47 chlorophyll apoprotein
Locus_72011	2427.9	3828.39	1027.41	0.268365	-1.89773	3.54434e-06	0.00446741	s:P22852;Tubulin beta chain
Locus_30419	3470.97	5481.34	1460.59	0.266467	-1.90797	2.36102e-06	0.0033181	s:Q9XQV2;Photosystem I P700 chlorophyll a apoprotein A2
Locus_27958	2258.3	3570.84	945.758	0.264856	-1.91672	3.05419e-06	0.0040048	s:Q9XQV3;Photosystem I P700 chlorophyll a apoprotein A1
Locus_76388	577.814	914.085	241.542	0.264245	-1.92005	4.04553e-05	0.0382634	-
Locus_5242	1902.21	3021.97	782.461	0.258924	-1.9494	2.4464e-06	0.0033181	-
Locus_78357	648.595	1038.64	258.552	0.248934	-2.00616	4.40644e-05	0.0410048	t:B8BWS4;Predicted protein
Locus_83489	533.848	861.308	206.388	0.239622	-2.06117	1.83859e-05	0.0189022	t:Q9XQU9;Photosystem II CP43 chlorophyll apoprotein
Locus_39244	370.156	597.427	142.884	0.239166	-2.06392	7.48298e-06	0.00899438	-
Locus_62070	983.953	1595.95	371.953	0.23306	-2.10123	1.94703e-06	0.00288036	-
Locus_77676	3229.14	5275.51	1182.76	0.224199	-2.15715	1.30591e-07	0.000240497	s:Q9MTQ3;Cytochrome b6-f complex subunit 4
Locus_32799	387.005	632.259	141.75	0.224196	-2.15717	7.92956e-06	0.00914992	-
Locus_68756	601.969	996.416	207.522	0.208269	-2.26348	2.47298e-06	0.0033181	-
Locus_49187	524.423	870.808	178.038	0.204452	-2.29017	2.34456e-07	0.000397851	-
Locus_68469	2258.68	3789.33	728.029	0.192126	-2.37988	1.80986e-08	3.72929e-05	t:Q9MTQ2;ATP synthase subunit beta, chloroplastic
Locus_12892	1992.85	3359.74	625.969	0.186315	-2.42418	1.41992e-08	3.03415e-05	s:Q8MBG0;ATP synthase subunit beta, plastid
Locus_86021	2425.92	4140.82	711.019	0.17171	-2.54196	2.18164e-09	5.4726e-06	s:Q06J29;ATP synthase subunit beta, chloroplastic
Locus_3882	303.885	519.318	88.4521	0.170324	-2.55365	8.4045e-07	0.00131053	-
Locus_34310	238.068	413.766	62.3701	0.150738	-2.72989	1.46094e-06	0.00221813	-
Locus_1966	2156.67	3757.67	555.661	0.147874	-2.75756	1.67296e-10	5.67772e-07	s:Q1ACM8;ATP synthase subunit alpha, chloroplastic
Locus_14375	218.833	382.1	55.5661	0.145423	-2.78167	2.50579e-05	0.0249262	s:Q75BF1;Potential protein lysine methyltransferase SET5
Locus_47978	637.225	1115.69	158.76	0.142298	-2.81301	1.54264e-09	4.23821e-06	-
Locus_37728	5742.37	10118.3	1366.47	0.13505	-2.88843	2.25908e-12	8.14611e-09	-
Locus_29413	1068.79	1891.5	246.078	0.130097	-2.94234	1.79097e-10	5.74057e-07	-
Locus_2926	6149.9	10945.8	1354	0.1237	-3.01508	8.73991e-13	3.36166e-09	s:Q9P7F1;Carbohydrate-binding domain-containing protein C2E1P3.05c
Locus_32821	244.576	436.987	52.1641	0.119372	-3.06646	3.17602e-09	7.42797e-06	-
Locus_13393	4346.83	7788.72	904.933	0.116185	-3.1055	2.55324e-13	1.13315e-09	s:O42398;Voltage-dependent L-type calcium channel subunit alpha-1S (Fragment)
Locus_78017	415.592	763.145	68.0401	0.0891576	-3.4875	6.50876e-13	2.68231e-09	-
Locus_4860	10427.4	19761.5	1093.18	0.0553185	-4.1761	5.53454e-22	3.19315e-18	-
Locus_3248	6462.52	12373.9	551.125	0.0445392	-4.48878	1.37018e-23	8.78364e-20	t:Q0E9R7;Carbonic anhydrase (Fragment)
Locus_59089	46.5608	89.7196	3.40201	0.0379182	-4.72097	4.68488e-05	0.0422335	-
Locus_7511	52646.1	103105	2187.49	0.0212162	-5.55869	2.13184e-33	3.07491e-29	s:Q86AY4;TNF receptor-associated factor family protein DDB_G0272340
Locus_6324	44842.3	88727.4	957.098	0.0107869	-6.53457	2.07123e-41	5.97498e-37	-
Locus_88253	1240.09	2454.1	26.082	0.010628	-6.55599	8.35104e-29	8.03023e-25	-
Locus_16704	2547.71	5059.13	36.2881	0.00717278	-7.12325	1.41169e-35	2.71491e-31	-
Locus_56322	41204.8	81899.2	510.301	0.00623084	-7.32636	1.85346e-48	1.06935e-43	-
Locus_2994	301.88	603.76	0	0	-Inf	1.22673e-30	1.41552e-26	-
Locus_71047	103.969	207.938	0	0	-Inf	1.37654e-15	7.21993e-12	-
Locus_82101	61.7482	123.496	0	0	-Inf	1.1812e-09	3.40747e-06	-
Locus_62429	81.2754	162.551	0	0	-Inf	3.21864e-09	7.42797e-06	-
Locus_87038	46.4431	92.8862	0	0	-Inf	2.37398e-06	0.0033181	-

## Sheet: DS
ID	baseMean	baseMeanA	baseMeanB	FoldChange	log2FoldChange	p value	adj p value	Annotation
Locus_52850	23.5852	0	47.1704	0	Inf	7.85664e-05	0.0771756	-
Locus_28383	48670	485.542	96854.4	199.477	7.64008	4.74701e-51	2.73722e-46	-
Locus_38625	271.889	15.8329	527.945	33.3449	5.05939	8.41102e-10	2.55261e-06	-
Locus_59696	239.455	18.9995	459.911	24.2066	4.59733	2.12398e-13	1.22473e-09	-
Locus_817	14728.3	1209.63	28246.9	23.3516	4.54545	9.30313e-25	8.94062e-21	s:P99029;Peroxiredoxin-5, mitochondrial
Locus_14208	7248.2	810.643	13685.8	16.8826	4.07746	4.3549e-20	3.58732e-16	s:Q06527;Ankyrin homolog
Locus_11136	761.428	134.052	1388.8	10.3602	3.37298	2.91531e-12	1.40086e-08	-
Locus_18286	201.636	35.8879	367.385	10.237	3.35572	1.57906e-07	0.000394266	-
Locus_57408	183.873	34.8323	332.914	9.55762	3.25665	3.38005e-07	0.000779601	-
Locus_20131	225.815	44.3321	407.298	9.18744	3.19966	1.64101e-07	0.000394266	s:Q5ZIJ9;E3 ubiquitin-protein ligase MIB2
Locus_42346	85.1703	17.9439	152.397	8.49294	3.08626	2.31101e-05	0.027762	-
Locus_11797	136.86	30.6102	243.109	7.94208	2.98952	2.23368e-06	0.00390298	t:Q5W7C9;Unknow protein
Locus_74047	818.345	195.272	1441.42	7.38159	2.88393	3.68774e-10	1.32902e-06	-
Locus_1917	23747.7	6214.93	41280.4	6.64214	2.73165	1.8145e-11	6.97518e-08	s:O59790;Serine/threonine-protein kinase ark1
Locus_20600	6350.06	1912.61	10787.5	5.6402	2.49575	1.13261e-09	3.26543e-06	s:P43508;Cathepsin B-like cysteine proteinase 4
Locus_18722	816.282	269.159	1363.41	5.06543	2.34068	1.44088e-07	0.000377654	-
Locus_59974	440.43	155.162	725.698	4.67703	2.22559	3.5026e-06	0.00577048	-
Locus_2584	1062.27	381.045	1743.49	4.57555	2.19395	5.77665e-07	0.00118962	s:Q55CT1;NADPH oxidoreductase B
Locus_60173	519.3	193.161	845.438	4.37686	2.1299	4.36092e-06	0.0067962	-
Locus_44147	271.995	107.664	436.326	4.05268	2.01888	9.47173e-05	0.0910265	s:Q04991;Protein FMP42
Locus_69692	505.973	210.049	801.896	3.81766	1.93269	5.13065e-05	0.0558196	t:Q8GZE4;Chlorophyll A-C binding protein
Locus_25908	1163.72	488.708	1838.74	3.76245	1.91167	1.17868e-05	0.0163066	-
Locus_48965	1007.69	436.987	1578.39	3.61199	1.85279	9.16297e-06	0.0135476	-
Locus_40180	1208.05	525.651	1890.44	3.59638	1.84655	1.65149e-05	0.0216428	s:Q9QYM0;Multidrug resistance-associated protein 5
Locus_50728	1460.98	639.648	2282.32	3.56809	1.83515	1.22543e-05	0.0164327	-
Locus_72570	1373.5	601.649	2145.35	3.56577	1.83422	1.18774e-05	0.0163066	-
Locus_20625	634.305	287.103	981.507	3.41866	1.77343	7.02375e-05	0.0710532	s:Q3BAI2;Uncharacterized protein ORF91
Locus_5431	3039.89	1395.4	4684.38	3.35701	1.74718	1.74662e-05	0.0223809	s:Q6NSR8;Probable aminopeptidase NPEPL1
Locus_50965	941.289	1434.46	448.119	0.312396	-1.67855	7.89664e-05	0.0771756	-
Locus_72011	2502.01	3828.39	1175.63	0.307082	-1.7033	2.84348e-05	0.0327921	s:P22852;Tubulin beta chain
Locus_15366	3916.98	6052.38	1781.59	0.294362	-1.76434	1.07944e-05	0.0155607	s:A6QLM0;Transmembrane protein 189
Locus_77676	3349.85	5275.51	1424.18	0.269961	-1.88918	3.1169e-06	0.00528608	s:Q9MTQ3;Cytochrome b6-f complex subunit 4
Locus_32799	400.946	632.259	169.632	0.268295	-1.89811	6.49053e-05	0.0668316	-
Locus_10215	7775.15	12339.1	3211.21	0.260247	-1.94204	9.07795e-07	0.00180501	-
Locus_86021	2600.17	4140.82	1059.52	0.255872	-1.96651	2.22066e-06	0.00390298	s:Q06J29;ATP synthase subunit beta, chloroplastic
Locus_196	420.399	670.258	170.539	0.254438	-1.97462	2.53395e-05	0.0298189	-
Locus_1195	665.711	1062.91	268.508	0.252615	-1.98499	6.78624e-06	0.0102976	-
Locus_76388	571.34	914.085	228.595	0.250081	-1.99953	1.94459e-05	0.0238573	-
Locus_78357	639.512	1038.64	240.388	0.231445	-2.11126	1.80077e-05	0.0225731	t:B8BWS4;Predicted protein
Locus_1966	2310.17	3757.67	862.674	0.229577	-2.12295	4.45026e-07	0.000950411	s:Q1ACM8;ATP synthase subunit alpha, chloroplastic
Locus_39244	361.305	597.427	125.183	0.209537	-2.25472	1.08781e-06	0.00209084	-
Locus_68756	599.806	996.416	203.195	0.203926	-2.29388	1.75442e-06	0.00326333	-
Locus_21401	1661.5	2782.36	540.645	0.194311	-2.36356	2.4379e-08	6.69402e-05	-
Locus_56833	300.034	512.985	87.0838	0.169759	-2.55844	3.96091e-06	0.00634428	-
Locus_61302	153.332	264.937	41.7276	0.1575	-2.66657	6.38487e-05	0.0668316	-
Locus_37728	5796.62	10118.3	1474.98	0.145774	-2.77819	1.23223e-11	5.46559e-08	-
Locus_2926	6251.21	10945.8	1556.62	0.142212	-2.81389	1.7553e-11	6.97518e-08	s:Q9P7F1;Carbohydrate-binding domain-containing protein C2E1P3.05c
Locus_29413	1079.1	1891.5	266.694	0.140996	-2.82627	6.69217e-10	2.2699e-06	-
Locus_13393	4357.9	7788.72	927.079	0.119028	-3.07062	4.40391e-13	2.30853e-09	s:O42398;Voltage-dependent L-type calcium channel subunit alpha-1S (Fragment)
Locus_19344	58.3674	107.664	9.07123	0.0842553	-3.56909	5.62233e-05	0.0600361	-
Locus_78017	407.879	763.145	52.6131	0.0689425	-3.85846	4.64925e-15	3.35106e-11	-
Locus_32821	228.926	436.987	20.8638	0.0477447	-4.38852	6.77614e-15	4.3414e-11	-
Locus_52138	36.795	71.7757	1.81425	0.0252766	-5.30605	3.41191e-05	0.038576	-
Locus_7511	52684.5	103105	2264.18	0.02196	-5.50898	6.06217e-33	8.73893e-29	s:Q86AY4;TNF receptor-associated factor family protein DDB_G0272340
Locus_16704	2558.59	5059.13	58.0559	0.0114755	-6.4453	3.46358e-32	3.99434e-28	-
Locus_6324	44765.6	88727.4	803.711	0.0090582	-6.78656	1.5969e-43	3.06936e-39	-
Locus_56322	41254.9	81899.2	610.494	0.0074542	-7.06773	2.78823e-46	8.03876e-42	-
Locus_62429	81.2754	162.551	0	0	-Inf	7.11487e-10	2.27921e-06	-
Locus_48458	30.0825	60.1649	0	0	-Inf	4.35797e-07	0.000950411	-
Locus_65473	29.5547	59.1094	0	0	-Inf	3.62188e-05	0.0401625	s:P42745;Ubiquitin-conjugating enzyme E2 2
