# Supplementary material for: Integrating microRNA and mRNA expression profiling in Symbiodinium microadriaticum, a dinoflagellate symbiont of reef-building corals
Source: BMC Genomics. 2013 Oct 12;14:704. doi: 10.1186/1471-2164-14-704 (PMC3853145; doi:10.1186/1471-2164-14-704)
Supplement: Additional file 7 — Table detailing enriched GO terms within the differentially expressed genes assorted by experimental treatment (Fisher's Exact test, Alexa algorithm, P < 0.05). [file 1471-2164-14-704-S7.xlsx]

## Sheet: 4°C
GOID	Ontology	Term	Term associated gene count in dataset	Term associated gene count in background	Total number of genes in background	Total number of genes in dataset	Genes	log_odds_ratio	P
GO:0008553	molecular_function	hydrogen-exporting ATPase activity, phosphorylative mechanism	3	8	19892	41	Locus_86021 // Locus_12892 // Locus_68469	7.50731	4.31166e-07
GO:0045261	cellular_component	proton-transporting ATP synthase complex, catalytic core F(1)	4	20	19892	41	Locus_1966 // Locus_86021 // Locus_12892 // Locus_68469	6.60042	1.64484e-07
GO:0009686	biological_process	gibberellin biosynthetic process	1	5	19892	41	Locus_22498	6.60042	0.010857
GO:0009703	molecular_function	nitrate reductase (NADH) activity	1	6	19892	41	Locus_12851	6.33739	0.0121476
GO:0043498	molecular_function	cell surface binding	1	6	19892	41	Locus_68530	6.33739	0.0121476
GO:0015701	biological_process	bicarbonate transport	1	6	19892	41	Locus_50608	6.33739	0.0130146
GO:0046933	molecular_function	proton-transporting ATP synthase activity, rotational mechanism	4	25	19892	41	Locus_1966 // Locus_86021 // Locus_12892 // Locus_68469	6.27849	1.77902e-07
GO:0005452	molecular_function	inorganic anion exchanger activity	2	15	19892	41	Locus_73587 // Locus_50608	6.01546	0.000415955
GO:0015986	biological_process	ATP synthesis coupled proton transport	4	31	19892	41	Locus_1966 // Locus_86021 // Locus_12892 // Locus_68469	5.96815	5.74471e-07
GO:0043154	biological_process	negative regulation of cysteine-type endopeptidase activity involved in apoptotic process	1	8	19892	41	Locus_817	5.92235	0.0173161
GO:0030494	biological_process	bacteriochlorophyll biosynthetic process	1	8	19892	41	Locus_11903	5.92235	0.0173161
GO:0046961	molecular_function	proton-transporting ATPase activity, rotational mechanism	3	26	19892	41	Locus_1966 // Locus_86021 // Locus_12892	5.80687	1.95194e-05
GO:0030115	cellular_component	S-layer	1	9	19892	41	Locus_17601	5.75242	0.0225922
GO:0015991	biological_process	ATP hydrolysis coupled proton transport	4	42	19892	41	Locus_1966 // Locus_86021 // Locus_12892 // Locus_68469	5.53003	2.00898e-06
GO:0016168	molecular_function	chlorophyll binding	7	77	19892	41	Locus_84001 // Locus_27958 // Locus_50070 // Locus_83489 // Locus_33090 // Locus_65818 // Locus_30419	5.46292	1.7167e-10
GO:0051920	molecular_function	peroxiredoxin activity	1	11	19892	41	Locus_817	5.46292	0.0221608
GO:0016851	molecular_function	magnesium chelatase activity	1	12	19892	41	Locus_11903	5.33739	0.0241516
GO:0007214	biological_process	gamma-aminobutyric acid signaling pathway	1	12	19892	41	Locus_9400	5.33739	0.0258645
GO:0008253	molecular_function	5'-nucleotidase activity	1	13	19892	41	Locus_22093	5.22191	0.0261384
GO:0043546	molecular_function	molybdopterin cofactor binding	1	13	19892	41	Locus_12851	5.22191	0.0261384
GO:0008083	molecular_function	growth factor activity	1	13	19892	41	Locus_68530	5.22191	0.0261384
GO:0009521	cellular_component	photosystem	7	97	19892	41	Locus_84001 // Locus_27958 // Locus_50070 // Locus_83489 // Locus_33090 // Locus_65818 // Locus_30419	5.12979	4.02302e-09
GO:0004965	molecular_function	G-protein coupled GABA receptor activity	1	15	19892	41	Locus_9400	5.01546	0.0301002
GO:0004781	molecular_function	sulfate adenylyltransferase (ATP) activity	1	16	19892	41	Locus_93069	4.92235	0.0320752
GO:0000015	cellular_component	phosphopyruvate hydratase complex	1	16	19892	41	Locus_29099	4.92235	0.0398197
GO:0018298	biological_process	protein-chromophore linkage	7	129	19892	41	Locus_84001 // Locus_27958 // Locus_50070 // Locus_83489 // Locus_33090 // Locus_65818 // Locus_30419	4.71848	1.04377e-08
GO:0046379	biological_process	extracellular polysaccharide metabolic process	1	20	19892	41	Locus_2926	4.60042	0.0427449
GO:0009535	cellular_component	chloroplast thylakoid membrane	9	181	19892	41	Locus_84001 // Locus_27958 // Locus_1966 // Locus_83489 // Locus_33090 // Locus_65818 // Locus_30419 // Locus_86021 // Locus_68469	4.59243	5.24505e-10
GO:0004176	molecular_function	ATP-dependent peptidase activity	1	21	19892	41	Locus_35290	4.53003	0.0418918
GO:0030248	molecular_function	cellulose binding	1	22	19892	41	Locus_2926	4.46292	0.0438435
GO:0015976	biological_process	carbon utilization	1	23	19892	41	Locus_3248	4.39879	0.0490015
GO:0015979	biological_process	photosynthesis	8	187	19892	41	Locus_11903 // Locus_84001 // Locus_27958 // Locus_50070 // Locus_83489 // Locus_33090 // Locus_65818 // Locus_30419	4.37545	2.00416e-05
GO:0022900	biological_process	electron transport chain	7	188	19892	41	Locus_84001 // Locus_27958 // Locus_50070 // Locus_83489 // Locus_33090 // Locus_65818 // Locus_30419	4.17511	1.40222e-07
GO:0051539	molecular_function	4 iron, 4 sulfur cluster binding	5	155	19892	41	Locus_14308 // Locus_27958 // Locus_50070 // Locus_65818 // Locus_30419	3.96815	1.47491e-05
GO:0016836	molecular_function	hydro-lyase activity	2	104	19892	41	Locus_29099 // Locus_3248	3.22191	0.0189413
GO:0009986	cellular_component	cell surface	2	141	19892	41	Locus_10834 // Locus_2926	2.7828	0.04953
GO:0006814	biological_process	sodium ion transport	3	271	19892	41	Locus_441 // Locus_73587 // Locus_50608	2.42516	0.0209587

## Sheet: 16°C
GOID	Ontology	Term	Term associated gene count in dataset	Term associated gene count in background	Total number of genes in background	Total number of genes in dataset	Genes	log_odds_ratio	P
GO:0004842	molecular_function	ubiquitin-protein ligase activity	2	331	19892	7	Locus_20131 // Locus_7511	4.10186	0.00472058
GO:0008270	molecular_function	zinc ion binding	3	1335	19892	7	Locus_20131 // Locus_3248 // Locus_7511	2.67488	0.00666949
GO:0030248	molecular_function	cellulose binding	1	22	19892	7	Locus_2926	7.01311	0.0072378
GO:0046379	biological_process	extracellular polysaccharide metabolic process	1	20	19892	7	Locus_2926	7.15062	0.00724788
GO:0015976	biological_process	carbon utilization	1	23	19892	7	Locus_3248	6.94898	0.00833127
GO:0004089	molecular_function	carbonate dehydratase activity	1	26	19892	7	Locus_3248	6.77211	0.00854907
GO:0016567	biological_process	protein ubiquitination	2	416	19892	7	Locus_20131 // Locus_7511	3.77211	0.0088842
GO:0007219	biological_process	Notch signaling pathway	1	37	19892	7	Locus_20131	6.26309	0.0133741
GO:0009207	biological_process	purine ribonucleoside triphosphate catabolic process	2	627	19892	7	Locus_40039 // Locus_72011	3.18022	0.0195129
GO:0051258	biological_process	protein polymerization	1	73	19892	7	Locus_72011	5.28272	0.0265988
GO:0005576	cellular_component	extracellular region	2	825	19892	7	Locus_40039 // Locus_2926	2.7843	0.0413929

## Sheet: 34°C
GOID	Ontology	Term	Term associated gene count in dataset	Term associated gene count in background	Total number of genes in background	Total number of genes in dataset	Genes	log_odds_ratio	P
GO:0007476	biological_process	imaginal disc-derived wing morphogenesis	2	14	19892	108	Locus_5785 // Locus_16611	4.71766	0.0019822
GO:0005746	cellular_component	mitochondrial respiratory chain	2	14	19892	108	Locus_6749 // Locus_88901	4.71766	0.00239948
GO:0046379	biological_process	extracellular polysaccharide metabolic process	2	20	19892	108	Locus_38833 // Locus_2926	4.20309	0.00406241
GO:0004652	molecular_function	polynucleotide adenylyltransferase activity	2	22	19892	108	Locus_15757 // Locus_33624	4.06558	0.00619011
GO:0004190	molecular_function	aspartic-type endopeptidase activity	3	77	19892	108	Locus_4173 // Locus_38417 // Locus_4348	2.84319	0.00832277
GO:0009103	biological_process	lipopolysaccharide biosynthetic process	2	29	19892	108	Locus_28492 // Locus_60890	3.66703	0.00844259
GO:0006099	biological_process	tricarboxylic acid cycle	3	94	19892	108	Locus_4237 // Locus_6749 // Locus_73600	2.55539	0.0103474
GO:0015977	biological_process	carbon fixation	2	35	19892	108	Locus_73600 // Locus_35629	3.39573	0.012146
GO:0043631	biological_process	RNA polyadenylation	2	38	19892	108	Locus_15757 // Locus_33624	3.27709	0.0142188
GO:0003774	molecular_function	motor activity	6	400	19892	108	Locus_52793 // Locus_16372 // Locus_13857 // Locus_5785 // Locus_39283 // Locus_14532	1.46612	0.0211191
GO:0007395	biological_process	dorsal closure, spreading of leading edge cells	1	5	19892	108	Locus_5785	5.20309	0.0237013
GO:0007443	biological_process	Malpighian tubule morphogenesis	1	5	19892	108	Locus_5785	5.20309	0.0237013
GO:0007496	biological_process	anterior midgut development	1	5	19892	108	Locus_5785	5.20309	0.0237013
GO:0035017	biological_process	cuticle pattern formation	1	5	19892	108	Locus_5785	5.20309	0.0237013
GO:0035159	biological_process	regulation of tube length, open tracheal system	1	5	19892	108	Locus_5785	5.20309	0.0237013
GO:0045200	biological_process	establishment of neuroblast polarity	1	5	19892	108	Locus_5785	5.20309	0.0237013
GO:0046663	biological_process	dorsal closure, leading edge cell differentiation	1	5	19892	108	Locus_5785	5.20309	0.0237013
GO:0046664	biological_process	dorsal closure, amnioserosa morphology change	1	5	19892	108	Locus_5785	5.20309	0.0237013
GO:0070986	biological_process	left/right axis specification	1	5	19892	108	Locus_5785	5.20309	0.0237013
GO:0010569	biological_process	regulation of double-strand break repair via homologous recombination	1	5	19892	108	Locus_11327	5.20309	0.0237013
GO:0046938	biological_process	phytochelatin biosynthetic process	1	5	19892	108	Locus_30483	5.20309	0.0237013
GO:0008964	molecular_function	phosphoenolpyruvate carboxylase activity	1	5	19892	108	Locus_73600	5.20309	0.0266593
GO:0016756	molecular_function	glutathione gamma-glutamylcysteinyltransferase activity	1	5	19892	108	Locus_30483	5.20309	0.0266593
GO:0016203	biological_process	muscle attachment	1	6	19892	108	Locus_5785	4.94005	0.0283746
GO:0030574	biological_process	collagen catabolic process	1	6	19892	108	Locus_17646	4.94005	0.0283746
GO:0009654	cellular_component	oxygen evolving complex	1	6	19892	108	Locus_1577	4.94005	0.0312454
GO:0030893	cellular_component	meiotic cohesin complex	1	6	19892	108	Locus_5346	4.94005	0.0312454
GO:0052572	biological_process	response to host immune response	1	7	19892	108	Locus_61346	4.71766	0.0330257
GO:0016540	biological_process	protein autoprocessing	1	7	19892	108	Locus_38417	4.71766	0.0330257
GO:0045179	cellular_component	apical cortex	1	7	19892	108	Locus_5785	4.71766	0.0363584
GO:0003958	molecular_function	NADPH-hemoprotein reductase activity	1	7	19892	108	Locus_2584	4.71766	0.037125
GO:0015108	molecular_function	chloride transmembrane transporter activity	1	59	19892	108	Locus_30636	1.64237	0.037125
GO:0008750	molecular_function	NAD(P)+ transhydrogenase (AB-specific) activity	1	7	19892	108	Locus_6749	4.71766	0.037125
GO:0043154	biological_process	negative regulation of cysteine-type endopeptidase activity involved in apoptotic process	1	8	19892	108	Locus_817	4.52501	0.0376549
GO:0045638	biological_process	negative regulation of myeloid cell differentiation	1	8	19892	108	Locus_73753	4.52501	0.0376549
GO:0050779	biological_process	RNA destabilization	1	8	19892	108	Locus_73753	4.52501	0.0376549
GO:0031036	biological_process	myosin II filament assembly	1	8	19892	108	Locus_5785	4.52501	0.0376549
GO:0016459	cellular_component	myosin complex	3	145	19892	108	Locus_16372 // Locus_5785 // Locus_39283	1.93007	0.041237
GO:0006929	biological_process	substrate-dependent cell migration	1	9	19892	108	Locus_10440	4.35509	0.0422622
GO:0070742	molecular_function	C2H2 zinc finger domain binding	1	8	19892	108	Locus_70460	4.52501	0.042316
GO:0032027	molecular_function	myosin light chain binding	1	8	19892	108	Locus_5785	4.52501	0.042316
GO:0015250	molecular_function	water channel activity	1	8	19892	108	Locus_7083	4.52501	0.042316
GO:0005845	cellular_component	mRNA cap binding complex	1	9	19892	108	Locus_1844	4.35509	0.0465047
GO:0005637	cellular_component	nuclear inner membrane	1	9	19892	108	Locus_2938	4.35509	0.0465047
GO:0007297	biological_process	ovarian follicle cell migration	1	10	19892	108	Locus_5785	4.20309	0.0468478
GO:0008258	biological_process	head involution	1	10	19892	108	Locus_5785	4.20309	0.0468478
GO:0034587	biological_process	piRNA metabolic process	1	10	19892	108	Locus_1844	4.20309	0.0468478
GO:0004029	molecular_function	aldehyde dehydrogenase (NAD) activity	1	9	19892	108	Locus_25515	4.35509	0.0474793

## Sheet: 36°C
GOID	Ontology	Term	Term associated gene count in dataset	Term associated gene count in background	Total number of genes in background	Total number of genes in dataset	Genes	log_odds_ratio	P
GO:0010019	biological_process	chloroplast-nucleus signaling pathway	41	293	19892	831	Locus_15710 // Locus_20499 // Locus_25400 // Locus_12634 // Locus_1479 // Locus_6433 // Locus_9094 // Locus_11269 // Locus_20984 // Locus_11081 // Locus_70187 // Locus_41368 // Locus_23497 // Locus_45902 // Locus_41361 // Locus_40887 // Locus_20650 // Locus_74709 // Locus_17398 // Locus_22958 // Locus_20285 // Locus_6494 // Locus_23314 // Locus_42341 // Locus_19317 // Locus_5315 // Locus_39028 //…	1.74399	1.39038e-12
GO:0031930	biological_process	mitochondria-nucleus signaling pathway	41	293	19892	831	Locus_15710 // Locus_20499 // Locus_25400 // Locus_12634 // Locus_1479 // Locus_6433 // Locus_9094 // Locus_11269 // Locus_20984 // Locus_11081 // Locus_70187 // Locus_41368 // Locus_23497 // Locus_45902 // Locus_41361 // Locus_40887 // Locus_20650 // Locus_74709 // Locus_17398 // Locus_22958 // Locus_20285 // Locus_6494 // Locus_23314 // Locus_42341 // Locus_19317 // Locus_5315 // Locus_39028 //…	1.74399	1.39038e-12
GO:0004190	molecular_function	aspartic-type endopeptidase activity	18	77	19892	831	Locus_10634 // Locus_39926 // Locus_62554 // Locus_5058 // Locus_45443 // Locus_21357 // Locus_4147 // Locus_8896 // Locus_6015 // Locus_18543 // Locus_37744 // Locus_4348 // Locus_68752 // Locus_1667 // Locus_38417 // Locus_4173 // Locus_39211 // Locus_30905	2.48433	1.65211e-09
GO:0009536	cellular_component	plastid	82	1089	19892	831	Locus_48833 // Locus_39608 // Locus_84216 // Locus_68358 // Locus_52818 // Locus_20625 // Locus_3506 // Locus_1251 // Locus_5304 // Locus_51930 // Locus_54030 // Locus_15710 // Locus_34998 // Locus_42018 // Locus_20499 // Locus_25400 // Locus_19203 // Locus_41756 // Locus_12634 // Locus_1479 // Locus_10567 // Locus_6433 // Locus_43819 // Locus_9094 // Locus_11269 // Locus_20984 // Locus_11081 // …	0.84996	2.76875e-06
GO:0031224	cellular_component	intrinsic to membrane	230	4228	19892	831	Locus_22588 // Locus_49720 // Locus_84216 // Locus_17942 // Locus_84335 // Locus_37217 // Locus_13840 // Locus_50388 // Locus_20507 // Locus_5032 // Locus_52818 // Locus_35395 // Locus_35897 // Locus_4560 // Locus_45165 // Locus_6534 // Locus_3506 // Locus_36846 // Locus_2494 // Locus_6350 // Locus_1038 // Locus_8736 // Locus_4202 // Locus_39272 // Locus_7585 // Locus_4048 // Locus_42224 // Locus…	0.380926	6.46665e-06
GO:0007586	biological_process	digestion	9	39	19892	831	Locus_10634 // Locus_13791 // Locus_39926 // Locus_26211 // Locus_6015 // Locus_9581 // Locus_37744 // Locus_4348 // Locus_59717	2.46572	1.55931e-05
GO:0005615	cellular_component	extracellular space	21	187	19892	831	Locus_36032 // Locus_13840 // Locus_37205 // Locus_13347 // Locus_38467 // Locus_14363 // Locus_35540 // Locus_11350 // Locus_38263 // Locus_10243 // Locus_16507 // Locus_7249 // Locus_794 // Locus_6015 // Locus_7045 // Locus_21316 // Locus_17202 // Locus_12580 // Locus_68752 // Locus_59717 // Locus_30905	1.42662	4.03874e-05
GO:0003677	molecular_function	DNA binding	71	1061	19892	831	Locus_69502 // Locus_74221 // Locus_36916 // Locus_69965 // Locus_707 // Locus_32082 // Locus_6172 // Locus_15710 // Locus_34998 // Locus_9779 // Locus_16611 // Locus_20499 // Locus_17502 // Locus_25400 // Locus_18169 // Locus_3297 // Locus_24488 // Locus_14308 // Locus_42162 // Locus_1967 // Locus_45617 // Locus_12634 // Locus_574 // Locus_1479 // Locus_6433 // Locus_41864 // Locus_32014 // Locu…	0.679734	4.69906e-05
GO:0016168	molecular_function	chlorophyll binding	12	77	19892	831	Locus_84216 // Locus_3506 // Locus_51930 // Locus_41756 // Locus_65818 // Locus_27958 // Locus_50070 // Locus_33090 // Locus_84001 // Locus_49356 // Locus_83489 // Locus_30419	1.89937	7.02891e-05
GO:0044420	cellular_component	extracellular matrix part	9	48	19892	831	Locus_35540 // Locus_38263 // Locus_41136 // Locus_16507 // Locus_7249 // Locus_10932 // Locus_40428 // Locus_21316 // Locus_12580	2.16616	0.000149915
GO:0000139	cellular_component	Golgi membrane	36	411	19892	831	Locus_35395 // Locus_7585 // Locus_1408 // Locus_4099 // Locus_209 // Locus_36265 // Locus_15978 // Locus_19778 // Locus_8518 // Locus_36115 // Locus_3166 // Locus_44986 // Locus_28619 // Locus_31701 // Locus_10873 // Locus_22027 // Locus_18463 // Locus_18173 // Locus_22736 // Locus_36720 // Locus_5705 // Locus_59952 // Locus_5959 // Locus_41948 // Locus_5044 // Locus_33921 // Locus_10743 // Locu…	1.06813	0.000223393
GO:0006893	biological_process	Golgi to plasma membrane transport	7	33	19892	831	Locus_12113 // Locus_16679 // Locus_12087 // Locus_1642 // Locus_25782 // Locus_9265 // Locus_8674	2.34416	0.000245663
GO:0046677	biological_process	response to antibiotic	7	33	19892	831	Locus_18195 // Locus_18760 // Locus_39150 // Locus_3246 // Locus_8753 // Locus_4619 // Locus_8853	2.34416	0.000245663
GO:0005578	cellular_component	proteinaceous extracellular matrix	11	74	19892	831	Locus_29762 // Locus_35540 // Locus_38263 // Locus_41136 // Locus_16507 // Locus_7249 // Locus_10932 // Locus_40428 // Locus_21316 // Locus_12909 // Locus_12580	1.83117	0.000250228
GO:0018298	biological_process	protein-chromophore linkage	14	129	19892	831	Locus_84216 // Locus_3506 // Locus_4048 // Locus_1202 // Locus_51930 // Locus_41756 // Locus_65818 // Locus_27958 // Locus_50070 // Locus_33090 // Locus_84001 // Locus_49356 // Locus_83489 // Locus_30419	1.37732	0.000552237
GO:0005764	cellular_component	lysosome	18	170	19892	831	Locus_17673 // Locus_37641 // Locus_15023 // Locus_29687 // Locus_15823 // Locus_65317 // Locus_25170 // Locus_5058 // Locus_52136 // Locus_45443 // Locus_23679 // Locus_36751 // Locus_38799 // Locus_9581 // Locus_2865 // Locus_73999 // Locus_35925 // Locus_12410	1.34173	0.000667969
GO:0009521	cellular_component	photosystem	12	97	19892	831	Locus_84216 // Locus_3506 // Locus_51930 // Locus_41756 // Locus_65818 // Locus_27958 // Locus_50070 // Locus_33090 // Locus_84001 // Locus_49356 // Locus_83489 // Locus_30419	1.56625	0.000748752
GO:0046379	biological_process	extracellular polysaccharide metabolic process	5	20	19892	831	Locus_6534 // Locus_3503 // Locus_36939 // Locus_8251 // Locus_2926	2.5812	0.000876404
GO:0046857	molecular_function	oxidoreductase activity, acting on other nitrogenous compounds as donors, with NAD or NADP as acceptor	4	13	19892	831	Locus_12851 // Locus_1171 // Locus_40140 // Locus_4221	2.88076	0.00153034
GO:0002478	biological_process	antigen processing and presentation of exogenous peptide antigen	5	23	19892	831	Locus_8896 // Locus_36751 // Locus_73999 // Locus_1667 // Locus_38417	2.37956	0.00172518
GO:0030248	molecular_function	cellulose binding	5	22	19892	831	Locus_3503 // Locus_2685 // Locus_36939 // Locus_8251 // Locus_2926	2.44369	0.00173704
GO:0015662	molecular_function	ATPase activity, coupled to transmembrane movement of ions, phosphorylative mechanism	9	58	19892	831	Locus_50388 // Locus_2494 // Locus_8871 // Locus_37092 // Locus_35846 // Locus_5189 // Locus_12892 // Locus_86021 // Locus_68469	1.89314	0.001766
GO:0016540	biological_process	protein autoprocessing	3	7	19892	831	Locus_8896 // Locus_1667 // Locus_38417	3.3588	0.00187979
GO:0015711	biological_process	organic anion transport	14	183	19892	831	Locus_49720 // Locus_45165 // Locus_6456 // Locus_7967 // Locus_31177 // Locus_50608 // Locus_35 // Locus_10567 // Locus_59952 // Locus_5044 // Locus_5958 // Locus_48276 // Locus_61324 // Locus_7104	0.872851	0.0019784
GO:0006754	biological_process	ATP biosynthetic process	8	59	19892	831	Locus_50388 // Locus_2494 // Locus_35846 // Locus_5189 // Locus_1966 // Locus_12892 // Locus_86021 // Locus_68469	1.69855	0.00206236
GO:0016040	molecular_function	glutamate synthase (NADH) activity	3	7	19892	831	Locus_39608 // Locus_68358 // Locus_1251	3.3588	0.00216726
GO:0048255	biological_process	mRNA stabilization	7	50	19892	831	Locus_69502 // Locus_74221 // Locus_707 // Locus_23658 // Locus_39545 // Locus_4582 // Locus_13776	1.74469	0.00322502
GO:0016812	molecular_function	hydrolase activity, acting on carbon-nitrogen (but not peptide) bonds, in cyclic amides	3	8	19892	831	Locus_3257 // Locus_18760 // Locus_4619	3.16616	0.00336153
GO:0001522	biological_process	pseudouridine synthesis	14	158	19892	831	Locus_3297 // Locus_14308 // Locus_1967 // Locus_18077 // Locus_25093 // Locus_11940 // Locus_12688 // Locus_40628 // Locus_42141 // Locus_21269 // Locus_17854 // Locus_24371 // Locus_18488 // Locus_41379	1.08477	0.00384185
GO:0009535	cellular_component	chloroplast thylakoid membrane	16	181	19892	831	Locus_84216 // Locus_3506 // Locus_51930 // Locus_41756 // Locus_65818 // Locus_50741 // Locus_77676 // Locus_27958 // Locus_33090 // Locus_84001 // Locus_49356 // Locus_83489 // Locus_30419 // Locus_1966 // Locus_86021 // Locus_68469	1.08135	0.00410474
GO:0006508	biological_process	proteolysis	57	1004	19892	831	Locus_22588 // Locus_39272 // Locus_14312 // Locus_3662 // Locus_38467 // Locus_10634 // Locus_5647 // Locus_2277 // Locus_39926 // Locus_15823 // Locus_37997 // Locus_65317 // Locus_49573 // Locus_56230 // Locus_38882 // Locus_62554 // Locus_10243 // Locus_5058 // Locus_21725 // Locus_45443 // Locus_21357 // Locus_24009 // Locus_10873 // Locus_43832 // Locus_4147 // Locus_46056 // Locus_4881 // …	0.442543	0.00435477
GO:0032680	biological_process	regulation of tumor necrosis factor production	4	18	19892	831	Locus_69502 // Locus_74221 // Locus_707 // Locus_38799	2.41127	0.00466158
GO:0009767	biological_process	photosynthetic electron transport chain	4	18	19892	831	Locus_77676 // Locus_33090 // Locus_84001 // Locus_83489	2.41127	0.00466158
GO:0016866	molecular_function	intramolecular transferase activity	18	200	19892	831	Locus_89253 // Locus_3297 // Locus_14308 // Locus_1967 // Locus_18077 // Locus_25158 // Locus_25093 // Locus_11940 // Locus_12688 // Locus_40628 // Locus_42141 // Locus_21269 // Locus_41777 // Locus_28507 // Locus_17854 // Locus_24371 // Locus_18488 // Locus_41379	1.10726	0.00516265
GO:0032963	biological_process	collagen metabolic process	3	10	19892	831	Locus_16507 // Locus_17646 // Locus_21316	2.84423	0.0058993
GO:0015020	molecular_function	glucuronosyltransferase activity	3	10	19892	831	Locus_41571 // Locus_26288 // Locus_43284	2.84423	0.00677063
GO:0005539	molecular_function	glycosaminoglycan binding	3	10	19892	831	Locus_16507 // Locus_19565 // Locus_21316	2.84423	0.00677063
GO:0004197	molecular_function	cysteine-type endopeptidase activity	13	145	19892	831	Locus_15823 // Locus_65317 // Locus_56230 // Locus_46056 // Locus_4881 // Locus_23679 // Locus_36751 // Locus_29523 // Locus_10904 // Locus_9581 // Locus_9777 // Locus_35925 // Locus_5867	1.10173	0.00711655
GO:0010466	biological_process	negative regulation of peptidase activity	5	29	19892	831	Locus_39605 // Locus_62351 // Locus_574 // Locus_794 // Locus_7045	2.04514	0.00827481
GO:0045261	cellular_component	proton-transporting ATP synthase complex, catalytic core F(1)	4	20	19892	831	Locus_1966 // Locus_12892 // Locus_86021 // Locus_68469	2.25927	0.0087759
GO:0019829	molecular_function	cation-transporting ATPase activity	10	68	19892	831	Locus_49720 // Locus_50388 // Locus_2494 // Locus_18852 // Locus_35846 // Locus_5189 // Locus_1966 // Locus_12892 // Locus_86021 // Locus_68469	1.81566	0.0100365
GO:0006537	biological_process	glutamate biosynthetic process	3	12	19892	831	Locus_39608 // Locus_68358 // Locus_1251	2.5812	0.0101991
GO:0015301	molecular_function	anion:anion antiporter activity	4	22	19892	831	Locus_37217 // Locus_50608 // Locus_10567 // Locus_30636	2.12176	0.0116558
GO:0004652	molecular_function	polynucleotide adenylyltransferase activity	4	22	19892	831	Locus_26482 // Locus_6121 // Locus_33624 // Locus_15757	2.12176	0.0116558
GO:0060213	biological_process	positive regulation of nuclear-transcribed mRNA poly(A) tail shortening	3	13	19892	831	Locus_69502 // Locus_74221 // Locus_707	2.46572	0.0128767
GO:0005576	cellular_component	extracellular region	62	825	19892	831	Locus_36032 // Locus_13840 // Locus_37205 // Locus_8828 // Locus_3503 // Locus_2685 // Locus_39605 // Locus_13347 // Locus_36939 // Locus_38467 // Locus_10634 // Locus_54030 // Locus_5647 // Locus_29762 // Locus_28725 // Locus_14363 // Locus_7773 // Locus_35540 // Locus_11350 // Locus_22945 // Locus_62351 // Locus_18219 // Locus_38263 // Locus_10243 // Locus_5058 // Locus_12051 // Locus_68997 // …	0.847142	0.0133633
GO:0006833	biological_process	water transport	4	24	19892	831	Locus_12088 // Locus_21199 // Locus_5508 // Locus_7083	1.99623	0.0134375
GO:0006581	biological_process	acetylcholine catabolic process	2	5	19892	831	Locus_35540 // Locus_38263	3.25927	0.0142568
GO:0031623	biological_process	receptor internalization	2	5	19892	831	Locus_35540 // Locus_38263	3.25927	0.0142568
GO:0010623	biological_process	developmental programmed cell death	2	5	19892	831	Locus_4881 // Locus_5867	3.25927	0.0142568
GO:0043546	molecular_function	molybdopterin cofactor binding	3	13	19892	831	Locus_12851 // Locus_40140 // Locus_3972	2.46572	0.0147126
GO:0042128	biological_process	nitrate assimilation	4	25	19892	831	Locus_12851 // Locus_1171 // Locus_40140 // Locus_4221	1.93734	0.0155108
GO:0003983	molecular_function	UTP:glucose-1-phosphate uridylyltransferase activity	2	5	19892	831	Locus_42729 // Locus_54232	3.25927	0.0156728
GO:0008643	biological_process	carbohydrate transport	13	142	19892	831	Locus_4970 // Locus_10567 // Locus_3722 // Locus_26960 // Locus_3020 // Locus_5705 // Locus_59952 // Locus_41948 // Locus_34948 // Locus_15468 // Locus_59493 // Locus_17019 // Locus_36086	1.13189	0.0166241
GO:0051538	molecular_function	3 iron, 4 sulfur cluster binding	3	14	19892	831	Locus_39608 // Locus_68358 // Locus_1251	2.3588	0.0181597
GO:0046933	molecular_function	proton-transporting ATP synthase activity, rotational mechanism	4	25	19892	831	Locus_1966 // Locus_12892 // Locus_86021 // Locus_68469	1.93734	0.0182856
GO:0006182	biological_process	cGMP biosynthetic process	3	15	19892	831	Locus_8761 // Locus_8319 // Locus_1818	2.25927	0.0193256
GO:0009279	cellular_component	cell outer membrane	4	25	19892	831	Locus_1370 // Locus_18219 // Locus_14944 // Locus_22287	1.93734	0.0194188
GO:0007280	biological_process	pole cell migration	2	6	19892	831	Locus_4560 // Locus_8736	2.99623	0.020832
GO:0015137	molecular_function	citrate transmembrane transporter activity	3	15	19892	831	Locus_49720 // Locus_7967 // Locus_31177	2.25927	0.0220159
GO:0004383	molecular_function	guanylate cyclase activity	3	15	19892	831	Locus_8761 // Locus_8319 // Locus_1818	2.25927	0.0220159
GO:0046581	cellular_component	intercellular canaliculus	3	15	19892	831	Locus_35395 // Locus_7585 // Locus_4099	2.25927	0.0230987
GO:0050773	biological_process	regulation of dendrite development	3	16	19892	831	Locus_13648 // Locus_35540 // Locus_38263	2.16616	0.0231043
GO:0030893	cellular_component	meiotic cohesin complex	2	6	19892	831	Locus_11058 // Locus_5346	2.99623	0.0236781
GO:0008146	molecular_function	sulfotransferase activity	5	30	19892	831	Locus_41239 // Locus_15978 // Locus_26038 // Locus_27232 // Locus_39420	1.99623	0.0236896
GO:0051607	biological_process	defense response to virus	5	43	19892	831	Locus_26935 // Locus_51512 // Locus_62097 // Locus_70069 // Locus_36075	1.47686	0.0259562
GO:0030414	molecular_function	peptidase inhibitor activity	4	22	19892	831	Locus_39605 // Locus_62351 // Locus_794 // Locus_7045	2.12176	0.0262137
GO:0043621	molecular_function	protein self-association	3	16	19892	831	Locus_15823 // Locus_35540 // Locus_38263	2.16616	0.0262821
GO:0042626	molecular_function	ATPase activity, coupled to transmembrane movement of substances	22	209	19892	831	Locus_49720 // Locus_50388 // Locus_35395 // Locus_2494 // Locus_7585 // Locus_42224 // Locus_4099 // Locus_8871 // Locus_1036 // Locus_62697 // Locus_18852 // Locus_37092 // Locus_35846 // Locus_48276 // Locus_5189 // Locus_61346 // Locus_962 // Locus_52342 // Locus_1966 // Locus_12892 // Locus_86021 // Locus_68469	1.33327	0.0263943
GO:0004222	molecular_function	metalloendopeptidase activity	9	104	19892	831	Locus_39272 // Locus_14312 // Locus_3662 // Locus_2277 // Locus_49573 // Locus_38882 // Locus_21725 // Locus_17587 // Locus_17202	1.05068	0.0281012
GO:0015700	biological_process	arsenite transport	2	7	19892	831	Locus_49720 // Locus_18852	2.77384	0.0284129
GO:0009404	biological_process	toxin metabolic process	2	7	19892	831	Locus_1950 // Locus_18195	2.77384	0.0284129
GO:0042136	biological_process	neurotransmitter biosynthetic process	2	7	19892	831	Locus_11602 // Locus_38263	2.77384	0.0284129
GO:0045071	biological_process	negative regulation of viral genome replication	2	7	19892	831	Locus_51512 // Locus_36075	2.77384	0.0284129
GO:0016891	molecular_function	endoribonuclease activity, producing 5'-phosphomonoesters	4	29	19892	831	Locus_1419 // Locus_68237 // Locus_19330 // Locus_51512	1.72322	0.0301728
GO:0050580	molecular_function	2,5-didehydrogluconate reductase activity	2	7	19892	831	Locus_30711 // Locus_18042	2.77384	0.0311517
GO:0008210	biological_process	estrogen metabolic process	3	18	19892	831	Locus_14452 // Locus_11602 // Locus_18195	1.99623	0.0317721
GO:0016281	cellular_component	eukaryotic translation initiation factor 4F complex	2	7	19892	831	Locus_45357 // Locus_37494	2.77384	0.0322358
GO:0000136	cellular_component	alpha-1,6-mannosyltransferase complex	2	7	19892	831	Locus_19778 // Locus_22027	2.77384	0.0322358
GO:0009986	cellular_component	cell surface	11	141	19892	831	Locus_36032 // Locus_35395 // Locus_6534 // Locus_3503 // Locus_13347 // Locus_36939 // Locus_35540 // Locus_38263 // Locus_8251 // Locus_2926 // Locus_17202	0.901076	0.0357257
GO:0055085	biological_process	transmembrane transport	86	1728	19892	831	Locus_49720 // Locus_17942 // Locus_20507 // Locus_35395 // Locus_35897 // Locus_2494 // Locus_4202 // Locus_7585 // Locus_42224 // Locus_4099 // Locus_5304 // Locus_7967 // Locus_54030 // Locus_13791 // Locus_37641 // Locus_15023 // Locus_47493 // Locus_31177 // Locus_7106 // Locus_50608 // Locus_61359 // Locus_39689 // Locus_15488 // Locus_20370 // Locus_9954 // Locus_35 // Locus_51994 // Locus…	0.252573	0.0360613
GO:0048251	biological_process	elastic fiber assembly	3	19	19892	831	Locus_16507 // Locus_19425 // Locus_21316	1.91823	0.0366562
GO:0042651	cellular_component	thylakoid membrane	20	216	19892	831	Locus_84216 // Locus_3506 // Locus_39272 // Locus_14312 // Locus_51930 // Locus_41756 // Locus_38882 // Locus_65818 // Locus_50741 // Locus_77676 // Locus_27958 // Locus_50070 // Locus_33090 // Locus_84001 // Locus_49356 // Locus_83489 // Locus_30419 // Locus_1966 // Locus_86021 // Locus_68469	1.14824	0.0377359
GO:0004553	molecular_function	hydrolase activity, hydrolyzing O-glycosyl compounds	22	323	19892	831	Locus_43984 // Locus_3503 // Locus_2685 // Locus_6014 // Locus_36939 // Locus_3245 // Locus_37225 // Locus_41239 // Locus_18853 // Locus_23092 // Locus_18537 // Locus_7801 // Locus_78116 // Locus_12051 // Locus_208 // Locus_22287 // Locus_8251 // Locus_2926 // Locus_14015 // Locus_36369 // Locus_69317 // Locus_11304	0.705237	0.0387037
GO:0007224	biological_process	smoothened signaling pathway	4	32	19892	831	Locus_4560 // Locus_8736 // Locus_36852 // Locus_8021	1.5812	0.0392643
GO:0042542	biological_process	response to hydrogen peroxide	5	48	19892	831	Locus_52818 // Locus_36846 // Locus_5304 // Locus_55393 // Locus_18195	1.31816	0.0394139
GO:0010494	cellular_component	cytoplasmic stress granule	4	31	19892	831	Locus_69502 // Locus_74221 // Locus_707 // Locus_45357	1.627	0.0396755
GO:0047657	molecular_function	alpha-1,3-glucan synthase activity	2	8	19892	831	Locus_6534 // Locus_687	2.5812	0.0404151
GO:0047661	molecular_function	amino-acid racemase activity	2	8	19892	831	Locus_28519 // Locus_84368	2.5812	0.0404151
GO:0005178	molecular_function	integrin binding	2	8	19892	831	Locus_16507 // Locus_21316	2.5812	0.0404151
GO:0046658	cellular_component	anchored to plasma membrane	2	8	19892	831	Locus_49410 // Locus_21357	2.5812	0.041801
GO:0042575	cellular_component	DNA polymerase complex	2	8	19892	831	Locus_9779 // Locus_19965	2.5812	0.041801
GO:0015238	molecular_function	drug transmembrane transporter activity	7	78	19892	831	Locus_35395 // Locus_7585 // Locus_4099 // Locus_19987 // Locus_39150 // Locus_3246 // Locus_18852	1.10315	0.0419636
GO:0046689	biological_process	response to mercury ion	2	9	19892	831	Locus_20507 // Locus_18195	2.41127	0.0462413
GO:0030476	biological_process	ascospore wall assembly	2	9	19892	831	Locus_687 // Locus_12577	2.41127	0.0462413
GO:0000032	biological_process	cell wall mannoprotein biosynthetic process	2	9	19892	831	Locus_19778 // Locus_22027	2.41127	0.0462413
GO:0009252	biological_process	peptidoglycan biosynthetic process	2	9	19892	831	Locus_28519 // Locus_84368	2.41127	0.0462413

## Sheet: 20g
GOID	Ontology	Term	Term associated gene count in dataset	Term associated gene count in background	Total number of genes in background	Total number of genes in dataset	Genes	log_odds_ratio	P
GO:0009535	cellular_component	chloroplast thylakoid membrane	9	181	19892	46	Locus_33090 // Locus_77676 // Locus_27958 // Locus_84001 // Locus_30419 // Locus_83489 // Locus_1966 // Locus_86021 // Locus_68469	4.42642	8.7463e-10
GO:0016168	molecular_function	chlorophyll binding	6	77	19892	46	Locus_33090 // Locus_50070 // Locus_27958 // Locus_84001 // Locus_30419 // Locus_83489	5.07451	2.54417e-08
GO:0009767	biological_process	photosynthetic electron transport chain	4	18	19892	46	Locus_33090 // Locus_77676 // Locus_84001 // Locus_83489	6.58641	7.13387e-08
GO:0009521	cellular_component	photosystem	6	97	19892	46	Locus_33090 // Locus_50070 // Locus_27958 // Locus_84001 // Locus_30419 // Locus_83489	4.74139	2.0146e-07
GO:0045261	cellular_component	proton-transporting ATP synthase complex, catalytic core F(1)	4	20	19892	46	Locus_1966 // Locus_86021 // Locus_12892 // Locus_68469	6.43441	2.04486e-07
GO:0046933	molecular_function	proton-transporting ATP synthase activity, rotational mechanism	4	25	19892	46	Locus_1966 // Locus_86021 // Locus_12892 // Locus_68469	6.11248	3.30584e-07
GO:0018298	biological_process	protein-chromophore linkage	6	129	19892	46	Locus_33090 // Locus_50070 // Locus_27958 // Locus_84001 // Locus_30419 // Locus_83489	4.33007	4.55448e-07
GO:0008553	molecular_function	hydrogen-exporting ATPase activity, phosphorylative mechanism	3	8	19892	46	Locus_86021 // Locus_12892 // Locus_68469	7.3413	6.83968e-07
GO:0015986	biological_process	ATP synthesis coupled proton transport	4	31	19892	46	Locus_1966 // Locus_86021 // Locus_12892 // Locus_68469	5.80214	7.17997e-07
GO:0015991	biological_process	ATP hydrolysis coupled proton transport	4	42	19892	46	Locus_1966 // Locus_86021 // Locus_12892 // Locus_68469	5.36402	2.50823e-06
GO:0046961	molecular_function	proton-transporting ATPase activity, rotational mechanism	3	26	19892	46	Locus_1966 // Locus_86021 // Locus_12892	5.64086	3.08265e-05
GO:0015979	biological_process	photosynthesis	7	187	19892	46	Locus_33090 // Locus_50070 // Locus_77676 // Locus_27958 // Locus_84001 // Locus_30419 // Locus_83489	4.0168	0.00501091
GO:0022900	biological_process	electron transport chain	7	188	19892	46	Locus_33090 // Locus_50070 // Locus_77676 // Locus_27958 // Locus_84001 // Locus_30419 // Locus_83489	4.0091	0.00509379
GO:0051179	biological_process	localization	18	4207	19892	46	Locus_52515 // Locus_33090 // Locus_50070 // Locus_77676 // Locus_27958 // Locus_84001 // Locus_15530 // Locus_30419 // Locus_15071 // Locus_18492 // Locus_1966 // Locus_62915 // Locus_52635 // Locus_15468 // Locus_86021 // Locus_12892 // Locus_13393 // Locus_68469	0.887688	0.00546086
GO:0051539	molecular_function	4 iron, 4 sulfur cluster binding	3	155	19892	46	Locus_50070 // Locus_27958 // Locus_30419	3.06518	0.00583965
GO:0031095	cellular_component	platelet dense tubular network membrane	1	5	19892	46	Locus_18492	6.43441	0.0132913
GO:0030574	biological_process	collagen catabolic process	1	6	19892	46	Locus_17646	6.17138	0.0137335
GO:0034383	biological_process	low-density lipoprotein particle clearance	1	6	19892	46	Locus_18492	6.17138	0.0137335
GO:0043498	molecular_function	cell surface binding	1	6	19892	46	Locus_68530	6.17138	0.0141058
GO:0016021	cellular_component	integral to membrane	18	4131	19892	46	Locus_52515 // Locus_33090 // Locus_50070 // Locus_77676 // Locus_27958 // Locus_84001 // Locus_15530 // Locus_30419 // Locus_15071 // Locus_18680 // Locus_7472 // Locus_21238 // Locus_83489 // Locus_62915 // Locus_52635 // Locus_41571 // Locus_15468 // Locus_13393	0.913988	0.0160978
GO:0060347	biological_process	heart trabecula formation	1	8	19892	46	Locus_18564	5.75634	0.0182704
GO:0060412	biological_process	ventricular septum morphogenesis	1	8	19892	46	Locus_18564	5.75634	0.0182704
GO:0071731	biological_process	response to nitric oxide	1	9	19892	46	Locus_18564	5.58641	0.0205312
GO:0034720	biological_process	histone H3-K4 demethylation	1	10	19892	46	Locus_18050	5.43441	0.0227869
GO:0032453	molecular_function	histone demethylase activity (H3-K4 specific)	1	10	19892	46	Locus_18050	5.43441	0.0234016
GO:0015020	molecular_function	glucuronosyltransferase activity	1	10	19892	46	Locus_41571	5.43441	0.0234016
GO:0060711	biological_process	labyrinthine layer development	1	11	19892	46	Locus_18564	5.29691	0.0250376
GO:0032456	biological_process	endocytic recycling	1	11	19892	46	Locus_18492	5.29691	0.0250376
GO:0015276	molecular_function	ligand-gated ion channel activity	2	105	19892	46	Locus_52515 // Locus_62915	3.04209	0.0255699
GO:0008253	molecular_function	5'-nucleotidase activity	1	13	19892	46	Locus_22093	5.0559	0.0303171
GO:0008083	molecular_function	growth factor activity	1	13	19892	46	Locus_68530	5.0559	0.0303171
GO:0055038	cellular_component	recycling endosome membrane	1	12	19892	46	Locus_18492	5.17138	0.0316104
GO:0045765	biological_process	regulation of angiogenesis	1	15	19892	46	Locus_18564	4.84945	0.03399
GO:0070544	biological_process	histone H3-K36 demethylation	1	15	19892	46	Locus_18050	4.84945	0.03399
GO:0051864	molecular_function	histone demethylase activity (H3-K36 specific)	1	15	19892	46	Locus_18050	4.84945	0.0349009
GO:0051259	biological_process	protein oligomerization	2	129	19892	46	Locus_52515 // Locus_18492	2.74511	0.0354649
GO:0004843	molecular_function	ubiquitin-specific protease activity	1	17	19892	46	Locus_13628	4.66888	0.0394635
GO:0055008	biological_process	cardiac muscle tissue morphogenesis	1	18	19892	46	Locus_18564	4.58641	0.0406517
GO:0046379	biological_process	extracellular polysaccharide metabolic process	1	20	19892	46	Locus_2926	4.43441	0.045068
GO:0006351	biological_process	transcription, DNA-dependent	5	865	19892	46	Locus_52515 // Locus_13628 // Locus_8467 // Locus_18050 // Locus_15854	1.32171	0.0468192
GO:0042632	biological_process	cholesterol homeostasis	1	21	19892	46	Locus_18492	4.36402	0.0472687

## Sheet: 60g
GOID	Ontology	Term	Term associated gene count in dataset	Term associated gene count in background	Total number of genes in background	Total number of genes in dataset	Genes	log_odds_ratio	P
GO:0009535	cellular_component	chloroplast thylakoid membrane	8	181	19892	16	Locus_33090 // Locus_84001 // Locus_30419 // Locus_27958 // Locus_83489 // Locus_1966 // Locus_68469 // Locus_86021	5.78005	5.84879e-13
GO:0045261	cellular_component	proton-transporting ATP synthase complex, catalytic core F(1)	4	20	19892	16	Locus_1966 // Locus_68469 // Locus_12892 // Locus_86021	7.95797	1.81862e-09
GO:0016168	molecular_function	chlorophyll binding	5	77	19892	16	Locus_33090 // Locus_84001 // Locus_30419 // Locus_27958 // Locus_83489	6.33504	3.46572e-09
GO:0046933	molecular_function	proton-transporting ATP synthase activity, rotational mechanism	4	25	19892	16	Locus_1966 // Locus_68469 // Locus_12892 // Locus_86021	7.63604	3.75239e-09
GO:0015986	biological_process	ATP synthesis coupled proton transport	4	31	19892	16	Locus_1966 // Locus_68469 // Locus_12892 // Locus_86021	7.3257	1.36833e-08
GO:0009521	cellular_component	photosystem	5	97	19892	16	Locus_33090 // Locus_84001 // Locus_30419 // Locus_27958 // Locus_83489	6.00192	1.4419e-08
GO:0008553	molecular_function	hydrogen-exporting ATPase activity, phosphorylative mechanism	3	8	19892	16	Locus_68469 // Locus_12892 // Locus_86021	8.86486	2.53634e-08
GO:0015991	biological_process	ATP hydrolysis coupled proton transport	4	42	19892	16	Locus_1966 // Locus_68469 // Locus_12892 // Locus_86021	6.88758	4.83904e-08
GO:0018298	biological_process	protein-chromophore linkage	5	129	19892	16	Locus_33090 // Locus_84001 // Locus_30419 // Locus_27958 // Locus_83489	5.5906	7.60041e-08
GO:0009767	biological_process	photosynthetic electron transport chain	3	18	19892	16	Locus_33090 // Locus_84001 // Locus_83489	7.69494	4.91152e-07
GO:0046961	molecular_function	proton-transporting ATPase activity, rotational mechanism	3	26	19892	16	Locus_1966 // Locus_12892 // Locus_86021	7.16442	1.16714e-06
GO:0015979	biological_process	photosynthesis	5	187	19892	16	Locus_33090 // Locus_84001 // Locus_30419 // Locus_27958 // Locus_83489	5.05493	0.00644105
GO:0022900	biological_process	electron transport chain	5	188	19892	16	Locus_33090 // Locus_84001 // Locus_30419 // Locus_27958 // Locus_83489	5.04724	0.00658876
GO:0051539	molecular_function	4 iron, 4 sulfur cluster binding	2	155	19892	16	Locus_30419 // Locus_27958	4.00378	0.00704703
GO:0030248	molecular_function	cellulose binding	1	22	19892	16	Locus_2926	5.82047	0.0180008
GO:0046379	biological_process	extracellular polysaccharide metabolic process	1	20	19892	16	Locus_2926	5.95797	0.0180262
GO:0015976	biological_process	carbon utilization	1	23	19892	16	Locus_3248	5.75634	0.0207038
GO:0004089	molecular_function	carbonate dehydratase activity	1	26	19892	16	Locus_3248	5.57946	0.021241

## Sheet: DC
GOID	Ontology	Term	Term associated gene count in dataset	Term associated gene count in background	Total number of genes in background	Total number of genes in dataset	Genes	log_odds_ratio	P
GO:0009535	cellular_component	chloroplast thylakoid membrane	9	181	19892	21	Locus_33090 // Locus_84001 // Locus_30419 // Locus_27958 // Locus_83489 // Locus_77676 // Locus_68469 // Locus_86021 // Locus_1966	5.55766	2.51013e-13
GO:0009767	biological_process	photosynthetic electron transport chain	4	18	19892	21	Locus_33090 // Locus_84001 // Locus_83489 // Locus_77676	7.71766	3.79462e-09
GO:0045261	cellular_component	proton-transporting ATP synthase complex, catalytic core F(1)	4	20	19892	21	Locus_68469 // Locus_12892 // Locus_86021 // Locus_1966	7.56566	7.74911e-09
GO:0046933	molecular_function	proton-transporting ATP synthase activity, rotational mechanism	4	25	19892	21	Locus_68469 // Locus_12892 // Locus_86021 // Locus_1966	7.24373	1.32575e-08
GO:0016168	molecular_function	chlorophyll binding	5	77	19892	21	Locus_33090 // Locus_84001 // Locus_30419 // Locus_27958 // Locus_83489	5.94272	1.75998e-08
GO:0015986	biological_process	ATP synthesis coupled proton transport	4	31	19892	21	Locus_68469 // Locus_12892 // Locus_86021 // Locus_1966	6.93339	3.86515e-08
GO:0008553	molecular_function	hydrogen-exporting ATPase activity, phosphorylative mechanism	3	8	19892	21	Locus_68469 // Locus_12892 // Locus_86021	8.47255	6.34823e-08
GO:0009521	cellular_component	photosystem	5	97	19892	21	Locus_33090 // Locus_84001 // Locus_30419 // Locus_27958 // Locus_83489	5.6096	9.34986e-08
GO:0015991	biological_process	ATP hydrolysis coupled proton transport	4	42	19892	21	Locus_68469 // Locus_12892 // Locus_86021 // Locus_1966	6.49527	1.36398e-07
GO:0018298	biological_process	protein-chromophore linkage	5	129	19892	21	Locus_33090 // Locus_84001 // Locus_30419 // Locus_27958 // Locus_83489	5.19828	2.87007e-07
GO:0046961	molecular_function	proton-transporting ATPase activity, rotational mechanism	3	26	19892	21	Locus_12892 // Locus_86021 // Locus_1966	6.77211	2.91041e-06
GO:0004775	molecular_function	succinate-CoA ligase (ADP-forming) activity	1	9	19892	21	Locus_30254	6.71766	0.00985699
GO:0015979	biological_process	photosynthesis	6	187	19892	21	Locus_33090 // Locus_84001 // Locus_30419 // Locus_27958 // Locus_83489 // Locus_77676	4.92565	0.0100428
GO:0022900	biological_process	electron transport chain	6	188	19892	21	Locus_33090 // Locus_84001 // Locus_30419 // Locus_27958 // Locus_83489 // Locus_77676	4.91796	0.010157
GO:0051539	molecular_function	4 iron, 4 sulfur cluster binding	2	155	19892	21	Locus_30419 // Locus_27958	3.61146	0.0124016
GO:0046379	biological_process	extracellular polysaccharide metabolic process	1	20	19892	21	Locus_2926	5.56566	0.0227808
GO:0030248	molecular_function	cellulose binding	1	22	19892	21	Locus_2926	5.42815	0.0239321
GO:0015976	biological_process	carbon utilization	1	23	19892	21	Locus_3248	5.36402	0.0261552
GO:0004089	molecular_function	carbonate dehydratase activity	1	26	19892	21	Locus_3248	5.18714	0.0282245
GO:0006810	biological_process	transport	11	3848	19892	21	Locus_44147 // Locus_33090 // Locus_84001 // Locus_30419 // Locus_27958 // Locus_77676 // Locus_68469 // Locus_12892 // Locus_86021 // Locus_1966 // Locus_13393	1.43712	0.0316667
GO:0007219	biological_process	Notch signaling pathway	1	37	19892	21	Locus_20131	4.67813	0.041757

## Sheet: DS
GOID	Ontology	Term	Term associated gene count in dataset	Term associated gene count in background	Total number of genes in background	Total number of genes in dataset	Genes	log_odds_ratio	P
GO:0046933	molecular_function	proton-transporting ATP synthase activity, rotational mechanism	2	25	19892	18	Locus_86021 // Locus_1966	6.46612	0.00021518
GO:0046961	molecular_function	proton-transporting ATPase activity, rotational mechanism	2	26	19892	18	Locus_86021 // Locus_1966	6.40954	0.000232992
GO:0045261	cellular_component	proton-transporting ATP synthase complex, catalytic core F(1)	2	20	19892	18	Locus_86021 // Locus_1966	6.78805	0.000239655
GO:0015986	biological_process	ATP synthesis coupled proton transport	2	31	19892	18	Locus_86021 // Locus_1966	6.15578	0.000402836
GO:0015991	biological_process	ATP hydrolysis coupled proton transport	2	42	19892	18	Locus_86021 // Locus_1966	5.71766	0.000741274
GO:0009535	cellular_component	chloroplast thylakoid membrane	3	181	19892	18	Locus_77676 // Locus_86021 // Locus_1966	4.19509	0.00112231
GO:0004842	molecular_function	ubiquitin-protein ligase activity	3	331	19892	18	Locus_65473 // Locus_20131 // Locus_7511	3.32425	0.00280646
GO:0051315	biological_process	attachment of spindle microtubules to kinetochore involved in mitotic sister chromatid segregation	1	6	19892	18	Locus_1917	7.52501	0.00483704
GO:0034503	biological_process	protein localization to nucleolar rDNA repeats	1	5	19892	18	Locus_1917	7.78805	0.00483704
GO:2000775	biological_process	histone H3-S10 phosphorylation involved in chromosome condensation	1	5	19892	18	Locus_1917	7.78805	0.00483704
GO:0031134	biological_process	sister chromatid biorientation	1	6	19892	18	Locus_1917	7.52501	0.00580182
GO:0003958	molecular_function	NADPH-hemoprotein reductase activity	1	7	19892	18	Locus_2584	7.30262	0.0061437
GO:0034501	biological_process	protein localization to kinetochore	1	7	19892	18	Locus_1917	7.30262	0.00676571
GO:0032133	cellular_component	chromosome passenger complex	1	6	19892	18	Locus_1917	7.52501	0.00696957
GO:0008553	molecular_function	hydrogen-exporting ATPase activity, phosphorylative mechanism	1	8	19892	18	Locus_86021	7.10998	0.00701848
GO:0043154	biological_process	negative regulation of cysteine-type endopeptidase activity involved in apoptotic process	1	8	19892	18	Locus_817	7.10998	0.00772873
GO:0051920	molecular_function	peroxiredoxin activity	1	11	19892	18	Locus_817	6.65054	0.00963848
GO:0051233	cellular_component	spindle midzone	1	12	19892	18	Locus_1917	6.52501	0.0138934
GO:0000778	cellular_component	condensed nuclear chromosome kinetochore	1	14	19892	18	Locus_1917	6.30262	0.0161912
GO:0010228	biological_process	vegetative to reproductive phase transition of meristem	1	17	19892	18	Locus_65473	6.02251	0.0163566
GO:0009767	biological_process	photosynthetic electron transport chain	1	18	19892	18	Locus_77676	5.94005	0.0173109
GO:0007094	biological_process	mitotic spindle assembly checkpoint	1	19	19892	18	Locus_1917	5.86205	0.0182643
GO:0030248	molecular_function	cellulose binding	1	22	19892	18	Locus_2926	5.65054	0.0191898
GO:0022904	biological_process	respiratory electron transport chain	1	20	19892	18	Locus_77676	5.78805	0.0192169
GO:0046379	biological_process	extracellular polysaccharide metabolic process	1	20	19892	18	Locus_2926	5.78805	0.0192169
GO:0034614	biological_process	cellular response to reactive oxygen species	1	31	19892	18	Locus_817	5.15578	0.0258606
GO:0032868	biological_process	response to insulin stimulus	1	30	19892	18	Locus_40180	5.20309	0.028695
GO:0008235	molecular_function	metalloexopeptidase activity	1	34	19892	18	Locus_5431	5.02251	0.0295109
GO:0004177	molecular_function	aminopeptidase activity	1	38	19892	18	Locus_5431	4.86205	0.0329286
GO:0007219	biological_process	Notch signaling pathway	1	37	19892	18	Locus_20131	4.90052	0.0352785
GO:0004601	molecular_function	peroxidase activity	1	52	19892	18	Locus_817	4.40954	0.0448018
GO:0030145	molecular_function	manganese ion binding	1	52	19892	18	Locus_5431	4.40954	0.0448018
GO:0032496	biological_process	response to lipopolysaccharide	1	48	19892	18	Locus_40180	4.52501	0.0455395
GO:0033205	biological_process	cell cycle cytokinesis	1	51	19892	18	Locus_1917	4.43755	0.0492454
