# Supplementary material for: Integrating microRNA and mRNA expression profiling in Symbiodinium microadriaticum, a dinoflagellate symbiont of reef-building corals
Source: BMC Genomics. 2013 Oct 12;14:704. doi: 10.1186/1471-2164-14-704 (PMC3853145; doi:10.1186/1471-2164-14-704)
Supplement: Additional file 11 — Table detailing enrichment of GO terms of negatively and positively correlated smRNA-mRNA expression pairs. [file 1471-2164-14-704-S11.xlsx]

## Sheet: neg_corrRHO08_fisher_adrian_FDR
Enrichment of GO terms of negatively correlated smRNA-mRNA expression pairs
GOID	Ontology	Term	Term associated gene count in dataset	Term associated gene count in background	Total number of genes in background	Total number of genes in dataset	Genes	Annotations	log_odds_ratio	P
GO:0006364	biological_process	rRNA processing	50	283	19892	2021	Locus_10058 // Locus_12228 // Locus_13047 // Locus_13457 // Locus_13559 // Locus_13801 // Locus_14024 // Locus_14308 // Locus_14319 // Locus_14727 // Locus_15249 // Locus_15866 // Locus_17929 // Locus_18488 // Locus_18904 // Locus_18939 // Locus_19683 // Locus_19904 // Locus_20548 // Locus_21258 // Locus_21269 // Locus_21520 // Locus_21798 // Locus_22909 // Locus_24019 // Locus_24474 // Locus_251…	Ribosomal large subunit pseudouridine synthase D // Nucleolar protein 14 // Uncharacterized protein C57A7.06 // Proliferation-associated protein 2G4 // Ribosomal small subunit pseudouridine synthase A // ATP-dependent RNA helicase DBP2 // DEAD-box ATP-dependent RNA helicase 14 // Proteophosphoglycan 5 // rRNA biogenesis protein rrp5 // Putative ribosomal RNA methyltransferase C4F10.03c // Ribosom…	0.798245	5.8763e-05
GO:0006457	biological_process	protein folding	72	468	19892	2021	Locus_10072 // Locus_1024 // Locus_10511 // Locus_10572 // Locus_10733 // Locus_12013 // Locus_12190 // Locus_12549 // Locus_12907 // Locus_13352 // Locus_14191 // Locus_14512 // Locus_14609 // Locus_1484 // Locus_15330 // Locus_15481 // Locus_15532 // Locus_16152 // Locus_16174 // Locus_17169 // Locus_17223 // Locus_17272 // Locus_17436 // Locus_1798 // Locus_1802 // Locus_19231 // Locus_20406 /…	Chaperone protein DnaJ // Translocation protein SEC63 homolog // 41 kDa peptidyl-prolyl cis-trans isomerase // Chaperone protein DnaJ // Chaperone protein DnaJ // DnaJ protein homolog ANJ1 // Phosphatase, putative // GA23706 // DnaJ homolog subfamily A member 4 // DnaJ homolog subfamily C member 18 // DnaJ homolog subfamily B member 6-B // Glucosidase 2 subunit beta // Peptidyl-prolyl cis-trans i…	0.598607	0.000177571
GO:0031072	molecular_function	heat shock protein binding	39	250	19892	2021	Locus_10072 // Locus_1024 // Locus_10572 // Locus_10733 // Locus_12013 // Locus_12549 // Locus_12907 // Locus_13352 // Locus_14191 // Locus_1484 // Locus_15532 // Locus_17169 // Locus_17272 // Locus_17436 // Locus_1798 // Locus_20406 // Locus_22695 // Locus_23340 // Locus_25341 // Locus_28078 // Locus_31669 // Locus_35166 // Locus_36411 // Locus_37538 // Locus_37608 // Locus_37978 // Locus_38184 …	Chaperone protein DnaJ // Translocation protein SEC63 homolog // Chaperone protein DnaJ // Chaperone protein DnaJ // DnaJ protein homolog ANJ1 // GA23706 // DnaJ homolog subfamily A member 4 // DnaJ homolog subfamily C member 18 // DnaJ homolog subfamily B member 6-B // Translocation protein SEC63 homolog // Chaperone protein DnaJ // DnaJ protein homolog ANJ1 // Chaperone protein dnaJ 20, chlorop…	0.618665	0.00479184
GO:0051082	molecular_function	unfolded protein binding	42	264	19892	2021	Locus_10072 // Locus_1024 // Locus_10572 // Locus_10733 // Locus_12013 // Locus_12549 // Locus_12907 // Locus_13352 // Locus_14191 // Locus_1484 // Locus_15532 // Locus_16152 // Locus_17169 // Locus_17272 // Locus_17436 // Locus_1798 // Locus_22695 // Locus_23340 // Locus_25341 // Locus_28078 // Locus_30138 // Locus_31669 // Locus_35166 // Locus_35900 // Locus_36411 // Locus_37538 // Locus_37608 …	Chaperone protein DnaJ // Translocation protein SEC63 homolog // Chaperone protein DnaJ // Chaperone protein DnaJ // DnaJ protein homolog ANJ1 // GA23706 // DnaJ homolog subfamily A member 4 // DnaJ homolog subfamily C member 18 // DnaJ homolog subfamily B member 6-B // Translocation protein SEC63 homolog // Chaperone protein DnaJ // Prefoldin subunit 2 // DnaJ protein homolog ANJ1 // Chaperone p…	0.64697	0.00244071
GO:0004252	molecular_function	serine-type endopeptidase activity	25	154	19892	2021	Locus_10243 // Locus_11638 // Locus_1405 // Locus_15823 // Locus_17646 // Locus_18379 // Locus_19187 // Locus_22360 // Locus_24049 // Locus_28669 // Locus_29630 // Locus_305 // Locus_41728 // Locus_43589 // Locus_44998 // Locus_48912 // Locus_51466 // Locus_5697 // Locus_6103 // Locus_61261 // Locus_61889 // Locus_69416 // Locus_70595 // Locus_7553 // Locus_86272	Proprotein convertase subtilisin/kexin type 5 // Putative uncharacterized protein (Fragment) // Putative uncharacterized protein (Fragment) // Dipeptidyl peptidase 1 // Cuticle-degrading serine protease // Proprotein convertase subtilisin/kexin type 5 // Putative uncharacterized protein (Fragment) // Putative uncharacterized protein (Fragment) // Putative uncharacterized protein (Fragment) // Pro…	0.676117	0.0130673
GO:0018106	biological_process	peptidyl-histidine phosphorylation	9	37	19892	2021	Locus_10466 // Locus_13622 // Locus_15461 // Locus_22761 // Locus_26939 // Locus_32849 // Locus_42455 // Locus_59680 // Locus_65410	Aerobic respiration control sensor protein ArcB // [Pyruvate dehydrogenase [lipoamide]] kinase isozyme 4, mitochondrial // [Pyruvate dehydrogenase [lipoamide]] kinase isozyme 4, mitochondrial // [Pyruvate dehydrogenase [lipoamide]] kinase, mitochondrial // [3-methyl-2-oxobutanoate dehydrogenase [lipoamide]] kinase, mitochondrial // Sensor kinase protein RcsC // [Pyruvate dehydrogenase [lipoamide]…	1.25952	0.00930692
GO:0023014	biological_process	signal transduction by phosphorylation	13	78	19892	2021	Locus_10466 // Locus_13145 // Locus_13622 // Locus_15461 // Locus_1591 // Locus_16230 // Locus_22761 // Locus_26939 // Locus_32849 // Locus_40269 // Locus_42455 // Locus_59680 // Locus_65410	Aerobic respiration control sensor protein ArcB // Potassium voltage-gated channel subfamily H member 4 // [Pyruvate dehydrogenase [lipoamide]] kinase isozyme 4, mitochondrial // [Pyruvate dehydrogenase [lipoamide]] kinase isozyme 4, mitochondrial // Blue-light photoreceptor // Potassium voltage-gated channel subfamily H member 8 // [Pyruvate dehydrogenase [lipoamide]] kinase, mitochondrial // [3…	0.714085	0.045557
GO:0000413	biological_process	protein peptidyl-prolyl isomerization	24	155	19892	2021	Locus_10511 // Locus_12190 // Locus_14609 // Locus_15330 // Locus_15481 // Locus_16174 // Locus_17223 // Locus_1802 // Locus_19231 // Locus_28985 // Locus_3141 // Locus_33041 // Locus_42044 // Locus_4377 // Locus_45980 // Locus_50364 // Locus_5165 // Locus_61837 // Locus_62849 // Locus_7027 // Locus_73949 // Locus_77804 // Locus_78151 // Locus_81250	41 kDa peptidyl-prolyl cis-trans isomerase // Phosphatase, putative // Peptidyl-prolyl cis-trans isomerase D // FK506-binding protein 1 // 70 kDa peptidyl-prolyl isomerase // Outer membrane protein MIP // Protein phosphatase 2c, putative // Homoserine acetyltransferase family protein // Peptidyl-prolyl cis-trans isomerase 1 // Outer membrane protein MIP // Predicted protein // Peptidyl-prolyl cis…	0.607885	0.0206735
GO:0003755	molecular_function	peptidyl-prolyl cis-trans isomerase activity	24	155	19892	2021	Locus_10511 // Locus_12190 // Locus_14609 // Locus_15330 // Locus_15481 // Locus_16174 // Locus_17223 // Locus_1802 // Locus_19231 // Locus_28985 // Locus_3141 // Locus_33041 // Locus_42044 // Locus_4377 // Locus_45980 // Locus_50364 // Locus_5165 // Locus_61837 // Locus_62849 // Locus_7027 // Locus_73949 // Locus_77804 // Locus_78151 // Locus_81250	41 kDa peptidyl-prolyl cis-trans isomerase // Phosphatase, putative // Peptidyl-prolyl cis-trans isomerase D // FK506-binding protein 1 // 70 kDa peptidyl-prolyl isomerase // Outer membrane protein MIP // Protein phosphatase 2c, putative // Homoserine acetyltransferase family protein // Peptidyl-prolyl cis-trans isomerase 1 // Outer membrane protein MIP // Predicted protein // Peptidyl-prolyl cis…	0.607885	0.025095
GO:0016071	biological_process	mRNA metabolic process	66	526	19892	2021	Locus_10689 // Locus_12265 // Locus_1263 // Locus_13448 // Locus_13801 // Locus_14024 // Locus_14051 // Locus_14319 // Locus_16006 // Locus_16477 // Locus_16962 // Locus_1798 // Locus_1866 // Locus_18904 // Locus_19329 // Locus_19454 // Locus_20259 // Locus_21258 // Locus_21712 // Locus_21861 // Locus_21917 // Locus_22909 // Locus_23909 // Locus_23915 // Locus_2534 // Locus_26109 // Locus_26261 /…	Probable splicing factor, arginine/serine-rich 6 // Regulator of nonsense transcripts 1 // THO complex subunit 3 // Polyadenylate-binding protein, cytoplasmic and nuclear // ATP-dependent RNA helicase DBP2 // DEAD-box ATP-dependent RNA helicase 14 // Serine/threonine-protein kinase PRP4 homolog // rRNA biogenesis protein rrp5 // Splicing factor, arginine/serine-rich 15 (Fragment) // Putative heli…	0.304522	0.0497105
GO:0030672	cellular_component	synaptic vesicle membrane	5	14	19892	2021	Locus_11013 // Locus_12827 // Locus_24117 // Locus_31351 // Locus_74235	Synaptotagmin-C // Otoferlin // Synaptic vesicle 2-related protein // Synaptic vesicle 2-related protein // Synaptobrevin	1.81362	0.00987098
GO:0006412	biological_process	translation	75	604	19892	2021	Locus_11245 // Locus_12081 // Locus_12265 // Locus_13448 // Locus_13457 // Locus_14308 // Locus_14727 // Locus_16089 // Locus_1703 // Locus_1725 // Locus_17929 // Locus_18143 // Locus_1844 // Locus_18701 // Locus_19683 // Locus_21520 // Locus_21798 // Locus_218 // Locus_21955 // Locus_22230 // Locus_22306 // Locus_22946 // Locus_23241 // Locus_25549 // Locus_26313 // Locus_26463 // Locus_26593 //…	Protein IMPACT-B // Translation factor GUF1 homolog, mitochondrial // Regulator of nonsense transcripts 1 // Polyadenylate-binding protein, cytoplasmic and nuclear // Proliferation-associated protein 2G4 // Proteophosphoglycan 5 // Putative ribosomal RNA methyltransferase C4F10.03c // Peptide chain release factor 1 // Phenylalanine--tRNA ligase, chloroplastic/mitochondrial // 40S ribosomal protei…	0.289461	0.0295736
GO:0009909	biological_process	regulation of flower development	4	13	19892	2021	Locus_11262 // Locus_32243 // Locus_35166 // Locus_7849	Flowering time control protein FCA // Cryptochrome-2 // Chaperone protein dnaJ 3 // Flowering time control protein FCA	1.59861	0.0343447
GO:0010019	biological_process	chloroplast-nucleus signaling pathway	42	293	19892	2021	Locus_11269 // Locus_12333 // Locus_12447 // Locus_1479 // Locus_17492 // Locus_18613 // Locus_20090 // Locus_20218 // Locus_20285 // Locus_20391 // Locus_20659 // Locus_21097 // Locus_22991 // Locus_23173 // Locus_23314 // Locus_23914 // Locus_24400 // Locus_24560 // Locus_24756 // Locus_26118 // Locus_26144 // Locus_26447 // Locus_27182 // Locus_28587 // Locus_29879 // Locus_29932 // Locus_3238…	Pentatricopeptide repeat-containing protein At2g31400, chloroplastic // Pentatricopeptide repeat-containing protein At2g31400, chloroplastic // Pentatricopeptide repeat-containing protein At2g31400, chloroplastic // Pentatricopeptide repeat-containing protein At2g31400, chloroplastic // Pentatricopeptide repeat-containing protein At2g31400, chloroplastic // Pentatricopeptide repeat-containing pro…	0.496608	0.0111975
GO:0031930	biological_process	mitochondria-nucleus signaling pathway	42	293	19892	2021	Locus_11269 // Locus_12333 // Locus_12447 // Locus_1479 // Locus_17492 // Locus_18613 // Locus_20090 // Locus_20218 // Locus_20285 // Locus_20391 // Locus_20659 // Locus_21097 // Locus_22991 // Locus_23173 // Locus_23314 // Locus_23914 // Locus_24400 // Locus_24560 // Locus_24756 // Locus_26118 // Locus_26144 // Locus_26447 // Locus_27182 // Locus_28587 // Locus_29879 // Locus_29932 // Locus_3238…	Pentatricopeptide repeat-containing protein At2g31400, chloroplastic // Pentatricopeptide repeat-containing protein At2g31400, chloroplastic // Pentatricopeptide repeat-containing protein At2g31400, chloroplastic // Pentatricopeptide repeat-containing protein At2g31400, chloroplastic // Pentatricopeptide repeat-containing protein At2g31400, chloroplastic // Pentatricopeptide repeat-containing pro…	0.496608	0.0111975
GO:0007156	biological_process	homophilic cell adhesion	12	66	19892	2021	Locus_11638 // Locus_1405 // Locus_19187 // Locus_22360 // Locus_24049 // Locus_29630 // Locus_41728 // Locus_43589 // Locus_51466 // Locus_61261 // Locus_61889 // Locus_86272	Putative uncharacterized protein (Fragment) // Putative uncharacterized protein (Fragment) // Putative uncharacterized protein (Fragment) // Putative uncharacterized protein (Fragment) // Putative uncharacterized protein (Fragment) // Putative uncharacterized protein (Fragment) // Putative uncharacterized protein (Fragment) // Putative uncharacterized protein (Fragment) // Putative uncharacterize…	0.839615	0.0296162
GO:0030261	biological_process	chromosome condensation	10	39	19892	2021	Locus_12101 // Locus_12701 // Locus_19782 // Locus_35225 // Locus_3698 // Locus_38434 // Locus_42170 // Locus_45074 // Locus_48203 // Locus_6523	Structural maintenance of chromosomes protein 1A // DNA topoisomerase 2 // Serine/threonine-protein kinase ark1 // Eukaryotic translation initiation factor 4E // DNA topoisomerase 1 // Chromosome partition protein Smc // Protein pim1 // DNA replication licensing factor Mcm5 // Structural maintenance of chromosomes protein 2 // Eukaryotic translation initiation factor 4E	1.33557	0.00418311
GO:0006307	biological_process	DNA dealkylation involved in DNA repair	6	25	19892	2021	Locus_12162 // Locus_13662 // Locus_4239 // Locus_45490 // Locus_61034 // Locus_61132	Alpha-ketoglutarate-dependent dioxygenase alkB homolog 3 // Alpha-ketoglutarate-dependent dioxygenase alkB homolog 3 // Alpha-ketoglutarate-dependent dioxygenase alkB homolog 3 // Alpha-ketoglutarate-dependent dioxygenase alkB homolog 3 // Alpha-ketoglutarate-dependent dioxygenase alkB homolog 3 // Alpha-ketoglutarate-dependent dioxygenase alkB homolog 3	1.24015	0.033603
GO:0008198	molecular_function	ferrous iron binding	8	39	19892	2021	Locus_12162 // Locus_13662 // Locus_2448 // Locus_4239 // Locus_43730 // Locus_45490 // Locus_61034 // Locus_61132	Alpha-ketoglutarate-dependent dioxygenase alkB homolog 3 // Alpha-ketoglutarate-dependent dioxygenase alkB homolog 3 // 4,5-DOPA dioxygenase extradiol-like protein // Alpha-ketoglutarate-dependent dioxygenase alkB homolog 3 // Tartrate-resistant acid phosphatase type 5 // Alpha-ketoglutarate-dependent dioxygenase alkB homolog 3 // Alpha-ketoglutarate-dependent dioxygenase alkB homolog 3 // Alpha-…	1.01364	0.0404155
GO:0035552	biological_process	oxidative single-stranded DNA demethylation	6	24	19892	2021	Locus_12162 // Locus_13662 // Locus_4239 // Locus_45490 // Locus_61034 // Locus_61132	Alpha-ketoglutarate-dependent dioxygenase alkB homolog 3 // Alpha-ketoglutarate-dependent dioxygenase alkB homolog 3 // Alpha-ketoglutarate-dependent dioxygenase alkB homolog 3 // Alpha-ketoglutarate-dependent dioxygenase alkB homolog 3 // Alpha-ketoglutarate-dependent dioxygenase alkB homolog 3 // Alpha-ketoglutarate-dependent dioxygenase alkB homolog 3	1.29905	0.0278261
GO:0043734	molecular_function	DNA-N1-methyladenine dioxygenase activity	6	24	19892	2021	Locus_12162 // Locus_13662 // Locus_4239 // Locus_45490 // Locus_61034 // Locus_61132	Alpha-ketoglutarate-dependent dioxygenase alkB homolog 3 // Alpha-ketoglutarate-dependent dioxygenase alkB homolog 3 // Alpha-ketoglutarate-dependent dioxygenase alkB homolog 3 // Alpha-ketoglutarate-dependent dioxygenase alkB homolog 3 // Alpha-ketoglutarate-dependent dioxygenase alkB homolog 3 // Alpha-ketoglutarate-dependent dioxygenase alkB homolog 3	1.29905	0.0301117
GO:0051747	molecular_function	cytosine C-5 DNA demethylase activity	6	24	19892	2021	Locus_12162 // Locus_13662 // Locus_4239 // Locus_45490 // Locus_61034 // Locus_61132	Alpha-ketoglutarate-dependent dioxygenase alkB homolog 3 // Alpha-ketoglutarate-dependent dioxygenase alkB homolog 3 // Alpha-ketoglutarate-dependent dioxygenase alkB homolog 3 // Alpha-ketoglutarate-dependent dioxygenase alkB homolog 3 // Alpha-ketoglutarate-dependent dioxygenase alkB homolog 3 // Alpha-ketoglutarate-dependent dioxygenase alkB homolog 3	1.29905	0.0301117
GO:0030515	molecular_function	snoRNA binding	4	14	19892	2021	Locus_12228 // Locus_13047 // Locus_14319 // Locus_2877	Nucleolar protein 14 // Uncharacterized protein C57A7.06 // rRNA biogenesis protein rrp5 // H/ACA ribonucleoprotein complex subunit 1	1.49169	0.0469678
GO:0000403	molecular_function	Y-form DNA binding	3	7	19892	2021	Locus_12657 // Locus_36311 // Locus_71897	Werner syndrome ATP-dependent helicase homolog // DNA mismatch repair protein Msh2 // Werner syndrome ATP-dependent helicase homolog	2.07665	0.0270915
GO:0032300	cellular_component	mismatch repair complex	5	12	19892	2021	Locus_12657 // Locus_35198 // Locus_36311 // Locus_36690 // Locus_71897	Werner syndrome ATP-dependent helicase homolog // DNA mismatch repair protein Msh6 // DNA mismatch repair protein Msh2 // Mismatch repair endonuclease PMS2 // Werner syndrome ATP-dependent helicase homolog	2.03601	0.00464146
GO:0042790	biological_process	transcription of nuclear large rRNA transcript from RNA polymerase I promoter	4	6	19892	2021	Locus_12701 // Locus_15866 // Locus_36024 // Locus_3698	DNA topoisomerase 2 // TATA-binding protein-associated factor MOT1 // RNA polymerase I-specific transcription initiation factor RRN3 // DNA topoisomerase 1	2.71408	0.00127702
GO:0016811	molecular_function	hydrolase activity, acting on carbon-nitrogen (but not peptide) bonds, in linear amides	13	80	19892	2021	Locus_13979 // Locus_14143 // Locus_1503 // Locus_16035 // Locus_16167 // Locus_1779 // Locus_2037 // Locus_29270 // Locus_32657 // Locus_37143 // Locus_38074 // Locus_39653 // Locus_63903	Putative aminoacrylate hydrolase RutD // Fatty-acid amide hydrolase 1 // Acetylornithine deacetylase // Kynurenine formamidase // NAD-dependent deacetylase sirtuin-6 // Alkaline ceramidase 3 // NAD-dependent deacetylase sirtuin-2 // Acid ceramidase // Fatty acid amide hydrolase // NAD-dependent deacetylase sirtuin-3, mitochondrial // Peptide deformylase 1B, chloroplastic // Peptide deformylase 1 …	0.677559	0.0452885
GO:0055072	biological_process	iron ion homeostasis	5	20	19892	2021	Locus_14220 // Locus_23909 // Locus_36741 // Locus_40045 // Locus_43730	ABC transporter B family member 25, mitochondrial // mRNA decay factor CTH1 // Mitochondrial FAD-linked sulfhydryl oxidase ERV1 // ABC transporter B family member 25, mitochondrial // Tartrate-resistant acid phosphatase type 5	1.29905	0.0434248
GO:0019213	molecular_function	deacetylase activity	4	18	19892	2021	Locus_1503 // Locus_16167 // Locus_24914 // Locus_41791	Acetylornithine deacetylase // NAD-dependent deacetylase sirtuin-6 // S-formylglutathione hydrolase // Bifunctional heparan sulfate N-deacetylase/N-sulfotransferase 4	1.12912	0.0167442
GO:0019478	biological_process	D-amino acid catabolic process	4	6	19892	2021	Locus_1534 // Locus_16516 // Locus_32478 // Locus_62007	D-tyrosyl-tRNA(Tyr) deacylase // D-tyrosyl-tRNA(Tyr) deacylase 1 // D-tyrosyl-tRNA(Tyr) deacylase // D-tyrosyl-tRNA(Tyr) deacylase 1	2.71408	0.00127702
GO:0060021	biological_process	palate development	7	31	19892	2021	Locus_15509 // Locus_19753 // Locus_20462 // Locus_28432 // Locus_39314 // Locus_50173 // Locus_53390	Ephrin type-B receptor 3 // Aspartyl/asparaginyl beta-hydroxylase // TCDD-inducible poly [ADP-ribose] polymerase // Aspartyl/asparaginyl beta-hydroxylase // Aspartyl/asparaginyl beta-hydroxylase // Aspartyl/asparaginyl beta-hydroxylase // Aspartyl/asparaginyl beta-hydroxylase	1.15221	0.0307528
GO:0016272	cellular_component	prefoldin complex	3	7	19892	2021	Locus_16152 // Locus_35900 // Locus_62662	Prefoldin subunit 2 // Probable prefoldin subunit 4 // p53 and DNA damage-regulated protein 1	2.07665	0.0268481
GO:0003735	molecular_function	structural constituent of ribosome	31	191	19892	2021	Locus_1725 // Locus_18143 // Locus_218 // Locus_21955 // Locus_22306 // Locus_23241 // Locus_25549 // Locus_26593 // Locus_28255 // Locus_32638 // Locus_3359 // Locus_35246 // Locus_35431 // Locus_36055 // Locus_36138 // Locus_39043 // Locus_40927 // Locus_4296 // Locus_43263 // Locus_44919 // Locus_46682 // Locus_47115 // Locus_48139 // Locus_50254 // Locus_52008 // Locus_58923 // Locus_60213 //…	40S ribosomal protein S27-2 // 60S ribosomal protein L36 // 60S ribosomal protein L10 // 60S ribosomal protein L10 // 40S ribosomal protein S11 // 50S ribosomal protein L12, chloroplastic // 40S ribosomal protein S3a // 60S ribosomal protein L11 // 28S ribosomal protein S15, mitochondrial // 30S ribosomal protein S13 // Ubiquitin-60S ribosomal protein L40 // 40S ribosomal protein S14 // 40S ribos…	0.675815	0.00626264
GO:0022627	cellular_component	cytosolic small ribosomal subunit	6	19	19892	2021	Locus_1725 // Locus_35431 // Locus_36055 // Locus_44919 // Locus_55790 // Locus_70583	40S ribosomal protein S27-2 // 40S ribosomal protein S26-B // 60S ribosomal protein L11 // 60S ribosomal protein L11 // Eukaryotic translation initiation factor 2A // 40S ribosomal protein S5	1.63608	0.00927234
GO:0032404	molecular_function	mismatch repair complex binding	4	6	19892	2021	Locus_17847 // Locus_35198 // Locus_36311 // Locus_36690	A/G-specific adenine DNA glycosylase // DNA mismatch repair protein Msh6 // DNA mismatch repair protein Msh2 // Mismatch repair endonuclease PMS2	2.71408	0.0013684
GO:0016308	molecular_function	1-phosphatidylinositol-4-phosphate 5-kinase activity	10	55	19892	2021	Locus_18123 // Locus_20641 // Locus_2452 // Locus_3672 // Locus_38827 // Locus_40642 // Locus_63281 // Locus_81095 // Locus_82241 // Locus_8559	Phosphatidylinositol-4-phosphate 5-kinase 1 // Phosphatidylinositol-4-phosphate 5-kinase type-1 gamma // Phosphatidylinositol-4-phosphate 5-kinase 5 // Phosphatidylinositol-4-phosphate 5-kinase 5 // Phosphatidylinositol-4-phosphate 5-kinase 8 // Phosphatidylinositol-4-phosphate 5-kinase 5 // Phosphatidylinositol-4-phosphate 5-kinase 1 // Phosphatidylinositol-4-phosphate 5-kinase 3 // Phosphatidyl…	0.839615	0.0495693
GO:0042255	biological_process	ribosome assembly	4	10	19892	2021	Locus_18732 // Locus_218 // Locus_25178 // Locus_82916	Pre-rRNA-processing protein TSR1 homolog // 60S ribosomal protein L10 // Ribosome maturation protein SBDS // 60S ribosomal protein L10	1.97712	0.0128652
GO:0043462	biological_process	regulation of ATPase activity	5	16	19892	2021	Locus_18764 // Locus_22695 // Locus_35166 // Locus_4550 // Locus_9450	Regucalcin // DnaJ homolog subfamily C member 10 // Chaperone protein dnaJ 3 // Activator of 90 kDa heat shock protein ATPase homolog 1 // Putative uncharacterized protein	1.62098	0.0171031
GO:0042264	biological_process	peptidyl-aspartic acid hydroxylation	5	19	19892	2021	Locus_19753 // Locus_28432 // Locus_39314 // Locus_50173 // Locus_53390	Aspartyl/asparaginyl beta-hydroxylase // Aspartyl/asparaginyl beta-hydroxylase // Aspartyl/asparaginyl beta-hydroxylase // Aspartyl/asparaginyl beta-hydroxylase // Aspartyl/asparaginyl beta-hydroxylase	1.37305	0.0353987
GO:0001540	molecular_function	beta-amyloid binding	5	15	19892	2021	Locus_20110 // Locus_21717 // Locus_44851 // Locus_6182 // Locus_8664	Insulin-degrading enzyme // Insulin-degrading enzyme // Acetylcholinesterase // 3-hydroxyacyl-CoA dehydrogenase type-2 // Insulin-degrading enzyme	1.71408	0.0137804
GO:0005782	cellular_component	peroxisomal matrix	4	12	19892	2021	Locus_20110 // Locus_21717 // Locus_81204 // Locus_8664	Insulin-degrading enzyme // Insulin-degrading enzyme // Enoyl-CoA delta isomerase 2, mitochondrial // Insulin-degrading enzyme	1.71408	0.02706
GO:0030595	biological_process	leukocyte chemotaxis	3	6	19892	2021	Locus_20641 // Locus_25178 // Locus_46160	Phosphatidylinositol-4-phosphate 5-kinase type-1 gamma // Ribosome maturation protein SBDS // Platelet-activating factor acetylhydrolase	2.29905	0.0280829
GO:0016363	cellular_component	nuclear matrix	8	28	19892	2021	Locus_21861 // Locus_3321 // Locus_35446 // Locus_37337 // Locus_39322 // Locus_40661 // Locus_42051 // Locus_44159	Pre-mRNA-processing factor 40 homolog A // DNA polymerase alpha catalytic subunit // Serine/arginine repetitive matrix protein 1 // Serine/arginine repetitive matrix protein 1 // Telomerase protein component 1 // SRSF protein kinase 1 // Chromosome-associated kinesin KIF4B // SWI/SNF-related matrix-associated actin-dependent regulator of chromatin subfamily A containing DEAD/H box 1	1.49169	0.00543996
GO:0036065	biological_process	fucosylation	4	13	19892	2021	Locus_23066 // Locus_36883 // Locus_41406 // Locus_59731	Putative fucosyltransferase R654 // GDP-fucose protein O-fucosyltransferase 2 // Alpha-(1,3)-fucosyltransferase 10 // Putative uncharacterized protein	1.59861	0.0343447
GO:0004551	molecular_function	nucleotide diphosphatase activity	3	5	19892	2021	Locus_24372 // Locus_70001 // Locus_72334	Peroxisomal NADH pyrophosphatase NUDT12 // Peroxisomal NADH pyrophosphatase NUDT12 // Nitrilase and fragile histidine triad fusion protein NitFhit	2.56208	0.0090535
GO:0016925	biological_process	protein sumoylation	4	8	19892	2021	Locus_24781 // Locus_2565 // Locus_6203 // Locus_7728	SUMO-activating enzyme subunit 1 // SUMO-activating enzyme subunit 2 // E3 SUMO-protein ligase pli1 // Ubiquitin-like protein pmt3/smt3	2.29905	0.00505203
GO:0007052	biological_process	mitotic spindle organization	9	38	19892	2021	Locus_25178 // Locus_26593 // Locus_29906 // Locus_31717 // Locus_35225 // Locus_42170 // Locus_62925 // Locus_6523 // Locus_88728	Ribosome maturation protein SBDS // 60S ribosomal protein L11 // Serine/threonine-protein kinase Chk2 // Kinesin-like protein KIF3B // Eukaryotic translation initiation factor 4E // Protein pim1 // Cytoplasmic dynein 1 light intermediate chain 1 // Eukaryotic translation initiation factor 4E // Probable U2 small nuclear ribonucleoprotein A'	1.22104	0.0235912
GO:0008630	biological_process	intrinsic apoptotic signaling pathway in response to DNA damage	3	8	19892	2021	Locus_29906 // Locus_35198 // Locus_36311	Serine/threonine-protein kinase Chk2 // DNA mismatch repair protein Msh6 // DNA mismatch repair protein Msh2	1.88401	0.0382717
GO:0016446	biological_process	somatic hypermutation of immunoglobulin genes	3	5	19892	2021	Locus_35198 // Locus_36311 // Locus_36690	DNA mismatch repair protein Msh6 // DNA mismatch repair protein Msh2 // Mismatch repair endonuclease PMS2	2.56208	0.00860182
Enrichment of GO terms of positively correlated smRNA-mRNA expression pairs
GOID	Ontology	Term	Term associated gene count in dataset	Term associated gene count in background	Total number of genes in background	Total number of genes in dataset	Genes	Annotations	log_odds_ratio	P
GO:0003677	molecular_function	DNA binding	130	1061	19892	1952	Locus_10095 // Locus_11269 // Locus_1168 // Locus_12265 // Locus_12403 // Locus_12447 // Locus_13611 // Locus_14308 // Locus_1479 // Locus_14905 // Locus_14930 // Locus_15368 // Locus_15780 // Locus_15870 // Locus_16391 // Locus_16451 // Locus_16772 // Locus_17197 // Locus_17293 // Locus_17398 // Locus_18158 // Locus_18613 // Locus_19004 // Locus_19683 // Locus_19909 // Locus_20218 // Locus_20285…	ATP-dependent helicase rhp16 // Pentatricopeptide repeat-containing protein At2g31400, chloroplastic // Putative SWI/SNF-related matrix-associated actin-dependent regulator of chromatin subfamily A member 3-like 3 // Regulator of nonsense transcripts 1 // Cytosine-specific methyltransferase // Pentatricopeptide repeat-containing protein At2g31400, chloroplastic // DNA topoisomerase 3-beta-1 // Pr…	0.320322	0.0105069
GO:0006289	biological_process	nucleotide-excision repair	12	62	19892	1952	Locus_10095 // Locus_11876 // Locus_14930 // Locus_16451 // Locus_23729 // Locus_37521 // Locus_39551 // Locus_45923 // Locus_52076 // Locus_6610 // Locus_73801 // Locus_84379	ATP-dependent helicase rhp16 // Pre-mRNA-splicing factor SYF1 // Probable DNA repair helicase ercc3 // DNA excision repair protein ERCC-6 // DNA polymerase lambda // DNA-directed RNA polymerases I, II, and III subunit RPABC4 // N-glycosylase/DNA lyase // Replication factor A protein 2 // Putative DNA repair protein RAD23-4 // Chaperone protein ClpC1, chloroplastic // Chaperone protein ClpC1, chlo…	0.97993	0.0154269
GO:0005942	cellular_component	phosphatidylinositol 3-kinase complex	3	8	19892	1952	Locus_10367 // Locus_14584 // Locus_35038	Phosphatidylinositol 3-kinase VPS34 // Phosphatidylinositol-4,5-bisphosphate 3-kinase catalytic subunit beta isoform // Phosphatidylinositol 3-kinase 1	1.93413	0.0338501
GO:0010008	cellular_component	endosome membrane	20	128	19892	1952	Locus_10367 // Locus_14589 // Locus_16408 // Locus_16876 // Locus_17579 // Locus_19090 // Locus_20797 // Locus_21528 // Locus_24107 // Locus_2526 // Locus_26488 // Locus_4169 // Locus_43646 // Locus_51684 // Locus_5631 // Locus_60860 // Locus_63826 // Locus_68973 // Locus_7406 // Locus_8249	Phosphatidylinositol 3-kinase VPS34 // Vacuolar protein sorting/targeting protein 10 // H(+)/Cl(-) exchange transporter 5 // Vacuolar protein sorting/targeting protein 10 // Vacuolar protein sorting-associated protein 53 homolog // Early endosome antigen 1 // Vacuolar protein sorting-associated protein 11 homolog // Vacuolar proton translocating ATPase 100 kDa subunit // Sodium/hydrogen exchanger…	0.671091	0.0190797
GO:0016303	molecular_function	1-phosphatidylinositol-3-kinase activity	3	8	19892	1952	Locus_10367 // Locus_14584 // Locus_35038	Phosphatidylinositol 3-kinase VPS34 // Phosphatidylinositol-4,5-bisphosphate 3-kinase catalytic subunit beta isoform // Phosphatidylinositol 3-kinase 1	1.93413	0.0365042
GO:0036092	biological_process	phosphatidylinositol-3-phosphate biosynthetic process	3	9	19892	1952	Locus_10367 // Locus_14584 // Locus_35038	Phosphatidylinositol 3-kinase VPS34 // Phosphatidylinositol-4,5-bisphosphate 3-kinase catalytic subunit beta isoform // Phosphatidylinositol 3-kinase 1	1.7642	0.0496581
GO:0015935	cellular_component	small ribosomal subunit	11	35	19892	1952	Locus_10409 // Locus_1554 // Locus_1725 // Locus_27536 // Locus_28205 // Locus_30757 // Locus_34318 // Locus_35431 // Locus_36055 // Locus_45442 // Locus_70583	Ubiquitin-40S ribosomal protein S31 // 40S ribosomal protein S3-B // 40S ribosomal protein S27-2 // 40S ribosomal protein S5 (Fragment) // 40S ribosomal protein S2 // 30S ribosomal protein S4 // 40S ribosomal protein S3 // 40S ribosomal protein S26-B // 60S ribosomal protein L11 // 40S ribosomal protein S14-2 // 40S ribosomal protein S5	1.67931	0.000281737
GO:0045454	biological_process	cell redox homeostasis	21	141	19892	1952	Locus_10454 // Locus_22695 // Locus_23061 // Locus_24098 // Locus_24633 // Locus_29587 // Locus_32722 // Locus_38213 // Locus_38498 // Locus_38510 // Locus_38939 // Locus_39700 // Locus_40091 // Locus_405 // Locus_4249 // Locus_52289 // Locus_54387 // Locus_57042 // Locus_58152 // Locus_60979 // Locus_9235	Putative uncharacterized protein // DnaJ homolog subfamily C member 10 // Protein disulfide isomerase-like 2-2 // Sulfhydryl oxidase 1 // Protein disulfide-isomerase A2 // Probable nucleoredoxin 1 // Protein disulfide-isomerase A4 // Thioredoxin // Putative uncharacterized protein // Protein disulfide isomerase-like 1-4 // Thioredoxin domain-containing protein 9 // Protein disulfide-isomerase // …	0.601929	0.0326565
GO:0020037	molecular_function	heme binding	36	273	19892	1952	Locus_10486 // Locus_12897 // Locus_14444 // Locus_15247 // Locus_19290 // Locus_20487 // Locus_21465 // Locus_23520 // Locus_25545 // Locus_31160 // Locus_33237 // Locus_35634 // Locus_35678 // Locus_35890 // Locus_37747 // Locus_37849 // Locus_37856 // Locus_37997 // Locus_39894 // Locus_40725 // Locus_42627 // Locus_43832 // Locus_50641 // Locus_50690 // Locus_5087 // Locus_51603 // Locus_5245…	Putative uncharacterized protein // Globin, monomeric component M-IV // Probable bifunctional P-450/NADPH-P450 reductase 1 // Sulfite oxidase, mitochondrial // Probable E3 ubiquitin-protein ligase HERC2 // Cytochrome P450 3A29 // Indoleamine 2,3-dioxygenase 1 // Catalase-peroxidase 1 // Probable E3 ubiquitin-protein ligase HERC2 // E3 ubiquitin-protein ligase HERC2 // Fatty acid desaturase 2 // S…	0.426331	0.0427848
GO:0005388	molecular_function	calcium-transporting ATPase activity	4	12	19892	1952	Locus_10785 // Locus_14488 // Locus_3709 // Locus_52557	Cation-transporting ATPase 4 // Probable cadmium/zinc-transporting ATPase HMA1, chloroplastic // Calcium-transporting ATPase // Calcium-transporting ATPase 4, endoplasmic reticulum-type	1.7642	0.0242669
GO:0009536	cellular_component	plastid	147	1087	19892	1952	Locus_10933 // Locus_11269 // Locus_1168 // Locus_12443 // Locus_12447 // Locus_1329 // Locus_14488 // Locus_1479 // Locus_14905 // Locus_15921 // Locus_16311 // Locus_16356 // Locus_16391 // Locus_17293 // Locus_17398 // Locus_17722 // Locus_18613 // Locus_19048 // Locus_19909 // Locus_20129 // Locus_20218 // Locus_20285 // Locus_20391 // Locus_20650 // Locus_20659 // Locus_21097 // Locus_21149 …	Protochlorophyllide-dependent translocon component 52, chloroplastic // Pentatricopeptide repeat-containing protein At2g31400, chloroplastic // Putative SWI/SNF-related matrix-associated actin-dependent regulator of chromatin subfamily A member 3-like 3 // Pentatricopeptide repeat-containing protein At1g62930, chloroplastic // Pentatricopeptide repeat-containing protein At2g31400, chloroplastic /…	0.462699	9.22274e-06
GO:0009706	cellular_component	chloroplast inner membrane	8	27	19892	1952	Locus_10933 // Locus_14488 // Locus_17722 // Locus_29194 // Locus_35053 // Locus_41882 // Locus_60588 // Locus_6610	Protochlorophyllide-dependent translocon component 52, chloroplastic // Probable cadmium/zinc-transporting ATPase HMA1, chloroplastic // Protein MITOFERRINLIKE 1, chloroplastic // GDT1-like protein 2, chloroplastic // Putative quinone-oxidoreductase homolog, chloroplastic // Pheophorbide a oxygenase, chloroplastic // Probable membrane-associated 30 kDa protein, chloroplastic // Chaperone protein …	1.59428	0.00289945
GO:0000917	biological_process	barrier septum assembly	8	20	19892	1952	Locus_10995 // Locus_14651 // Locus_15096 // Locus_4547 // Locus_53187 // Locus_9071 // Locus_912 // Locus_9122	Probable GTP-binding protein EngB // Probable GTP-binding protein EngB // Probable alpha-1,6-mannosyltransferase MNN10 // Protein transport protein sec13 // Probable GTP-binding protein EngB // Probable GTP-binding protein EngB // Probable GTP-binding protein EngB // Probable GTP-binding protein EngB	2.02724	0.000345961
GO:0010019	biological_process	chloroplast-nucleus signaling pathway	60	293	19892	1952	Locus_11269 // Locus_12447 // Locus_1479 // Locus_14905 // Locus_16391 // Locus_17293 // Locus_17398 // Locus_18613 // Locus_19909 // Locus_20218 // Locus_20285 // Locus_20391 // Locus_20650 // Locus_20659 // Locus_21097 // Locus_21149 // Locus_21580 // Locus_21792 // Locus_22331 // Locus_22386 // Locus_23147 // Locus_23173 // Locus_23314 // Locus_23325 // Locus_23514 // Locus_23571 // Locus_2362…	Pentatricopeptide repeat-containing protein At2g31400, chloroplastic // Pentatricopeptide repeat-containing protein At2g31400, chloroplastic // Pentatricopeptide repeat-containing protein At2g31400, chloroplastic // Pentatricopeptide repeat-containing protein At2g31400, chloroplastic // Pentatricopeptide repeat-containing protein At2g31400, chloroplastic // Pentatricopeptide repeat-containing pro…	1.0613	2.03238e-08
GO:0031930	biological_process	mitochondria-nucleus signaling pathway	60	293	19892	1952	Locus_11269 // Locus_12447 // Locus_1479 // Locus_14905 // Locus_16391 // Locus_17293 // Locus_17398 // Locus_18613 // Locus_19909 // Locus_20218 // Locus_20285 // Locus_20391 // Locus_20650 // Locus_20659 // Locus_21097 // Locus_21149 // Locus_21580 // Locus_21792 // Locus_22331 // Locus_22386 // Locus_23147 // Locus_23173 // Locus_23314 // Locus_23325 // Locus_23514 // Locus_23571 // Locus_2362…	Pentatricopeptide repeat-containing protein At2g31400, chloroplastic // Pentatricopeptide repeat-containing protein At2g31400, chloroplastic // Pentatricopeptide repeat-containing protein At2g31400, chloroplastic // Pentatricopeptide repeat-containing protein At2g31400, chloroplastic // Pentatricopeptide repeat-containing protein At2g31400, chloroplastic // Pentatricopeptide repeat-containing pro…	1.0613	2.03238e-08
GO:0004180	molecular_function	carboxypeptidase activity	14	47	19892	1952	Locus_11384 // Locus_12825 // Locus_13771 // Locus_14145 // Locus_1988 // Locus_19923 // Locus_31427 // Locus_32855 // Locus_35364 // Locus_37316 // Locus_38178 // Locus_47600 // Locus_73744 // Locus_80990	Putative uncharacterized protein // Serine carboxypeptidase-like (Fragment) // Side tail fiber protein homolog from lambdoid prophage Rac // Cytosolic carboxypeptidase-like protein 5 // Zinc carboxypeptidase // Serine carboxypeptidase-like 20 // Putative deacylase // D-alanyl-D-alanine carboxypeptidase // Serine carboxypeptidase-like 33 // Carboxypeptidase A5 // Serine carboxypeptidase S10 family…	1.60193	0.000113827
GO:0048306	molecular_function	calcium-dependent protein binding	4	11	19892	1952	Locus_11486 // Locus_23106 // Locus_29485 // Locus_36851	Calcium-binding protein 1 // Severin // Calsenilin // P-selectin	1.88973	0.0175188
GO:0047485	molecular_function	protein N-terminus binding	7	27	19892	1952	Locus_12445 // Locus_16451 // Locus_16723 // Locus_32523 // Locus_58152 // Locus_61611 // Locus_70460	Sec1 family domain-containing protein 1 // DNA excision repair protein ERCC-6 // TNF receptor-associated factor 6 // Poly [ADP-ribose] polymerase 1 // Glutaredoxin-1 // Serine/arginine repetitive matrix protein 2 // Serine/arginine repetitive matrix protein 2	1.40163	0.0134388
GO:0001843	biological_process	neural tube closure	3	8	19892	1952	Locus_1342 // Locus_16723 // Locus_24863	Transmembrane emp24 domain-containing protein 2 // TNF receptor-associated factor 6 // Protein scribble homolog	1.93413	0.0356375
GO:0006662	biological_process	glycerol ether metabolic process	17	86	19892	1952	Locus_13578 // Locus_17867 // Locus_1913 // Locus_21511 // Locus_22695 // Locus_23061 // Locus_24633 // Locus_32722 // Locus_36847 // Locus_38213 // Locus_38498 // Locus_38510 // Locus_39700 // Locus_40091 // Locus_4249 // Locus_54387 // Locus_9235	Lipase maturation factor 1 // Lipase maturation factor 1 // Long-chain-fatty-acid--CoA ligase 4 // Long-chain-fatty-acid--CoA ligase 5 // DnaJ homolog subfamily C member 10 // Protein disulfide isomerase-like 2-2 // Protein disulfide-isomerase A2 // Protein disulfide-isomerase A4 // Monoglyceride lipase // Thioredoxin // Putative uncharacterized protein // Protein disulfide isomerase-like 1-4 // …	1.01036	0.00784836
GO:0042775	biological_process	mitochondrial ATP synthesis coupled electron transport	4	11	19892	1952	Locus_13781 // Locus_59802 // Locus_74130 // Locus_7867	Putative uncharacterized protein // Succinate dehydrogenase assembly factor 2, mitochondrial // Ubiquinol-cytochrome C reductase complex 14kD subunit, putative // Cytochrome c oxidase subunit 5b-1, mitochondrial	1.88973	0.0169751
GO:0019787	molecular_function	small conjugating protein ligase activity	45	336	19892	1952	Locus_14239 // Locus_14511 // Locus_14940 // Locus_15424 // Locus_16501 // Locus_16723 // Locus_18561 // Locus_19290 // Locus_20022 // Locus_22162 // Locus_24008 // Locus_24349 // Locus_24389 // Locus_25545 // Locus_27155 // Locus_29839 // Locus_31114 // Locus_31160 // Locus_33460 // Locus_37747 // Locus_37856 // Locus_37997 // Locus_38101 // Locus_3880 // Locus_39894 // Locus_40725 // Locus_4082…	E3 ubiquitin-protein ligase LRSAM1 // E3 ubiquitin-protein ligase DTX3L // Ubiquitin-conjugating enzyme E2-17 kDa // U-box domain-containing protein 4 // RING finger protein 213 // TNF receptor-associated factor 6 // RING finger protein 213 // Probable E3 ubiquitin-protein ligase HERC2 // TNF receptor-associated factor 6 // E3 ubiquitin-protein ligase LRSAM1 // E3 ubiquitin-protein ligase DTX3L /…	0.448699	0.0205309
GO:0006487	biological_process	protein N-linked glycosylation	9	49	19892	1952	Locus_14259 // Locus_14512 // Locus_15096 // Locus_236 // Locus_24777 // Locus_3391 // Locus_40599 // Locus_49310 // Locus_51213	Alpha-1,3-mannosyl-glycoprotein 2-beta-N-acetylglucosaminyltransferase // Glucosidase 2 subunit beta // Probable alpha-1,6-mannosyltransferase MNN10 // Probable mannosyltransferase KTR2 // Neutral alpha-glucosidase AB // Alpha-1,3-mannosyl-glycoprotein 2-beta-N-acetylglucosaminyltransferase // Dolichyl-diphosphooligosaccharide--protein glycosyltransferase subunit stt3 // Glucosidase 2 subunit bet…	0.904379	0.045133
GO:0001522	biological_process	pseudouridine synthesis	24	143	19892	1952	Locus_14308 // Locus_16647 // Locus_18488 // Locus_19008 // Locus_19683 // Locus_20298 // Locus_21269 // Locus_21439 // Locus_21520 // Locus_21798 // Locus_22946 // Locus_25338 // Locus_2877 // Locus_2918 // Locus_40722 // Locus_41093 // Locus_42141 // Locus_45171 // Locus_47102 // Locus_49193 // Locus_52536 // Locus_55412 // Locus_60469 // Locus_69954	Proteophosphoglycan 5 // Ribosomal large subunit pseudouridine synthase D // Ribosomal large subunit pseudouridine synthase C // Uncharacterized RNA pseudouridine synthase ylyB // Proteophosphoglycan 5 // Proteophosphoglycan ppg4 // Ribosomal large subunit pseudouridine synthase D // tRNA pseudouridine synthase C // Proteophosphoglycan ppg4 // Proteophosphoglycan 5 // Proteophosphoglycan ppg4 // …	0.774255	0.0057901
GO:0003879	molecular_function	ATP phosphoribosyltransferase activity	9	49	19892	1952	Locus_14308 // Locus_19683 // Locus_20298 // Locus_21520 // Locus_21798 // Locus_22946 // Locus_2918 // Locus_45171 // Locus_60469	Proteophosphoglycan 5 // Proteophosphoglycan 5 // Proteophosphoglycan ppg4 // Proteophosphoglycan ppg4 // Proteophosphoglycan 5 // Proteophosphoglycan ppg4 // Proteophosphoglycan 5 // Proteophosphoglycan ppg4 // Proteophosphoglycan ppg4	0.904379	0.0474276
GO:0009982	molecular_function	pseudouridine synthase activity	24	141	19892	1952	Locus_14308 // Locus_16647 // Locus_18488 // Locus_19008 // Locus_19683 // Locus_20298 // Locus_21269 // Locus_21439 // Locus_21520 // Locus_21798 // Locus_22946 // Locus_25338 // Locus_2877 // Locus_2918 // Locus_40722 // Locus_41093 // Locus_42141 // Locus_45171 // Locus_47102 // Locus_49193 // Locus_52536 // Locus_55412 // Locus_60469 // Locus_69954	Proteophosphoglycan 5 // Ribosomal large subunit pseudouridine synthase D // Ribosomal large subunit pseudouridine synthase C // Uncharacterized RNA pseudouridine synthase ylyB // Proteophosphoglycan 5 // Proteophosphoglycan ppg4 // Ribosomal large subunit pseudouridine synthase D // tRNA pseudouridine synthase C // Proteophosphoglycan ppg4 // Proteophosphoglycan 5 // Proteophosphoglycan ppg4 // …	0.794575	0.00543438
GO:0019901	molecular_function	protein kinase binding	16	103	19892	1952	Locus_14512 // Locus_15245 // Locus_1594 // Locus_16723 // Locus_3177 // Locus_33890 // Locus_35245 // Locus_36311 // Locus_37968 // Locus_38313 // Locus_40785 // Locus_49310 // Locus_50431 // Locus_60654 // Locus_69207 // Locus_8490	Glucosidase 2 subunit beta // Centrosome-associated protein CEP250 // Atrial natriuretic peptide receptor 1 // TNF receptor-associated factor 6 // Putative uncharacterized protein // Kinesin-like protein KIF13B // Kinase D-interacting substrate of 220 kDa // DNA mismatch repair protein Msh2 // Kinesin-like protein KIF13B // Kinase D-interacting substrate of 220 kDa // Zinc finger protein mex-5 //…	0.662663	0.0440874
GO:0005635	cellular_component	nuclear envelope	23	165	19892	1952	Locus_14670 // Locus_16723 // Locus_17253 // Locus_19560 // Locus_28572 // Locus_32523 // Locus_32581 // Locus_35960 // Locus_38394 // Locus_39700 // Locus_40492 // Locus_40852 // Locus_4547 // Locus_49757 // Locus_50314 // Locus_5089 // Locus_54695 // Locus_597 // Locus_61395 // Locus_6672 // Locus_78118 // Locus_81305 // Locus_8706	Rae1-like protein At1g80670 // TNF receptor-associated factor 6 // Serine/threonine-protein kinase Nek1 // Solute carrier family 22 member 18 // Nuclear pore complex protein Nup98-Nup96 // Poly [ADP-ribose] polymerase 1 // Importin subunit beta-1 // Tankyrase-1 // Ceramide synthase 5 // Protein disulfide-isomerase // Myosin-VI // Oxidoreductase HTATIP2 // Protein transport protein sec13 // Import…	0.506403	0.0421254
GO:0042823	biological_process	pyridoxal phosphate biosynthetic process	4	6	19892	1952	Locus_14683 // Locus_24294 // Locus_5295 // Locus_5773	Probable pyridoxine biosynthesis protein pdx1 // Putative uncharacterized protein (Fragment) // Pyridoxal biosynthesis lyase pdxS (Fragment) // Blr4673 protein	2.7642	0.0011501
GO:0019213	molecular_function	deacetylase activity	6	18	19892	1952	Locus_1503 // Locus_16782 // Locus_23289 // Locus_24914 // Locus_39437 // Locus_52354	Acetylornithine deacetylase // N-acetylglucosaminyl-phosphatidylinositol de-N-acetylase // NAD-dependent deacetylase sirtuin-6 // S-formylglutathione hydrolase // NAD-dependent deacetylase sirtuin-6 // Histone deacetylase 5	1.7642	0.0151058
GO:0016847	molecular_function	1-aminocyclopropane-1-carboxylate synthase activity	4	11	19892	1952	Locus_15274 // Locus_36726 // Locus_38616 // Locus_78501	Kynurenine--oxoglutarate transaminase 3 // Probable alanine aminotransferase, mitochondrial // Aspartate aminotransferase // Aspartate aminotransferase B	1.88973	0.0175188
GO:0042218	biological_process	1-aminocyclopropane-1-carboxylate biosynthetic process	4	11	19892	1952	Locus_15274 // Locus_36726 // Locus_38616 // Locus_78501	Kynurenine--oxoglutarate transaminase 3 // Probable alanine aminotransferase, mitochondrial // Aspartate aminotransferase // Aspartate aminotransferase B	1.88973	0.0169751
GO:0008312	molecular_function	7S RNA binding	3	6	19892	1952	Locus_15482 // Locus_18904 // Locus_23267	Signal recognition particle 19 kDa protein // Exosome complex component RRP4 // Signal recognition particle protein	2.34916	0.0151489
GO:0042562	molecular_function	hormone binding	6	21	19892	1952	Locus_1594 // Locus_17160 // Locus_20110 // Locus_21717 // Locus_21838 // Locus_63366	Atrial natriuretic peptide receptor 1 // Insulin-degrading enzyme // Insulin-degrading enzyme // Insulin-degrading enzyme // Flowering time control protein FCA // Flowering time control protein FCA	1.54181	0.0133584
GO:0008630	biological_process	intrinsic apoptotic signaling pathway in response to DNA damage	3	8	19892	1952	Locus_16451 // Locus_35198 // Locus_36311	DNA excision repair protein ERCC-6 // DNA mismatch repair protein Msh6 // DNA mismatch repair protein Msh2	1.93413	0.0356375
GO:0010165	biological_process	response to X-ray	3	6	19892	1952	Locus_16451 // Locus_32014 // Locus_36311	DNA excision repair protein ERCC-6 // DNA repair protein XRCC2 // DNA mismatch repair protein Msh2	2.34916	0.0147684
GO:0043011	biological_process	myeloid dendritic cell differentiation	3	5	19892	1952	Locus_16723 // Locus_36279 // Locus_50693	TNF receptor-associated factor 6 // Calcium/calmodulin-dependent protein kinase type IV // Calcium/calmodulin-dependent protein kinase type IV	2.6122	0.00795923
GO:0070534	biological_process	protein K63-linked ubiquitination	5	15	19892	1952	Locus_16723 // Locus_20022 // Locus_24389 // Locus_40823 // Locus_41474	TNF receptor-associated factor 6 // TNF receptor-associated factor 6 // E3 ubiquitin-protein ligase ARIH2 // E3 ubiquitin-protein ligase Itchy // E3 ubiquitin-protein ligase Itchy	1.7642	0.011429
GO:0005782	cellular_component	peroxisomal matrix	4	12	19892	1952	Locus_17160 // Locus_20110 // Locus_21717 // Locus_81204	Insulin-degrading enzyme // Insulin-degrading enzyme // Insulin-degrading enzyme // Enoyl-CoA delta isomerase 2, mitochondrial	1.7642	0.0220303
GO:0042165	molecular_function	neurotransmitter binding	4	13	19892	1952	Locus_17160 // Locus_20110 // Locus_21717 // Locus_53906	Insulin-degrading enzyme // Insulin-degrading enzyme // Insulin-degrading enzyme // Acetylcholinesterase	1.64872	0.0323803
GO:0051225	biological_process	spindle assembly	5	19	19892	1952	Locus_17197 // Locus_31717 // Locus_38953 // Locus_45835 // Locus_7891	Regulator of chromosome condensation // Kinesin-like protein KIF3B // Protein pim1 // Wee1-like protein kinase // Kinesin-like protein KIF3B	1.42316	0.0319095
GO:0016036	biological_process	cellular response to phosphate starvation	3	9	19892	1952	Locus_17233 // Locus_37440 // Locus_9873	Probable galactose-1-phosphate uridyl transferase // Phosphoenolpyruvate carboxylase kinase 2 // Probable galactose-1-phosphate uridyl transferase	1.7642	0.0496581
GO:0042787	biological_process	protein ubiquitination involved in ubiquitin-dependent protein catabolic process	22	143	19892	1952	Locus_19290 // Locus_24389 // Locus_25545 // Locus_29839 // Locus_31160 // Locus_33460 // Locus_37747 // Locus_37856 // Locus_37997 // Locus_39894 // Locus_40725 // Locus_40823 // Locus_41474 // Locus_43054 // Locus_43832 // Locus_50690 // Locus_51603 // Locus_52458 // Locus_52617 // Locus_69325 // Locus_7869 // Locus_9483	Probable E3 ubiquitin-protein ligase HERC2 // E3 ubiquitin-protein ligase ARIH2 // Probable E3 ubiquitin-protein ligase HERC2 // E3 ISG15--protein ligase HERC5 // E3 ubiquitin-protein ligase HERC2 // Probable E3 ubiquitin-protein ligase HERC4 // E3 ubiquitin-protein ligase HERC2 // Probable E3 ubiquitin-protein ligase HERC2 // Probable E3 ubiquitin-protein ligase HERC2 // E3 ubiquitin-protein lig…	0.648724	0.0210165
GO:0015030	cellular_component	Cajal body	5	19	19892	1952	Locus_19763 // Locus_2877 // Locus_61611 // Locus_70460 // Locus_8706	Telomerase Cajal body protein 1 // H/ACA ribonucleoprotein complex subunit 1 // Serine/arginine repetitive matrix protein 2 // Serine/arginine repetitive matrix protein 2 // Exportin-1	1.42316	0.0295943
GO:0031048	biological_process	chromatin silencing by small RNA	3	5	19892	1952	Locus_21441 // Locus_21838 // Locus_63366	Helicase required for RNAi-mediated heterochromatin assembly 1 // Flowering time control protein FCA // Flowering time control protein FCA	2.6122	0.00795923
GO:0002666	biological_process	positive regulation of T cell tolerance induction	3	6	19892	1952	Locus_21465 // Locus_40823 // Locus_41474	Indoleamine 2,3-dioxygenase 1 // E3 ubiquitin-protein ligase Itchy // E3 ubiquitin-protein ligase Itchy	2.34916	0.0147684
GO:0042130	biological_process	negative regulation of T cell proliferation	3	7	19892	1952	Locus_21465 // Locus_40823 // Locus_41474	Indoleamine 2,3-dioxygenase 1 // E3 ubiquitin-protein ligase Itchy // E3 ubiquitin-protein ligase Itchy	2.12677	0.0239875
GO:0002698	biological_process	negative regulation of immune effector process	3	8	19892	1952	Locus_22463 // Locus_40823 // Locus_41474	Dual specificity protein phosphatase 10 // E3 ubiquitin-protein ligase Itchy // E3 ubiquitin-protein ligase Itchy	1.93413	0.0356375
GO:0015035	molecular_function	protein disulfide oxidoreductase activity	15	81	19892	1952	Locus_22695 // Locus_23061 // Locus_24633 // Locus_32722 // Locus_38213 // Locus_38498 // Locus_38510 // Locus_39700 // Locus_40091 // Locus_4249 // Locus_54387 // Locus_57042 // Locus_58152 // Locus_60979 // Locus_9235	DnaJ homolog subfamily C member 10 // Protein disulfide isomerase-like 2-2 // Protein disulfide-isomerase A2 // Protein disulfide-isomerase A4 // Thioredoxin // Putative uncharacterized protein // Protein disulfide isomerase-like 1-4 // Protein disulfide-isomerase // Thioredoxin // Thioredoxin // Thioredoxin domain-containing protein // Glutaredoxin-related protein // Glutaredoxin-1 // Glutaredox…	0.916204	0.0118564
GO:0009062	biological_process	fatty acid catabolic process	9	39	19892	1952	Locus_24191 // Locus_27155 // Locus_34511 // Locus_34995 // Locus_51054 // Locus_59507 // Locus_60005 // Locus_60951 // Locus_81204	Phytanoyl-CoA dioxygenase, peroxisomal // Protein PEROXIN-4 // Peroxisomal membrane protein PMP34 // Acyl-coenzyme A oxidase-like protein // Enoyl-CoA delta isomerase 1, mitochondrial // Peroxisomal acyl-coenzyme A oxidase 3 // Peroxisomal multifunctional enzyme type 2 // Probable enoyl-CoA hydratase, mitochondrial // Enoyl-CoA delta isomerase 2, mitochondrial	1.23369	0.00345574
GO:0005496	molecular_function	steroid binding	5	20	19892	1952	Locus_24633 // Locus_5089 // Locus_60005 // Locus_62027 // Locus_68765	Protein disulfide-isomerase A2 // Estrogen sulfotransferase // Peroxisomal multifunctional enzyme type 2 // ATP-binding cassette sub-family G member 1 // Membrane-associated progesterone receptor component 1	1.34916	0.0406036
GO:0015020	molecular_function	glucuronosyltransferase activity	4	9	19892	1952	Locus_26288 // Locus_30505 // Locus_43284 // Locus_93288	UDP-glucuronosyltransferase 3A2 // Exostosin-1 // Probable beta-1,4-xylosyltransferase IRX10 // Putative UDP-glucuronosyltransferase ugt-48	2.17924	0.00785148
GO:0047661	molecular_function	amino-acid racemase activity	3	7	19892	1952	Locus_28519 // Locus_53791 // Locus_84368	Alanine racemase // Alanine racemase // Glutamate racemase	2.12677	0.0245882
GO:0009252	biological_process	peptidoglycan biosynthetic process	4	9	19892	1952	Locus_28519 // Locus_32855 // Locus_53791 // Locus_84368	Alanine racemase // D-alanyl-D-alanine carboxypeptidase // Alanine racemase // Glutamate racemase	2.17924	0.00759628
GO:0008353	molecular_function	RNA polymerase II carboxy-terminal domain kinase activity	4	13	19892	1952	Locus_30513 // Locus_61025 // Locus_7537 // Locus_78010	Cell division control protein 2 homolog // Cell division control protein 2 homolog // Cell division control protein 2 homolog // Cyclin-dependent kinase G-2	1.64872	0.0323803
GO:0016939	cellular_component	kinesin II complex	3	8	19892	1952	Locus_31717 // Locus_7891 // Locus_9536	Kinesin-like protein KIF3B // Kinesin-like protein KIF3B // Kinesin-like protein KIF3A	1.93413	0.0338501
GO:0046825	biological_process	regulation of protein export from nucleus	3	6	19892	1952	Locus_36279 // Locus_4249 // Locus_50693	Calcium/calmodulin-dependent protein kinase type IV // Thioredoxin // Calcium/calmodulin-dependent protein kinase type IV	2.34916	0.0147684
GO:0005689	cellular_component	U12-type spliceosomal complex	3	5	19892	1952	Locus_37203 // Locus_43672 // Locus_45050	Splicing factor 3B subunit 2 // Pre-mRNA branch site protein p14 // Splicing factor 3B subunit 4	2.6122	0.00752628
GO:0019773	cellular_component	proteasome core complex, alpha-subunit complex	3	8	19892	1952	Locus_4114 // Locus_72015 // Locus_815	Proteasome subunit alpha type-4 // Proteasome subunit alpha type-6 // Proteasome subunit alpha type-5	1.93413	0.0338501
GO:0001704	biological_process	formation of primary germ layer	4	10	19892	1952	Locus_4843 // Locus_52379 // Locus_54427 // Locus_69207	Dual specificity protein phosphatase 5 // Dual specificity protein phosphatase 1 // Microtubule-actin cross-linking factor 1 // Dual specificity protein phosphatase 2	2.02724	0.0116927
